# Supplementary material for: Genomic positional conservation identifies topological anchor point RNAs linked to developmental loci
Source: Genome Biol. 2018 Mar 15;19:32. doi: 10.1186/s13059-018-1405-5 (PMC5853149; doi:10.1186/s13059-018-1405-5)
Supplement: Supplementary file 1 — Table S1. List of RNA-Seq and ChIP-Seq datasets used in the study. (XLSX 304 kb) [file 13059_2018_1405_MOESM1_ESM.xlsx]

## Sheet: S1A
Table S1A: RNA-Seq datasets analysed in this study
Species	Type	Sex	ID	Library	Material	Notes	Source
mmu	br	F	SRR306757	single	tissue	.	Brawand et al. (Nature. 2011 Oct 19;478(7369):343-8. doi: 10.1038/nature10532.)
mmu	br	M	SRR306758	single	tissue	.	Brawand et al. (Nature. 2011 Oct 19;478(7369):343-8. doi: 10.1038/nature10532.)
mmu	br	M	SRR306759	single	tissue	.	Brawand et al. (Nature. 2011 Oct 19;478(7369):343-8. doi: 10.1038/nature10532.)
mmu	br	M	SRR306760	single	tissue	.	Brawand et al. (Nature. 2011 Oct 19;478(7369):343-8. doi: 10.1038/nature10532.)
mmu	br	M	SRR306761	single	tissue	.	Brawand et al. (Nature. 2011 Oct 19;478(7369):343-8. doi: 10.1038/nature10532.)
mmu	br	M	SRR306762	single	tissue	.	Brawand et al. (Nature. 2011 Oct 19;478(7369):343-8. doi: 10.1038/nature10532.)
mmu	cb	F	SRR306763	single	tissue	.	Brawand et al. (Nature. 2011 Oct 19;478(7369):343-8. doi: 10.1038/nature10532.)
mmu	cb	M	SRR306764	single	tissue	.	Brawand et al. (Nature. 2011 Oct 19;478(7369):343-8. doi: 10.1038/nature10532.)
mmu	cb	M	SRR306765	single	tissue	.	Brawand et al. (Nature. 2011 Oct 19;478(7369):343-8. doi: 10.1038/nature10532.)
mmu	ht	F	SRR306766	single	tissue	.	Brawand et al. (Nature. 2011 Oct 19;478(7369):343-8. doi: 10.1038/nature10532.)
mmu	ht	M	SRR306767	single	tissue	.	Brawand et al. (Nature. 2011 Oct 19;478(7369):343-8. doi: 10.1038/nature10532.)
mmu	ht	M	SRR306768	single	tissue	.	Brawand et al. (Nature. 2011 Oct 19;478(7369):343-8. doi: 10.1038/nature10532.)
mmu	kd	F	SRR306769	single	tissue	.	Brawand et al. (Nature. 2011 Oct 19;478(7369):343-8. doi: 10.1038/nature10532.)
mmu	kd	M	SRR306770	single	tissue	.	Brawand et al. (Nature. 2011 Oct 19;478(7369):343-8. doi: 10.1038/nature10532.)
mmu	kd	M	SRR306771	single	tissue	.	Brawand et al. (Nature. 2011 Oct 19;478(7369):343-8. doi: 10.1038/nature10532.)
mmu	lv	F	SRR306772	single	tissue	.	Brawand et al. (Nature. 2011 Oct 19;478(7369):343-8. doi: 10.1038/nature10532.)
mmu	lv	M	SRR306773	single	tissue	.	Brawand et al. (Nature. 2011 Oct 19;478(7369):343-8. doi: 10.1038/nature10532.)
mmu	lv	M	SRR306774	single	tissue	.	Brawand et al. (Nature. 2011 Oct 19;478(7369):343-8. doi: 10.1038/nature10532.)
mmu	ts	M	SRR306775	single	tissue	.	Brawand et al. (Nature. 2011 Oct 19;478(7369):343-8. doi: 10.1038/nature10532.)
mmu	ts	M	SRR306776	single	tissue	.	Brawand et al. (Nature. 2011 Oct 19;478(7369):343-8. doi: 10.1038/nature10532.)
hsa	br	F	SRR306838	single	tissue	.	Brawand et al. (Nature. 2011 Oct 19;478(7369):343-8. doi: 10.1038/nature10532.)
hsa	br	M	SRR306839	single	tissue	.	Brawand et al. (Nature. 2011 Oct 19;478(7369):343-8. doi: 10.1038/nature10532.)
hsa	br	M	SRR306840	paired	tissue	.	Brawand et al. (Nature. 2011 Oct 19;478(7369):343-8. doi: 10.1038/nature10532.)
hsa	br	M	SRR306841	single	tissue	.	Brawand et al. (Nature. 2011 Oct 19;478(7369):343-8. doi: 10.1038/nature10532.)
hsa	br	M	SRR306842	paired	tissue	.	Brawand et al. (Nature. 2011 Oct 19;478(7369):343-8. doi: 10.1038/nature10532.)
hsa	br	M	SRR306843	single	tissue	.	Brawand et al. (Nature. 2011 Oct 19;478(7369):343-8. doi: 10.1038/nature10532.)
hsa	cb	F	SRR306844	single	tissue	.	Brawand et al. (Nature. 2011 Oct 19;478(7369):343-8. doi: 10.1038/nature10532.)
hsa	cb	M	SRR306845	single	tissue	.	Brawand et al. (Nature. 2011 Oct 19;478(7369):343-8. doi: 10.1038/nature10532.)
hsa	cb	M	SRR306846	single	tissue	.	Brawand et al. (Nature. 2011 Oct 19;478(7369):343-8. doi: 10.1038/nature10532.)
hsa	ht	F	SRR306847	single	tissue	.	Brawand et al. (Nature. 2011 Oct 19;478(7369):343-8. doi: 10.1038/nature10532.)
hsa	ht	M	SRR306848	single	tissue	.	Brawand et al. (Nature. 2011 Oct 19;478(7369):343-8. doi: 10.1038/nature10532.)
hsa	ht	M	SRR306849	single	tissue	.	Brawand et al. (Nature. 2011 Oct 19;478(7369):343-8. doi: 10.1038/nature10532.)
hsa	ht	M	SRR306850	single	tissue	.	Brawand et al. (Nature. 2011 Oct 19;478(7369):343-8. doi: 10.1038/nature10532.)
hsa	kd	F	SRR306851	single	tissue	.	Brawand et al. (Nature. 2011 Oct 19;478(7369):343-8. doi: 10.1038/nature10532.)
hsa	kd	M	SRR306852	single	tissue	.	Brawand et al. (Nature. 2011 Oct 19;478(7369):343-8. doi: 10.1038/nature10532.)
hsa	kd	M	SRR306853	single	tissue	.	Brawand et al. (Nature. 2011 Oct 19;478(7369):343-8. doi: 10.1038/nature10532.)
hsa	lv	M	SRR306854	single	tissue	.	Brawand et al. (Nature. 2011 Oct 19;478(7369):343-8. doi: 10.1038/nature10532.)
hsa	lv	M	SRR306855	single	tissue	.	Brawand et al. (Nature. 2011 Oct 19;478(7369):343-8. doi: 10.1038/nature10532.)
hsa	lv	M	SRR306856	single	tissue	.	Brawand et al. (Nature. 2011 Oct 19;478(7369):343-8. doi: 10.1038/nature10532.)
hsa	ts	M	SRR306857	single	tissue	.	Brawand et al. (Nature. 2011 Oct 19;478(7369):343-8. doi: 10.1038/nature10532.)
hsa	ts	M	SRR306858	single	tissue	.	Brawand et al. (Nature. 2011 Oct 19;478(7369):343-8. doi: 10.1038/nature10532.)
mmu	ESpA	N	SRR496249	single	ES-Bruce	cell_polyA	ENCODE Project
mmu	ESpA	N	SRR496250	single	ES-Bruce	cell_polyA	ENCODE Project
mmu	CH12	N	SRR549363	single	CH12-PSU	cell_polyA	ENCODE Project
mmu	CH12	N	SRR549364	single	CH12-PSU	cell_polyA	ENCODE Project
mmu	MEL	N	SRR496221	single	MEL-LICR	cell_polyA	ENCODE Project
mmu	MEL	N	SRR496222	single	MEL-LICR	cell_polyA	ENCODE Project
mmu	MEL	N	SRR549339	single	MEL-PSU	cell_polyA	ENCODE Project
mmu	MEL	N	SRR549340	single	MEL-PSU	cell_polyA	ENCODE Project
mmu	MEL-dmso	N	SRR549335	single	MEL-PSU	cell_polyA	ENCODE Project
mmu	MEL-dmso	N	SRR549336	single	MEL-PSU	cell_polyA	ENCODE Project
mmu	C2C12	N	SRR496442	paired	C2C12	.	ENCODE Project
mmu	C2C12_EqS	N	SRR496443	paired	C2C12_EqS	.	ENCODE Project
hsa	EScypA	N	SRR307919	paired	H1-hESC	cytosol_polyA	ENCODE Project
hsa	ESnupA	N	SRR307925	paired	H1-hESC	nucleus_polyA	ENCODE Project
hsa	EScepA	N	SRR307911	paired	H1-hESC	cell_polyA	ENCODE Project
hsa	EScepA	N	SRR307912	paired	H1-hESC	cell_polyA	ENCODE Project
hsa	Hsmm	N	SRR521516	paired	Hsmm	.	ENCODE Project
hsa	Hsmm	N	SRR521517	paired	Hsmm	.	ENCODE Project
hsa	Hsmm	N	SRR521518	paired	Hsmm	.	ENCODE Project
hsa	Hsmm	N	SRR521519	paired	Hsmm	.	ENCODE Project
hsa	GM12878	N	SRR521447	paired	GM12878_R1	.	ENCODE Project
hsa	GM12878	N	SRR521448	paired	GM12878_R1	.	ENCODE Project
hsa	GM12878	N	SRR521449	paired	GM12878_R1	.	ENCODE Project
hsa	GM12878	N	SRR521450	paired	GM12878_R1	.	ENCODE Project
hsa	GM12878	N	SRR521451	paired	GM12878_R2	.	ENCODE Project
hsa	GM12878	N	SRR521452	paired	GM12878_R2	.	ENCODE Project
hsa	GM12878	N	SRR521453	paired	GM12878_R2	.	ENCODE Project
hsa	GM12878	N	SRR521454	paired	GM12878_R2	.	ENCODE Project
hsa	GM12878	N	SRR521455	paired	GM12878_R2	.	ENCODE Project
hsa	GM12878	N	SRR521456	paired	GM12878_R2	.	ENCODE Project
hsa	K562	N	SRR521457	paired	K562_R1	.	ENCODE Project
hsa	K562	N	SRR521458	paired	K562_R1	.	ENCODE Project
hsa	K562	N	SRR521459	paired	K562_R1	.	ENCODE Project
hsa	K562	N	SRR521460	paired	K562_R1	.	ENCODE Project
hsa	K562	N	SRR521461	paired	K562_R1	.	ENCODE Project
hsa	K562	N	SRR521462	paired	K562_R2	.	ENCODE Project
hsa	K562	N	SRR521463	paired	K562_R2	.	ENCODE Project
hsa	K562	N	SRR521464	paired	K562_R2	.	ENCODE Project
hsa	K562	N	SRR521465	paired	K562_R2	.	ENCODE Project

## Sheet: S1B
Supplementary Table S1B: ChIP-seq experiment data from ENCODE Project
File accession	File format	Output type	Experiment accession	Assay	Biosample term id	Biosample term name	Biosample type	Biosample life stage	Biosample sex	Biosample organism	Biosample treatments	Biosample subcellular fraction term name	Biosample phase	Biosample synchronization stage	Experiment target	Antibody accession	Library made from	Library depleted in	Library extraction method	Library lysis method	Library crosslinking method	Experiment date released	Project	RBNS protein concentration	Library fragmentation method	Library size range	Biosample Age	Biological replicate	Technical replicate	Read length	Run type	Size	Lab	md5sum	File download URL	Assembly	Platform
ENCFF001VNI	bed narrowPeak	peaks	ENCSR000DOB	ChIP-seq	EFO:0002067	K562	immortalized cell line	adult	female	Homo sapiens					HMGN3-human	ENCAB000AHN	DNA		see document	see document		2011-10-29	ENCODE									709237	Kevin Struhl, HMS	fca4dfee5f42fcc3e629200d9523a39c	https://www.encodeproject.org/files/ENCFF001VNI/@@download/ENCFF001VNI.bed.gz	hg19
ENCFF002CWT	bed narrowPeak	optimal idr thresholded peaks	ENCSR000DOB	ChIP-seq	EFO:0002067	K562	immortalized cell line	adult	female	Homo sapiens					HMGN3-human	ENCAB000AHN	DNA		see document	see document		2011-10-29	ENCODE									320736	ENCODE Consortium Analysis Working Group	9784935821cde1c75e773aba4c415e7d	https://www.encodeproject.org/files/ENCFF002CWT/@@download/ENCFF002CWT.bed.gz	hg19
ENCFF001VMD	bed narrowPeak	peaks	ENCSR000DOC	ChIP-seq	EFO:0002067	K562	immortalized cell line	adult	female	Homo sapiens					BRF2-human	ENCAB000AEN	DNA		see document	see document		2011-10-29	ENCODE									664	Kevin Struhl, HMS	4932aa8b0f3f34a2c5fe3decb67eb76f	https://www.encodeproject.org/files/ENCFF001VMD/@@download/ENCFF001VMD.bed.gz	hg19
ENCFF002CVS	bed narrowPeak	optimal idr thresholded peaks	ENCSR000DOC	ChIP-seq	EFO:0002067	K562	immortalized cell line	adult	female	Homo sapiens					BRF2-human	ENCAB000AEN	DNA		see document	see document		2011-10-29	ENCODE									29151	ENCODE Consortium Analysis Working Group	f075234fcb2722a9724e3854f969ff0b	https://www.encodeproject.org/files/ENCFF002CVS/@@download/ENCFF002CVS.bed.gz	hg19
ENCFF001VMF	bed narrowPeak	peaks	ENCSR000DOA	ChIP-seq	EFO:0002067	K562	immortalized cell line	adult	female	Homo sapiens					CCNT2-human	ENCAB000AEY	DNA		see document	see document		2011-10-29	ENCODE									839229	Kevin Struhl, HMS	2c31d012aa97330d5e1b6cf2f24ebd8b	https://www.encodeproject.org/files/ENCFF001VMF/@@download/ENCFF001VMF.bed.gz	hg19
ENCFF002CVU	bed narrowPeak	optimal idr thresholded peaks	ENCSR000DOA	ChIP-seq	EFO:0002067	K562	immortalized cell line	adult	female	Homo sapiens					CCNT2-human	ENCAB000AEY	DNA		see document	see document		2011-10-29	ENCODE									478673	ENCODE Consortium Analysis Working Group	32c2e57570701d01ddb5dfa07e83b726	https://www.encodeproject.org/files/ENCFF002CVU/@@download/ENCFF002CVU.bed.gz	hg19
ENCFF001VLY	bed narrowPeak	peaks	ENCSR000DOG	ChIP-seq	EFO:0002067	K562	immortalized cell line	adult	female	Homo sapiens					ATF3-human	ENCAB000ADZ	DNA		see document	see document		2011-10-29	ENCODE									15999	Kevin Struhl, HMS	bb4b58423b77a01e4bde05290e5f507b	https://www.encodeproject.org/files/ENCFF001VLY/@@download/ENCFF001VLY.bed.gz	hg19
ENCFF002CVN	bed narrowPeak	optimal idr thresholded peaks	ENCSR000DOG	ChIP-seq	EFO:0002067	K562	immortalized cell line	adult	female	Homo sapiens					ATF3-human	ENCAB000ADZ	DNA		see document	see document		2011-10-29	ENCODE									30756	ENCODE Consortium Analysis Working Group	f96359d316397bebb076f46153d104bf	https://www.encodeproject.org/files/ENCFF002CVN/@@download/ENCFF002CVN.bed.gz	hg19
ENCFF001VPD	bed narrowPeak	peaks	ENCSR000DOD	ChIP-seq	EFO:0002067	K562	immortalized cell line	adult	female	Homo sapiens					GTF3C2-human	ENCAB000ALX	DNA		see document	see document		2011-10-29	ENCODE									34579	Kevin Struhl, HMS	0255769bf5158424ac1aa0f59759db60	https://www.encodeproject.org/files/ENCFF001VPD/@@download/ENCFF001VPD.bed.gz	hg19
ENCFF002CYL	bed narrowPeak	optimal idr thresholded peaks	ENCSR000DOD	ChIP-seq	EFO:0002067	K562	immortalized cell line	adult	female	Homo sapiens					GTF3C2-human	ENCAB000ALX	DNA		see document	see document		2011-10-29	ENCODE									38890	ENCODE Consortium Analysis Working Group	7838d8b05a9dbfdedb09c34d31bbe8e8	https://www.encodeproject.org/files/ENCFF002CYL/@@download/ENCFF002CYL.bed.gz	hg19
ENCFF001VNF	bed narrowPeak	peaks	ENCSR000DOE	ChIP-seq	EFO:0002067	K562	immortalized cell line	adult	female	Homo sapiens					GTF2B-human	ENCAB000AHD	DNA		see document	see document		2011-10-29	ENCODE									194296	Kevin Struhl, HMS	30cdabd6bbf43b482c8459b675f20ebe	https://www.encodeproject.org/files/ENCFF001VNF/@@download/ENCFF001VNF.bed.gz	hg19
ENCFF002CWR	bed narrowPeak	optimal idr thresholded peaks	ENCSR000DOE	ChIP-seq	EFO:0002067	K562	immortalized cell line	adult	female	Homo sapiens					GTF2B-human	ENCAB000AHD	DNA		see document	see document		2011-10-29	ENCODE									72817	ENCODE Consortium Analysis Working Group	75b9839093fea57946dadfdef9ed7efd	https://www.encodeproject.org/files/ENCFF002CWR/@@download/ENCFF002CWR.bed.gz	hg19
ENCFF001VMC	bed narrowPeak	peaks	ENCSR000DOJ	ChIP-seq	EFO:0002067	K562	immortalized cell line	adult	female	Homo sapiens					BRF1-human	ENCAB000AEM	DNA		see document	see document		2011-10-29	ENCODE									1975	Kevin Struhl, HMS	2c48e5cbdc23bf72359224b3c7554089	https://www.encodeproject.org/files/ENCFF001VMC/@@download/ENCFF001VMC.bed.gz	hg19
ENCFF002CVR	bed narrowPeak	optimal idr thresholded peaks	ENCSR000DOJ	ChIP-seq	EFO:0002067	K562	immortalized cell line	adult	female	Homo sapiens					BRF1-human	ENCAB000AEM	DNA		see document	see document		2011-10-29	ENCODE									5144	ENCODE Consortium Analysis Working Group	64986bc4157feecb565adbfe599fcc07	https://www.encodeproject.org/files/ENCFF002CVR/@@download/ENCFF002CVR.bed.gz	hg19
ENCFF001VMA	bed narrowPeak	peaks	ENCSR000DOK	ChIP-seq	EFO:0002067	K562	immortalized cell line	adult	female	Homo sapiens					BDP1-human	ENCAB000AEI	DNA		see document	see document		2011-10-29	ENCODE									8976	Kevin Struhl, HMS	77ddebdfd55e26dbf3ad35aa4d74749f	https://www.encodeproject.org/files/ENCFF001VMA/@@download/ENCFF001VMA.bed.gz	hg19
ENCFF002CVP	bed narrowPeak	optimal idr thresholded peaks	ENCSR000DOK	ChIP-seq	EFO:0002067	K562	immortalized cell line	adult	female	Homo sapiens					BDP1-human	ENCAB000AEI	DNA		see document	see document		2011-10-29	ENCODE									14731	ENCODE Consortium Analysis Working Group	b7736965c422593b231caef94ba62e82	https://www.encodeproject.org/files/ENCFF002CVP/@@download/ENCFF002CVP.bed.gz	hg19
ENCFF001VOR	bed narrowPeak	peaks	ENCSR000DOH	ChIP-seq	EFO:0002067	K562	immortalized cell line	adult	female	Homo sapiens					SIRT6-human	ENCAB000AKT	DNA		see document	see document		2011-10-29	ENCODE									11275	Kevin Struhl, HMS	4b8fa5ee502da30b76a77d4a727c3bc9	https://www.encodeproject.org/files/ENCFF001VOR/@@download/ENCFF001VOR.bed.gz	hg19
ENCFF002CXZ	bed narrowPeak	optimal idr thresholded peaks	ENCSR000DOH	ChIP-seq	EFO:0002067	K562	immortalized cell line	adult	female	Homo sapiens					SIRT6-human	ENCAB000AKT	DNA		see document	see document		2011-10-29	ENCODE									59038	ENCODE Consortium Analysis Working Group	a4825e3644d78fd762ac3b567f9c698a	https://www.encodeproject.org/files/ENCFF002CXZ/@@download/ENCFF002CXZ.bed.gz	hg19
ENCFF001VOO	bed narrowPeak	peaks	ENCSR000DOI	ChIP-seq	EFO:0002067	K562	immortalized cell line	adult	female	Homo sapiens					POLR3A-human	ENCAB000AKL	DNA		see document	see document		2011-10-29	ENCODE									19459	Kevin Struhl, HMS	c5b18252c20c6aebc467656680c51d20	https://www.encodeproject.org/files/ENCFF001VOO/@@download/ENCFF001VOO.bed.gz	hg19
ENCFF002CXW	bed narrowPeak	optimal idr thresholded peaks	ENCSR000DOI	ChIP-seq	EFO:0002067	K562	immortalized cell line	adult	female	Homo sapiens					POLR3A-human	ENCAB000AKL	DNA		see document	see document		2011-10-29	ENCODE									30224	ENCODE Consortium Analysis Working Group	9d13b60b0b83cf1043c1fa5e719e66a5	https://www.encodeproject.org/files/ENCFF002CXW/@@download/ENCFF002CXW.bed.gz	hg19
ENCFF001VRK	bed narrowPeak	peaks	ENCSR000DJY	ChIP-seq	EFO:0002067	K562	immortalized cell line	adult	female	Homo sapiens					eGFP-JUNB-human	ENCAB000ASW	DNA		see document	see document		2011-06-03	ENCODE									729683	Kevin White, UChicago	171e5b65d57537390e9e55accafb9afb	https://www.encodeproject.org/files/ENCFF001VRK/@@download/ENCFF001VRK.bed.gz	hg19
ENCFF002DDY	bed narrowPeak	optimal idr thresholded peaks	ENCSR000DJY	ChIP-seq	EFO:0002067	K562	immortalized cell line	adult	female	Homo sapiens					eGFP-JUNB-human	ENCAB000ASW	DNA		see document	see document		2011-06-03	ENCODE									273015	ENCODE Consortium Analysis Working Group	d1ef04cbb500ad6a7e978a640b6e8b01	https://www.encodeproject.org/files/ENCFF002DDY/@@download/ENCFF002DDY.bed.gz	hg19
ENCFF001VLX	bed narrowPeak	peaks	ENCSR000DNZ	ChIP-seq	EFO:0002067	K562	immortalized cell line	adult	female	Homo sapiens					ATF1-human	ENCAB000ASR	DNA		see document	see document		2012-05-14	ENCODE									834029	Kevin Struhl, HMS	95c2925ddbe06732dab3375c07d57fd0	https://www.encodeproject.org/files/ENCFF001VLX/@@download/ENCFF001VLX.bed.gz	hg19
ENCFF002CVM	bed narrowPeak	optimal idr thresholded peaks	ENCSR000DNZ	ChIP-seq	EFO:0002067	K562	immortalized cell line	adult	female	Homo sapiens					ATF1-human	ENCAB000ASR	DNA		see document	see document		2012-05-14	ENCODE									373491	ENCODE Consortium Analysis Working Group	225df5bb216e466ac39f799e1eaa6e61	https://www.encodeproject.org/files/ENCFF002CVM/@@download/ENCFF002CVM.bed.gz	hg19
ENCFF001VFV	bed narrowPeak	peaks	ENCSR000DNQ	ChIP-seq	EFO:0002784	GM12878	immortalized cell line	adult	female	Homo sapiens					ZZZ3-human	ENCAB000AMX	DNA		see document	see document		2011-10-29	ENCODE									18105	Kevin Struhl, HMS	a8e0edae1edc927c22e0b994f237ca9f	https://www.encodeproject.org/files/ENCFF001VFV/@@download/ENCFF001VFV.bed.gz	hg19
ENCFF002CPY	bed narrowPeak	optimal idr thresholded peaks	ENCSR000DNQ	ChIP-seq	EFO:0002784	GM12878	immortalized cell line	adult	female	Homo sapiens					ZZZ3-human	ENCAB000AMX	DNA		see document	see document		2011-10-29	ENCODE									20659	ENCODE Consortium Analysis Working Group	ad7ed1123e1ab6fe0617cc27f0cc7b59	https://www.encodeproject.org/files/ENCFF002CPY/@@download/ENCFF002CPY.bed.gz	hg19
ENCFF001VFI	bed narrowPeak	peaks	ENCSR000DNP	ChIP-seq	EFO:0002784	GM12878	immortalized cell line	adult	female	Homo sapiens					SUPT20H-human	ENCAB000ALB	DNA		see document	see document		2011-10-29	ENCODE									285272	Kevin Struhl, HMS	83b23cb2ffbab27b00dbfc98ec501ae1	https://www.encodeproject.org/files/ENCFF001VFI/@@download/ENCFF001VFI.bed.gz	hg19
ENCFF001VEV	bed narrowPeak	peaks	ENCSR000DNM	ChIP-seq	EFO:0002784	GM12878	immortalized cell line	adult	female	Homo sapiens					NFYB-human	ENCAB000AJD	DNA		see document	see document		2011-10-29	ENCODE									607937	Kevin Struhl, HMS	f55bc8cd4c25fbd7bd1425355377e7b5	https://www.encodeproject.org/files/ENCFF001VEV/@@download/ENCFF001VEV.bed.gz	hg19
ENCFF002CPC	bed narrowPeak	optimal idr thresholded peaks	ENCSR000DNM	ChIP-seq	EFO:0002784	GM12878	immortalized cell line	adult	female	Homo sapiens					NFYB-human	ENCAB000AJD	DNA		see document	see document		2011-10-29	ENCODE									315076	ENCODE Consortium Analysis Working Group	f8e79da909dc1a5e6eb85eb558620f7e	https://www.encodeproject.org/files/ENCFF002CPC/@@download/ENCFF002CPC.bed.gz	hg19
ENCFF001VEI	bed narrowPeak	peaks	ENCSR000DNO	ChIP-seq	EFO:0002784	GM12878	immortalized cell line	adult	female	Homo sapiens					KAT2A-human	ENCAB000AHA	DNA		see document	see document		2011-10-29	ENCODE									62009	Kevin Struhl, HMS	e68a4541c27187def818d75ea1a16503	https://www.encodeproject.org/files/ENCFF001VEI/@@download/ENCFF001VEI.bed.gz	hg19
ENCFF001VEU	bed narrowPeak	peaks	ENCSR000DNN	ChIP-seq	EFO:0002784	GM12878	immortalized cell line	adult	female	Homo sapiens					NFYA-human	ENCAB000AJC	DNA		see document	see document		2011-10-29	ENCODE									207036	Kevin Struhl, HMS	4f30e896212a445a0af2f54a09d00bd4	https://www.encodeproject.org/files/ENCFF001VEU/@@download/ENCFF001VEU.bed.gz	hg19
ENCFF002CPB	bed narrowPeak	optimal idr thresholded peaks	ENCSR000DNN	ChIP-seq	EFO:0002784	GM12878	immortalized cell line	adult	female	Homo sapiens					NFYA-human	ENCAB000AJC	DNA		see document	see document		2011-10-29	ENCODE									48248	ENCODE Consortium Analysis Working Group	d951149e467a73e4637f374a626b67bb	https://www.encodeproject.org/files/ENCFF002CPB/@@download/ENCFF002CPB.bed.gz	hg19
ENCFF001VRM	bed narrowPeak	peaks	ENCSR000DJW	ChIP-seq	EFO:0002067	K562	immortalized cell line	adult	female	Homo sapiens					eGFP-NR4A1-human	ENCAB000ASW	DNA		see document	see document		2011-06-03	ENCODE									127185	Kevin White, UChicago	35973747f04c53456e53f30125e1ba96	https://www.encodeproject.org/files/ENCFF001VRM/@@download/ENCFF001VRM.bed.gz	hg19
ENCFF001VRL	bed narrowPeak	peaks	ENCSR000DJX	ChIP-seq	EFO:0002067	K562	immortalized cell line	adult	female	Homo sapiens					eGFP-JUND-human	ENCAB000ASW	DNA		see document	see document		2011-06-03	ENCODE									1330450	Kevin White, UChicago	97c915f0ad3c41a65bf4d61458d07c9b	https://www.encodeproject.org/files/ENCFF001VRL/@@download/ENCFF001VRL.bed.gz	hg19
ENCFF002DDZ	bed narrowPeak	optimal idr thresholded peaks	ENCSR000DJX	ChIP-seq	EFO:0002067	K562	immortalized cell line	adult	female	Homo sapiens					eGFP-JUND-human	ENCAB000ASW	DNA		see document	see document		2011-06-03	ENCODE									641106	ENCODE Consortium Analysis Working Group	0367fe66391eb886b08ee41a26b60788	https://www.encodeproject.org/files/ENCFF002DDZ/@@download/ENCFF002DDZ.bed.gz	hg19
ENCFF001VRJ	bed narrowPeak	peaks	ENCSR000DJZ	ChIP-seq	EFO:0002067	K562	immortalized cell line	adult	female	Homo sapiens					eGFP-HDAC8-human	ENCAB000ASW	DNA		see document	see document		2011-06-03	ENCODE									265852	Kevin White, UChicago	5f54a00f490be9bd92213e0295408d81	https://www.encodeproject.org/files/ENCFF001VRJ/@@download/ENCFF001VRJ.bed.gz	hg19
ENCFF002DDX	bed narrowPeak	optimal idr thresholded peaks	ENCSR000DJZ	ChIP-seq	EFO:0002067	K562	immortalized cell line	adult	female	Homo sapiens					eGFP-HDAC8-human	ENCAB000ASW	DNA		see document	see document		2011-06-03	ENCODE									33793	ENCODE Consortium Analysis Working Group	d1487abda2136e261aadb10bdf04addd	https://www.encodeproject.org/files/ENCFF002DDX/@@download/ENCFF002DDX.bed.gz	hg19
ENCFF001VRI	bed narrowPeak	peaks	ENCSR000DKA	ChIP-seq	EFO:0002067	K562	immortalized cell line	adult	female	Homo sapiens					eGFP-GATA2-human	ENCAB000ASW	DNA		see document	see document		2011-06-03	ENCODE									770970	Kevin White, UChicago	64b38546e77f71b87310cbeb7c3bf5d2	https://www.encodeproject.org/files/ENCFF001VRI/@@download/ENCFF001VRI.bed.gz	hg19
ENCFF002DDW	bed narrowPeak	optimal idr thresholded peaks	ENCSR000DKA	ChIP-seq	EFO:0002067	K562	immortalized cell line	adult	female	Homo sapiens					eGFP-GATA2-human	ENCAB000ASW	DNA		see document	see document		2011-06-03	ENCODE									259658	ENCODE Consortium Analysis Working Group	0418ee5601643d9817ef8322430bf64c	https://www.encodeproject.org/files/ENCFF002DDW/@@download/ENCFF002DDW.bed.gz	hg19
ENCFF001VRH	bed narrowPeak	peaks	ENCSR000DKB	ChIP-seq	EFO:0002067	K562	immortalized cell line	adult	female	Homo sapiens					eGFP-FOS-human	ENCAB000ASW	DNA		see document	see document		2011-06-03	ENCODE									489269	Kevin White, UChicago	2a6280868b59db45c28f4bd94ab6c9da	https://www.encodeproject.org/files/ENCFF001VRH/@@download/ENCFF001VRH.bed.gz	hg19
ENCFF002DDV	bed narrowPeak	optimal idr thresholded peaks	ENCSR000DKB	ChIP-seq	EFO:0002067	K562	immortalized cell line	adult	female	Homo sapiens					eGFP-FOS-human	ENCAB000ASW	DNA		see document	see document		2011-06-03	ENCODE									250059	ENCODE Consortium Analysis Working Group	16ff22fbb3e4d51c95e323ee69490a75	https://www.encodeproject.org/files/ENCFF002DDV/@@download/ENCFF002DDV.bed.gz	hg19
ENCFF001VNJ	bed narrowPeak	peaks	ENCSR000EHN	ChIP-seq	EFO:0002067	K562	immortalized cell line	adult	female	Homo sapiens					SMARCB1-human	ENCAB000AHW	DNA		see document	see document		2011-10-29	ENCODE									11198	Michael Snyder, Stanford	566bc3cbb717536c65406705379f91c9	https://www.encodeproject.org/files/ENCFF001VNJ/@@download/ENCFF001VNJ.bed.gz	hg19
ENCFF002CWU	bed narrowPeak	optimal idr thresholded peaks	ENCSR000EHN	ChIP-seq	EFO:0002067	K562	immortalized cell line	adult	female	Homo sapiens					SMARCB1-human	ENCAB000AHW	DNA		see document	see document		2011-10-29	ENCODE									38158	ENCODE Consortium Analysis Working Group	e6499640822783d31c0238b31687b4fa	https://www.encodeproject.org/files/ENCFF002CWU/@@download/ENCFF002CWU.bed.gz	hg19
ENCFF001XPR	bed broadPeak	hotspots	ENCSR000DSU	ChIP-seq	CL:0002606	astrocyte of the spinal cord	primary cell	unknown	unknown	Homo sapiens					CTCF-human	ENCAB000AFP	DNA		see document	see document		2012-01-17	ENCODE		see document			1	1			2194626	John Stamatoyannopoulos, UW	7d803be5d511ea2f3b43229b8fac77ee	https://www.encodeproject.org/files/ENCFF001XPR/@@download/ENCFF001XPR.bed.gz	hg19
ENCFF001XPS	bed broadPeak	hotspots	ENCSR000DSU	ChIP-seq	CL:0002606	astrocyte of the spinal cord	primary cell	unknown	unknown	Homo sapiens					CTCF-human	ENCAB000AFP	DNA		see document	see document		2012-01-17	ENCODE		see document			2	1			1835353	John Stamatoyannopoulos, UW	5339299aa3ad42267fc947e4a0e8bb63	https://www.encodeproject.org/files/ENCFF001XPS/@@download/ENCFF001XPS.bed.gz	hg19
ENCFF001XPT	bed narrowPeak	peaks	ENCSR000DSU	ChIP-seq	CL:0002606	astrocyte of the spinal cord	primary cell	unknown	unknown	Homo sapiens					CTCF-human	ENCAB000AFP	DNA		see document	see document		2012-01-17	ENCODE		see document			1	1			751126	John Stamatoyannopoulos, UW	d32edfa447bcab78bd7f12633f2917a3	https://www.encodeproject.org/files/ENCFF001XPT/@@download/ENCFF001XPT.bed.gz	hg19
ENCFF001XPU	bed narrowPeak	peaks	ENCSR000DSU	ChIP-seq	CL:0002606	astrocyte of the spinal cord	primary cell	unknown	unknown	Homo sapiens					CTCF-human	ENCAB000AFP	DNA		see document	see document		2012-01-17	ENCODE		see document			2	1			597292	John Stamatoyannopoulos, UW	154cd03f8564b69afd2fab7b0e276f47	https://www.encodeproject.org/files/ENCFF001XPU/@@download/ENCFF001XPU.bed.gz	hg19
ENCFF002DCO	bed narrowPeak	optimal idr thresholded peaks	ENCSR000DSU	ChIP-seq	CL:0002606	astrocyte of the spinal cord	primary cell	unknown	unknown	Homo sapiens					CTCF-human	ENCAB000AFP	DNA		see document	see document		2012-01-17	ENCODE									986802	ENCODE Consortium Analysis Working Group	799bc6c3af731285c238b6574d7adfe2	https://www.encodeproject.org/files/ENCFF002DCO/@@download/ENCFF002DCO.bed.gz	hg19
ENCFF001XQR	bed broadPeak	hotspots	ENCSR000DTW	ChIP-seq	EFO:0001182	HEK293	immortalized cell line	embryonic	female	Homo sapiens					CTCF-human	ENCAB000AFP	DNA		see document	see document		2011-03-17	ENCODE		see document			1	1			3268530	John Stamatoyannopoulos, UW	2c133edd6462114e1d2d81a6fdd37741	https://www.encodeproject.org/files/ENCFF001XQR/@@download/ENCFF001XQR.bed.gz	hg19
ENCFF001XQS	bed broadPeak	hotspots	ENCSR000DTW	ChIP-seq	EFO:0001182	HEK293	immortalized cell line	embryonic	female	Homo sapiens					CTCF-human	ENCAB000AFP	DNA		see document	see document		2011-03-17	ENCODE		see document			2	1			1734586	John Stamatoyannopoulos, UW	4351197c626bdfcdb250ddb961d613ff	https://www.encodeproject.org/files/ENCFF001XQS/@@download/ENCFF001XQS.bed.gz	hg19
ENCFF001XQT	bed narrowPeak	peaks	ENCSR000DTW	ChIP-seq	EFO:0001182	HEK293	immortalized cell line	embryonic	female	Homo sapiens					CTCF-human	ENCAB000AFP	DNA		see document	see document		2011-03-17	ENCODE		see document			1	1			1160101	John Stamatoyannopoulos, UW	8e75d4cdb45b6964f189224cec21cb70	https://www.encodeproject.org/files/ENCFF001XQT/@@download/ENCFF001XQT.bed.gz	hg19
ENCFF001XQU	bed narrowPeak	peaks	ENCSR000DTW	ChIP-seq	EFO:0001182	HEK293	immortalized cell line	embryonic	female	Homo sapiens					CTCF-human	ENCAB000AFP	DNA		see document	see document		2011-03-17	ENCODE		see document			2	1			589612	John Stamatoyannopoulos, UW	689e2aab8c5f9cd690e2e38010bedccf	https://www.encodeproject.org/files/ENCFF001XQU/@@download/ENCFF001XQU.bed.gz	hg19
ENCFF002DCV	bed narrowPeak	optimal idr thresholded peaks	ENCSR000DTW	ChIP-seq	EFO:0001182	HEK293	immortalized cell line	embryonic	female	Homo sapiens					CTCF-human	ENCAB000AFP	DNA		see document	see document		2011-03-17	ENCODE									1062592	ENCODE Consortium Analysis Working Group	7a84af76cdca6859dbcbdea72982e5a2	https://www.encodeproject.org/files/ENCFF002DCV/@@download/ENCFF002DCV.bed.gz	hg19
ENCFF001VRC	bed narrowPeak	peaks	ENCSR000EHX	ChIP-seq	EFO:0003072	SK-N-SH	immortalized cell line	child	female	Homo sapiens					RAD21-human	ENCAB000AKG	DNA		see document	see document		2012-08-20	ENCODE									676149	Michael Snyder, Stanford	c4cc1840625919f968df4d7f4725620e	https://www.encodeproject.org/files/ENCFF001VRC/@@download/ENCFF001VRC.bed.gz	hg19
ENCFF001XTT	bed broadPeak	hotspots	ENCSR000DXQ	ChIP-seq	EFO:0003072	SK-N-SH	immortalized cell line	child	female	Homo sapiens	all-trans-retinoic acid				CTCF-human	ENCAB000AFP	DNA		see document	see document		2011-03-17	ENCODE		see document		4 year	1	1			2460548	John Stamatoyannopoulos, UW	11a3f58ed4d43e4bf6cf193cfa3d5219	https://www.encodeproject.org/files/ENCFF001XTT/@@download/ENCFF001XTT.bed.gz	hg19
ENCFF001XTU	bed broadPeak	hotspots	ENCSR000DXQ	ChIP-seq	EFO:0003072	SK-N-SH	immortalized cell line	child	female	Homo sapiens	all-trans-retinoic acid				CTCF-human	ENCAB000AFP	DNA		see document	see document		2011-03-17	ENCODE		see document		4 year	2	1			2531403	John Stamatoyannopoulos, UW	9b2b5f54de9b05e474468d611a702be3	https://www.encodeproject.org/files/ENCFF001XTU/@@download/ENCFF001XTU.bed.gz	hg19
ENCFF001XTV	bed narrowPeak	peaks	ENCSR000DXQ	ChIP-seq	EFO:0003072	SK-N-SH	immortalized cell line	child	female	Homo sapiens	all-trans-retinoic acid				CTCF-human	ENCAB000AFP	DNA		see document	see document		2011-03-17	ENCODE		see document		4 year	1	1			926574	John Stamatoyannopoulos, UW	d8ab7dcdd22ed428a6c1d8cf296dffc5	https://www.encodeproject.org/files/ENCFF001XTV/@@download/ENCFF001XTV.bed.gz	hg19
ENCFF001XTW	bed narrowPeak	peaks	ENCSR000DXQ	ChIP-seq	EFO:0003072	SK-N-SH	immortalized cell line	child	female	Homo sapiens	all-trans-retinoic acid				CTCF-human	ENCAB000AFP	DNA		see document	see document		2011-03-17	ENCODE		see document		4 year	2	1			914739	John Stamatoyannopoulos, UW	1564f3e09164f441c6b6b87d8aaf9dd8	https://www.encodeproject.org/files/ENCFF001XTW/@@download/ENCFF001XTW.bed.gz	hg19
ENCFF002DDR	bed narrowPeak	optimal idr thresholded peaks	ENCSR000DXQ	ChIP-seq	EFO:0003072	SK-N-SH	immortalized cell line	child	female	Homo sapiens	all-trans-retinoic acid				CTCF-human	ENCAB000AFP	DNA		see document	see document		2011-03-17	ENCODE									1039198	ENCODE Consortium Analysis Working Group	6801e70f2927cea7c72e99d45ebc7727	https://www.encodeproject.org/files/ENCFF002DDR/@@download/ENCFF002DDR.bed.gz	hg19
ENCFF001XQF	bed broadPeak	hotspots	ENCSR000DTL	ChIP-seq	CL:0000706	choroid plexus epithelial cell	primary cell	unknown	unknown	Homo sapiens					CTCF-human	ENCAB000AFP	DNA		see document	see document		2011-03-17	ENCODE		see document			1	1			3095470	John Stamatoyannopoulos, UW	8e600d7226f161c4885438f80c595409	https://www.encodeproject.org/files/ENCFF001XQF/@@download/ENCFF001XQF.bed.gz	hg19
ENCFF001XQG	bed broadPeak	hotspots	ENCSR000DTL	ChIP-seq	CL:0000706	choroid plexus epithelial cell	primary cell	unknown	unknown	Homo sapiens					CTCF-human	ENCAB000AFP	DNA		see document	see document		2011-03-17	ENCODE		see document			2	1			3079332	John Stamatoyannopoulos, UW	738f2a8df843dda587b42854fa1ba57d	https://www.encodeproject.org/files/ENCFF001XQG/@@download/ENCFF001XQG.bed.gz	hg19
ENCFF001XQH	bed narrowPeak	peaks	ENCSR000DTL	ChIP-seq	CL:0000706	choroid plexus epithelial cell	primary cell	unknown	unknown	Homo sapiens					CTCF-human	ENCAB000AFP	DNA		see document	see document		2011-03-17	ENCODE		see document			1	1			1162789	John Stamatoyannopoulos, UW	dd855a335c003a27e3e2c404462bf149	https://www.encodeproject.org/files/ENCFF001XQH/@@download/ENCFF001XQH.bed.gz	hg19
ENCFF001XQI	bed narrowPeak	peaks	ENCSR000DTL	ChIP-seq	CL:0000706	choroid plexus epithelial cell	primary cell	unknown	unknown	Homo sapiens					CTCF-human	ENCAB000AFP	DNA		see document	see document		2011-03-17	ENCODE		see document			2	1			930265	John Stamatoyannopoulos, UW	8cb17cf60a3910f60e2d3659114a6ce5	https://www.encodeproject.org/files/ENCFF001XQI/@@download/ENCFF001XQI.bed.gz	hg19
ENCFF002DCS	bed narrowPeak	optimal idr thresholded peaks	ENCSR000DTL	ChIP-seq	CL:0000706	choroid plexus epithelial cell	primary cell	unknown	unknown	Homo sapiens					CTCF-human	ENCAB000AFP	DNA		see document	see document		2011-03-17	ENCODE									1206074	ENCODE Consortium Analysis Working Group	caa5260e6a967b9abfb921c04eddf43d	https://www.encodeproject.org/files/ENCFF002DCS/@@download/ENCFF002DCS.bed.gz	hg19
ENCFF001VEC	bed narrowPeak	peaks	ENCSR000DZC	ChIP-seq	EFO:0002784	GM12878	immortalized cell line	adult	female	Homo sapiens					RCOR1-human	ENCAB000AFK	DNA		see document	see document		2012-05-14	ENCODE									798112	Michael Snyder, Stanford	c868a977fd1c2439d38fbe8ef9cc8d79	https://www.encodeproject.org/files/ENCFF001VEC/@@download/ENCFF001VEC.bed.gz	hg19
ENCFF002COP	bed narrowPeak	optimal idr thresholded peaks	ENCSR000DZC	ChIP-seq	EFO:0002784	GM12878	immortalized cell line	adult	female	Homo sapiens					RCOR1-human	ENCAB000AFK	DNA		see document	see document		2012-05-14	ENCODE									37449	ENCODE Consortium Analysis Working Group	38600372fb5e2c126dacf2f7e6c1b58b	https://www.encodeproject.org/files/ENCFF002COP/@@download/ENCFF002COP.bed.gz	hg19
ENCFF001VEF	bed narrowPeak	peaks	ENCSR000DZQ	ChIP-seq	EFO:0002784	GM12878	immortalized cell line	adult	female	Homo sapiens					EBF1-human	ENCAB000AFX	DNA		see document	see document		2011-10-29	ENCODE									1754078	Michael Snyder, Stanford	17446b393c16c1c904c2892dffa5086a	https://www.encodeproject.org/files/ENCFF001VEF/@@download/ENCFF001VEF.bed.gz	hg19
ENCFF002COS	bed narrowPeak	optimal idr thresholded peaks	ENCSR000DZQ	ChIP-seq	EFO:0002784	GM12878	immortalized cell line	adult	female	Homo sapiens					EBF1-human	ENCAB000AFX	DNA		see document	see document		2011-10-29	ENCODE									787819	ENCODE Consortium Analysis Working Group	708f29d8a17c765e32e16b09c85c7017	https://www.encodeproject.org/files/ENCFF002COS/@@download/ENCFF002COS.bed.gz	hg19
ENCFF001VFH	bed narrowPeak	peaks	ENCSR000DZP	ChIP-seq	EFO:0002784	GM12878	immortalized cell line	adult	female	Homo sapiens					SMC3-human	ENCAB000AKX	DNA		see document	see document		2011-10-29	ENCODE									1191203	Michael Snyder, Stanford	3674a321ff9005ad680e3d1a4233ce54	https://www.encodeproject.org/files/ENCFF001VFH/@@download/ENCFF001VFH.bed.gz	hg19
ENCFF002CPN	bed narrowPeak	optimal idr thresholded peaks	ENCSR000DZP	ChIP-seq	EFO:0002784	GM12878	immortalized cell line	adult	female	Homo sapiens					SMC3-human	ENCAB000AKX	DNA		see document	see document		2011-10-29	ENCODE									746137	ENCODE Consortium Analysis Working Group	a2acdd468555c5743295f7d2f82fab6c	https://www.encodeproject.org/files/ENCFF002CPN/@@download/ENCFF002CPN.bed.gz	hg19
ENCFF001VDX	bed narrowPeak	peaks	ENCSR000DZS	ChIP-seq	EFO:0002784	GM12878	immortalized cell line	adult	female	Homo sapiens					BRCA1-human	ENCAB000AEL	DNA		see document	see document		2011-10-29	ENCODE									281931	Michael Snyder, Stanford	67e3bdb471751bbd4a1de94f79a27f04	https://www.encodeproject.org/files/ENCFF001VDX/@@download/ENCFF001VDX.bed.gz	hg19
ENCFF002COL	bed narrowPeak	optimal idr thresholded peaks	ENCSR000DZS	ChIP-seq	EFO:0002784	GM12878	immortalized cell line	adult	female	Homo sapiens					BRCA1-human	ENCAB000AEL	DNA		see document	see document		2011-10-29	ENCODE									14118	ENCODE Consortium Analysis Working Group	9244c35a76113602e7ca61ee915f9e18	https://www.encodeproject.org/files/ENCFF002COL/@@download/ENCFF002COL.bed.gz	hg19
ENCFF001VEW	bed narrowPeak	peaks	ENCSR000DZO	ChIP-seq	EFO:0002784	GM12878	immortalized cell line	adult	female	Homo sapiens					NRF1-human	ENCAB000AJI	DNA		see document	see document		2011-10-29	ENCODE									491672	Michael Snyder, Stanford	c8249d08767057570f21318f8223290e	https://www.encodeproject.org/files/ENCFF001VEW/@@download/ENCFF001VEW.bed.gz	hg19
ENCFF002CPD	bed narrowPeak	optimal idr thresholded peaks	ENCSR000DZO	ChIP-seq	EFO:0002784	GM12878	immortalized cell line	adult	female	Homo sapiens					NRF1-human	ENCAB000AJI	DNA		see document	see document		2011-10-29	ENCODE									141778	ENCODE Consortium Analysis Working Group	a1d333c58e9391193651f7f27ef10f3f	https://www.encodeproject.org/files/ENCFF002CPD/@@download/ENCFF002CPD.bed.gz	hg19
ENCFF001YAD	bed broadPeak	peaks	ENCSR000CCD	ChIP-seq	EFO:0005483	ES-Bruce4	stem cell	embryonic	male	Mus musculus					EP300-mouse	ENCAB839EOA	DNA		see document	see document		2011-07-22	ENCODE									228977	Bing Ren, UCSD	ffb0119d85fbec52de191c912f304e2a	https://www.encodeproject.org/files/ENCFF001YAD/@@download/ENCFF001YAD.bed.gz	mm9
ENCFF001YAG	bed broadPeak	peaks	ENCSR000CCA	ChIP-seq	UBERON:0000948	heart	tissue	adult	male	Mus musculus					EP300-mouse	ENCAB839EOA	DNA		see document	see document		2011-07-22	ENCODE									373271	Bing Ren, UCSD	be314646d6ff9ca30ae45a666a1ea7f9	https://www.encodeproject.org/files/ENCFF001YAG/@@download/ENCFF001YAG.bed.gz	mm9
ENCFF001YAE	bed broadPeak	peaks	ENCSR000CCC	ChIP-seq	EFO:0005483	ES-Bruce4	stem cell	embryonic	male	Mus musculus					POLR2A-mouse	ENCAB281FBQ	DNA		see document	see document		2011-07-22	ENCODE									130748	Bing Ren, UCSD	7ae7fe4bf0dc0dd6b711537836498598	https://www.encodeproject.org/files/ENCFF001YAE/@@download/ENCFF001YAE.bed.gz	mm9
ENCFF001YAC	bed broadPeak	peaks	ENCSR000CCB	ChIP-seq	EFO:0005483	ES-Bruce4	stem cell	embryonic	male	Mus musculus					CTCF-mouse	ENCAB210NHK	DNA		see document	see document		2011-07-22	ENCODE									468131	Bing Ren, UCSD	6254f6bd93a625cd811483e4e4e8a969	https://www.encodeproject.org/files/ENCFF001YAC/@@download/ENCFF001YAC.bed.gz	mm9
ENCFF001VOF	bed narrowPeak	peaks	ENCSR000EHP	ChIP-seq	EFO:0002067	K562	immortalized cell line	adult	female	Homo sapiens	interferon gamma				POLR2A-human	ENCAB000AOC	DNA		see document	see document		2011-10-29	ENCODE									268652	Michael Snyder, Stanford	0e1e4bcfbc9143d6da9027890b928bf0	https://www.encodeproject.org/files/ENCFF001VOF/@@download/ENCFF001VOF.bed.gz	hg19
ENCFF002CXO	bed narrowPeak	optimal idr thresholded peaks	ENCSR000EHP	ChIP-seq	EFO:0002067	K562	immortalized cell line	adult	female	Homo sapiens	interferon gamma				POLR2A-human	ENCAB000AOC	DNA		see document	see document		2011-10-29	ENCODE									369857	ENCODE Consortium Analysis Working Group	eeb2549b268c9ec76e97ce900cdb85cc	https://www.encodeproject.org/files/ENCFF002CXO/@@download/ENCFF002CXO.bed.gz	hg19
ENCFF001VOL	bed narrowPeak	peaks	ENCSR000EHQ	ChIP-seq	EFO:0002067	K562	immortalized cell line	adult	female	Homo sapiens					POLR3G-human	ENCAB000AKB	DNA		see document	see document		2011-10-29	ENCODE									2127	Michael Snyder, Stanford	9123418a8d342a40a1f9614cbfca0806	https://www.encodeproject.org/files/ENCFF001VOL/@@download/ENCFF001VOL.bed.gz	hg19
ENCFF002CXT	bed narrowPeak	optimal idr thresholded peaks	ENCSR000EHQ	ChIP-seq	EFO:0002067	K562	immortalized cell line	adult	female	Homo sapiens					POLR3G-human	ENCAB000AKB	DNA		see document	see document		2011-10-29	ENCODE									4627	ENCODE Consortium Analysis Working Group	bda0160eadd3d7e99ccac755fa0b2e2c	https://www.encodeproject.org/files/ENCFF002CXT/@@download/ENCFF002CXT.bed.gz	hg19
ENCFF001VRE	bed narrowPeak	peaks	ENCSR000EHW	ChIP-seq	EFO:0003072	SK-N-SH	immortalized cell line	child	female	Homo sapiens					SMC3-human	ENCAB000AKX	DNA		see document	see document		2012-08-20	ENCODE									550437	Michael Snyder, Stanford	2dcbbded544378aa46ad91ddc4503961	https://www.encodeproject.org/files/ENCFF001VRE/@@download/ENCFF001VRE.bed.gz	hg19
ENCFF001VRA	bed narrowPeak	peaks	ENCSR000EHZ	ChIP-seq	EFO:0003072	SK-N-SH	immortalized cell line	child	female	Homo sapiens					NRF1-human	ENCAB000AJI	DNA		see document	see document		2012-08-20	ENCODE									138817	Michael Snyder, Stanford	931ce94c07ab283fdab4790ac7498145	https://www.encodeproject.org/files/ENCFF001VRA/@@download/ENCFF001VRA.bed.gz	hg19
ENCFF001VRD	bed narrowPeak	peaks	ENCSR000EHY	ChIP-seq	EFO:0003072	SK-N-SH	immortalized cell line	child	female	Homo sapiens					RFX5-human	ENCAB000AKJ	DNA		see document	see document		2012-08-20	ENCODE									66859	Michael Snyder, Stanford	00145ea8484e7a08b7a0aef8da595d6f	https://www.encodeproject.org/files/ENCFF001VRD/@@download/ENCFF001VRD.bed.gz	hg19
ENCFF001XRJ	bed broadPeak	hotspots	ENCSR000DUP	ChIP-seq	EFO:0002793	HL-60	immortalized cell line	adult	female	Homo sapiens					CTCF-human	ENCAB000AFP	DNA		see document	see document		2011-03-17	ENCODE		see document		36 year	1	1			1718416	John Stamatoyannopoulos, UW	10ffa777f8aae27d04197af154c787bc	https://www.encodeproject.org/files/ENCFF001XRJ/@@download/ENCFF001XRJ.bed.gz	hg19
ENCFF001XRK	bed narrowPeak	peaks	ENCSR000DUP	ChIP-seq	EFO:0002793	HL-60	immortalized cell line	adult	female	Homo sapiens					CTCF-human	ENCAB000AFP	DNA		see document	see document		2011-03-17	ENCODE		see document		36 year	1	1			514150	John Stamatoyannopoulos, UW	f951ec040d109e841c247acfdf835241	https://www.encodeproject.org/files/ENCFF001XRK/@@download/ENCFF001XRK.bed.gz	hg19
ENCFF002DDA	bed narrowPeak	optimal idr thresholded peaks	ENCSR000DUP	ChIP-seq	EFO:0002793	HL-60	immortalized cell line	adult	female	Homo sapiens					CTCF-human	ENCAB000AFP	DNA		see document	see document		2011-03-17	ENCODE									375499	ENCODE Consortium Analysis Working Group	2bc274678f574d811003c25e47864252	https://www.encodeproject.org/files/ENCFF002DDA/@@download/ENCFF002DDA.bed.gz	hg19
ENCFF001VOZ	bed narrowPeak	peaks	ENCSR000EHB	ChIP-seq	EFO:0002067	K562	immortalized cell line	adult	female	Homo sapiens					TAL1-human	ENCAB000ALO	DNA		see document	see document		2011-10-29	ENCODE									1044594	Michael Snyder, Stanford	7fd1ea6d689f63e143cbf61acbf5539b	https://www.encodeproject.org/files/ENCFF001VOZ/@@download/ENCFF001VOZ.bed.gz	hg19
ENCFF002CYH	bed narrowPeak	optimal idr thresholded peaks	ENCSR000EHB	ChIP-seq	EFO:0002067	K562	immortalized cell line	adult	female	Homo sapiens					TAL1-human	ENCAB000ALO	DNA		see document	see document		2011-10-29	ENCODE									631761	ENCODE Consortium Analysis Working Group	e1679483ad761bef6924874a72a68d6e	https://www.encodeproject.org/files/ENCFF002CYH/@@download/ENCFF002CYH.bed.gz	hg19
ENCFF001VEX	bed narrowPeak	peaks	ENCSR000DZD	ChIP-seq	EFO:0002784	GM12878	immortalized cell line	adult	female	Homo sapiens					EP300-human	ENCAB000AJM	DNA					2012-05-14	ENCODE									938420	Michael Snyder, Stanford	bc6ddcbb18190cff6f65d8894d6a87ab	https://www.encodeproject.org/files/ENCFF001VEX/@@download/ENCFF001VEX.bed.gz	hg19
ENCFF002CPE	bed narrowPeak	optimal idr thresholded peaks	ENCSR000DZD	ChIP-seq	EFO:0002784	GM12878	immortalized cell line	adult	female	Homo sapiens					EP300-human	ENCAB000AJM	DNA					2012-05-14	ENCODE									442586	ENCODE Consortium Analysis Working Group	d418a64ce8855426c0c7e266c4950479	https://www.encodeproject.org/files/ENCFF002CPE/@@download/ENCFF002CPE.bed.gz	hg19
ENCFF001VPC	bed narrowPeak	peaks	ENCSR000EHA	ChIP-seq	EFO:0002067	K562	immortalized cell line	adult	female	Homo sapiens					TBP-human	ENCAB000ALR	DNA		see document	see document		2011-10-29	ENCODE									733885	Michael Snyder, Stanford	5f961cf9a4a338ac77890f2cbbd41b1c	https://www.encodeproject.org/files/ENCFF001VPC/@@download/ENCFF001VPC.bed.gz	hg19
ENCFF002CYK	bed narrowPeak	optimal idr thresholded peaks	ENCSR000EHA	ChIP-seq	EFO:0002067	K562	immortalized cell line	adult	female	Homo sapiens					TBP-human	ENCAB000ALR	DNA		see document	see document		2011-10-29	ENCODE									452402	ENCODE Consortium Analysis Working Group	679423057e1c8b5be5b7229891b84cb2	https://www.encodeproject.org/files/ENCFF002CYK/@@download/ENCFF002CYK.bed.gz	hg19
ENCFF001VOK	bed narrowPeak	peaks	ENCSR000EHF	ChIP-seq	EFO:0002067	K562	immortalized cell line	adult	female	Homo sapiens					POLR2AphosphoS2-human	ENCAB000AOB	DNA		see document	see document		2011-10-29	ENCODE									1227266	Michael Snyder, Stanford	3dce75d663db7e3d0db775c02bba0fd2	https://www.encodeproject.org/files/ENCFF001VOK/@@download/ENCFF001VOK.bed.gz	hg19
ENCFF002DDU	bed narrowPeak	optimal idr thresholded peaks	ENCSR000EHF	ChIP-seq	EFO:0002067	K562	immortalized cell line	adult	female	Homo sapiens					POLR2AphosphoS2-human	ENCAB000AOB	DNA		see document	see document		2011-10-29	ENCODE									44670	ENCODE Consortium Analysis Working Group	b080f173f628f221e5b9d573a1a10fe3	https://www.encodeproject.org/files/ENCFF002DDU/@@download/ENCFF002DDU.bed.gz	hg19
ENCFF001VPH	bed narrowPeak	peaks	ENCSR000EHG	ChIP-seq	EFO:0002067	K562	immortalized cell line	adult	female	Homo sapiens					USF2-human	ENCAB000AMH	DNA		see document	see document		2011-10-29	ENCODE									183098	Michael Snyder, Stanford	ffaffe9000db54e46d06658318118df8	https://www.encodeproject.org/files/ENCFF001VPH/@@download/ENCFF001VPH.bed.gz	hg19
ENCFF002CYP	bed narrowPeak	optimal idr thresholded peaks	ENCSR000EHG	ChIP-seq	EFO:0002067	K562	immortalized cell line	adult	female	Homo sapiens					USF2-human	ENCAB000AMH	DNA		see document	see document		2011-10-29	ENCODE									82850	ENCODE Consortium Analysis Working Group	23baed3c990373140369f62e3ea7b8d4	https://www.encodeproject.org/files/ENCFF002CYP/@@download/ENCFF002CYP.bed.gz	hg19
ENCFF001VMI	bed narrowPeak	peaks	ENCSR000EHE	ChIP-seq	EFO:0002067	K562	immortalized cell line	adult	female	Homo sapiens					CEBPB-human	ENCAB000AFB	DNA		see document	see document		2011-10-29	ENCODE									1882743	Michael Snyder, Stanford	ebf5ea511ad1df631c5ff99c4f772e1e	https://www.encodeproject.org/files/ENCFF001VMI/@@download/ENCFF001VMI.bed.gz	hg19
ENCFF002CVV	bed narrowPeak	optimal idr thresholded peaks	ENCSR000EHE	ChIP-seq	EFO:0002067	K562	immortalized cell line	adult	female	Homo sapiens					CEBPB-human	ENCAB000AFB	DNA		see document	see document		2011-10-29	ENCODE									892426	ENCODE Consortium Analysis Working Group	04e3941e0e52a83b13096436c6491a25	https://www.encodeproject.org/files/ENCFF002CVV/@@download/ENCFF002CVV.bed.gz	hg19
ENCFF001VOW	bed narrowPeak	peaks	ENCSR000EHJ	ChIP-seq	EFO:0002067	K562	immortalized cell line	adult	female	Homo sapiens	interferon gamma				STAT1-human	ENCAB000ALF	DNA		see document	see document		2011-10-29	ENCODE									18033	Michael Snyder, Stanford	e083514337ac09f22ea264e17f22c278	https://www.encodeproject.org/files/ENCFF001VOW/@@download/ENCFF001VOW.bed.gz	hg19
ENCFF002CYE	bed narrowPeak	optimal idr thresholded peaks	ENCSR000EHJ	ChIP-seq	EFO:0002067	K562	immortalized cell line	adult	female	Homo sapiens	interferon gamma				STAT1-human	ENCAB000ALF	DNA		see document	see document		2011-10-29	ENCODE									48537	ENCODE Consortium Analysis Working Group	199b233a57914bd4ff8cd80e03ae96bc	https://www.encodeproject.org/files/ENCFF002CYE/@@download/ENCFF002CYE.bed.gz	hg19
ENCFF001VOV	bed narrowPeak	peaks	ENCSR000EHK	ChIP-seq	EFO:0002067	K562	immortalized cell line	adult	female	Homo sapiens	interferon gamma				STAT1-human	ENCAB000ALF	DNA		see document	see document		2011-10-29	ENCODE									22633	Michael Snyder, Stanford	486e77ed088efb5ef805a0510c9b024b	https://www.encodeproject.org/files/ENCFF001VOV/@@download/ENCFF001VOV.bed.gz	hg19
ENCFF002CYD	bed narrowPeak	optimal idr thresholded peaks	ENCSR000EHK	ChIP-seq	EFO:0002067	K562	immortalized cell line	adult	female	Homo sapiens	interferon gamma				STAT1-human	ENCAB000ALF	DNA		see document	see document		2011-10-29	ENCODE									54441	ENCODE Consortium Analysis Working Group	e8bdf374770a425d884ec74e902338b6	https://www.encodeproject.org/files/ENCFF002CYD/@@download/ENCFF002CYD.bed.gz	hg19
ENCFF001VOA	bed narrowPeak	peaks	ENCSR000EHH	ChIP-seq	EFO:0002067	K562	immortalized cell line	adult	female	Homo sapiens					NRF1-human	ENCAB000AJI	DNA		see document	see document		2011-10-29	ENCODE									153955	Michael Snyder, Stanford	133a4cc0e03b29a4e74f205c43065d81	https://www.encodeproject.org/files/ENCFF001VOA/@@download/ENCFF001VOA.bed.gz	hg19
ENCFF002CXK	bed narrowPeak	optimal idr thresholded peaks	ENCSR000EHH	ChIP-seq	EFO:0002067	K562	immortalized cell line	adult	female	Homo sapiens					NRF1-human	ENCAB000AJI	DNA		see document	see document		2011-10-29	ENCODE									109592	ENCODE Consortium Analysis Working Group	c8f1ed8026f89575c0dd034a4de3974c	https://www.encodeproject.org/files/ENCFF002CXK/@@download/ENCFF002CXK.bed.gz	hg19
ENCFF001VME	bed narrowPeak	peaks	ENCSR000EHO	ChIP-seq	EFO:0002067	K562	immortalized cell line	adult	female	Homo sapiens					SMARCA4-human	ENCAB000AEO	DNA		see document	see document		2011-10-29	ENCODE									15872	Michael Snyder, Stanford	8b8df75e28cdea9eb62cef888fd2437f	https://www.encodeproject.org/files/ENCFF001VME/@@download/ENCFF001VME.bed.gz	hg19
ENCFF002CVT	bed narrowPeak	optimal idr thresholded peaks	ENCSR000EHO	ChIP-seq	EFO:0002067	K562	immortalized cell line	adult	female	Homo sapiens					SMARCA4-human	ENCAB000AEO	DNA		see document	see document		2011-10-29	ENCODE									62006	ENCODE Consortium Analysis Working Group	f0053fecf831b5f3782432eb66f512e0	https://www.encodeproject.org/files/ENCFF002CVT/@@download/ENCFF002CVT.bed.gz	hg19
ENCFF001VOH	bed narrowPeak	peaks	ENCSR000EHL	ChIP-seq	EFO:0002067	K562	immortalized cell line	adult	female	Homo sapiens					POLR2A-human	ENCAB000AOC	DNA		see document	see document		2011-10-29	ENCODE									112755	Michael Snyder, Stanford	e878710ad764502ef990eeff2524a04a	https://www.encodeproject.org/files/ENCFF001VOH/@@download/ENCFF001VOH.bed.gz	hg19
ENCFF002CXQ	bed narrowPeak	optimal idr thresholded peaks	ENCSR000EHL	ChIP-seq	EFO:0002067	K562	immortalized cell line	adult	female	Homo sapiens					POLR2A-human	ENCAB000AOC	DNA		see document	see document		2011-10-29	ENCODE									201419	ENCODE Consortium Analysis Working Group	084ad0406460e0147c0920c7d6ee0855	https://www.encodeproject.org/files/ENCFF002CXQ/@@download/ENCFF002CXQ.bed.gz	hg19
ENCFF001VEY	bed narrowPeak	peaks	ENCSR000DZG	ChIP-seq	EFO:0002784	GM12878	immortalized cell line	adult	female	Homo sapiens					EP300-human	ENCAB000AJO	DNA		see document	see document		2011-10-29	ENCODE									943968	Michael Snyder, Stanford	b47d8a6898a2ae6b6a627b61d201b056	https://www.encodeproject.org/files/ENCFF001VEY/@@download/ENCFF001VEY.bed.gz	hg19
ENCFF002CPF	bed narrowPeak	optimal idr thresholded peaks	ENCSR000DZG	ChIP-seq	EFO:0002784	GM12878	immortalized cell line	adult	female	Homo sapiens					EP300-human	ENCAB000AJO	DNA		see document	see document		2011-10-29	ENCODE									152762	ENCODE Consortium Analysis Working Group	9cc0e437af92a42a1da3184eaddbcf0a	https://www.encodeproject.org/files/ENCFF002CPF/@@download/ENCFF002CPF.bed.gz	hg19
ENCFF001VEO	bed narrowPeak	peaks	ENCSR000DZF	ChIP-seq	EFO:0002784	GM12878	immortalized cell line	adult	female	Homo sapiens					MAX-human	ENCAB000AIL	DNA		see document	see document		2012-05-14	ENCODE									803413	Michael Snyder, Stanford	333b325248282e3b6b391937a21bca85	https://www.encodeproject.org/files/ENCFF001VEO/@@download/ENCFF001VEO.bed.gz	hg19
ENCFF002COW	bed narrowPeak	optimal idr thresholded peaks	ENCSR000DZF	ChIP-seq	EFO:0002784	GM12878	immortalized cell line	adult	female	Homo sapiens					MAX-human	ENCAB000AIL	DNA		see document	see document		2012-05-14	ENCODE									324987	ENCODE Consortium Analysis Working Group	a923b6aa6919e536cb52d9f8be2487b4	https://www.encodeproject.org/files/ENCFF002COW/@@download/ENCFF002COW.bed.gz	hg19
ENCFF001VQS	bed narrowPeak	peaks	ENCSR000EXO	ChIP-seq	CL:0000765	erythroblast	primary cell	unknown	male	Homo sapiens					POLR2A-human	ENCAB000AOC	DNA		see document	see document		2011-10-29	ENCODE									296640	Peggy Farnham, USC	bc4182db765f4335f59a3d72780e3373	https://www.encodeproject.org/files/ENCFF001VQS/@@download/ENCFF001VQS.bed.gz	hg19
ENCFF002CZW	bed narrowPeak	optimal idr thresholded peaks	ENCSR000EXO	ChIP-seq	CL:0000765	erythroblast	primary cell	unknown	male	Homo sapiens					POLR2A-human	ENCAB000AOC	DNA		see document	see document		2011-10-29	ENCODE									384853	ENCODE Consortium Analysis Working Group	af28c6de9bed5834e039fc82999cd30a	https://www.encodeproject.org/files/ENCFF002CZW/@@download/ENCFF002CZW.bed.gz	hg19
ENCFF001VQQ	bed narrowPeak	peaks	ENCSR000EXL	ChIP-seq	EFO:0002713	Panc1	immortalized cell line	unknown	male	Homo sapiens					TCF7L2-human	ENCAB000AOA	DNA		see document	see document		2011-10-29	ENCODE									543469	Peggy Farnham, USC	eef703eeb30d2387e52b50b6e9547451	https://www.encodeproject.org/files/ENCFF001VQQ/@@download/ENCFF001VQQ.bed.gz	hg19
ENCFF002CZU	bed narrowPeak	optimal idr thresholded peaks	ENCSR000EXL	ChIP-seq	EFO:0002713	Panc1	immortalized cell line	unknown	male	Homo sapiens					TCF7L2-human	ENCAB000AOA	DNA		see document	see document		2011-10-29	ENCODE									293784	ENCODE Consortium Analysis Working Group	015fc48737494dafbc1f83414136a0d5	https://www.encodeproject.org/files/ENCFF002CZU/@@download/ENCFF002CZU.bed.gz	hg19
ENCFF001XQZ	bed broadPeak	hotspots	ENCSR000DUG	ChIP-seq	EFO:0001187	HepG2	immortalized cell line	child	male	Homo sapiens					CTCF-human	ENCAB000AFP	DNA		see document	see document		2011-03-17	ENCODE		see document		15 year	1	1			3718340	John Stamatoyannopoulos, UW	0e616416b8fb74e44c793bfe2aa4c2a1	https://www.encodeproject.org/files/ENCFF001XQZ/@@download/ENCFF001XQZ.bed.gz	hg19
ENCFF001XRA	bed broadPeak	hotspots	ENCSR000DUG	ChIP-seq	EFO:0001187	HepG2	immortalized cell line	child	male	Homo sapiens					CTCF-human	ENCAB000AFP	DNA		see document	see document		2011-03-17	ENCODE		see document		15 year	2	1			2439396	John Stamatoyannopoulos, UW	984e42047fb999d9cc0b569e8b6b8a11	https://www.encodeproject.org/files/ENCFF001XRA/@@download/ENCFF001XRA.bed.gz	hg19
ENCFF001XRB	bed narrowPeak	peaks	ENCSR000DUG	ChIP-seq	EFO:0001187	HepG2	immortalized cell line	child	male	Homo sapiens					CTCF-human	ENCAB000AFP	DNA		see document	see document		2011-03-17	ENCODE		see document		15 year	1	1			1198006	John Stamatoyannopoulos, UW	9a0725360d6dbba1db63ea1c9da49d36	https://www.encodeproject.org/files/ENCFF001XRB/@@download/ENCFF001XRB.bed.gz	hg19
ENCFF001XRC	bed narrowPeak	peaks	ENCSR000DUG	ChIP-seq	EFO:0001187	HepG2	immortalized cell line	child	male	Homo sapiens					CTCF-human	ENCAB000AFP	DNA		see document	see document		2011-03-17	ENCODE		see document		15 year	2	1			719036	John Stamatoyannopoulos, UW	181f9e13579608834dd3fa3acf3bdff8	https://www.encodeproject.org/files/ENCFF001XRC/@@download/ENCFF001XRC.bed.gz	hg19
ENCFF002DCX	bed narrowPeak	optimal idr thresholded peaks	ENCSR000DUG	ChIP-seq	EFO:0001187	HepG2	immortalized cell line	child	male	Homo sapiens					CTCF-human	ENCAB000AFP	DNA		see document	see document		2011-03-17	ENCODE									926597	ENCODE Consortium Analysis Working Group	c001aafca6d6350bc4ee33ec1100574e	https://www.encodeproject.org/files/ENCFF002DCX/@@download/ENCFF002DCX.bed.gz	hg19
ENCFF001VER	bed narrowPeak	peaks	ENCSR000DZI	ChIP-seq	EFO:0002784	GM12878	immortalized cell line	adult	female	Homo sapiens					MXI1-human	ENCAB000AIT	DNA					2011-10-29	ENCODE									1002998	Michael Snyder, Stanford	bd0d6c9e0d56a1b8a0e1d4b64264e724	https://www.encodeproject.org/files/ENCFF001VER/@@download/ENCFF001VER.bed.gz	hg19
ENCFF002COY	bed narrowPeak	optimal idr thresholded peaks	ENCSR000DZI	ChIP-seq	EFO:0002784	GM12878	immortalized cell line	adult	female	Homo sapiens					MXI1-human	ENCAB000AIT	DNA					2011-10-29	ENCODE									455182	ENCODE Consortium Analysis Working Group	95b92577da32551f9fd9cf9815f0c2db	https://www.encodeproject.org/files/ENCFF002COY/@@download/ENCFF002COY.bed.gz	hg19
ENCFF001VQR	bed narrowPeak	peaks	ENCSR000EXP	ChIP-seq	CL:0000765	erythroblast	primary cell	unknown	male	Homo sapiens					GATA1-human	ENCAB000AGS	DNA		see document	see document		2011-10-29	ENCODE									479357	Peggy Farnham, USC	2081119ac9c7e8b7f2e28784927e7743	https://www.encodeproject.org/files/ENCFF001VQR/@@download/ENCFF001VQR.bed.gz	hg19
ENCFF002CZV	bed narrowPeak	optimal idr thresholded peaks	ENCSR000EXP	ChIP-seq	CL:0000765	erythroblast	primary cell	unknown	male	Homo sapiens					GATA1-human	ENCAB000AGS	DNA		see document	see document		2011-10-29	ENCODE									495881	ENCODE Consortium Analysis Working Group	001be63af869fbaa551e413332d0a0b0	https://www.encodeproject.org/files/ENCFF002CZV/@@download/ENCFF002CZV.bed.gz	hg19
ENCFF001VNR	bed narrowPeak	peaks	ENCSR000EGX	ChIP-seq	EFO:0002067	K562	immortalized cell line	adult	female	Homo sapiens					MAFK-human	ENCAB000AIJ	DNA		see document	see document		2011-10-29	ENCODE									1395340	Michael Snyder, Stanford	a1c38b95f48a0d8af3b086c6d817893b	https://www.encodeproject.org/files/ENCFF001VNR/@@download/ENCFF001VNR.bed.gz	hg19
ENCFF002CXC	bed narrowPeak	optimal idr thresholded peaks	ENCSR000EGX	ChIP-seq	EFO:0002067	K562	immortalized cell line	adult	female	Homo sapiens					MAFK-human	ENCAB000AIJ	DNA		see document	see document		2011-10-29	ENCODE									490515	ENCODE Consortium Analysis Working Group	a22f865a9c3be78243d4c596c899686a	https://www.encodeproject.org/files/ENCFF002CXC/@@download/ENCFF002CXC.bed.gz	hg19
ENCFF001VFD	bed narrowPeak	peaks	ENCSR000DZK	ChIP-seq	EFO:0002784	GM12878	immortalized cell line	adult	female	Homo sapiens					POLR2AphosphoS2-human	ENCAB000AOB	DNA		see document	see document		2011-10-29	ENCODE									1296331	Michael Snyder, Stanford	1cb406eb16ab7f5477fbf240ef4313df	https://www.encodeproject.org/files/ENCFF001VFD/@@download/ENCFF001VFD.bed.gz	hg19
ENCFF002CPI	bed narrowPeak	optimal idr thresholded peaks	ENCSR000DZK	ChIP-seq	EFO:0002784	GM12878	immortalized cell line	adult	female	Homo sapiens					POLR2AphosphoS2-human	ENCAB000AOB	DNA		see document	see document		2011-10-29	ENCODE									214705	ENCODE Consortium Analysis Working Group	f1588e9f5654438edefe7c3f56208975	https://www.encodeproject.org/files/ENCFF002CPI/@@download/ENCFF002CPI.bed.gz	hg19
ENCFF001VEL	bed narrowPeak	peaks	ENCSR000DYS	ChIP-seq	EFO:0002784	GM12878	immortalized cell line	adult	female	Homo sapiens					JUND-human	ENCAB000AID	DNA		see document	see document		2012-08-20	ENCODE									57993	Michael Snyder, Stanford	145c3dff7d66fde17883776c2756fd77	https://www.encodeproject.org/files/ENCFF001VEL/@@download/ENCFF001VEL.bed.gz	hg19
ENCFF001VLQ	bed narrowPeak	peaks	ENCSR000EFH	ChIP-seq	EFO:0001196	IMR-90	immortalized cell line	fetal	female	Homo sapiens					MAFK-human	ENCAB000AIJ	DNA		see document	see document		2012-05-14	ENCODE									1468108	Michael Snyder, Stanford	a8149f9c8566eea3cb6e4bea34df9ed0	https://www.encodeproject.org/files/ENCFF001VLQ/@@download/ENCFF001VLQ.bed.gz	hg19
ENCFF002CVI	bed narrowPeak	optimal idr thresholded peaks	ENCSR000EFH	ChIP-seq	EFO:0001196	IMR-90	immortalized cell line	fetal	female	Homo sapiens					MAFK-human	ENCAB000AIJ	DNA		see document	see document		2012-05-14	ENCODE									927902	ENCODE Consortium Analysis Working Group	657bd8cabd9ba234ac3cd467071a665a	https://www.encodeproject.org/files/ENCFF002CVI/@@download/ENCFF002CVI.bed.gz	hg19
ENCFF001VDW	bed narrowPeak	peaks	ENCSR000DZJ	ChIP-seq	EFO:0002784	GM12878	immortalized cell line	adult	female	Homo sapiens					BHLHE40-human	ENCAB000AEK	DNA		see document	see document		2011-10-29	ENCODE									1086634	Michael Snyder, Stanford	43496bc940997f5b2495c4789e88d0d1	https://www.encodeproject.org/files/ENCFF001VDW/@@download/ENCFF001VDW.bed.gz	hg19
ENCFF002COK	bed narrowPeak	optimal idr thresholded peaks	ENCSR000DZJ	ChIP-seq	EFO:0002784	GM12878	immortalized cell line	adult	female	Homo sapiens					BHLHE40-human	ENCAB000AEK	DNA		see document	see document		2011-10-29	ENCODE									326289	ENCODE Consortium Analysis Working Group	100a70ef09b8815c8809ed9b799cd078	https://www.encodeproject.org/files/ENCFF002COK/@@download/ENCFF002COK.bed.gz	hg19
ENCFF001XRL	bed broadPeak	hotspots	ENCSR000DUS	ChIP-seq	CL:0002327	mammary epithelial cell	primary cell	unknown	female	Homo sapiens					CTCF-human	ENCAB000AFP	DNA		see document	see document		2012-01-17	ENCODE		see document			1	1			2436063	John Stamatoyannopoulos, UW	5b38852e3e31acb26aa57835a36aac6b	https://www.encodeproject.org/files/ENCFF001XRL/@@download/ENCFF001XRL.bed.gz	hg19
ENCFF001XRM	bed broadPeak	hotspots	ENCSR000DUS	ChIP-seq	CL:0002327	mammary epithelial cell	primary cell	unknown	female	Homo sapiens					CTCF-human	ENCAB000AFP	DNA		see document	see document		2012-01-17	ENCODE		see document			2	1			2108907	John Stamatoyannopoulos, UW	99905b9543b16b6a1a94b5fa895d7f9f	https://www.encodeproject.org/files/ENCFF001XRM/@@download/ENCFF001XRM.bed.gz	hg19
ENCFF001XRN	bed narrowPeak	peaks	ENCSR000DUS	ChIP-seq	CL:0002327	mammary epithelial cell	primary cell	unknown	female	Homo sapiens					CTCF-human	ENCAB000AFP	DNA		see document	see document		2012-01-17	ENCODE		see document			1	1			983398	John Stamatoyannopoulos, UW	91a7ac063cf4a34835f9a8b007904e51	https://www.encodeproject.org/files/ENCFF001XRN/@@download/ENCFF001XRN.bed.gz	hg19
ENCFF001XRO	bed narrowPeak	peaks	ENCSR000DUS	ChIP-seq	CL:0002327	mammary epithelial cell	primary cell	unknown	female	Homo sapiens					CTCF-human	ENCAB000AFP	DNA		see document	see document		2012-01-17	ENCODE		see document			2	1			752910	John Stamatoyannopoulos, UW	486773dda7ef061e739fa0dfe708e4eb	https://www.encodeproject.org/files/ENCFF001XRO/@@download/ENCFF001XRO.bed.gz	hg19
ENCFF002DDB	bed narrowPeak	optimal idr thresholded peaks	ENCSR000DUS	ChIP-seq	CL:0002327	mammary epithelial cell	primary cell	unknown	female	Homo sapiens					CTCF-human	ENCAB000AFP	DNA		see document	see document		2012-01-17	ENCODE									1121096	ENCODE Consortium Analysis Working Group	7622c2ed39a4594c2627b39e8f2a5075	https://www.encodeproject.org/files/ENCFF002DDB/@@download/ENCFF002DDB.bed.gz	hg19
ENCFF001VPG	bed narrowPeak	peaks	ENCSR000EFZ	ChIP-seq	EFO:0002067	K562	immortalized cell line	adult	female	Homo sapiens					UBTF-human	ENCAB000AME	DNA		see document	see document		2012-05-14	ENCODE									905466	Michael Snyder, Stanford	a5cc3f9197a9d86b96881b76f6d8a663	https://www.encodeproject.org/files/ENCFF001VPG/@@download/ENCFF001VPG.bed.gz	hg19
ENCFF002CYO	bed narrowPeak	optimal idr thresholded peaks	ENCSR000EFZ	ChIP-seq	EFO:0002067	K562	immortalized cell line	adult	female	Homo sapiens					UBTF-human	ENCAB000AME	DNA		see document	see document		2012-05-14	ENCODE									351292	ENCODE Consortium Analysis Working Group	44267b4dcba8700327baacc860fcbc08	https://www.encodeproject.org/files/ENCFF002CYO/@@download/ENCFF002CYO.bed.gz	hg19
ENCFF001VLI	bed narrowPeak	peaks	ENCSR000EFA	ChIP-seq	CL:0002618	endothelial cell of umbilical vein	primary cell	newborn	unknown	Homo sapiens					JUN-human	ENCAB000AER	DNA		see document	see document		2011-10-29	ENCODE									368951	Michael Snyder, Stanford	ae6fe5c2163b74d8dfaea169e1a4faaf	https://www.encodeproject.org/files/ENCFF001VLI/@@download/ENCFF001VLI.bed.gz	hg19
ENCFF002CVC	bed narrowPeak	optimal idr thresholded peaks	ENCSR000EFA	ChIP-seq	CL:0002618	endothelial cell of umbilical vein	primary cell	newborn	unknown	Homo sapiens					JUN-human	ENCAB000AER	DNA		see document	see document		2011-10-29	ENCODE									682671	ENCODE Consortium Analysis Working Group	633e29aea0b8daae7a7633161281b118	https://www.encodeproject.org/files/ENCFF002CVC/@@download/ENCFF002CVC.bed.gz	hg19
ENCFF001VLV	bed narrowPeak	peaks	ENCSR000EFD	ChIP-seq	EFO:0001196	IMR-90	immortalized cell line	fetal	female	Homo sapiens					RFX5-human	ENCAB000AKJ	DNA		see document	see document		2012-08-20	ENCODE									40217	Michael Snyder, Stanford	c288fd19ea1d5c991057a7b4ff01ca3b	https://www.encodeproject.org/files/ENCFF001VLV/@@download/ENCFF001VLV.bed.gz	hg19
ENCFF001VLS	bed narrowPeak	peaks	ENCSR000EFE	ChIP-seq	EFO:0001196	IMR-90	immortalized cell line	fetal	female	Homo sapiens					MXI1-human	ENCAB000AIT	DNA		see document	see document		2012-08-20	ENCODE									338421	Michael Snyder, Stanford	6a63dfb675f8796071c9936d78ca6bba	https://www.encodeproject.org/files/ENCFF001VLS/@@download/ENCFF001VLS.bed.gz	hg19
ENCFF001VLO	bed narrowPeak	peaks	ENCSR000EFG	ChIP-seq	EFO:0001196	IMR-90	immortalized cell line	fetal	female	Homo sapiens					RCOR1-human	ENCAB000AFK	DNA		see document	see document		2012-08-20	ENCODE									257772	Michael Snyder, Stanford	60d02c08414683bde6ce6817f69b457e	https://www.encodeproject.org/files/ENCFF001VLO/@@download/ENCFF001VLO.bed.gz	hg19
ENCFF001VFU	bed narrowPeak	peaks	ENCSR000DZL	ChIP-seq	EFO:0002784	GM12878	immortalized cell line	adult	female	Homo sapiens					ZNF143-human	ENCAB000AMR	DNA		see document	see document		2011-10-29	ENCODE									1458801	Michael Snyder, Stanford	ce36bc4458f8ca1d03d8f68f8a8bc630	https://www.encodeproject.org/files/ENCFF001VFU/@@download/ENCFF001VFU.bed.gz	hg19
ENCFF002CPW	bed narrowPeak	optimal idr thresholded peaks	ENCSR000DZL	ChIP-seq	EFO:0002784	GM12878	immortalized cell line	adult	female	Homo sapiens					ZNF143-human	ENCAB000AMR	DNA		see document	see document		2011-10-29	ENCODE									478466	ENCODE Consortium Analysis Working Group	01f2af5399bd0b982e3d3b88e66168bc	https://www.encodeproject.org/files/ENCFF002CPW/@@download/ENCFF002CPW.bed.gz	hg19
ENCFF001VPP	bed narrowPeak	peaks	ENCSR000EFP	ChIP-seq	EFO:0002067	K562	immortalized cell line	adult	female	Homo sapiens					ZNF384-human	ENCAB000AMW	DNA		see document	see document		2012-08-20	ENCODE									1353696	Michael Snyder, Stanford	306c904ab969183a2dbaf7482691ec1d	https://www.encodeproject.org/files/ENCFF001VPP/@@download/ENCFF001VPP.bed.gz	hg19
ENCFF001VPQ	bed narrowPeak	peaks	ENCSR000EFQ	ChIP-seq	EFO:0002067	K562	immortalized cell line	adult	female	Homo sapiens					ZMIZ1-human	ENCAB000AMQ	DNA		see document	see document		2012-08-20	ENCODE									862896	Michael Snyder, Stanford	19d2b7ddc8ef34d60def3494ebc4311e	https://www.encodeproject.org/files/ENCFF001VPQ/@@download/ENCFF001VPQ.bed.gz	hg19
ENCFF001VMO	bed narrowPeak	peaks	ENCSR000EFS	ChIP-seq	EFO:0002067	K562	immortalized cell line	adult	female	Homo sapiens					JUN-human	ENCAB000AER	DNA		see document	see document		2012-08-20	ENCODE									350531	Michael Snyder, Stanford	e66b2414940814db9b3349c7870d8629	https://www.encodeproject.org/files/ENCFF001VMO/@@download/ENCFF001VMO.bed.gz	hg19
ENCFF001VND	bed narrowPeak	peaks	ENCSR000EFT	ChIP-seq	EFO:0002067	K562	immortalized cell line	adult	female	Homo sapiens					GATA1-human	ENCAB000AGV	DNA		see document	see document		2012-08-20	ENCODE									173891	Michael Snyder, Stanford	6a07da1b0c8bc539abe32ca5078768e6	https://www.encodeproject.org/files/ENCFF001VND/@@download/ENCFF001VND.bed.gz	hg19
ENCFF001VNB	bed narrowPeak	peaks	ENCSR000EFU	ChIP-seq	EFO:0002067	K562	immortalized cell line	adult	female	Homo sapiens					ELK1-human	ENCAB000AGB	DNA		see document	see document		2012-08-20	ENCODE									359741	Michael Snyder, Stanford	13deddbf404a44f36b3ff0779b88f209	https://www.encodeproject.org/files/ENCFF001VNB/@@download/ENCFF001VNB.bed.gz	hg19
ENCFF002CWO	bed narrowPeak	optimal idr thresholded peaks	ENCSR000EFU	ChIP-seq	EFO:0002067	K562	immortalized cell line	adult	female	Homo sapiens					ELK1-human	ENCAB000AGB	DNA		see document	see document		2012-08-20	ENCODE									71329	ENCODE Consortium Analysis Working Group	512f15c00d79972570f34a368bb388d7	https://www.encodeproject.org/files/ENCFF002CWO/@@download/ENCFF002CWO.bed.gz	hg19
ENCFF001VNS	bed narrowPeak	peaks	ENCSR000EFV	ChIP-seq	EFO:0002067	K562	immortalized cell line	adult	female	Homo sapiens					MAX-human	ENCAB000AIL	DNA		see document	see document		2012-05-14	ENCODE									830561	Michael Snyder, Stanford	53d37128b9036301c7fc2b74ee4bf7d2	https://www.encodeproject.org/files/ENCFF001VNS/@@download/ENCFF001VNS.bed.gz	hg19
ENCFF002CXD	bed narrowPeak	optimal idr thresholded peaks	ENCSR000EFV	ChIP-seq	EFO:0002067	K562	immortalized cell line	adult	female	Homo sapiens					MAX-human	ENCAB000AIL	DNA		see document	see document		2012-05-14	ENCODE									633651	ENCODE Consortium Analysis Working Group	13a3c429f910b853f14a8fa2de029ec9	https://www.encodeproject.org/files/ENCFF002CXD/@@download/ENCFF002CXD.bed.gz	hg19
ENCFF001VPF	bed narrowPeak	peaks	ENCSR000EFW	ChIP-seq	EFO:0002067	K562	immortalized cell line	adult	female	Homo sapiens					UBTF-human	ENCAB000AMD	DNA		see document	see document		2012-05-14	ENCODE									635418	Michael Snyder, Stanford	ca98f991de776737876fa7ed62528aaf	https://www.encodeproject.org/files/ENCFF001VPF/@@download/ENCFF001VPF.bed.gz	hg19
ENCFF002CYN	bed narrowPeak	optimal idr thresholded peaks	ENCSR000EFW	ChIP-seq	EFO:0002067	K562	immortalized cell line	adult	female	Homo sapiens					UBTF-human	ENCAB000AMD	DNA		see document	see document		2012-05-14	ENCODE									157971	ENCODE Consortium Analysis Working Group	f0874364421681ba4667eee47c4a2ccf	https://www.encodeproject.org/files/ENCFF002CYN/@@download/ENCFF002CYN.bed.gz	hg19
ENCFF001VLW	bed narrowPeak	peaks	ENCSR000EFY	ChIP-seq	EFO:0002067	K562	immortalized cell line	adult	female	Homo sapiens					ARID3A-human	ENCAB000ASQ	DNA		see document	see document		2012-05-14	ENCODE									849854	Michael Snyder, Stanford	cb26007d18a7cf24a0b680ad24cb1d4a	https://www.encodeproject.org/files/ENCFF001VLW/@@download/ENCFF001VLW.bed.gz	hg19
ENCFF002CVL	bed narrowPeak	optimal idr thresholded peaks	ENCSR000EFY	ChIP-seq	EFO:0002067	K562	immortalized cell line	adult	female	Homo sapiens					ARID3A-human	ENCAB000ASQ	DNA		see document	see document		2012-05-14	ENCODE									209743	ENCODE Consortium Analysis Working Group	506383a9730f9b5869c629ba78084b51	https://www.encodeproject.org/files/ENCFF002CVL/@@download/ENCFF002CVL.bed.gz	hg19
ENCFF001XTF	bed broadPeak	hotspots	ENCSR000DWX	ChIP-seq	CL:0000312	keratinocyte	primary cell	unknown	female	Homo sapiens					CTCF-human	ENCAB000AFP	DNA		see document	see document		2011-03-17	ENCODE		see document			1	1			2127202	John Stamatoyannopoulos, UW	2220c2d926f376f2b9af56ea01e5b117	https://www.encodeproject.org/files/ENCFF001XTF/@@download/ENCFF001XTF.bed.gz	hg19
ENCFF001XTG	bed broadPeak	hotspots	ENCSR000DWX	ChIP-seq	CL:0000312	keratinocyte	primary cell	unknown	female	Homo sapiens					CTCF-human	ENCAB000AFP	DNA		see document	see document		2011-03-17	ENCODE		see document			2	1			1794516	John Stamatoyannopoulos, UW	6c95086e05b0287db969ff64e7929bb6	https://www.encodeproject.org/files/ENCFF001XTG/@@download/ENCFF001XTG.bed.gz	hg19
ENCFF001XTH	bed narrowPeak	peaks	ENCSR000DWX	ChIP-seq	CL:0000312	keratinocyte	primary cell	unknown	female	Homo sapiens					CTCF-human	ENCAB000AFP	DNA		see document	see document		2011-03-17	ENCODE		see document			1	1			820837	John Stamatoyannopoulos, UW	491bfef856c0181341b7f6b59a95e611	https://www.encodeproject.org/files/ENCFF001XTH/@@download/ENCFF001XTH.bed.gz	hg19
ENCFF001XTI	bed narrowPeak	peaks	ENCSR000DWX	ChIP-seq	CL:0000312	keratinocyte	primary cell	unknown	female	Homo sapiens					CTCF-human	ENCAB000AFP	DNA		see document	see document		2011-03-17	ENCODE		see document			2	1			698678	John Stamatoyannopoulos, UW	fa6a965eddd8af78a433b2a3476dc47e	https://www.encodeproject.org/files/ENCFF001XTI/@@download/ENCFF001XTI.bed.gz	hg19
ENCFF002DDN	bed narrowPeak	optimal idr thresholded peaks	ENCSR000DWX	ChIP-seq	CL:0000312	keratinocyte	primary cell	unknown	female	Homo sapiens					CTCF-human	ENCAB000AFP	DNA		see document	see document		2011-03-17	ENCODE									894122	ENCODE Consortium Analysis Working Group	98a9e7ba887fd27bf5059a647e9b84cb	https://www.encodeproject.org/files/ENCFF002DDN/@@download/ENCFF002DDN.bed.gz	hg19
ENCFF001VFK	bed narrowPeak	peaks	ENCSR000DYT	ChIP-seq	EFO:0002784	GM12878	immortalized cell line	adult	female	Homo sapiens					SREBF2-human	ENCAB000ALD	DNA		see document	see document		2012-08-20	ENCODE									13908	Michael Snyder, Stanford	3509521f3bf7b152a11e8690c09a9d2e	https://www.encodeproject.org/files/ENCFF001VFK/@@download/ENCFF001VFK.bed.gz	hg19
ENCFF001XRD	bed broadPeak	hotspots	ENCSR000DUH	ChIP-seq	CL:1001608	foreskin fibroblast	primary cell	postnatal	male	Homo sapiens					CTCF-human	ENCAB000AFP	DNA		see document	see document		2012-02-29	ENCODE		see document			1	1			1844250	John Stamatoyannopoulos, UW	d56999319bc430e752e212fc1a031d4c	https://www.encodeproject.org/files/ENCFF001XRD/@@download/ENCFF001XRD.bed.gz	hg19
ENCFF001XRE	bed narrowPeak	peaks	ENCSR000DUH	ChIP-seq	CL:1001608	foreskin fibroblast	primary cell	postnatal	male	Homo sapiens					CTCF-human	ENCAB000AFP	DNA		see document	see document		2012-02-29	ENCODE		see document			1	1			718569	John Stamatoyannopoulos, UW	aacb1925e2474e71d34ee1b580cb620c	https://www.encodeproject.org/files/ENCFF001XRE/@@download/ENCFF001XRE.bed.gz	hg19
ENCFF002DCY	bed narrowPeak	optimal idr thresholded peaks	ENCSR000DUH	ChIP-seq	CL:1001608	foreskin fibroblast	primary cell	postnatal	male	Homo sapiens					CTCF-human	ENCAB000AFP	DNA		see document	see document		2012-02-29	ENCODE									680211	ENCODE Consortium Analysis Working Group	e3c022ea9f7be7acf4d1ea7ccf3b03e6	https://www.encodeproject.org/files/ENCFF002DCY/@@download/ENCFF002DCY.bed.gz	hg19
ENCFF001VKV	bed narrowPeak	peaks	ENCSR000EDX	ChIP-seq	EFO:0001187	HepG2	immortalized cell line	child	male	Homo sapiens					POLR2AphosphoS2-human	ENCAB000AOB	DNA		see document	see document		2011-10-29	ENCODE									1236640	Michael Snyder, Stanford	376a369f55dd5124d1c50c8b5dd08b76	https://www.encodeproject.org/files/ENCFF001VKV/@@download/ENCFF001VKV.bed.gz	hg19
ENCFF002CUR	bed narrowPeak	optimal idr thresholded peaks	ENCSR000EDX	ChIP-seq	EFO:0001187	HepG2	immortalized cell line	child	male	Homo sapiens					POLR2AphosphoS2-human	ENCAB000AOB	DNA		see document	see document		2011-10-29	ENCODE									108398	ENCODE Consortium Analysis Working Group	00daed6635310be8c015344dbdd4477c	https://www.encodeproject.org/files/ENCFF002CUR/@@download/ENCFF002CUR.bed.gz	hg19
ENCFF001VNH	bed narrowPeak	peaks	ENCSR000EFN	ChIP-seq	EFO:0002067	K562	immortalized cell line	adult	female	Homo sapiens					HCFC1-human	ENCAB000AHG	DNA		see document	see document		2012-08-20	ENCODE									798205	Michael Snyder, Stanford	0b23a5f7826f7719d4c7b71a54db8c89	https://www.encodeproject.org/files/ENCFF001VNH/@@download/ENCFF001VNH.bed.gz	hg19
ENCFF001VLL	bed narrowPeak	peaks	ENCSR000EFB	ChIP-seq	CL:0002618	endothelial cell of umbilical vein	primary cell	newborn	unknown	Homo sapiens					POLR2A-human	ENCAB000AOC	DNA		see document	see document		2011-10-29	ENCODE									106244	Michael Snyder, Stanford	e2f0b17b8e0b9351975ec72387be8285	https://www.encodeproject.org/files/ENCFF001VLL/@@download/ENCFF001VLL.bed.gz	hg19
ENCFF002CVF	bed narrowPeak	optimal idr thresholded peaks	ENCSR000EFB	ChIP-seq	CL:0002618	endothelial cell of umbilical vein	primary cell	newborn	unknown	Homo sapiens					POLR2A-human	ENCAB000AOC	DNA		see document	see document		2011-10-29	ENCODE									258619	ENCODE Consortium Analysis Working Group	9453bb0f5acff506b2fafabd9f719126	https://www.encodeproject.org/files/ENCFF002CVF/@@download/ENCFF002CVF.bed.gz	hg19
ENCFF001VLM	bed narrowPeak	peaks	ENCSR000EFC	ChIP-seq	EFO:0001196	IMR-90	immortalized cell line	fetal	female	Homo sapiens					CHD1-human	ENCAB000AFF	DNA		see document	see document		2012-08-20	ENCODE									125224	Michael Snyder, Stanford	ce2b5d33002312a7285df4f2a5999cd0	https://www.encodeproject.org/files/ENCFF001VLM/@@download/ENCFF001VLM.bed.gz	hg19
ENCFF001VMG	bed narrowPeak	peaks	ENCSR000EFO	ChIP-seq	EFO:0002067	K562	immortalized cell line	adult	female	Homo sapiens					CUX1-human	ENCAB000AFA	DNA		see document	see document		2012-08-20	ENCODE									896817	Michael Snyder, Stanford	d20fccbb76459a4b2a02a3814b92bdd7	https://www.encodeproject.org/files/ENCFF001VMG/@@download/ENCFF001VMG.bed.gz	hg19
ENCFF001VLP	bed narrowPeak	peaks	ENCSR000EFI	ChIP-seq	EFO:0001196	IMR-90	immortalized cell line	fetal	female	Homo sapiens					CTCF-human	ENCAB000AFQ	DNA		see document	see document		2012-05-14	ENCODE									1032556	Michael Snyder, Stanford	0844adeaa2583de315eee3804e91b158	https://www.encodeproject.org/files/ENCFF001VLP/@@download/ENCFF001VLP.bed.gz	hg19
ENCFF002CVH	bed narrowPeak	optimal idr thresholded peaks	ENCSR000EFI	ChIP-seq	EFO:0001196	IMR-90	immortalized cell line	fetal	female	Homo sapiens					CTCF-human	ENCAB000AFQ	DNA		see document	see document		2012-05-14	ENCODE									1000229	ENCODE Consortium Analysis Working Group	2ef1d56d5777c1eec6dc2433a3cfb1ba	https://www.encodeproject.org/files/ENCFF002CVH/@@download/ENCFF002CVH.bed.gz	hg19
ENCFF001XZW	bed broadPeak	peaks	ENCSR000CFJ	ChIP-seq	CL:0002476	bone marrow macrophage	primary cell	adult	male	Mus musculus					CTCF-mouse	ENCAB210NHK	DNA		see document	see document		2012-04-13	ENCODE									296521	Bing Ren, UCSD	a6701521e61b87e519e1d8cb2879d890	https://www.encodeproject.org/files/ENCFF001XZW/@@download/ENCFF001XZW.bed.gz	mm9
ENCFF001XZX	bed broadPeak	peaks	ENCSR000CFK	ChIP-seq	CL:0002476	bone marrow macrophage	primary cell	adult	male	Mus musculus					POLR2A-mouse	ENCAB281FBQ	DNA		see document	see document		2012-04-13	ENCODE									239102	Bing Ren, UCSD	79ec13c5468c7b41a276538b9cf8ed11	https://www.encodeproject.org/files/ENCFF001XZX/@@download/ENCFF001XZX.bed.gz	mm9
ENCFF001VLN	bed narrowPeak	peaks	ENCSR000EFM	ChIP-seq	EFO:0001196	IMR-90	immortalized cell line	fetal	female	Homo sapiens					CEBPB-human	ENCAB000AFB	DNA		see document	see document		2012-05-14	ENCODE									2062554	Michael Snyder, Stanford	752f8e24e2b1e4ed0271bb4c7ffc10b9	https://www.encodeproject.org/files/ENCFF001VLN/@@download/ENCFF001VLN.bed.gz	hg19
ENCFF002CVG	bed narrowPeak	optimal idr thresholded peaks	ENCSR000EFM	ChIP-seq	EFO:0001196	IMR-90	immortalized cell line	fetal	female	Homo sapiens					CEBPB-human	ENCAB000AFB	DNA		see document	see document		2012-05-14	ENCODE									1544124	ENCODE Consortium Analysis Working Group	fd7d9e0db03cd8c7fcb3ab3a1da534d7	https://www.encodeproject.org/files/ENCFF002CVG/@@download/ENCFF002CVG.bed.gz	hg19
ENCFF001VKQ	bed narrowPeak	peaks	ENCSR000EDV	ChIP-seq	EFO:0001187	HepG2	immortalized cell line	child	male	Homo sapiens					EP300-human	ENCAB000AJO	DNA		see document	see document		2011-10-29	ENCODE									654497	Michael Snyder, Stanford	04470fbb0ce8e016739920216e6751bd	https://www.encodeproject.org/files/ENCFF001VKQ/@@download/ENCFF001VKQ.bed.gz	hg19
ENCFF002CUN	bed narrowPeak	optimal idr thresholded peaks	ENCSR000EDV	ChIP-seq	EFO:0001187	HepG2	immortalized cell line	child	male	Homo sapiens					EP300-human	ENCAB000AJO	DNA		see document	see document		2011-10-29	ENCODE									175455	ENCODE Consortium Analysis Working Group	4dd80c054af7af291d3222c76720131e	https://www.encodeproject.org/files/ENCFF002CUN/@@download/ENCFF002CUN.bed.gz	hg19
ENCFF001XSJ	bed broadPeak	hotspots	ENCSR000DVP	ChIP-seq	CL:0002618	endothelial cell of umbilical vein	primary cell	newborn	male	Homo sapiens					CTCF-human	ENCAB000AFP	DNA		see document	see document		2011-03-17	ENCODE		see document			1	1			2000423	John Stamatoyannopoulos, UW	941d866919cd3e6c86f1d1729744486d	https://www.encodeproject.org/files/ENCFF001XSJ/@@download/ENCFF001XSJ.bed.gz	hg19
ENCFF001XSK	bed broadPeak	hotspots	ENCSR000DVP	ChIP-seq	CL:0002618	endothelial cell of umbilical vein	primary cell	newborn	male	Homo sapiens					CTCF-human	ENCAB000AFP	DNA		see document	see document		2011-03-17	ENCODE		see document			2	1			1655482	John Stamatoyannopoulos, UW	749d6687e4634c927d5eb60bd3b46736	https://www.encodeproject.org/files/ENCFF001XSK/@@download/ENCFF001XSK.bed.gz	hg19
ENCFF001XSL	bed narrowPeak	peaks	ENCSR000DVP	ChIP-seq	CL:0002618	endothelial cell of umbilical vein	primary cell	newborn	male	Homo sapiens					CTCF-human	ENCAB000AFP	DNA		see document	see document		2011-03-17	ENCODE		see document			1	1			754654	John Stamatoyannopoulos, UW	76ce12ef7f2893bb2ad1e84de7f354eb	https://www.encodeproject.org/files/ENCFF001XSL/@@download/ENCFF001XSL.bed.gz	hg19
ENCFF001XSM	bed narrowPeak	peaks	ENCSR000DVP	ChIP-seq	CL:0002618	endothelial cell of umbilical vein	primary cell	newborn	male	Homo sapiens					CTCF-human	ENCAB000AFP	DNA		see document	see document		2011-03-17	ENCODE		see document			2	1			629632	John Stamatoyannopoulos, UW	ee7e7c83b273ca463271254cc27a4f23	https://www.encodeproject.org/files/ENCFF001XSM/@@download/ENCFF001XSM.bed.gz	hg19
ENCFF002DDH	bed narrowPeak	optimal idr thresholded peaks	ENCSR000DVP	ChIP-seq	CL:0002618	endothelial cell of umbilical vein	primary cell	newborn	male	Homo sapiens					CTCF-human	ENCAB000AFP	DNA		see document	see document		2011-03-17	ENCODE									746379	ENCODE Consortium Analysis Working Group	b518dcb9baa43e34879b82da1c71a3db	https://www.encodeproject.org/files/ENCFF002DDH/@@download/ENCFF002DDH.bed.gz	hg19
ENCFF001XQN	bed broadPeak	hotspots	ENCSR000DTR	ChIP-seq	CL:0002252	epithelial cell of esophagus	primary cell	unknown	unknown	Homo sapiens					CTCF-human	ENCAB000AFP	DNA		see document	see document		2011-03-17	ENCODE		see document			1	1			3389489	John Stamatoyannopoulos, UW	ce506a0481e40a2318f82ca65d6d54aa	https://www.encodeproject.org/files/ENCFF001XQN/@@download/ENCFF001XQN.bed.gz	hg19
ENCFF001XQO	bed broadPeak	hotspots	ENCSR000DTR	ChIP-seq	CL:0002252	epithelial cell of esophagus	primary cell	unknown	unknown	Homo sapiens					CTCF-human	ENCAB000AFP	DNA		see document	see document		2011-03-17	ENCODE		see document			2	1			1758429	John Stamatoyannopoulos, UW	233431293ee569b655f9c1256586f35d	https://www.encodeproject.org/files/ENCFF001XQO/@@download/ENCFF001XQO.bed.gz	hg19
ENCFF001XQP	bed narrowPeak	peaks	ENCSR000DTR	ChIP-seq	CL:0002252	epithelial cell of esophagus	primary cell	unknown	unknown	Homo sapiens					CTCF-human	ENCAB000AFP	DNA		see document	see document		2011-03-17	ENCODE		see document			1	1			850780	John Stamatoyannopoulos, UW	4f73df136f2a0e067db84728d6033d59	https://www.encodeproject.org/files/ENCFF001XQP/@@download/ENCFF001XQP.bed.gz	hg19
ENCFF001XQQ	bed narrowPeak	peaks	ENCSR000DTR	ChIP-seq	CL:0002252	epithelial cell of esophagus	primary cell	unknown	unknown	Homo sapiens					CTCF-human	ENCAB000AFP	DNA		see document	see document		2011-03-17	ENCODE		see document			2	1			595419	John Stamatoyannopoulos, UW	917b66a2b31af8ad0d2b6b3069a93290	https://www.encodeproject.org/files/ENCFF001XQQ/@@download/ENCFF001XQQ.bed.gz	hg19
ENCFF002DCU	bed narrowPeak	optimal idr thresholded peaks	ENCSR000DTR	ChIP-seq	CL:0002252	epithelial cell of esophagus	primary cell	unknown	unknown	Homo sapiens					CTCF-human	ENCAB000AFP	DNA		see document	see document		2011-03-17	ENCODE									971278	ENCODE Consortium Analysis Working Group	5ae6a367e15ecc7f2c42171d320a6aa5	https://www.encodeproject.org/files/ENCFF002DCU/@@download/ENCFF002DCU.bed.gz	hg19
ENCFF001VFJ	bed narrowPeak	peaks	ENCSR000DYU	ChIP-seq	EFO:0002784	GM12878	immortalized cell line	adult	female	Homo sapiens					SREBF1-human	ENCAB000ALC	DNA		see document	see document		2012-08-20	ENCODE									30599	Michael Snyder, Stanford	2599b447dee435e244df6f10e88d923b	https://www.encodeproject.org/files/ENCFF001VFJ/@@download/ENCFF001VFJ.bed.gz	hg19
ENCFF001VFS	bed narrowPeak	peaks	ENCSR000EAA	ChIP-seq	EFO:0002784	GM12878	immortalized cell line	adult	female	Homo sapiens					WRNIP1-human	ENCAB000AMJ	DNA		see document	see document		2011-10-29	ENCODE									1468202	Michael Snyder, Stanford	c6eff4ad100a09e63982e50993eea18d	https://www.encodeproject.org/files/ENCFF001VFS/@@download/ENCFF001VFS.bed.gz	hg19
ENCFF002CPU	bed narrowPeak	optimal idr thresholded peaks	ENCSR000EAA	ChIP-seq	EFO:0002784	GM12878	immortalized cell line	adult	female	Homo sapiens					WRNIP1-human	ENCAB000AMJ	DNA		see document	see document		2011-10-29	ENCODE									358444	ENCODE Consortium Analysis Working Group	dceffa9354c6b6713497fa7e0050fd09	https://www.encodeproject.org/files/ENCFF002CPU/@@download/ENCFF002CPU.bed.gz	hg19
ENCFF001XMV	bed broadPeak	hotspots	ENCSR000DQN	ChIP-seq	EFO:0001099	Caco-2	immortalized cell line	adult	male	Homo sapiens					CTCF-human	ENCAB000AFP	DNA		see document	see document		2011-03-17	ENCODE		see document		72 year	1	1			2572119	John Stamatoyannopoulos, UW	cb678ef3750835117d876bbb57ab89cc	https://www.encodeproject.org/files/ENCFF001XMV/@@download/ENCFF001XMV.bed.gz	hg19
ENCFF001XMW	bed broadPeak	hotspots	ENCSR000DQN	ChIP-seq	EFO:0001099	Caco-2	immortalized cell line	adult	male	Homo sapiens					CTCF-human	ENCAB000AFP	DNA		see document	see document		2011-03-17	ENCODE		see document		72 year	2	1			3024405	John Stamatoyannopoulos, UW	37222e322aec25c3ca19bd9ebad89203	https://www.encodeproject.org/files/ENCFF001XMW/@@download/ENCFF001XMW.bed.gz	hg19
ENCFF001XMX	bed narrowPeak	peaks	ENCSR000DQN	ChIP-seq	EFO:0001099	Caco-2	immortalized cell line	adult	male	Homo sapiens					CTCF-human	ENCAB000AFP	DNA		see document	see document		2011-03-17	ENCODE		see document		72 year	1	1			846025	John Stamatoyannopoulos, UW	945c5c42b7eed394da0967d381ec73ec	https://www.encodeproject.org/files/ENCFF001XMX/@@download/ENCFF001XMX.bed.gz	hg19
ENCFF001XMY	bed narrowPeak	peaks	ENCSR000DQN	ChIP-seq	EFO:0001099	Caco-2	immortalized cell line	adult	male	Homo sapiens					CTCF-human	ENCAB000AFP	DNA		see document	see document		2011-03-17	ENCODE		see document		72 year	2	1			766079	John Stamatoyannopoulos, UW	642d32758871ebed798792c9a8f867fb	https://www.encodeproject.org/files/ENCFF001XMY/@@download/ENCFF001XMY.bed.gz	hg19
ENCFF002DCD	bed narrowPeak	optimal idr thresholded peaks	ENCSR000DQN	ChIP-seq	EFO:0001099	Caco-2	immortalized cell line	adult	male	Homo sapiens					CTCF-human	ENCAB000AFP	DNA		see document	see document		2011-03-17	ENCODE									955846	ENCODE Consortium Analysis Working Group	2b14a190e67d2dffff232a8955932ef7	https://www.encodeproject.org/files/ENCFF002DCD/@@download/ENCFF002DCD.bed.gz	hg19
ENCFF001VOT	bed narrowPeak	peaks	ENCSR000EGW	ChIP-seq	EFO:0002067	K562	immortalized cell line	adult	female	Homo sapiens					SMC3-human	ENCAB000AKX	DNA		see document	see document		2011-10-29	ENCODE									771829	Michael Snyder, Stanford	a72c84f021798c44d11750ea7679ffbf	https://www.encodeproject.org/files/ENCFF001VOT/@@download/ENCFF001VOT.bed.gz	hg19
ENCFF002CYA	bed narrowPeak	optimal idr thresholded peaks	ENCSR000EGW	ChIP-seq	EFO:0002067	K562	immortalized cell line	adult	female	Homo sapiens					SMC3-human	ENCAB000AKX	DNA		see document	see document		2011-10-29	ENCODE									539320	ENCODE Consortium Analysis Working Group	95bc0f5d20a06647d0aaa79420ee0dc4	https://www.encodeproject.org/files/ENCFF002CYA/@@download/ENCFF002CYA.bed.gz	hg19
ENCFF001XMZ	bed broadPeak	hotspots	ENCSR000DQW	ChIP-seq	EFO:0002783	GM06990	immortalized cell line	unknown	female	Homo sapiens					CTCF-human	ENCAB000AFP	DNA		see document	see document		2011-03-17	ENCODE		see document			1	1			2100227	John Stamatoyannopoulos, UW	2417564d9be6e719de5a340c0b2adfae	https://www.encodeproject.org/files/ENCFF001XMZ/@@download/ENCFF001XMZ.bed.gz	hg19
ENCFF001XNA	bed broadPeak	hotspots	ENCSR000DQW	ChIP-seq	EFO:0002783	GM06990	immortalized cell line	unknown	female	Homo sapiens					CTCF-human	ENCAB000AFP	DNA		see document	see document		2011-03-17	ENCODE		see document			2	1			2272851	John Stamatoyannopoulos, UW	7c95c281c27d2134fe9a3cad396f5881	https://www.encodeproject.org/files/ENCFF001XNA/@@download/ENCFF001XNA.bed.gz	hg19
ENCFF001XNB	bed narrowPeak	peaks	ENCSR000DQW	ChIP-seq	EFO:0002783	GM06990	immortalized cell line	unknown	female	Homo sapiens					CTCF-human	ENCAB000AFP	DNA		see document	see document		2011-03-17	ENCODE		see document			1	1			756857	John Stamatoyannopoulos, UW	b2b8773c887cd76b652c098c88503eb9	https://www.encodeproject.org/files/ENCFF001XNB/@@download/ENCFF001XNB.bed.gz	hg19
ENCFF001XNC	bed narrowPeak	peaks	ENCSR000DQW	ChIP-seq	EFO:0002783	GM06990	immortalized cell line	unknown	female	Homo sapiens					CTCF-human	ENCAB000AFP	DNA		see document	see document		2011-03-17	ENCODE		see document			2	1			820524	John Stamatoyannopoulos, UW	e4f67fbb8502d9d6a14a8d9035605c42	https://www.encodeproject.org/files/ENCFF001XNC/@@download/ENCFF001XNC.bed.gz	hg19
ENCFF002DCE	bed narrowPeak	optimal idr thresholded peaks	ENCSR000DQW	ChIP-seq	EFO:0002783	GM06990	immortalized cell line	unknown	female	Homo sapiens					CTCF-human	ENCAB000AFP	DNA		see document	see document		2011-03-17	ENCODE									930755	ENCODE Consortium Analysis Working Group	60012a39f4d1835552dfba16dc8331a7	https://www.encodeproject.org/files/ENCFF002DCE/@@download/ENCFF002DCE.bed.gz	hg19
ENCFF001XLX	bed broadPeak	hotspots	ENCSR000DPP	ChIP-seq	CL:2000012	fibroblast of pedal digit skin	primary cell	adult	female	Homo sapiens					CTCF-human	ENCAB000AFP	DNA		see document	see document		2011-03-17	ENCODE		see document		21 year	1	1			2121279	John Stamatoyannopoulos, UW	9e2c908eb82d6b7bb24bec41bee64c9e	https://www.encodeproject.org/files/ENCFF001XLX/@@download/ENCFF001XLX.bed.gz	hg19
ENCFF001XLY	bed broadPeak	hotspots	ENCSR000DPP	ChIP-seq	CL:2000012	fibroblast of pedal digit skin	primary cell	adult	female	Homo sapiens					CTCF-human	ENCAB000AFP	DNA		see document	see document		2011-03-17	ENCODE		see document		21 year	2	1			1840426	John Stamatoyannopoulos, UW	3a99cbe9d21bf40f1b44ec75a1758669	https://www.encodeproject.org/files/ENCFF001XLY/@@download/ENCFF001XLY.bed.gz	hg19
ENCFF001XLZ	bed narrowPeak	peaks	ENCSR000DPP	ChIP-seq	CL:2000012	fibroblast of pedal digit skin	primary cell	adult	female	Homo sapiens					CTCF-human	ENCAB000AFP	DNA		see document	see document		2011-03-17	ENCODE		see document		21 year	1	1			745367	John Stamatoyannopoulos, UW	581431e9ce2e232b2f1d85641d31ed78	https://www.encodeproject.org/files/ENCFF001XLZ/@@download/ENCFF001XLZ.bed.gz	hg19
ENCFF001XMA	bed narrowPeak	peaks	ENCSR000DPP	ChIP-seq	CL:2000012	fibroblast of pedal digit skin	primary cell	adult	female	Homo sapiens					CTCF-human	ENCAB000AFP	DNA		see document	see document		2011-03-17	ENCODE		see document		21 year	2	1			547223	John Stamatoyannopoulos, UW	73909ab110e808d51fc2e7c5ac0716f5	https://www.encodeproject.org/files/ENCFF001XMA/@@download/ENCFF001XMA.bed.gz	hg19
ENCFF002DBX	bed narrowPeak	optimal idr thresholded peaks	ENCSR000DPP	ChIP-seq	CL:2000012	fibroblast of pedal digit skin	primary cell	adult	female	Homo sapiens					CTCF-human	ENCAB000AFP	DNA		see document	see document		2011-03-17	ENCODE									909696	ENCODE Consortium Analysis Working Group	e4c9ca3fd0bbe016c349e411ec6c52e3	https://www.encodeproject.org/files/ENCFF002DBX/@@download/ENCFF002DBX.bed.gz	hg19
ENCFF001XMF	bed broadPeak	hotspots	ENCSR000DPV	ChIP-seq	CL:2000013	fibroblast of skin of abdomen	primary cell	adult	male	Homo sapiens					CTCF-human	ENCAB000AFP	DNA		see document	see document		2011-03-17	ENCODE		see document		22 year	1	1			2537098	John Stamatoyannopoulos, UW	1e11db2d9cdb9b31f897901d50d3e7cb	https://www.encodeproject.org/files/ENCFF001XMF/@@download/ENCFF001XMF.bed.gz	hg19
ENCFF001XMG	bed narrowPeak	peaks	ENCSR000DPV	ChIP-seq	CL:2000013	fibroblast of skin of abdomen	primary cell	adult	male	Homo sapiens					CTCF-human	ENCAB000AFP	DNA		see document	see document		2011-03-17	ENCODE		see document		22 year	1	1			776832	John Stamatoyannopoulos, UW	ef1458cf48d383d368ac8115bfaa0a8b	https://www.encodeproject.org/files/ENCFF001XMG/@@download/ENCFF001XMG.bed.gz	hg19
ENCFF001XMH	bed broadPeak	hotspots	ENCSR000DPV	ChIP-seq	CL:2000013	fibroblast of skin of abdomen	primary cell	adult	male	Homo sapiens					CTCF-human	ENCAB000AFP	DNA		see document	see document		2011-03-17	ENCODE		see document		22 year	2	1			2943112	John Stamatoyannopoulos, UW	2a1ef974d76282617f912067b4e0d65e	https://www.encodeproject.org/files/ENCFF001XMH/@@download/ENCFF001XMH.bed.gz	hg19
ENCFF001XMI	bed narrowPeak	peaks	ENCSR000DPV	ChIP-seq	CL:2000013	fibroblast of skin of abdomen	primary cell	adult	male	Homo sapiens					CTCF-human	ENCAB000AFP	DNA		see document	see document		2011-03-17	ENCODE		see document		22 year	2	1			845639	John Stamatoyannopoulos, UW	9d613fc37537831c5d4a421627d5acea	https://www.encodeproject.org/files/ENCFF001XMI/@@download/ENCFF001XMI.bed.gz	hg19
ENCFF002DBZ	bed narrowPeak	optimal idr thresholded peaks	ENCSR000DPV	ChIP-seq	CL:2000013	fibroblast of skin of abdomen	primary cell	adult	male	Homo sapiens					CTCF-human	ENCAB000AFP	DNA		see document	see document		2011-03-17	ENCODE									993535	ENCODE Consortium Analysis Working Group	c3f6929e66ef953454d578c9d2204936	https://www.encodeproject.org/files/ENCFF002DBZ/@@download/ENCFF002DBZ.bed.gz	hg19
ENCFF001VFQ	bed narrowPeak	peaks	ENCSR000DZU	ChIP-seq	EFO:0002784	GM12878	immortalized cell line	adult	female	Homo sapiens					USF2-human	ENCAB000AMH	DNA		see document	see document		2011-10-29	ENCODE									564777	Michael Snyder, Stanford	ee698b150407219608fa06fcbc8a5480	https://www.encodeproject.org/files/ENCFF001VFQ/@@download/ENCFF001VFQ.bed.gz	hg19
ENCFF002CPT	bed narrowPeak	optimal idr thresholded peaks	ENCSR000DZU	ChIP-seq	EFO:0002784	GM12878	immortalized cell line	adult	female	Homo sapiens					USF2-human	ENCAB000AMH	DNA		see document	see document		2011-10-29	ENCODE									226110	ENCODE Consortium Analysis Working Group	7f1d056d70a7f7880977c4d9e1d0521e	https://www.encodeproject.org/files/ENCFF002CPT/@@download/ENCFF002CPT.bed.gz	hg19
ENCFF001VFF	bed narrowPeak	peaks	ENCSR000DZW	ChIP-seq	EFO:0002784	GM12878	immortalized cell line	adult	female	Homo sapiens					RFX5-human	ENCAB000AKJ	DNA		see document	see document		2011-10-29	ENCODE									481613	Michael Snyder, Stanford	41f93eac498901e34d87ebab312e425f	https://www.encodeproject.org/files/ENCFF001VFF/@@download/ENCFF001VFF.bed.gz	hg19
ENCFF002CPL	bed narrowPeak	optimal idr thresholded peaks	ENCSR000DZW	ChIP-seq	EFO:0002784	GM12878	immortalized cell line	adult	female	Homo sapiens					RFX5-human	ENCAB000AKJ	DNA		see document	see document		2011-10-29	ENCODE									115381	ENCODE Consortium Analysis Working Group	c30bfb05229daf605c7b5ef231d2f54c	https://www.encodeproject.org/files/ENCFF002CPL/@@download/ENCFF002CPL.bed.gz	hg19
ENCFF001VES	bed narrowPeak	peaks	ENCSR000DZY	ChIP-seq	EFO:0002784	GM12878	immortalized cell line	adult	female	Homo sapiens					NFE2-human	ENCAB000AJB	DNA		see document	see document		2011-10-29	ENCODE									247686	Michael Snyder, Stanford	7e2d6c073f6790d08b075c859885f50c	https://www.encodeproject.org/files/ENCFF001VES/@@download/ENCFF001VES.bed.gz	hg19
ENCFF002COZ	bed narrowPeak	optimal idr thresholded peaks	ENCSR000DZY	ChIP-seq	EFO:0002784	GM12878	immortalized cell line	adult	female	Homo sapiens					NFE2-human	ENCAB000AJB	DNA		see document	see document		2011-10-29	ENCODE									21770	ENCODE Consortium Analysis Working Group	ce7292661cd93ab37f47d9f30154a57f	https://www.encodeproject.org/files/ENCFF002COZ/@@download/ENCFF002COZ.bed.gz	hg19
ENCFF001VEK	bed narrowPeak	peaks	ENCSR000DZX	ChIP-seq	EFO:0002784	GM12878	immortalized cell line	adult	female	Homo sapiens					IRF3-human	ENCAB000AHY	DNA		see document	see document		2011-10-29	ENCODE									290220	Michael Snyder, Stanford	16c07e6692536c56243b4faf6c4b6c2a	https://www.encodeproject.org/files/ENCFF001VEK/@@download/ENCFF001VEK.bed.gz	hg19
ENCFF001VFO	bed narrowPeak	peaks	ENCSR000DZZ	ChIP-seq	EFO:0002784	GM12878	immortalized cell line	adult	female	Homo sapiens					TBP-human	ENCAB000ALR	DNA		see document	see document		2011-10-29	ENCODE									611449	Michael Snyder, Stanford	923cf1f45e7cae25ebfc6c93147e9718	https://www.encodeproject.org/files/ENCFF001VFO/@@download/ENCFF001VFO.bed.gz	hg19
ENCFF002CPR	bed narrowPeak	optimal idr thresholded peaks	ENCSR000DZZ	ChIP-seq	EFO:0002784	GM12878	immortalized cell line	adult	female	Homo sapiens					TBP-human	ENCAB000ALR	DNA		see document	see document		2011-10-29	ENCODE									380865	ENCODE Consortium Analysis Working Group	76fd4d8cc7d5952f67c615f60a14afda	https://www.encodeproject.org/files/ENCFF002CPR/@@download/ENCFF002CPR.bed.gz	hg19
ENCFF001YAZ	bed broadPeak	peaks	ENCSR000CBZ	ChIP-seq	UBERON:0002106	spleen	tissue	adult	male	Mus musculus					POLR2A-mouse	ENCAB281FBQ	DNA		see document	see document		2011-07-22	ENCODE									75096	Bing Ren, UCSD	e434197e1989ea58597d1470d1bd1e80	https://www.encodeproject.org/files/ENCFF001YAZ/@@download/ENCFF001YAZ.bed.gz	mm9
ENCFF001VJX	bed narrowPeak	peaks	ENCSR000EEX	ChIP-seq	EFO:0001187	HepG2	immortalized cell line	child	male	Homo sapiens	forskolin and pyruvate				CEBPB-human	ENCAB000AFB	DNA		see document	see document		2011-10-29	ENCODE									264506	Michael Snyder, Stanford	0dc1e694976b5459d0e7909b0792f764	https://www.encodeproject.org/files/ENCFF001VJX/@@download/ENCFF001VJX.bed.gz	hg19
ENCFF002CTV	bed narrowPeak	optimal idr thresholded peaks	ENCSR000EEX	ChIP-seq	EFO:0001187	HepG2	immortalized cell line	child	male	Homo sapiens	forskolin and pyruvate				CEBPB-human	ENCAB000AFB	DNA		see document	see document		2011-10-29	ENCODE									354905	ENCODE Consortium Analysis Working Group	bb8883f34158c90f74f0db1fbee71fcb	https://www.encodeproject.org/files/ENCFF002CTV/@@download/ENCFF002CTV.bed.gz	hg19
ENCFF001YAY	bed broadPeak	peaks	ENCSR000CBY	ChIP-seq	UBERON:0002106	spleen	tissue	adult	male	Mus musculus					CTCF-mouse	ENCAB210NHK	DNA		see document	see document		2011-07-22	ENCODE									323502	Bing Ren, UCSD	016f8c507fc27e2063b8dd6f5617402f	https://www.encodeproject.org/files/ENCFF001YAY/@@download/ENCFF001YAY.bed.gz	mm9
ENCFF001VFL	bed narrowPeak	peaks	ENCSR000DZM	ChIP-seq	EFO:0002784	GM12878	immortalized cell line	adult	female	Homo sapiens					STAT1-human	ENCAB000ALF	DNA		see document	see document		2011-10-29	ENCODE									848205	Michael Snyder, Stanford	f58986006f0a5bd4cb545683d5481a25	https://www.encodeproject.org/files/ENCFF001VFL/@@download/ENCFF001VFL.bed.gz	hg19
ENCFF002CPO	bed narrowPeak	optimal idr thresholded peaks	ENCSR000DZM	ChIP-seq	EFO:0002784	GM12878	immortalized cell line	adult	female	Homo sapiens					STAT1-human	ENCAB000ALF	DNA		see document	see document		2011-10-29	ENCODE									47284	ENCODE Consortium Analysis Working Group	1a8cad32c7907b89908db2e9aedb4bc7	https://www.encodeproject.org/files/ENCFF002CPO/@@download/ENCFF002CPO.bed.gz	hg19
ENCFF001YAH	bed broadPeak	peaks	ENCSR000CBS	ChIP-seq	UBERON:0000948	heart	tissue	adult	male	Mus musculus					POLR2A-mouse	ENCAB281FBQ	DNA		see document	see document		2011-07-22	ENCODE									408177	Bing Ren, UCSD	de3c90de4c7cf98098fdd3b8a63f1291	https://www.encodeproject.org/files/ENCFF001YAH/@@download/ENCFF001YAH.bed.gz	mm9
ENCFF001YAB	bed broadPeak	peaks	ENCSR000CBP	ChIP-seq	UBERON:0005343	cortical plate	tissue	adult	male	Mus musculus					POLR2A-mouse	ENCAB281FBQ	DNA		see document	see document		2011-07-22	ENCODE									266618	Bing Ren, UCSD	ebda03ec0ccea6878095d3d899188186	https://www.encodeproject.org/files/ENCFF001YAB/@@download/ENCFF001YAB.bed.gz	mm9
ENCFF001XZZ	bed broadPeak	peaks	ENCSR000CBQ	ChIP-seq	UBERON:0002037	cerebellum	tissue	adult	male	Mus musculus					POLR2A-mouse	ENCAB281FBQ	DNA		see document	see document		2011-07-22	ENCODE									105716	Bing Ren, UCSD	5496eb2b7b0bb33568a7cb293fbe28cd	https://www.encodeproject.org/files/ENCFF001XZZ/@@download/ENCFF001XZZ.bed.gz	mm9
ENCFF001YAO	bed broadPeak	peaks	ENCSR000CBV	ChIP-seq	UBERON:0002048	lung	tissue	adult	male	Mus musculus					CTCF-mouse	ENCAB210NHK	DNA		see document	see document		2011-07-22	ENCODE									338933	Bing Ren, UCSD	1ad12ced14c54ca786c243175745ea7d	https://www.encodeproject.org/files/ENCFF001YAO/@@download/ENCFF001YAO.bed.gz	mm9
ENCFF001YAP	bed broadPeak	peaks	ENCSR000CBT	ChIP-seq	UBERON:0002048	lung	tissue	adult	male	Mus musculus					POLR2A-mouse	ENCAB281FBQ	DNA		see document	see document		2011-07-22	ENCODE									254788	Bing Ren, UCSD	689c55125e2ef6f34e6f15c9e650bb3e	https://www.encodeproject.org/files/ENCFF001YAP/@@download/ENCFF001YAP.bed.gz	mm9
ENCFF001YAI	bed broadPeak	peaks	ENCSR000CBJ	ChIP-seq	UBERON:0002113	kidney	tissue	adult	male	Mus musculus					CTCF-mouse	ENCAB210NHK	DNA		see document	see document		2011-07-22	ENCODE									589029	Bing Ren, UCSD	e90ca04036424133c8ade4741a5e9b54	https://www.encodeproject.org/files/ENCFF001YAI/@@download/ENCFF001YAI.bed.gz	mm9
ENCFF001YAJ	bed broadPeak	peaks	ENCSR000CBK	ChIP-seq	UBERON:0002113	kidney	tissue	adult	male	Mus musculus					POLR2A-mouse	ENCAB281FBQ	DNA		see document	see document		2011-07-22	ENCODE									180958	Bing Ren, UCSD	004972470b29dad76130c0f77e97c836	https://www.encodeproject.org/files/ENCFF001YAJ/@@download/ENCFF001YAJ.bed.gz	mm9
ENCFF001YAF	bed broadPeak	peaks	ENCSR000CBI	ChIP-seq	UBERON:0000948	heart	tissue	adult	male	Mus musculus					CTCF-mouse	ENCAB210NHK	DNA		see document	see document		2011-07-22	ENCODE									455018	Bing Ren, UCSD	cb9e5b2fce794b3cd151a9423bb79e61	https://www.encodeproject.org/files/ENCFF001YAF/@@download/ENCFF001YAF.bed.gz	mm9
ENCFF001XZY	bed broadPeak	peaks	ENCSR000CBN	ChIP-seq	UBERON:0002037	cerebellum	tissue	adult	male	Mus musculus					CTCF-mouse	ENCAB210NHK	DNA		see document	see document		2011-07-22	ENCODE									328394	Bing Ren, UCSD	157af29dd3668983bfbbbe9234aaa3e8	https://www.encodeproject.org/files/ENCFF001XZY/@@download/ENCFF001XZY.bed.gz	mm9
ENCFF001YAA	bed broadPeak	peaks	ENCSR000CBO	ChIP-seq	UBERON:0005343	cortical plate	tissue	adult	male	Mus musculus					CTCF-mouse	ENCAB210NHK	DNA		see document	see document		2011-07-22	ENCODE									518473	Bing Ren, UCSD	386e7970b88d3149685d612946a420f8	https://www.encodeproject.org/files/ENCFF001YAA/@@download/ENCFF001YAA.bed.gz	mm9
ENCFF001XZU	bed broadPeak	peaks	ENCSR000CBL	ChIP-seq	UBERON:0002371	bone marrow	tissue	adult	male	Mus musculus					CTCF-mouse	ENCAB210NHK	DNA		see document	see document		2011-07-22	ENCODE									207159	Bing Ren, UCSD	747b18f3bbdfce90f8810790392ab410	https://www.encodeproject.org/files/ENCFF001XZU/@@download/ENCFF001XZU.bed.gz	mm9
ENCFF001XZV	bed broadPeak	peaks	ENCSR000CBM	ChIP-seq	UBERON:0002371	bone marrow	tissue	adult	male	Mus musculus					POLR2A-mouse	ENCAB281FBQ	DNA		see document	see document		2011-07-22	ENCODE									114694	Bing Ren, UCSD	1b86524bbbc7f6178920836f5d187ac6	https://www.encodeproject.org/files/ENCFF001XZV/@@download/ENCFF001XZV.bed.gz	mm9
ENCFF001VEA	bed narrowPeak	peaks	ENCSR000DZE	ChIP-seq	EFO:0002784	GM12878	immortalized cell line	adult	female	Homo sapiens					CHD1-human	ENCAB000AFE	DNA		see document	see document		2012-05-14	ENCODE									562889	Michael Snyder, Stanford	5bcacfb808cf88352d15ed49ee006cca	https://www.encodeproject.org/files/ENCFF001VEA/@@download/ENCFF001VEA.bed.gz	hg19
ENCFF002CON	bed narrowPeak	optimal idr thresholded peaks	ENCSR000DZE	ChIP-seq	EFO:0002784	GM12878	immortalized cell line	adult	female	Homo sapiens					CHD1-human	ENCAB000AFE	DNA		see document	see document		2012-05-14	ENCODE									175765	ENCODE Consortium Analysis Working Group	34f9cca27fb8070cd9c4c9072f031e0f	https://www.encodeproject.org/files/ENCFF002CON/@@download/ENCFF002CON.bed.gz	hg19
ENCFF001VFG	bed narrowPeak	peaks	ENCSR000DYX	ChIP-seq	EFO:0002784	GM12878	immortalized cell line	adult	female	Homo sapiens					SIN3A-human	ENCAB000AKR	DNA		see document	see document		2012-05-14	ENCODE									349869	Michael Snyder, Stanford	f2b0296023a545c898e691fc6a117336	https://www.encodeproject.org/files/ENCFF001VFG/@@download/ENCFF001VFG.bed.gz	hg19
ENCFF002CPM	bed narrowPeak	optimal idr thresholded peaks	ENCSR000DYX	ChIP-seq	EFO:0002784	GM12878	immortalized cell line	adult	female	Homo sapiens					SIN3A-human	ENCAB000AKR	DNA		see document	see document		2012-05-14	ENCODE									272860	ENCODE Consortium Analysis Working Group	9a2d2ac67ccbd57c24a484a18ffba9dd	https://www.encodeproject.org/files/ENCFF002CPM/@@download/ENCFF002CPM.bed.gz	hg19
ENCFF001VED	bed narrowPeak	peaks	ENCSR000DZN	ChIP-seq	EFO:0002784	GM12878	immortalized cell line	adult	female	Homo sapiens					CTCF-human	ENCAB000AFQ	DNA		see document	see document		2011-10-29	ENCODE									1493975	Michael Snyder, Stanford	516f23be901386790d57744858feb099	https://www.encodeproject.org/files/ENCFF001VED/@@download/ENCFF001VED.bed.gz	hg19
ENCFF002COQ	bed narrowPeak	optimal idr thresholded peaks	ENCSR000DZN	ChIP-seq	EFO:0002784	GM12878	immortalized cell line	adult	female	Homo sapiens					CTCF-human	ENCAB000AFQ	DNA		see document	see document		2011-10-29	ENCODE									1184123	ENCODE Consortium Analysis Working Group	bc28241ebe7f2e85f79563568ea724dc	https://www.encodeproject.org/files/ENCFF002COQ/@@download/ENCFF002COQ.bed.gz	hg19
ENCFF001VEE	bed narrowPeak	peaks	ENCSR000DYY	ChIP-seq	EFO:0002784	GM12878	immortalized cell line	adult	female	Homo sapiens					E2F4-human	ENCAB000AFV	DNA		see document	see document		2012-05-14	ENCODE									144487	Michael Snyder, Stanford	d91c60a45bde38fbb0180074759b8c03	https://www.encodeproject.org/files/ENCFF001VEE/@@download/ENCFF001VEE.bed.gz	hg19
ENCFF002COR	bed narrowPeak	optimal idr thresholded peaks	ENCSR000DYY	ChIP-seq	EFO:0002784	GM12878	immortalized cell line	adult	female	Homo sapiens					E2F4-human	ENCAB000AFV	DNA		see document	see document		2012-05-14	ENCODE									91273	ENCODE Consortium Analysis Working Group	6c7a8a4cdae4db29921014968fe79a1f	https://www.encodeproject.org/files/ENCFF002COR/@@download/ENCFF002COR.bed.gz	hg19
ENCFF001VNE	bed narrowPeak	peaks	ENCSR000EWG	ChIP-seq	EFO:0002067	K562	immortalized cell line	adult	female	Homo sapiens					GATA2-human	ENCAB000AGT	DNA		see document	see document		2011-10-29	ENCODE									124606	Peggy Farnham, USC	d7f7e77f95b44fbe690dfb976de51a5a	https://www.encodeproject.org/files/ENCFF001VNE/@@download/ENCFF001VNE.bed.gz	hg19
ENCFF002CWQ	bed narrowPeak	optimal idr thresholded peaks	ENCSR000EWG	ChIP-seq	EFO:0002067	K562	immortalized cell line	adult	female	Homo sapiens					GATA2-human	ENCAB000AGT	DNA		see document	see document		2011-10-29	ENCODE									209407	ENCODE Consortium Analysis Working Group	36c61da27aae1632856794e5867b58b3	https://www.encodeproject.org/files/ENCFF002CWQ/@@download/ENCFF002CWQ.bed.gz	hg19
ENCFF001VPJ	bed narrowPeak	peaks	ENCSR000EWF	ChIP-seq	EFO:0002067	K562	immortalized cell line	adult	female	Homo sapiens					YY1-human	ENCAB000ANS	DNA		see document	see document		2011-10-29	ENCODE									76019	Peggy Farnham, USC	ef2a46485852ced4e03750fda5db807e	https://www.encodeproject.org/files/ENCFF001VPJ/@@download/ENCFF001VPJ.bed.gz	hg19
ENCFF002CYQ	bed narrowPeak	optimal idr thresholded peaks	ENCSR000EWF	ChIP-seq	EFO:0002067	K562	immortalized cell line	adult	female	Homo sapiens					YY1-human	ENCAB000ANS	DNA		see document	see document		2011-10-29	ENCODE									104777	ENCODE Consortium Analysis Working Group	940cef4ff84d4b47a11d8fd9e57f53ca	https://www.encodeproject.org/files/ENCFF002CYQ/@@download/ENCFF002CYQ.bed.gz	hg19
ENCFF001VPN	bed narrowPeak	peaks	ENCSR000EWE	ChIP-seq	EFO:0002067	K562	immortalized cell line	adult	female	Homo sapiens					ZNF274-human	ENCAB000AMU	DNA		see document	see document		2011-10-29	ENCODE									6987	Peggy Farnham, USC	486d091c324ba33cf3e46740180ccdf7	https://www.encodeproject.org/files/ENCFF001VPN/@@download/ENCFF001VPN.bed.gz	hg19
ENCFF002CYT	bed narrowPeak	optimal idr thresholded peaks	ENCSR000EWE	ChIP-seq	EFO:0002067	K562	immortalized cell line	adult	female	Homo sapiens					ZNF274-human	ENCAB000AMU	DNA		see document	see document		2011-10-29	ENCODE									7610	ENCODE Consortium Analysis Working Group	b832826c9a2c89cd02efba3c468be676	https://www.encodeproject.org/files/ENCFF002CYT/@@download/ENCFF002CYT.bed.gz	hg19
ENCFF001VOP	bed narrowPeak	peaks	ENCSR000EWD	ChIP-seq	EFO:0002067	K562	immortalized cell line	adult	female	Homo sapiens					SETDB1-human	ENCAB000AKP	DNA		see document	see document		2012-05-14	ENCODE									29015	Peggy Farnham, USC	74ed6582b9df786ac592b77a0b22cf1d	https://www.encodeproject.org/files/ENCFF001VOP/@@download/ENCFF001VOP.bed.gz	hg19
ENCFF002CXX	bed narrowPeak	optimal idr thresholded peaks	ENCSR000EWD	ChIP-seq	EFO:0002067	K562	immortalized cell line	adult	female	Homo sapiens					SETDB1-human	ENCAB000AKP	DNA		see document	see document		2012-05-14	ENCODE									75057	ENCODE Consortium Analysis Working Group	3ad3b57662ab561f996e58a8c8bbd82b	https://www.encodeproject.org/files/ENCFF002CXX/@@download/ENCFF002CXX.bed.gz	hg19
ENCFF001VNA	bed narrowPeak	peaks	ENCSR000EWJ	ChIP-seq	EFO:0002067	K562	immortalized cell line	adult	female	Homo sapiens					E2F6-human	ENCAB000AFW	DNA		see document	see document		2011-10-29	ENCODE									277843	Peggy Farnham, USC	a4e704534e23245c58a832ba1a0b0fba	https://www.encodeproject.org/files/ENCFF001VNA/@@download/ENCFF001VNA.bed.gz	hg19
ENCFF002CWN	bed narrowPeak	optimal idr thresholded peaks	ENCSR000EWJ	ChIP-seq	EFO:0002067	K562	immortalized cell line	adult	female	Homo sapiens					E2F6-human	ENCAB000AFW	DNA		see document	see document		2011-10-29	ENCODE									329444	ENCODE Consortium Analysis Working Group	9c3ea2d112c24d36793fd987ed9494a1	https://www.encodeproject.org/files/ENCFF002CWN/@@download/ENCFF002CWN.bed.gz	hg19
ENCFF001VOQ	bed narrowPeak	peaks	ENCSR000EWI	ChIP-seq	EFO:0002067	K562	immortalized cell line	adult	female	Homo sapiens					SETDB1-human	ENCAB000AKP	DNA		see document	see document		2011-10-29	ENCODE									59113	Peggy Farnham, USC	53b97f9d370e39582467b6d40f7512e7	https://www.encodeproject.org/files/ENCFF001VOQ/@@download/ENCFF001VOQ.bed.gz	hg19
ENCFF002CXY	bed narrowPeak	optimal idr thresholded peaks	ENCSR000EWI	ChIP-seq	EFO:0002067	K562	immortalized cell line	adult	female	Homo sapiens					SETDB1-human	ENCAB000AKP	DNA		see document	see document		2011-10-29	ENCODE									89035	ENCODE Consortium Analysis Working Group	75566ac70f8c0b67ab237afdd882c571	https://www.encodeproject.org/files/ENCFF002CXY/@@download/ENCFF002CXY.bed.gz	hg19
ENCFF001VPE	bed narrowPeak	peaks	ENCSR000EWH	ChIP-seq	EFO:0002067	K562	immortalized cell line	adult	female	Homo sapiens					NR2C2-human	ENCAB000AMA	DNA		see document	see document		2011-10-29	ENCODE									9304	Peggy Farnham, USC	d77f4e16aa46dd3955b05e97b773c8d5	https://www.encodeproject.org/files/ENCFF001VPE/@@download/ENCFF001VPE.bed.gz	hg19
ENCFF002CYM	bed narrowPeak	optimal idr thresholded peaks	ENCSR000EWH	ChIP-seq	EFO:0002067	K562	immortalized cell line	adult	female	Homo sapiens					NR2C2-human	ENCAB000AMA	DNA		see document	see document		2011-10-29	ENCODE									15862	ENCODE Consortium Analysis Working Group	60ccba98270606ef6d27ffb5aff33ce6	https://www.encodeproject.org/files/ENCFF002CYM/@@download/ENCFF002CYM.bed.gz	hg19
ENCFF001VPM	bed narrowPeak	peaks	ENCSR000EWN	ChIP-seq	EFO:0002067	K562	immortalized cell line	adult	female	Homo sapiens					ZNF263-human	ENCAB000AMT	DNA		see document	see document		2011-10-29	ENCODE									47241	Peggy Farnham, USC	de9000f06a3f75322cd7456ef370fb0e	https://www.encodeproject.org/files/ENCFF001VPM/@@download/ENCFF001VPM.bed.gz	hg19
ENCFF002CYS	bed narrowPeak	optimal idr thresholded peaks	ENCSR000EWN	ChIP-seq	EFO:0002067	K562	immortalized cell line	adult	female	Homo sapiens					ZNF263-human	ENCAB000AMT	DNA		see document	see document		2011-10-29	ENCODE									63718	ENCODE Consortium Analysis Working Group	78068fe6a83e3950baf4430d38749f04	https://www.encodeproject.org/files/ENCFF002CYS/@@download/ENCFF002CYS.bed.gz	hg19
ENCFF001VNC	bed narrowPeak	peaks	ENCSR000EWM	ChIP-seq	EFO:0002067	K562	immortalized cell line	adult	female	Homo sapiens					GATA1-human	ENCAB000AGS	DNA		see document	see document		2011-10-29	ENCODE									39459	Peggy Farnham, USC	0e1575e9d786484b0ea7761c0ce167c6	https://www.encodeproject.org/files/ENCFF001VNC/@@download/ENCFF001VNC.bed.gz	hg19
ENCFF002CWP	bed narrowPeak	optimal idr thresholded peaks	ENCSR000EWM	ChIP-seq	EFO:0002067	K562	immortalized cell line	adult	female	Homo sapiens					GATA1-human	ENCAB000AGS	DNA		see document	see document		2011-10-29	ENCODE									80803	ENCODE Consortium Analysis Working Group	cd1050d97484e1762c9332c2fe2467ac	https://www.encodeproject.org/files/ENCFF002CWP/@@download/ENCFF002CWP.bed.gz	hg19
ENCFF001VMY	bed narrowPeak	peaks	ENCSR000EWL	ChIP-seq	EFO:0002067	K562	immortalized cell line	adult	female	Homo sapiens					E2F4-human	ENCAB000AFV	DNA		see document	see document		2011-10-29	ENCODE									139981	Peggy Farnham, USC	45f5d92b80be9bf03731e22373b94415	https://www.encodeproject.org/files/ENCFF001VMY/@@download/ENCFF001VMY.bed.gz	hg19
ENCFF002CWM	bed narrowPeak	optimal idr thresholded peaks	ENCSR000EWL	ChIP-seq	EFO:0002067	K562	immortalized cell line	adult	female	Homo sapiens					E2F4-human	ENCAB000AFV	DNA		see document	see document		2011-10-29	ENCODE									160130	ENCODE Consortium Analysis Working Group	da49675ab05c9063e70e6dd11b5e566b	https://www.encodeproject.org/files/ENCFF002CWM/@@download/ENCFF002CWM.bed.gz	hg19
ENCFF001XPZ	bed broadPeak	hotspots	ENCSR000DTF	ChIP-seq	CL:0002548	cardiac fibroblast	primary cell	unknown	female	Homo sapiens					CTCF-human	ENCAB000AFP	DNA		see document	see document		2011-03-17	ENCODE		see document			1	1			2228594	John Stamatoyannopoulos, UW	14f89f172c559b30b774a909fbbdc924	https://www.encodeproject.org/files/ENCFF001XPZ/@@download/ENCFF001XPZ.bed.gz	hg19
ENCFF001XQA	bed narrowPeak	peaks	ENCSR000DTF	ChIP-seq	CL:0002548	cardiac fibroblast	primary cell	unknown	female	Homo sapiens					CTCF-human	ENCAB000AFP	DNA		see document	see document		2011-03-17	ENCODE		see document			1	1			822894	John Stamatoyannopoulos, UW	f9c7d07990d97bbd9a0061243dcbd239	https://www.encodeproject.org/files/ENCFF001XQA/@@download/ENCFF001XQA.bed.gz	hg19
ENCFF002DCQ	bed narrowPeak	optimal idr thresholded peaks	ENCSR000DTF	ChIP-seq	CL:0002548	cardiac fibroblast	primary cell	unknown	female	Homo sapiens					CTCF-human	ENCAB000AFP	DNA		see document	see document		2011-03-17	ENCODE									807242	ENCODE Consortium Analysis Working Group	fde7e0859c20ba18cda848aa9ceffad1	https://www.encodeproject.org/files/ENCFF002DCQ/@@download/ENCFF002DCQ.bed.gz	hg19
ENCFF001YAL	bed broadPeak	peaks	ENCSR000CEC	ChIP-seq	UBERON:0002101	limb	tissue	embryonic	mixed	Mus musculus					POLR2A-mouse	ENCAB281FBQ	DNA		see document	see document		2012-04-13	ENCODE									173113	Bing Ren, UCSD	dbaecc1bbab106ea4bf3bb2d123163fd	https://www.encodeproject.org/files/ENCFF001YAL/@@download/ENCFF001YAL.bed.gz	mm9
ENCFF001YAK	bed broadPeak	peaks	ENCSR000CEB	ChIP-seq	UBERON:0002101	limb	tissue	embryonic	mixed	Mus musculus					CTCF-mouse	ENCAB210NHK	DNA		see document	see document		2012-04-13	ENCODE									371652	Bing Ren, UCSD	541d9264f358bc568d3e1154a29ca690	https://www.encodeproject.org/files/ENCFF001YAK/@@download/ENCFF001YAK.bed.gz	mm9
ENCFF001YBD	bed broadPeak	peaks	ENCSR000CEA	ChIP-seq	UBERON:0002370	thymus	tissue	adult	male	Mus musculus					POLR2A-mouse	ENCAB281FBQ	DNA		see document	see document		2012-04-13	ENCODE									215964	Bing Ren, UCSD	500f8d677171b9695921713949ba6ff1	https://www.encodeproject.org/files/ENCFF001YBD/@@download/ENCFF001YBD.bed.gz	mm9
ENCFF001YBB	bed broadPeak	peaks	ENCSR000CEG	ChIP-seq	UBERON:0000473	testis	tissue	adult	male	Mus musculus					POLR2A-mouse	ENCAB281FBQ	DNA		see document	see document		2012-04-13	ENCODE									322022	Bing Ren, UCSD	2cecd7f42a51fbe4b105c08a6e1f8c05	https://www.encodeproject.org/files/ENCFF001YBB/@@download/ENCFF001YBB.bed.gz	mm9
ENCFF001YBA	bed broadPeak	peaks	ENCSR000CEF	ChIP-seq	UBERON:0000473	testis	tissue	adult	male	Mus musculus					CTCF-mouse	ENCAB210NHK	DNA		see document	see document		2012-04-13	ENCODE									239679	Bing Ren, UCSD	729a4f3a2da1ccb20453b309c363be79	https://www.encodeproject.org/files/ENCFF001YBA/@@download/ENCFF001YBA.bed.gz	mm9
ENCFF001YAX	bed broadPeak	peaks	ENCSR000CEE	ChIP-seq	UBERON:0002108	small intestine	tissue	adult	male	Mus musculus					POLR2A-mouse	ENCAB281FBQ	DNA		see document	see document		2012-04-13	ENCODE									280424	Bing Ren, UCSD	8812f0c83a9883710c034b1e4a2f76d3	https://www.encodeproject.org/files/ENCFF001YAX/@@download/ENCFF001YAX.bed.gz	mm9
ENCFF001YAW	bed broadPeak	peaks	ENCSR000CED	ChIP-seq	UBERON:0002108	small intestine	tissue	adult	male	Mus musculus					CTCF-mouse	ENCAB210NHK	DNA		see document	see document		2012-04-13	ENCODE									202020	Bing Ren, UCSD	611038bfb280a1a93806fee8a98160c1	https://www.encodeproject.org/files/ENCFF001YAW/@@download/ENCFF001YAW.bed.gz	mm9
ENCFF001YBF	bed broadPeak	peaks	ENCSR000CEI	ChIP-seq	UBERON:0000955	brain	tissue	embryonic	mixed	Mus musculus					POLR2A-mouse	ENCAB281FBQ	DNA		see document	see document		2012-04-13	ENCODE									201288	Bing Ren, UCSD	5d3ae942b79391265fe2e37230f1b348	https://www.encodeproject.org/files/ENCFF001YBF/@@download/ENCFF001YBF.bed.gz	mm9
ENCFF001YBE	bed broadPeak	peaks	ENCSR000CEH	ChIP-seq	UBERON:0000955	brain	tissue	embryonic	mixed	Mus musculus					CTCF-mouse	ENCAB210NHK	DNA		see document	see document		2012-04-13	ENCODE									497306	Bing Ren, UCSD	98b652fd83d5bd6d58161679842911af	https://www.encodeproject.org/files/ENCFF001YBE/@@download/ENCFF001YBE.bed.gz	mm9
ENCFF001VJW	bed narrowPeak	peaks	ENCSR000EDY	ChIP-seq	EFO:0001187	HepG2	immortalized cell line	child	male	Homo sapiens					BRCA1-human	ENCAB000AEL	DNA		see document	see document		2011-10-29	ENCODE									327189	Michael Snyder, Stanford	9af5f467ee5ede712ec8922a2dbdb5e7	https://www.encodeproject.org/files/ENCFF001VJW/@@download/ENCFF001VJW.bed.gz	hg19
ENCFF002CTU	bed narrowPeak	optimal idr thresholded peaks	ENCSR000EDY	ChIP-seq	EFO:0001187	HepG2	immortalized cell line	child	male	Homo sapiens					BRCA1-human	ENCAB000AEL	DNA		see document	see document		2011-10-29	ENCODE									41157	ENCODE Consortium Analysis Working Group	4e3339d5fd7fc75a651eaf7949e2f4af	https://www.encodeproject.org/files/ENCFF002CTU/@@download/ENCFF002CTU.bed.gz	hg19
ENCFF001VLK	bed narrowPeak	peaks	ENCSR000EEZ	ChIP-seq	CL:0002618	endothelial cell of umbilical vein	primary cell	newborn	unknown	Homo sapiens					MAX-human	ENCAB000AIL	DNA		see document	see document		2011-10-29	ENCODE									95450	Michael Snyder, Stanford	3d3531f299c1daa39d735c4d19cd2359	https://www.encodeproject.org/files/ENCFF001VLK/@@download/ENCFF001VLK.bed.gz	hg19
ENCFF002CVE	bed narrowPeak	optimal idr thresholded peaks	ENCSR000EEZ	ChIP-seq	CL:0002618	endothelial cell of umbilical vein	primary cell	newborn	unknown	Homo sapiens					MAX-human	ENCAB000AIL	DNA		see document	see document		2011-10-29	ENCODE									202694	ENCODE Consortium Analysis Working Group	49d2220b47726f1448c459b0c7fdb9f0	https://www.encodeproject.org/files/ENCFF002CVE/@@download/ENCFF002CVE.bed.gz	hg19
ENCFF001VFA	bed narrowPeak	peaks	ENCSR000EAD	ChIP-seq	EFO:0002784	GM12878	immortalized cell line	adult	female	Homo sapiens					POLR2A-human	ENCAB000AOC	DNA		see document	see document		2012-05-14	ENCODE									366087	Michael Snyder, Stanford	b4f62eb38ce26a32b3b1eb1fdbae0f2d	https://www.encodeproject.org/files/ENCFF001VFA/@@download/ENCFF001VFA.bed.gz	hg19
ENCFF002CPG	bed narrowPeak	optimal idr thresholded peaks	ENCSR000EAD	ChIP-seq	EFO:0002784	GM12878	immortalized cell line	adult	female	Homo sapiens					POLR2A-human	ENCAB000AOC	DNA		see document	see document		2012-05-14	ENCODE									491438	ENCODE Consortium Analysis Working Group	53586c367250f76b6d35e3b461f5ddcd	https://www.encodeproject.org/files/ENCFF002CPG/@@download/ENCFF002CPG.bed.gz	hg19
ENCFF001VET	bed narrowPeak	peaks	ENCSR000EAG	ChIP-seq	EFO:0002784	GM12878	immortalized cell line	adult	female	Homo sapiens	tumor necrosis factor				RELA-human	ENCAB000AJG	DNA		see document	see document		2012-05-14	ENCODE									153709	Michael Snyder, Stanford	4bf824cdf291406a4dc5d783a5b63a5c	https://www.encodeproject.org/files/ENCFF001VET/@@download/ENCFF001VET.bed.gz	hg19
ENCFF002CPA	bed narrowPeak	optimal idr thresholded peaks	ENCSR000EAG	ChIP-seq	EFO:0002784	GM12878	immortalized cell line	adult	female	Homo sapiens	tumor necrosis factor				RELA-human	ENCAB000AJG	DNA		see document	see document		2012-05-14	ENCODE									414083	ENCODE Consortium Analysis Working Group	536e19e1527ff5f05e1cbf59582972ff	https://www.encodeproject.org/files/ENCFF002CPA/@@download/ENCFF002CPA.bed.gz	hg19
ENCFF001VFE	bed narrowPeak	peaks	ENCSR000EAC	ChIP-seq	EFO:0002784	GM12878	immortalized cell line	adult	female	Homo sapiens					RAD21-human	ENCAB000AKG	DNA		see document	see document		2011-10-29	ENCODE									509096	Michael Snyder, Stanford	3e6e22f62ebd4d945598f66563aa3f77	https://www.encodeproject.org/files/ENCFF001VFE/@@download/ENCFF001VFE.bed.gz	hg19
ENCFF002CPK	bed narrowPeak	optimal idr thresholded peaks	ENCSR000EAC	ChIP-seq	EFO:0002784	GM12878	immortalized cell line	adult	female	Homo sapiens					RAD21-human	ENCAB000AKG	DNA		see document	see document		2011-10-29	ENCODE									757929	ENCODE Consortium Analysis Working Group	90be6eca516f3df86ba962066a7b0f55	https://www.encodeproject.org/files/ENCFF002CPK/@@download/ENCFF002CPK.bed.gz	hg19
ENCFF001VGA	bed narrowPeak	peaks	ENCSR000EAM	ChIP-seq	EFO:0002786	GM12892	immortalized cell line	unknown	female	Homo sapiens					POLR2A-human	ENCAB000AOC	DNA		see document	see document		2011-10-29	ENCODE									286074	Michael Snyder, Stanford	2e32ebab0453efd443c07b09072829e1	https://www.encodeproject.org/files/ENCFF001VGA/@@download/ENCFF001VGA.bed.gz	hg19
ENCFF002CQC	bed narrowPeak	optimal idr thresholded peaks	ENCSR000EAM	ChIP-seq	EFO:0002786	GM12892	immortalized cell line	unknown	female	Homo sapiens					POLR2A-human	ENCAB000AOC	DNA		see document	see document		2011-10-29	ENCODE									494599	ENCODE Consortium Analysis Working Group	a6e63251020b5a5036e549563125682f	https://www.encodeproject.org/files/ENCFF002CQC/@@download/ENCFF002CQC.bed.gz	hg19
ENCFF001VFZ	bed narrowPeak	peaks	ENCSR000EAN	ChIP-seq	EFO:0002786	GM12892	immortalized cell line	unknown	female	Homo sapiens	tumor necrosis factor				RELA-human	ENCAB000AJG	DNA		see document	see document		2011-10-29	ENCODE									65589	Michael Snyder, Stanford	eebf30cb40f074aa1eac4ca3cd35a36b	https://www.encodeproject.org/files/ENCFF001VFZ/@@download/ENCFF001VFZ.bed.gz	hg19
ENCFF002CQB	bed narrowPeak	optimal idr thresholded peaks	ENCSR000EAN	ChIP-seq	EFO:0002786	GM12892	immortalized cell line	unknown	female	Homo sapiens	tumor necrosis factor				RELA-human	ENCAB000AJG	DNA		see document	see document		2011-10-29	ENCODE									197610	ENCODE Consortium Analysis Working Group	a521d8594d1306ceb49e88c81a07b044	https://www.encodeproject.org/files/ENCFF002CQB/@@download/ENCFF002CQB.bed.gz	hg19
ENCFF001VFY	bed narrowPeak	peaks	ENCSR000EAJ	ChIP-seq	EFO:0002785	GM12891	immortalized cell line	unknown	male	Homo sapiens					POLR2A-human	ENCAB000AOC	DNA		see document	see document		2011-10-29	ENCODE									375279	Michael Snyder, Stanford	a4772896ff1618c7513bb9edc3a2bb8d	https://www.encodeproject.org/files/ENCFF001VFY/@@download/ENCFF001VFY.bed.gz	hg19
ENCFF002CQA	bed narrowPeak	optimal idr thresholded peaks	ENCSR000EAJ	ChIP-seq	EFO:0002785	GM12891	immortalized cell line	unknown	male	Homo sapiens					POLR2A-human	ENCAB000AOC	DNA		see document	see document		2011-10-29	ENCODE									459231	ENCODE Consortium Analysis Working Group	3e3edcca4591f6adc4da3f652692f702	https://www.encodeproject.org/files/ENCFF002CQA/@@download/ENCFF002CQA.bed.gz	hg19
ENCFF001VKF	bed narrowPeak	peaks	ENCSR000EEU	ChIP-seq	EFO:0001187	HepG2	immortalized cell line	child	male	Homo sapiens	forskolin and pyruvate				HNF4A-human	ENCAB000AHO	DNA		see document	see document		2011-10-29	ENCODE									147287	Michael Snyder, Stanford	7138927d357399bf83d8cd3c03b818fe	https://www.encodeproject.org/files/ENCFF001VKF/@@download/ENCFF001VKF.bed.gz	hg19
ENCFF002CUC	bed narrowPeak	optimal idr thresholded peaks	ENCSR000EEU	ChIP-seq	EFO:0001187	HepG2	immortalized cell line	child	male	Homo sapiens	forskolin and pyruvate				HNF4A-human	ENCAB000AHO	DNA		see document	see document		2011-10-29	ENCODE									213158	ENCODE Consortium Analysis Working Group	006988cb6eb478daf34722128c086ab7	https://www.encodeproject.org/files/ENCFF002CUC/@@download/ENCFF002CUC.bed.gz	hg19
ENCFF001VKY	bed narrowPeak	peaks	ENCSR000EDW	ChIP-seq	EFO:0001187	HepG2	immortalized cell line	child	male	Homo sapiens					SMC3-human	ENCAB000AKX	DNA		see document	see document		2011-10-29	ENCODE									1056881	Michael Snyder, Stanford	ea6c604c71a83a730fa8a32ddeb4adfb	https://www.encodeproject.org/files/ENCFF001VKY/@@download/ENCFF001VKY.bed.gz	hg19
ENCFF002CUU	bed narrowPeak	optimal idr thresholded peaks	ENCSR000EDW	ChIP-seq	EFO:0001187	HepG2	immortalized cell line	child	male	Homo sapiens					SMC3-human	ENCAB000AKX	DNA		see document	see document		2011-10-29	ENCODE									780473	ENCODE Consortium Analysis Working Group	bcc4a60fb4007598f27ba82185075807	https://www.encodeproject.org/files/ENCFF002CUU/@@download/ENCFF002CUU.bed.gz	hg19
ENCFF001VKG	bed narrowPeak	peaks	ENCSR000EET	ChIP-seq	EFO:0001187	HepG2	immortalized cell line	child	male	Homo sapiens	forskolin and pyruvate				HSF1-human	ENCAB000AHS	DNA		see document	see document		2011-10-29	ENCODE									15036	Michael Snyder, Stanford	88210c8ae80c8ba2611b0f6ff6452dc4	https://www.encodeproject.org/files/ENCFF001VKG/@@download/ENCFF001VKG.bed.gz	hg19
ENCFF002CUD	bed narrowPeak	optimal idr thresholded peaks	ENCSR000EET	ChIP-seq	EFO:0001187	HepG2	immortalized cell line	child	male	Homo sapiens	forskolin and pyruvate				HSF1-human	ENCAB000AHS	DNA		see document	see document		2011-10-29	ENCODE									33058	ENCODE Consortium Analysis Working Group	ac168e3835bf300e78e7f95c92016980	https://www.encodeproject.org/files/ENCFF002CUD/@@download/ENCFF002CUD.bed.gz	hg19
ENCFF001VKD	bed narrowPeak	peaks	ENCSR000EEW	ChIP-seq	EFO:0001187	HepG2	immortalized cell line	child	male	Homo sapiens	forskolin and pyruvate				ESRRA-human	ENCAB000AGE	DNA		see document	see document		2011-10-29	ENCODE									7798	Michael Snyder, Stanford	d705d30ea1cd900e00e9bc99e7abdcb1	https://www.encodeproject.org/files/ENCFF001VKD/@@download/ENCFF001VKD.bed.gz	hg19
ENCFF002CUA	bed narrowPeak	optimal idr thresholded peaks	ENCSR000EEW	ChIP-seq	EFO:0001187	HepG2	immortalized cell line	child	male	Homo sapiens	forskolin and pyruvate				ESRRA-human	ENCAB000AGE	DNA		see document	see document		2011-10-29	ENCODE									26113	ENCODE Consortium Analysis Working Group	07cbe352ae64551deba3c8aaf9c673ce	https://www.encodeproject.org/files/ENCFF002CUA/@@download/ENCFF002CUA.bed.gz	hg19
ENCFF001VRB	bed narrowPeak	peaks	ENCSR000EHV	ChIP-seq	EFO:0003072	SK-N-SH	immortalized cell line	child	female	Homo sapiens					EP300-human	ENCAB000AJO	DNA		see document	see document		2012-08-20	ENCODE									416940	Michael Snyder, Stanford	cc2bde52d89de1f5e5606bfb927cc712	https://www.encodeproject.org/files/ENCFF001VRB/@@download/ENCFF001VRB.bed.gz	hg19
ENCFF001VKE	bed narrowPeak	peaks	ENCSR000EEV	ChIP-seq	EFO:0001187	HepG2	immortalized cell line	child	male	Homo sapiens	forskolin and pyruvate				NR3C1-human	ENCAB000AHC	DNA		see document	see document		2011-10-29	ENCODE									4666	Michael Snyder, Stanford	5371c21b5198224404ceacff38fbbb17	https://www.encodeproject.org/files/ENCFF001VKE/@@download/ENCFF001VKE.bed.gz	hg19
ENCFF002CUB	bed narrowPeak	optimal idr thresholded peaks	ENCSR000EEV	ChIP-seq	EFO:0001187	HepG2	immortalized cell line	child	male	Homo sapiens	forskolin and pyruvate				NR3C1-human	ENCAB000AHC	DNA		see document	see document		2011-10-29	ENCODE									16349	ENCODE Consortium Analysis Working Group	7d2821244ae03f55f8d52105ee912ec3	https://www.encodeproject.org/files/ENCFF002CUB/@@download/ENCFF002CUB.bed.gz	hg19
ENCFF001VKI	bed narrowPeak	peaks	ENCSR000EEI	ChIP-seq	EFO:0001187	HepG2	immortalized cell line	child	male	Homo sapiens					JUND-human	ENCAB000AID	DNA		see document	see document		2011-10-29	ENCODE									1525867	Michael Snyder, Stanford	92ab81d030febbb2cad08ff35f2dcb2e	https://www.encodeproject.org/files/ENCFF001VKI/@@download/ENCFF001VKI.bed.gz	hg19
ENCFF002CUF	bed narrowPeak	optimal idr thresholded peaks	ENCSR000EEI	ChIP-seq	EFO:0001187	HepG2	immortalized cell line	child	male	Homo sapiens					JUND-human	ENCAB000AID	DNA		see document	see document		2011-10-29	ENCODE									794821	ENCODE Consortium Analysis Working Group	3fce70d8366cc2820ce9610b64690f83	https://www.encodeproject.org/files/ENCFF002CUF/@@download/ENCFF002CUF.bed.gz	hg19
ENCFF001VFW	bed narrowPeak	peaks	ENCSR000DYP	ChIP-seq	EFO:0002784	GM12878	immortalized cell line	adult	female	Homo sapiens					ZNF384-human	ENCAB000AMW	DNA		see document	see document		2012-08-20	ENCODE									940707	Michael Snyder, Stanford	49ca7bb79844efd93e8df6ae931feb72	https://www.encodeproject.org/files/ENCFF001VFW/@@download/ENCFF001VFW.bed.gz	hg19
ENCFF001VKP	bed narrowPeak	peaks	ENCSR000EEH	ChIP-seq	EFO:0001187	HepG2	immortalized cell line	child	male	Homo sapiens					NRF1-human	ENCAB000AJI	DNA		see document	see document		2011-10-29	ENCODE									69650	Michael Snyder, Stanford	93490f7f74f8c8cb15d2f02f087ed272	https://www.encodeproject.org/files/ENCFF001VKP/@@download/ENCFF001VKP.bed.gz	hg19
ENCFF002CUM	bed narrowPeak	optimal idr thresholded peaks	ENCSR000EEH	ChIP-seq	EFO:0001187	HepG2	immortalized cell line	child	male	Homo sapiens					NRF1-human	ENCAB000AJI	DNA		see document	see document		2011-10-29	ENCODE									52778	ENCODE Consortium Analysis Working Group	d5d6942ab0b56b0696a204cbee6d7d0a	https://www.encodeproject.org/files/ENCFF002CUM/@@download/ENCFF002CUM.bed.gz	hg19
ENCFF001VKB	bed narrowPeak	peaks	ENCSR000EEK	ChIP-seq	EFO:0001187	HepG2	immortalized cell line	child	male	Homo sapiens					JUN-human	ENCAB000AER	DNA		see document	see document		2011-10-29	ENCODE									682858	Michael Snyder, Stanford	4d0d0a3ed3c7bff97579aa6a938a7d32	https://www.encodeproject.org/files/ENCFF001VKB/@@download/ENCFF001VKB.bed.gz	hg19
ENCFF002CTY	bed narrowPeak	optimal idr thresholded peaks	ENCSR000EEK	ChIP-seq	EFO:0001187	HepG2	immortalized cell line	child	male	Homo sapiens					JUN-human	ENCAB000AER	DNA		see document	see document		2011-10-29	ENCODE									325712	ENCODE Consortium Analysis Working Group	91c06cf8e7d0ddc462ae125f5cf1f94e	https://www.encodeproject.org/files/ENCFF002CTY/@@download/ENCFF002CTY.bed.gz	hg19
ENCFF001VKH	bed narrowPeak	peaks	ENCSR000EEJ	ChIP-seq	EFO:0001187	HepG2	immortalized cell line	child	male	Homo sapiens					IRF3-human	ENCAB000AHY	DNA		see document	see document		2011-10-29	ENCODE									23044	Michael Snyder, Stanford	e854cb250dd9f1ee63431af66556d00b	https://www.encodeproject.org/files/ENCFF001VKH/@@download/ENCFF001VKH.bed.gz	hg19
ENCFF002CUE	bed narrowPeak	optimal idr thresholded peaks	ENCSR000EEJ	ChIP-seq	EFO:0001187	HepG2	immortalized cell line	child	male	Homo sapiens					IRF3-human	ENCAB000AHY	DNA		see document	see document		2011-10-29	ENCODE									19809	ENCODE Consortium Analysis Working Group	3a42980df5853e6342f75f7082f4aeb3	https://www.encodeproject.org/files/ENCFF002CUE/@@download/ENCFF002CUE.bed.gz	hg19
ENCFF001VKT	bed narrowPeak	peaks	ENCSR000EEM	ChIP-seq	EFO:0001187	HepG2	immortalized cell line	child	male	Homo sapiens					POLR2A-human	ENCAB000AOC	DNA		see document	see document		2011-10-29	ENCODE									836709	Michael Snyder, Stanford	88d3d67944fd3c139fc860c097be8c71	https://www.encodeproject.org/files/ENCFF001VKT/@@download/ENCFF001VKT.bed.gz	hg19
ENCFF002CUQ	bed narrowPeak	optimal idr thresholded peaks	ENCSR000EEM	ChIP-seq	EFO:0001187	HepG2	immortalized cell line	child	male	Homo sapiens					POLR2A-human	ENCAB000AOC	DNA		see document	see document		2011-10-29	ENCODE									458485	ENCODE Consortium Analysis Working Group	ed33898ebaf363c7680ab19e3e78eaef	https://www.encodeproject.org/files/ENCFF002CUQ/@@download/ENCFF002CUQ.bed.gz	hg19
ENCFF001VQY	bed narrowPeak	peaks	ENCSR000EIB	ChIP-seq	EFO:0003072	SK-N-SH	immortalized cell line	child	female	Homo sapiens					JUND-human	ENCAB000AID	DNA		see document	see document		2012-08-20	ENCODE									352402	Michael Snyder, Stanford	f88c5b81d50648f45c26ddca3bc9711c	https://www.encodeproject.org/files/ENCFF001VQY/@@download/ENCFF001VQY.bed.gz	hg19
ENCFF001VLC	bed narrowPeak	peaks	ENCSR000EEL	ChIP-seq	EFO:0001187	HepG2	immortalized cell line	child	male	Homo sapiens					TBP-human	ENCAB000ALR	DNA		see document	see document		2011-10-29	ENCODE									483311	Michael Snyder, Stanford	6da5869b792d8ca0da8b5eff192ab49f	https://www.encodeproject.org/files/ENCFF001VLC/@@download/ENCFF001VLC.bed.gz	hg19
ENCFF002CUW	bed narrowPeak	optimal idr thresholded peaks	ENCSR000EEL	ChIP-seq	EFO:0001187	HepG2	immortalized cell line	child	male	Homo sapiens					TBP-human	ENCAB000ALR	DNA		see document	see document		2011-10-29	ENCODE									347532	ENCODE Consortium Analysis Working Group	cdaf88adfab80c521ffb5893d3aa8f32	https://www.encodeproject.org/files/ENCFF002CUW/@@download/ENCFF002CUW.bed.gz	hg19
ENCFF001VEH	bed narrowPeak	peaks	ENCSR000DYQ	ChIP-seq	EFO:0002784	GM12878	immortalized cell line	adult	female	Homo sapiens					ESRRA-human	ENCAB000AGE	DNA		see document	see document		2012-08-20	ENCODE									43117	Michael Snyder, Stanford	846ae6723c2d5f31c74ce7cdb260b991	https://www.encodeproject.org/files/ENCFF001VEH/@@download/ENCFF001VEH.bed.gz	hg19
ENCFF001VKZ	bed narrowPeak	peaks	ENCSR000EEO	ChIP-seq	EFO:0001187	HepG2	immortalized cell line	child	male	Homo sapiens	insulin and 22-hydroxycholesterol				SREBF1-human	ENCAB000ALC	DNA		see document	see document		2011-10-29	ENCODE									16196	Michael Snyder, Stanford	fb1ad30ee464cd4af75f31d17407de4a	https://www.encodeproject.org/files/ENCFF001VKZ/@@download/ENCFF001VKZ.bed.gz	hg19
ENCFF002CUV	bed narrowPeak	optimal idr thresholded peaks	ENCSR000EEO	ChIP-seq	EFO:0001187	HepG2	immortalized cell line	child	male	Homo sapiens	insulin and 22-hydroxycholesterol				SREBF1-human	ENCAB000ALC	DNA		see document	see document		2011-10-29	ENCODE									69298	ENCODE Consortium Analysis Working Group	1ce43dcd4aef03944a74077ca1acebe5	https://www.encodeproject.org/files/ENCFF002CUV/@@download/ENCFF002CUV.bed.gz	hg19
ENCFF001VKX	bed narrowPeak	peaks	ENCSR000EEA	ChIP-seq	EFO:0001187	HepG2	immortalized cell line	child	male	Homo sapiens					RFX5-human	ENCAB000AKJ	DNA		see document	see document		2011-10-29	ENCODE									711459	Michael Snyder, Stanford	9eb388977d144d850072d7f8cecf0b4d	https://www.encodeproject.org/files/ENCFF001VKX/@@download/ENCFF001VKX.bed.gz	hg19
ENCFF002CUT	bed narrowPeak	optimal idr thresholded peaks	ENCSR000EEA	ChIP-seq	EFO:0001187	HepG2	immortalized cell line	child	male	Homo sapiens					RFX5-human	ENCAB000AKJ	DNA		see document	see document		2011-10-29	ENCODE									157443	ENCODE Consortium Analysis Working Group	c10b815febb8b315038eb377878d4075	https://www.encodeproject.org/files/ENCFF002CUT/@@download/ENCFF002CUT.bed.gz	hg19
ENCFF001VKJ	bed narrowPeak	peaks	ENCSR000EEC	ChIP-seq	EFO:0001187	HepG2	immortalized cell line	child	male	Homo sapiens					MAFF-human	ENCAB000AII	DNA		see document	see document		2011-10-29	ENCODE									1691935	Michael Snyder, Stanford	c467f2b0360a8de6a8ddab64185d3919	https://www.encodeproject.org/files/ENCFF001VKJ/@@download/ENCFF001VKJ.bed.gz	hg19
ENCFF002CUG	bed narrowPeak	optimal idr thresholded peaks	ENCSR000EEC	ChIP-seq	EFO:0001187	HepG2	immortalized cell line	child	male	Homo sapiens					MAFF-human	ENCAB000AII	DNA		see document	see document		2011-10-29	ENCODE									899877	ENCODE Consortium Analysis Working Group	30bb0d0ccfc211e2cda914387df1789f	https://www.encodeproject.org/files/ENCFF002CUG/@@download/ENCFF002CUG.bed.gz	hg19
ENCFF001VDY	bed narrowPeak	peaks	ENCSR000DYR	ChIP-seq	EFO:0002784	GM12878	immortalized cell line	adult	female	Homo sapiens					CUX1-human	ENCAB000AFA	DNA		see document	see document		2012-08-20	ENCODE									722249	Michael Snyder, Stanford	52ed65dd7ad9cf290819dc2431d7966a	https://www.encodeproject.org/files/ENCFF001VDY/@@download/ENCFF001VDY.bed.gz	hg19
ENCFF001VKK	bed narrowPeak	peaks	ENCSR000EEB	ChIP-seq	EFO:0001187	HepG2	immortalized cell line	child	male	Homo sapiens					MAFK-human	ENCAB000AIJ	DNA		see document	see document		2011-10-29	ENCODE									2777071	Michael Snyder, Stanford	565c0774327c72e96483e6fe37d81984	https://www.encodeproject.org/files/ENCFF001VKK/@@download/ENCFF001VKK.bed.gz	hg19
ENCFF002CUH	bed narrowPeak	optimal idr thresholded peaks	ENCSR000EEB	ChIP-seq	EFO:0001187	HepG2	immortalized cell line	child	male	Homo sapiens					MAFK-human	ENCAB000AIJ	DNA		see document	see document		2011-10-29	ENCODE									1495650	ENCODE Consortium Analysis Working Group	cd32b8a67b4dd94e08b140c8274ccf9f	https://www.encodeproject.org/files/ENCFF002CUH/@@download/ENCFF002CUH.bed.gz	hg19
ENCFF001XQB	bed broadPeak	hotspots	ENCSR000DTI	ChIP-seq	CL:0000746	cardiac muscle cell	primary cell	unknown	unknown	Homo sapiens					CTCF-human	ENCAB000AFP	DNA		see document	see document		2012-01-17	ENCODE		see document			1	1			1835738	John Stamatoyannopoulos, UW	d2c5afc70298c7b91c9ea4ae669d87c6	https://www.encodeproject.org/files/ENCFF001XQB/@@download/ENCFF001XQB.bed.gz	hg19
ENCFF001XQC	bed broadPeak	hotspots	ENCSR000DTI	ChIP-seq	CL:0000746	cardiac muscle cell	primary cell	unknown	unknown	Homo sapiens					CTCF-human	ENCAB000AFP	DNA		see document	see document		2012-01-17	ENCODE		see document			2	1			2231741	John Stamatoyannopoulos, UW	1ac1010ed351c03328c5a67be0a94eb8	https://www.encodeproject.org/files/ENCFF001XQC/@@download/ENCFF001XQC.bed.gz	hg19
ENCFF001XQD	bed narrowPeak	peaks	ENCSR000DTI	ChIP-seq	CL:0000746	cardiac muscle cell	primary cell	unknown	unknown	Homo sapiens					CTCF-human	ENCAB000AFP	DNA		see document	see document		2012-01-17	ENCODE		see document			1	1			597913	John Stamatoyannopoulos, UW	30fb1e326e7a3565ea5b075187d289a5	https://www.encodeproject.org/files/ENCFF001XQD/@@download/ENCFF001XQD.bed.gz	hg19
ENCFF001XQE	bed narrowPeak	peaks	ENCSR000DTI	ChIP-seq	CL:0000746	cardiac muscle cell	primary cell	unknown	unknown	Homo sapiens					CTCF-human	ENCAB000AFP	DNA		see document	see document		2012-01-17	ENCODE		see document			2	1			800970	John Stamatoyannopoulos, UW	d3a793e194cd93b043a032662f5878b1	https://www.encodeproject.org/files/ENCFF001XQE/@@download/ENCFF001XQE.bed.gz	hg19
ENCFF002DCR	bed narrowPeak	optimal idr thresholded peaks	ENCSR000DTI	ChIP-seq	CL:0000746	cardiac muscle cell	primary cell	unknown	unknown	Homo sapiens					CTCF-human	ENCAB000AFP	DNA		see document	see document		2012-01-17	ENCODE									1008976	ENCODE Consortium Analysis Working Group	a940b25f9df0e1d4537b3d03d4b2859f	https://www.encodeproject.org/files/ENCFF002DCR/@@download/ENCFF002DCR.bed.gz	hg19
ENCFF001VJZ	bed narrowPeak	peaks	ENCSR000EEE	ChIP-seq	EFO:0001187	HepG2	immortalized cell line	child	male	Homo sapiens					CEBPB-human	ENCAB000AFB	DNA		see document	see document		2011-10-29	ENCODE									2707641	Michael Snyder, Stanford	d67d5b84c25c4b37087a5885a081d002	https://www.encodeproject.org/files/ENCFF001VJZ/@@download/ENCFF001VJZ.bed.gz	hg19
ENCFF002CTW	bed narrowPeak	optimal idr thresholded peaks	ENCSR000EEE	ChIP-seq	EFO:0001187	HepG2	immortalized cell line	child	male	Homo sapiens					CEBPB-human	ENCAB000AFB	DNA		see document	see document		2011-10-29	ENCODE									1359017	ENCODE Consortium Analysis Working Group	92ef073fbaf203c55bf9a8420c1d47e8	https://www.encodeproject.org/files/ENCFF002CTW/@@download/ENCFF002CTW.bed.gz	hg19
ENCFF001VKW	bed narrowPeak	peaks	ENCSR000EEG	ChIP-seq	EFO:0001187	HepG2	immortalized cell line	child	male	Homo sapiens					RAD21-human	ENCAB000AKG	DNA		see document	see document		2011-10-29	ENCODE									1127334	Michael Snyder, Stanford	1420969df685b6fccc6412a01d502d8e	https://www.encodeproject.org/files/ENCFF001VKW/@@download/ENCFF001VKW.bed.gz	hg19
ENCFF002CUS	bed narrowPeak	optimal idr thresholded peaks	ENCSR000EEG	ChIP-seq	EFO:0001187	HepG2	immortalized cell line	child	male	Homo sapiens					RAD21-human	ENCAB000AKG	DNA		see document	see document		2011-10-29	ENCODE									892862	ENCODE Consortium Analysis Working Group	e96e23464661bb743565b9ce1f3bb9d0	https://www.encodeproject.org/files/ENCFF002CUS/@@download/ENCFF002CUS.bed.gz	hg19
ENCFF001VLT	bed narrowPeak	peaks	ENCSR000EFK	ChIP-seq	EFO:0001196	IMR-90	immortalized cell line	fetal	female	Homo sapiens					POLR2A-human	ENCAB000AOC	DNA		see document	see document		2012-05-14	ENCODE									472034	Michael Snyder, Stanford	db13b034bd44a314a07d0f33fcc9f708	https://www.encodeproject.org/files/ENCFF001VLT/@@download/ENCFF001VLT.bed.gz	hg19
ENCFF002CVJ	bed narrowPeak	optimal idr thresholded peaks	ENCSR000EFK	ChIP-seq	EFO:0001196	IMR-90	immortalized cell line	fetal	female	Homo sapiens					POLR2A-human	ENCAB000AOC	DNA		see document	see document		2012-05-14	ENCODE									365249	ENCODE Consortium Analysis Working Group	37a7eded9007b4e4bf2b5032094bf6cc	https://www.encodeproject.org/files/ENCFF002CVJ/@@download/ENCFF002CVJ.bed.gz	hg19
ENCFF001VLF	bed narrowPeak	peaks	ENCSR000EEF	ChIP-seq	EFO:0001187	HepG2	immortalized cell line	child	male	Homo sapiens					USF2-human	ENCAB000AMH	DNA		see document	see document		2011-10-29	ENCODE									479148	Michael Snyder, Stanford	6fa6d3dcf2efd29f23022cfaef7b4ee5	https://www.encodeproject.org/files/ENCFF001VLF/@@download/ENCFF001VLF.bed.gz	hg19
ENCFF002CUZ	bed narrowPeak	optimal idr thresholded peaks	ENCSR000EEF	ChIP-seq	EFO:0001187	HepG2	immortalized cell line	child	male	Homo sapiens					USF2-human	ENCAB000AMH	DNA		see document	see document		2011-10-29	ENCODE									164235	ENCODE Consortium Analysis Working Group	e028e4fdc1f2095f924a5811dee5e309	https://www.encodeproject.org/files/ENCFF002CUZ/@@download/ENCFF002CUZ.bed.gz	hg19
ENCFF001VKL	bed narrowPeak	peaks	ENCSR000EDZ	ChIP-seq	EFO:0001187	HepG2	immortalized cell line	child	male	Homo sapiens					MAFK-human	ENCAB000AIK	DNA		see document	see document		2011-10-29	ENCODE									2075529	Michael Snyder, Stanford	a0f1f24b7c01d13cd3937e0694b10898	https://www.encodeproject.org/files/ENCFF001VKL/@@download/ENCFF001VKL.bed.gz	hg19
ENCFF002CUI	bed narrowPeak	optimal idr thresholded peaks	ENCSR000EDZ	ChIP-seq	EFO:0001187	HepG2	immortalized cell line	child	male	Homo sapiens					MAFK-human	ENCAB000AIK	DNA		see document	see document		2011-10-29	ENCODE									941711	ENCODE Consortium Analysis Working Group	f5175a370266f5313c26591a5795d246	https://www.encodeproject.org/files/ENCFF002CUI/@@download/ENCFF002CUI.bed.gz	hg19
ENCFF001XSF	bed broadPeak	hotspots	ENCSR000DVI	ChIP-seq	CL:0002586	retinal pigment epithelial cell	primary cell	unknown	unknown	Homo sapiens					CTCF-human	ENCAB000AFP	DNA		see document	see document		2011-03-17	ENCODE		see document			1	1			2665700	John Stamatoyannopoulos, UW	78ddfbc44a210b4744cab973e601a917	https://www.encodeproject.org/files/ENCFF001XSF/@@download/ENCFF001XSF.bed.gz	hg19
ENCFF001XSG	bed broadPeak	hotspots	ENCSR000DVI	ChIP-seq	CL:0002586	retinal pigment epithelial cell	primary cell	unknown	unknown	Homo sapiens					CTCF-human	ENCAB000AFP	DNA		see document	see document		2011-03-17	ENCODE		see document			2	1			2168712	John Stamatoyannopoulos, UW	e444730384fdf6793b338c85d61ddd56	https://www.encodeproject.org/files/ENCFF001XSG/@@download/ENCFF001XSG.bed.gz	hg19
ENCFF001XSH	bed narrowPeak	peaks	ENCSR000DVI	ChIP-seq	CL:0002586	retinal pigment epithelial cell	primary cell	unknown	unknown	Homo sapiens					CTCF-human	ENCAB000AFP	DNA		see document	see document		2011-03-17	ENCODE		see document			1	1			880093	John Stamatoyannopoulos, UW	93514248ac0350e0a0c0d14b2c3bad78	https://www.encodeproject.org/files/ENCFF001XSH/@@download/ENCFF001XSH.bed.gz	hg19
ENCFF001XSI	bed narrowPeak	peaks	ENCSR000DVI	ChIP-seq	CL:0002586	retinal pigment epithelial cell	primary cell	unknown	unknown	Homo sapiens					CTCF-human	ENCAB000AFP	DNA		see document	see document		2011-03-17	ENCODE		see document			2	1			739159	John Stamatoyannopoulos, UW	8e787dcbcdc51b6995672783275ae189	https://www.encodeproject.org/files/ENCFF001XSI/@@download/ENCFF001XSI.bed.gz	hg19
ENCFF002DDG	bed narrowPeak	optimal idr thresholded peaks	ENCSR000DVI	ChIP-seq	CL:0002586	retinal pigment epithelial cell	primary cell	unknown	unknown	Homo sapiens					CTCF-human	ENCAB000AFP	DNA		see document	see document		2011-03-17	ENCODE									1184350	ENCODE Consortium Analysis Working Group	129a0f5bb7fcab4c455672663f493192	https://www.encodeproject.org/files/ENCFF002DDG/@@download/ENCFF002DDG.bed.gz	hg19
ENCFF001XSB	bed broadPeak	hotspots	ENCSR000DVH	ChIP-seq	CL:0002518	kidney epithelial cell	primary cell	unknown	unknown	Homo sapiens					CTCF-human	ENCAB000AFP	DNA		see document	see document		2011-03-17	ENCODE		see document			1	1			1745035	John Stamatoyannopoulos, UW	d9ad05966700062df352582389b153e6	https://www.encodeproject.org/files/ENCFF001XSB/@@download/ENCFF001XSB.bed.gz	hg19
ENCFF001XSC	bed broadPeak	hotspots	ENCSR000DVH	ChIP-seq	CL:0002518	kidney epithelial cell	primary cell	unknown	unknown	Homo sapiens					CTCF-human	ENCAB000AFP	DNA		see document	see document		2011-03-17	ENCODE		see document			2	1			1868271	John Stamatoyannopoulos, UW	8d47b362c28de5955c55662d7257e4ed	https://www.encodeproject.org/files/ENCFF001XSC/@@download/ENCFF001XSC.bed.gz	hg19
ENCFF001XSD	bed narrowPeak	peaks	ENCSR000DVH	ChIP-seq	CL:0002518	kidney epithelial cell	primary cell	unknown	unknown	Homo sapiens					CTCF-human	ENCAB000AFP	DNA		see document	see document		2011-03-17	ENCODE		see document			1	1			782666	John Stamatoyannopoulos, UW	fd1021882893908aa292899d6bc06f46	https://www.encodeproject.org/files/ENCFF001XSD/@@download/ENCFF001XSD.bed.gz	hg19
ENCFF001XSE	bed narrowPeak	peaks	ENCSR000DVH	ChIP-seq	CL:0002518	kidney epithelial cell	primary cell	unknown	unknown	Homo sapiens					CTCF-human	ENCAB000AFP	DNA		see document	see document		2011-03-17	ENCODE		see document			2	1			776564	John Stamatoyannopoulos, UW	0c1112e2abc6aefb6a2c453d39ab8034	https://www.encodeproject.org/files/ENCFF001XSE/@@download/ENCFF001XSE.bed.gz	hg19
ENCFF002DDF	bed narrowPeak	optimal idr thresholded peaks	ENCSR000DVH	ChIP-seq	CL:0002518	kidney epithelial cell	primary cell	unknown	unknown	Homo sapiens					CTCF-human	ENCAB000AFP	DNA		see document	see document		2011-03-17	ENCODE									826485	ENCODE Consortium Analysis Working Group	239dcdae7b518c7180b066742c0cbc90	https://www.encodeproject.org/files/ENCFF002DDF/@@download/ENCFF002DDF.bed.gz	hg19
ENCFF001VEN	bed narrowPeak	peaks	ENCSR000DYV	ChIP-seq	EFO:0002784	GM12878	immortalized cell line	adult	female	Homo sapiens					MAFK-human	ENCAB000AIJ	DNA		see document	see document		2012-08-20	ENCODE									68569	Michael Snyder, Stanford	f77d9e4af41c62fa20014e547bd3a00a	https://www.encodeproject.org/files/ENCFF001VEN/@@download/ENCFF001VEN.bed.gz	hg19
ENCFF001XLP	bed broadPeak	hotspots	ENCSR000DPG	ChIP-seq	CL:2000014	fibroblast of upper leg skin	primary cell	fetal	male	Homo sapiens					CTCF-human	ENCAB000AFP	DNA		see document	see document		2011-03-17	ENCODE		see document		12 week	1	1			2454608	John Stamatoyannopoulos, UW	542e81346cc655f95b3e7dfd7dfe2515	https://www.encodeproject.org/files/ENCFF001XLP/@@download/ENCFF001XLP.bed.gz	hg19
ENCFF001XLQ	bed broadPeak	hotspots	ENCSR000DPG	ChIP-seq	CL:2000014	fibroblast of upper leg skin	primary cell	fetal	male	Homo sapiens					CTCF-human	ENCAB000AFP	DNA		see document	see document		2011-03-17	ENCODE		see document		12 week	2	1			3306983	John Stamatoyannopoulos, UW	a0f8101e7d0716fe28dfec0849cb013a	https://www.encodeproject.org/files/ENCFF001XLQ/@@download/ENCFF001XLQ.bed.gz	hg19
ENCFF001XLR	bed narrowPeak	peaks	ENCSR000DPG	ChIP-seq	CL:2000014	fibroblast of upper leg skin	primary cell	fetal	male	Homo sapiens					CTCF-human	ENCAB000AFP	DNA		see document	see document		2011-03-17	ENCODE		see document		12 week	1	1			971215	John Stamatoyannopoulos, UW	1eb3db60b2fad91ea550972dd9236397	https://www.encodeproject.org/files/ENCFF001XLR/@@download/ENCFF001XLR.bed.gz	hg19
ENCFF001XLS	bed narrowPeak	peaks	ENCSR000DPG	ChIP-seq	CL:2000014	fibroblast of upper leg skin	primary cell	fetal	male	Homo sapiens					CTCF-human	ENCAB000AFP	DNA		see document	see document		2011-03-17	ENCODE		see document		12 week	2	1			842901	John Stamatoyannopoulos, UW	ef4b0ee3401bb8c942782a4352a20cdd	https://www.encodeproject.org/files/ENCFF001XLS/@@download/ENCFF001XLS.bed.gz	hg19
ENCFF002DBV	bed narrowPeak	optimal idr thresholded peaks	ENCSR000DPG	ChIP-seq	CL:2000014	fibroblast of upper leg skin	primary cell	fetal	male	Homo sapiens					CTCF-human	ENCAB000AFP	DNA		see document	see document		2011-03-17	ENCODE									1114889	ENCODE Consortium Analysis Working Group	bbcd22b3a0bf72a88a2c3406a71386c6	https://www.encodeproject.org/files/ENCFF002DBV/@@download/ENCFF002DBV.bed.gz	hg19
ENCFF001XSN	bed broadPeak	hotspots	ENCSR000DVQ	ChIP-seq	CL:0002558	fibroblast of villous mesenchyme	primary cell	unknown	unknown	Homo sapiens					CTCF-human	ENCAB000AFP	DNA		see document	see document		2012-01-17	ENCODE		see document			1	1			1998097	John Stamatoyannopoulos, UW	30d8c715a2dfa2f4ea370f6e697cbf52	https://www.encodeproject.org/files/ENCFF001XSN/@@download/ENCFF001XSN.bed.gz	hg19
ENCFF001XSO	bed broadPeak	hotspots	ENCSR000DVQ	ChIP-seq	CL:0002558	fibroblast of villous mesenchyme	primary cell	unknown	unknown	Homo sapiens					CTCF-human	ENCAB000AFP	DNA		see document	see document		2012-01-17	ENCODE		see document			2	1			1961211	John Stamatoyannopoulos, UW	d0fe390c8b7430ec65369624e68345a9	https://www.encodeproject.org/files/ENCFF001XSO/@@download/ENCFF001XSO.bed.gz	hg19
ENCFF001XSP	bed narrowPeak	peaks	ENCSR000DVQ	ChIP-seq	CL:0002558	fibroblast of villous mesenchyme	primary cell	unknown	unknown	Homo sapiens					CTCF-human	ENCAB000AFP	DNA		see document	see document		2012-01-17	ENCODE		see document			1	1			670740	John Stamatoyannopoulos, UW	51c19667f82b60e6f98247c4100e027e	https://www.encodeproject.org/files/ENCFF001XSP/@@download/ENCFF001XSP.bed.gz	hg19
ENCFF001XSQ	bed narrowPeak	peaks	ENCSR000DVQ	ChIP-seq	CL:0002558	fibroblast of villous mesenchyme	primary cell	unknown	unknown	Homo sapiens					CTCF-human	ENCAB000AFP	DNA		see document	see document		2012-01-17	ENCODE		see document			2	1			709699	John Stamatoyannopoulos, UW	930a63c21338dc088e87bc2ebc231136	https://www.encodeproject.org/files/ENCFF001XSQ/@@download/ENCFF001XSQ.bed.gz	hg19
ENCFF002DDI	bed narrowPeak	optimal idr thresholded peaks	ENCSR000DVQ	ChIP-seq	CL:0002558	fibroblast of villous mesenchyme	primary cell	unknown	unknown	Homo sapiens					CTCF-human	ENCAB000AFP	DNA		see document	see document		2012-01-17	ENCODE									911539	ENCODE Consortium Analysis Working Group	d5a6de4ca1948023ffb73da452400ed2	https://www.encodeproject.org/files/ENCFF002DDI/@@download/ENCFF002DDI.bed.gz	hg19
ENCFF001VHL	bed narrowPeak	peaks	ENCSR000EVB	ChIP-seq	EFO:0001182	HEK293	immortalized cell line	embryonic	female	Homo sapiens					ELK4-human	ENCAB000AGC	DNA		see document	see document		2011-10-29	ENCODE									53377	Peggy Farnham, USC	eb01bc868a6fcd3e08d432c290866067	https://www.encodeproject.org/files/ENCFF001VHL/@@download/ENCFF001VHL.bed.gz	hg19
ENCFF002CRM	bed narrowPeak	optimal idr thresholded peaks	ENCSR000EVB	ChIP-seq	EFO:0001182	HEK293	immortalized cell line	embryonic	female	Homo sapiens					ELK4-human	ENCAB000AGC	DNA		see document	see document		2011-10-29	ENCODE									38731	ENCODE Consortium Analysis Working Group	919096356b9185293cad6166f6b760a1	https://www.encodeproject.org/files/ENCFF002CRM/@@download/ENCFF002CRM.bed.gz	hg19
ENCFF001VLD	bed narrowPeak	peaks	ENCSR000EVQ	ChIP-seq	EFO:0001187	HepG2	immortalized cell line	child	male	Homo sapiens					TCF7L2-human	ENCAB000AOA	DNA		see document	see document		2011-10-29	ENCODE									256423	Peggy Farnham, USC	a8820427b58edb00f5616bb88b43db4f	https://www.encodeproject.org/files/ENCFF001VLD/@@download/ENCFF001VLD.bed.gz	hg19
ENCFF002CUX	bed narrowPeak	optimal idr thresholded peaks	ENCSR000EVQ	ChIP-seq	EFO:0001187	HepG2	immortalized cell line	child	male	Homo sapiens					TCF7L2-human	ENCAB000AOA	DNA		see document	see document		2011-10-29	ENCODE									66265	ENCODE Consortium Analysis Working Group	48217ad1de947d3aa04bab64adba7682	https://www.encodeproject.org/files/ENCFF002CUX/@@download/ENCFF002CUX.bed.gz	hg19
ENCFF001VLG	bed narrowPeak	peaks	ENCSR000EVR	ChIP-seq	EFO:0001187	HepG2	immortalized cell line	child	male	Homo sapiens					ZNF274-human	ENCAB000AMU	DNA		see document	see document		2011-10-29	ENCODE									11407	Peggy Farnham, USC	b4448df9d770ca085e592709c679bab0	https://www.encodeproject.org/files/ENCFF001VLG/@@download/ENCFF001VLG.bed.gz	hg19
ENCFF002CVA	bed narrowPeak	optimal idr thresholded peaks	ENCSR000EVR	ChIP-seq	EFO:0001187	HepG2	immortalized cell line	child	male	Homo sapiens					ZNF274-human	ENCAB000AMU	DNA		see document	see document		2011-10-29	ENCODE									6190	ENCODE Consortium Analysis Working Group	6d6e5c16bf06e488b8933b0b01da6aee	https://www.encodeproject.org/files/ENCFF002CVA/@@download/ENCFF002CVA.bed.gz	hg19
ENCFF001VLE	bed narrowPeak	peaks	ENCSR000EVS	ChIP-seq	EFO:0001187	HepG2	immortalized cell line	child	male	Homo sapiens					NR2C2-human	ENCAB000AMA	DNA		see document	see document		2011-10-29	ENCODE									36559	Peggy Farnham, USC	ba36c7bacb35c0dfa9bffe78ae4c0076	https://www.encodeproject.org/files/ENCFF001VLE/@@download/ENCFF001VLE.bed.gz	hg19
ENCFF002CUY	bed narrowPeak	optimal idr thresholded peaks	ENCSR000EVS	ChIP-seq	EFO:0001187	HepG2	immortalized cell line	child	male	Homo sapiens					NR2C2-human	ENCAB000AMA	DNA		see document	see document		2011-10-29	ENCODE									68743	ENCODE Consortium Analysis Working Group	1341c254fe193f8e1b74e523a83b53fb	https://www.encodeproject.org/files/ENCFF002CUY/@@download/ENCFF002CUY.bed.gz	hg19
ENCFF001VLH	bed narrowPeak	peaks	ENCSR000EVU	ChIP-seq	CL:0002618	endothelial cell of umbilical vein	primary cell	newborn	unknown	Homo sapiens					FOS-human	ENCAB000AEQ	DNA		see document	see document		2011-10-29	ENCODE									967702	Peggy Farnham, USC	bb599bbd29c0980f153d58c88d28556b	https://www.encodeproject.org/files/ENCFF001VLH/@@download/ENCFF001VLH.bed.gz	hg19
ENCFF002CVB	bed narrowPeak	optimal idr thresholded peaks	ENCSR000EVU	ChIP-seq	CL:0002618	endothelial cell of umbilical vein	primary cell	newborn	unknown	Homo sapiens					FOS-human	ENCAB000AEQ	DNA		see document	see document		2011-10-29	ENCODE									940722	ENCODE Consortium Analysis Working Group	5d2acf42ab0bb9a6d813b266c13b2c3a	https://www.encodeproject.org/files/ENCFF002CVB/@@download/ENCFF002CVB.bed.gz	hg19
ENCFF001VLJ	bed narrowPeak	peaks	ENCSR000EVW	ChIP-seq	CL:0002618	endothelial cell of umbilical vein	primary cell	newborn	unknown	Homo sapiens					GATA2-human	ENCAB000AGT	DNA		see document	see document		2011-10-29	ENCODE									605320	Peggy Farnham, USC	acb48b377345c35ec4d5c2d1c13b861b	https://www.encodeproject.org/files/ENCFF001VLJ/@@download/ENCFF001VLJ.bed.gz	hg19
ENCFF002CVD	bed narrowPeak	optimal idr thresholded peaks	ENCSR000EVW	ChIP-seq	CL:0002618	endothelial cell of umbilical vein	primary cell	newborn	unknown	Homo sapiens					GATA2-human	ENCAB000AGT	DNA		see document	see document		2011-10-29	ENCODE									559821	ENCODE Consortium Analysis Working Group	45e0cb0ddada7adb182b762411f4c1c0	https://www.encodeproject.org/files/ENCFF002CVD/@@download/ENCFF002CVD.bed.gz	hg19
ENCFF001VPO	bed narrowPeak	peaks	ENCSR000EVX	ChIP-seq	EFO:0002067	K562	immortalized cell line	adult	female	Homo sapiens					ZNF274-human	ENCAB000AMV	DNA		see document	see document		2011-10-29	ENCODE									130531	Peggy Farnham, USC	72c40b7f43274ade845df679cb3679b3	https://www.encodeproject.org/files/ENCFF001VPO/@@download/ENCFF001VPO.bed.gz	hg19
ENCFF002CYU	bed narrowPeak	optimal idr thresholded peaks	ENCSR000EVX	ChIP-seq	EFO:0002067	K562	immortalized cell line	adult	female	Homo sapiens					ZNF274-human	ENCAB000AMV	DNA		see document	see document		2011-10-29	ENCODE									47845	ENCODE Consortium Analysis Working Group	fc3a851a27dfec1fdf9cd1eab0a216e3	https://www.encodeproject.org/files/ENCFF002CYU/@@download/ENCFF002CYU.bed.gz	hg19
ENCFF001VNO	bed narrowPeak	peaks	ENCSR000EVY	ChIP-seq	EFO:0002067	K562	immortalized cell line	adult	female	Homo sapiens					TRIM28-human	ENCAB000AIE	DNA		see document	see document		2011-10-29	ENCODE									465250	Peggy Farnham, USC	aa5a2a7e6d220638803775fcbf768e3e	https://www.encodeproject.org/files/ENCFF001VNO/@@download/ENCFF001VNO.bed.gz	hg19
ENCFF002CXA	bed narrowPeak	optimal idr thresholded peaks	ENCSR000EVY	ChIP-seq	EFO:0002067	K562	immortalized cell line	adult	female	Homo sapiens					TRIM28-human	ENCAB000AIE	DNA		see document	see document		2011-10-29	ENCODE									130936	ENCODE Consortium Analysis Working Group	44c383b2a77c0adb37a0898c290fb584	https://www.encodeproject.org/files/ENCFF002CXA/@@download/ENCFF002CXA.bed.gz	hg19
ENCFF001XPN	bed broadPeak	hotspots	ENCSR000DSZ	ChIP-seq	CL:0002603	astrocyte of the cerebellum	primary cell	unknown	unknown	Homo sapiens					CTCF-human	ENCAB000AFP	DNA		see document	see document		2012-01-17	ENCODE		see document			1	1			1581837	John Stamatoyannopoulos, UW	ef47c93caa6f5863ed0e0fac336a1b74	https://www.encodeproject.org/files/ENCFF001XPN/@@download/ENCFF001XPN.bed.gz	hg19
ENCFF001XPO	bed narrowPeak	peaks	ENCSR000DSZ	ChIP-seq	CL:0002603	astrocyte of the cerebellum	primary cell	unknown	unknown	Homo sapiens					CTCF-human	ENCAB000AFP	DNA		see document	see document		2012-01-17	ENCODE		see document			1	1			531792	John Stamatoyannopoulos, UW	ce871a4739488497f410aa5a2f67ea93	https://www.encodeproject.org/files/ENCFF001XPO/@@download/ENCFF001XPO.bed.gz	hg19
ENCFF001XPP	bed broadPeak	hotspots	ENCSR000DSZ	ChIP-seq	CL:0002603	astrocyte of the cerebellum	primary cell	unknown	unknown	Homo sapiens					CTCF-human	ENCAB000AFP	DNA		see document	see document		2012-01-17	ENCODE		see document			2	1			3550986	John Stamatoyannopoulos, UW	4d67dc2baa515bc0819aea485abc4472	https://www.encodeproject.org/files/ENCFF001XPP/@@download/ENCFF001XPP.bed.gz	hg19
ENCFF001XPQ	bed narrowPeak	peaks	ENCSR000DSZ	ChIP-seq	CL:0002603	astrocyte of the cerebellum	primary cell	unknown	unknown	Homo sapiens					CTCF-human	ENCAB000AFP	DNA		see document	see document		2012-01-17	ENCODE		see document			2	1			869927	John Stamatoyannopoulos, UW	7996532948c808b2eb4f82e13c63593a	https://www.encodeproject.org/files/ENCFF001XPQ/@@download/ENCFF001XPQ.bed.gz	hg19
ENCFF002DCN	bed narrowPeak	optimal idr thresholded peaks	ENCSR000DSZ	ChIP-seq	CL:0002603	astrocyte of the cerebellum	primary cell	unknown	unknown	Homo sapiens					CTCF-human	ENCAB000AFP	DNA		see document	see document		2012-01-17	ENCODE									1041973	ENCODE Consortium Analysis Working Group	6f6e5bd28de13ea3f263d372708f7a6d	https://www.encodeproject.org/files/ENCFF002DCN/@@download/ENCFF002DCN.bed.gz	hg19
ENCFF001XTB	bed broadPeak	hotspots	ENCSR000DWQ	ChIP-seq	CL:1001608	foreskin fibroblast	primary cell	postnatal	unknown	Homo sapiens					CTCF-human	ENCAB000AFP	DNA		see document	see document		2012-01-17	ENCODE		see document			1	1			2452444	John Stamatoyannopoulos, UW	4954352012f64d5ecf98c5bf7de1ed00	https://www.encodeproject.org/files/ENCFF001XTB/@@download/ENCFF001XTB.bed.gz	hg19
ENCFF001XTC	bed broadPeak	hotspots	ENCSR000DWQ	ChIP-seq	CL:1001608	foreskin fibroblast	primary cell	postnatal	unknown	Homo sapiens					CTCF-human	ENCAB000AFP	DNA		see document	see document		2012-01-17	ENCODE		see document			2	1			2826068	John Stamatoyannopoulos, UW	386be1162846ea88c343478ef998abec	https://www.encodeproject.org/files/ENCFF001XTC/@@download/ENCFF001XTC.bed.gz	hg19
ENCFF001XTD	bed narrowPeak	peaks	ENCSR000DWQ	ChIP-seq	CL:1001608	foreskin fibroblast	primary cell	postnatal	unknown	Homo sapiens					CTCF-human	ENCAB000AFP	DNA		see document	see document		2012-01-17	ENCODE		see document			1	1			790660	John Stamatoyannopoulos, UW	d4ea64eaea2f05ee0678a03549222ff0	https://www.encodeproject.org/files/ENCFF001XTD/@@download/ENCFF001XTD.bed.gz	hg19
ENCFF001XTE	bed narrowPeak	peaks	ENCSR000DWQ	ChIP-seq	CL:1001608	foreskin fibroblast	primary cell	postnatal	unknown	Homo sapiens					CTCF-human	ENCAB000AFP	DNA		see document	see document		2012-01-17	ENCODE		see document			2	1			647688	John Stamatoyannopoulos, UW	f866d5f14382ccd11bfb96f4ca5cadb0	https://www.encodeproject.org/files/ENCFF001XTE/@@download/ENCFF001XTE.bed.gz	hg19
ENCFF002DDM	bed narrowPeak	optimal idr thresholded peaks	ENCSR000DWQ	ChIP-seq	CL:1001608	foreskin fibroblast	primary cell	postnatal	unknown	Homo sapiens					CTCF-human	ENCAB000AFP	DNA		see document	see document		2012-01-17	ENCODE									955296	ENCODE Consortium Analysis Working Group	bf6c3602c84abce53f0b5d69f870ce34	https://www.encodeproject.org/files/ENCFF002DDM/@@download/ENCFF002DDM.bed.gz	hg19
ENCFF001VKS	bed narrowPeak	peaks	ENCSR000EEP	ChIP-seq	EFO:0001187	HepG2	immortalized cell line	child	male	Homo sapiens	forskolin and pyruvate				POLR2A-human	ENCAB000AOC	DNA		see document	see document		2011-10-29	ENCODE									301927	Michael Snyder, Stanford	b8e66bf6d7770eb2e827523dff0c0422	https://www.encodeproject.org/files/ENCFF001VKS/@@download/ENCFF001VKS.bed.gz	hg19
ENCFF002CUP	bed narrowPeak	optimal idr thresholded peaks	ENCSR000EEP	ChIP-seq	EFO:0001187	HepG2	immortalized cell line	child	male	Homo sapiens	forskolin and pyruvate				POLR2A-human	ENCAB000AOC	DNA		see document	see document		2011-10-29	ENCODE									550142	ENCODE Consortium Analysis Working Group	726645eb31e03f0c961b3c8123096686	https://www.encodeproject.org/files/ENCFF002CUP/@@download/ENCFF002CUP.bed.gz	hg19
ENCFF001XMJ	bed broadPeak	hotspots	ENCSR000DPY	ChIP-seq	CL:0002547	fibroblast of the aortic adventitia	primary cell	unknown	female	Homo sapiens					CTCF-human	ENCAB000AFP	DNA		see document	see document		2011-03-17	ENCODE		see document			1	1			2006688	John Stamatoyannopoulos, UW	b77167142488eb7263267d423366dac4	https://www.encodeproject.org/files/ENCFF001XMJ/@@download/ENCFF001XMJ.bed.gz	hg19
ENCFF001XMK	bed narrowPeak	peaks	ENCSR000DPY	ChIP-seq	CL:0002547	fibroblast of the aortic adventitia	primary cell	unknown	female	Homo sapiens					CTCF-human	ENCAB000AFP	DNA		see document	see document		2011-03-17	ENCODE		see document			1	1			696772	John Stamatoyannopoulos, UW	775189b2ba228c134a86ad7c225b47ae	https://www.encodeproject.org/files/ENCFF001XMK/@@download/ENCFF001XMK.bed.gz	hg19
ENCFF001XML	bed broadPeak	hotspots	ENCSR000DPY	ChIP-seq	CL:0002547	fibroblast of the aortic adventitia	primary cell	unknown	female	Homo sapiens					CTCF-human	ENCAB000AFP	DNA		see document	see document		2011-03-17	ENCODE		see document			2	1			2719558	John Stamatoyannopoulos, UW	a8889d77a3d6ab9a28eddf306654d14f	https://www.encodeproject.org/files/ENCFF001XML/@@download/ENCFF001XML.bed.gz	hg19
ENCFF001XMM	bed narrowPeak	peaks	ENCSR000DPY	ChIP-seq	CL:0002547	fibroblast of the aortic adventitia	primary cell	unknown	female	Homo sapiens					CTCF-human	ENCAB000AFP	DNA		see document	see document		2011-03-17	ENCODE		see document			2	1			775525	John Stamatoyannopoulos, UW	2b0104a1d500acf85ebd1165d5d33d8d	https://www.encodeproject.org/files/ENCFF001XMM/@@download/ENCFF001XMM.bed.gz	hg19
ENCFF002DCA	bed narrowPeak	optimal idr thresholded peaks	ENCSR000DPY	ChIP-seq	CL:0002547	fibroblast of the aortic adventitia	primary cell	unknown	female	Homo sapiens					CTCF-human	ENCAB000AFP	DNA		see document	see document		2011-03-17	ENCODE									922298	ENCODE Consortium Analysis Working Group	8098d23f2c7e0a7254a2d573249f4dbd	https://www.encodeproject.org/files/ENCFF002DCA/@@download/ENCFF002DCA.bed.gz	hg19
ENCFF001VQZ	bed narrowPeak	peaks	ENCSR000EIA	ChIP-seq	EFO:0003072	SK-N-SH	immortalized cell line	child	female	Homo sapiens					MXI1-human	ENCAB000AIT	DNA		see document	see document		2012-08-20	ENCODE									422607	Michael Snyder, Stanford	f493285322f4507cf487af7bc1ddceb3	https://www.encodeproject.org/files/ENCFF001VQZ/@@download/ENCFF001VQZ.bed.gz	hg19
ENCFF001VQX	bed narrowPeak	peaks	ENCSR000EIC	ChIP-seq	EFO:0003072	SK-N-SH	immortalized cell line	child	female	Homo sapiens					CTCF-human	ENCAB000AFQ	DNA		see document	see document		2012-08-20	ENCODE									708294	Michael Snyder, Stanford	7a2f0bf6b17a58cf1323eafca3620824	https://www.encodeproject.org/files/ENCFF001VQX/@@download/ENCFF001VQX.bed.gz	hg19
ENCFF001XTJ	bed narrowPeak	peaks	ENCSR000DWY	ChIP-seq	CL:0002553	fibroblast of lung	primary cell	unknown	unknown	Homo sapiens					CTCF-human	ENCAB000AFP	DNA		see document	see document		2012-02-29	ENCODE		see document			1	1			722598	John Stamatoyannopoulos, UW	48a51fbc5d3c55523a17188b1c0125b3	https://www.encodeproject.org/files/ENCFF001XTJ/@@download/ENCFF001XTJ.bed.gz	hg19
ENCFF001XTK	bed broadPeak	hotspots	ENCSR000DWY	ChIP-seq	CL:0002553	fibroblast of lung	primary cell	unknown	unknown	Homo sapiens					CTCF-human	ENCAB000AFP	DNA		see document	see document		2012-02-29	ENCODE		see document			1	1			3083526	John Stamatoyannopoulos, UW	8b8af271382f63035dcf0dc92af4905d	https://www.encodeproject.org/files/ENCFF001XTK/@@download/ENCFF001XTK.bed.gz	hg19
ENCFF002DDO	bed narrowPeak	optimal idr thresholded peaks	ENCSR000DWY	ChIP-seq	CL:0002553	fibroblast of lung	primary cell	unknown	unknown	Homo sapiens					CTCF-human	ENCAB000AFP	DNA		see document	see document		2012-02-29	ENCODE									711922	ENCODE Consortium Analysis Working Group	bc64fef4c49c1c68c531c03381fb685f	https://www.encodeproject.org/files/ENCFF002DDO/@@download/ENCFF002DDO.bed.gz	hg19
ENCFF001XSR	bed broadPeak	hotspots	ENCSR000DWE	ChIP-seq	EFO:0002067	K562	immortalized cell line	adult	female	Homo sapiens					CTCF-human	ENCAB000AFP	DNA		see document	see document		2011-03-17	ENCODE		see document		53 year	1	1			3331643	John Stamatoyannopoulos, UW	0f3c15c9399e988b5b4e44a1c6d84cae	https://www.encodeproject.org/files/ENCFF001XSR/@@download/ENCFF001XSR.bed.gz	hg19
ENCFF001XSS	bed broadPeak	hotspots	ENCSR000DWE	ChIP-seq	EFO:0002067	K562	immortalized cell line	adult	female	Homo sapiens					CTCF-human	ENCAB000AFP	DNA		see document	see document		2011-03-17	ENCODE		see document		53 year	2	1			2204855	John Stamatoyannopoulos, UW	cf9e9cf3566b5a1e00c40cd0e5cc2d25	https://www.encodeproject.org/files/ENCFF001XSS/@@download/ENCFF001XSS.bed.gz	hg19
ENCFF001XST	bed narrowPeak	peaks	ENCSR000DWE	ChIP-seq	EFO:0002067	K562	immortalized cell line	adult	female	Homo sapiens					CTCF-human	ENCAB000AFP	DNA		see document	see document		2011-03-17	ENCODE		see document		53 year	1	1			862203	John Stamatoyannopoulos, UW	e8332ac71efe7497fe88b557ce628c9c	https://www.encodeproject.org/files/ENCFF001XST/@@download/ENCFF001XST.bed.gz	hg19
ENCFF001XSU	bed narrowPeak	peaks	ENCSR000DWE	ChIP-seq	EFO:0002067	K562	immortalized cell line	adult	female	Homo sapiens					CTCF-human	ENCAB000AFP	DNA		see document	see document		2011-03-17	ENCODE		see document		53 year	2	1			601656	John Stamatoyannopoulos, UW	ac9eb0f49655b416b767f25be87d0f8b	https://www.encodeproject.org/files/ENCFF001XSU/@@download/ENCFF001XSU.bed.gz	hg19
ENCFF002DDJ	bed narrowPeak	optimal idr thresholded peaks	ENCSR000DWE	ChIP-seq	EFO:0002067	K562	immortalized cell line	adult	female	Homo sapiens					CTCF-human	ENCAB000AFP	DNA		see document	see document		2011-03-17	ENCODE									869756	ENCODE Consortium Analysis Working Group	8e9f23cdfc27292f8fc0f0b302cd296a	https://www.encodeproject.org/files/ENCFF002DDJ/@@download/ENCFF002DDJ.bed.gz	hg19
ENCFF001XRT	bed broadPeak	hotspots	ENCSR000DUX	ChIP-seq	CL:0002557	fibroblast of pulmonary artery	primary cell	unknown	unknown	Homo sapiens					CTCF-human	ENCAB000AFP	DNA		see document	see document		2011-03-17	ENCODE		see document			1	1			2919522	John Stamatoyannopoulos, UW	7c2c3a69c449fecea5ac0f2641928d6e	https://www.encodeproject.org/files/ENCFF001XRT/@@download/ENCFF001XRT.bed.gz	hg19
ENCFF001XRU	bed broadPeak	hotspots	ENCSR000DUX	ChIP-seq	CL:0002557	fibroblast of pulmonary artery	primary cell	unknown	unknown	Homo sapiens					CTCF-human	ENCAB000AFP	DNA		see document	see document		2011-03-17	ENCODE		see document			2	1			2779499	John Stamatoyannopoulos, UW	979c860b1d9b1099afe8e9d4251cfea9	https://www.encodeproject.org/files/ENCFF001XRU/@@download/ENCFF001XRU.bed.gz	hg19
ENCFF001XRV	bed narrowPeak	peaks	ENCSR000DUX	ChIP-seq	CL:0002557	fibroblast of pulmonary artery	primary cell	unknown	unknown	Homo sapiens					CTCF-human	ENCAB000AFP	DNA		see document	see document		2011-03-17	ENCODE		see document			1	1			937295	John Stamatoyannopoulos, UW	338697a148ccc83d0ae17ec08a2c3451	https://www.encodeproject.org/files/ENCFF001XRV/@@download/ENCFF001XRV.bed.gz	hg19
ENCFF001XRW	bed narrowPeak	peaks	ENCSR000DUX	ChIP-seq	CL:0002557	fibroblast of pulmonary artery	primary cell	unknown	unknown	Homo sapiens					CTCF-human	ENCAB000AFP	DNA		see document	see document		2011-03-17	ENCODE		see document			2	1			866798	John Stamatoyannopoulos, UW	09854fb94d70441e5f5e75934253be16	https://www.encodeproject.org/files/ENCFF001XRW/@@download/ENCFF001XRW.bed.gz	hg19
ENCFF002DDD	bed narrowPeak	optimal idr thresholded peaks	ENCSR000DUX	ChIP-seq	CL:0002557	fibroblast of pulmonary artery	primary cell	unknown	unknown	Homo sapiens					CTCF-human	ENCAB000AFP	DNA		see document	see document		2011-03-17	ENCODE									1280589	ENCODE Consortium Analysis Working Group	6eef776fc803129c517249a6d8cc4b18	https://www.encodeproject.org/files/ENCFF002DDD/@@download/ENCFF002DDD.bed.gz	hg19
ENCFF001YAU	bed broadPeak	peaks	ENCSR000CDX	ChIP-seq	UBERON:0002264	olfactory bulb	tissue	adult	male	Mus musculus					CTCF-mouse	ENCAB210NHK	DNA		see document	see document		2012-04-13	ENCODE									170766	Bing Ren, UCSD	009162122786abe5a9382ffa4d9325b5	https://www.encodeproject.org/files/ENCFF001YAU/@@download/ENCFF001YAU.bed.gz	mm9
ENCFF001YAV	bed broadPeak	peaks	ENCSR000CDY	ChIP-seq	UBERON:0002264	olfactory bulb	tissue	adult	male	Mus musculus					POLR2A-mouse	ENCAB281FBQ	DNA		see document	see document		2012-04-13	ENCODE									195780	Bing Ren, UCSD	9a0b9a172d312a5d7d2c78505d3a886a	https://www.encodeproject.org/files/ENCFF001YAV/@@download/ENCFF001YAV.bed.gz	mm9
ENCFF001YBC	bed broadPeak	peaks	ENCSR000CDZ	ChIP-seq	UBERON:0002370	thymus	tissue	adult	male	Mus musculus					CTCF-mouse	ENCAB210NHK	DNA		see document	see document		2012-04-13	ENCODE									608534	Bing Ren, UCSD	f03daaae347d6a4f519fb3e9e4e63bfa	https://www.encodeproject.org/files/ENCFF001YBC/@@download/ENCFF001YBC.bed.gz	mm9
ENCFF001XLT	bed broadPeak	hotspots	ENCSR000DPM	ChIP-seq	CL:0002553	fibroblast of lung	primary cell	fetal	male	Homo sapiens					CTCF-human	ENCAB000AFP	DNA		see document	see document		2011-03-17	ENCODE		see document		12 week	1	1			2538922	John Stamatoyannopoulos, UW	595d03edf8304a184b576ae1c9781664	https://www.encodeproject.org/files/ENCFF001XLT/@@download/ENCFF001XLT.bed.gz	hg19
ENCFF001XLU	bed broadPeak	hotspots	ENCSR000DPM	ChIP-seq	CL:0002553	fibroblast of lung	primary cell	fetal	male	Homo sapiens					CTCF-human	ENCAB000AFP	DNA		see document	see document		2011-03-17	ENCODE		see document		12 week	2	1			2316059	John Stamatoyannopoulos, UW	0c1158bfc6befc399c9f9dc305d9acf0	https://www.encodeproject.org/files/ENCFF001XLU/@@download/ENCFF001XLU.bed.gz	hg19
ENCFF001XLV	bed narrowPeak	peaks	ENCSR000DPM	ChIP-seq	CL:0002553	fibroblast of lung	primary cell	fetal	male	Homo sapiens					CTCF-human	ENCAB000AFP	DNA		see document	see document		2011-03-17	ENCODE		see document		12 week	1	1			794416	John Stamatoyannopoulos, UW	3c6b5bf3eefc28b6bab4ef37916011a1	https://www.encodeproject.org/files/ENCFF001XLV/@@download/ENCFF001XLV.bed.gz	hg19
ENCFF001XLW	bed narrowPeak	peaks	ENCSR000DPM	ChIP-seq	CL:0002553	fibroblast of lung	primary cell	fetal	male	Homo sapiens					CTCF-human	ENCAB000AFP	DNA		see document	see document		2011-03-17	ENCODE		see document		12 week	2	1			686601	John Stamatoyannopoulos, UW	9a73acbd7472db4a7a7a0192a772fcb1	https://www.encodeproject.org/files/ENCFF001XLW/@@download/ENCFF001XLW.bed.gz	hg19
ENCFF002DBW	bed narrowPeak	optimal idr thresholded peaks	ENCSR000DPM	ChIP-seq	CL:0002553	fibroblast of lung	primary cell	fetal	male	Homo sapiens					CTCF-human	ENCAB000AFP	DNA		see document	see document		2011-03-17	ENCODE									964836	ENCODE Consortium Analysis Working Group	fe0348a4dfcb5662bba851d5850e871a	https://www.encodeproject.org/files/ENCFF002DBW/@@download/ENCFF002DBW.bed.gz	hg19
ENCFF001VJV	bed narrowPeak	peaks	ENCSR000EDT	ChIP-seq	EFO:0001187	HepG2	immortalized cell line	child	male	Homo sapiens					BHLHE40-human	ENCAB000AEK	DNA		see document	see document		2011-10-29	ENCODE									509721	Michael Snyder, Stanford	821265b89bcd5a55aa4f98646f99a058	https://www.encodeproject.org/files/ENCFF001VJV/@@download/ENCFF001VJV.bed.gz	hg19
ENCFF002CTT	bed narrowPeak	optimal idr thresholded peaks	ENCSR000EDT	ChIP-seq	EFO:0001187	HepG2	immortalized cell line	child	male	Homo sapiens					BHLHE40-human	ENCAB000AEK	DNA		see document	see document		2011-10-29	ENCODE									371442	ENCODE Consortium Analysis Working Group	f2dc9c986f80d2c0f13dc34647ca75cf	https://www.encodeproject.org/files/ENCFF002CTT/@@download/ENCFF002CTT.bed.gz	hg19
ENCFF001XTL	bed broadPeak	hotspots	ENCSR000DXD	ChIP-seq	CL:0002306	epithelial cell of proximal tubule	primary cell	unknown	unknown	Homo sapiens					CTCF-human	ENCAB000AFP	DNA		see document	see document		2012-01-17	ENCODE		see document			1	1			2711670	John Stamatoyannopoulos, UW	6f9d58657279ff45dbb92ab56b7b4ee0	https://www.encodeproject.org/files/ENCFF001XTL/@@download/ENCFF001XTL.bed.gz	hg19
ENCFF001XTM	bed broadPeak	hotspots	ENCSR000DXD	ChIP-seq	CL:0002306	epithelial cell of proximal tubule	primary cell	unknown	unknown	Homo sapiens					CTCF-human	ENCAB000AFP	DNA		see document	see document		2012-01-17	ENCODE		see document			2	1			2248126	John Stamatoyannopoulos, UW	efbe729aaafd6b005d43326cb5ae5df9	https://www.encodeproject.org/files/ENCFF001XTM/@@download/ENCFF001XTM.bed.gz	hg19
ENCFF001XTN	bed narrowPeak	peaks	ENCSR000DXD	ChIP-seq	CL:0002306	epithelial cell of proximal tubule	primary cell	unknown	unknown	Homo sapiens					CTCF-human	ENCAB000AFP	DNA		see document	see document		2012-01-17	ENCODE		see document			1	1			913323	John Stamatoyannopoulos, UW	01fa7d32e0dfdf68296abaa7bd841c06	https://www.encodeproject.org/files/ENCFF001XTN/@@download/ENCFF001XTN.bed.gz	hg19
ENCFF001XTO	bed narrowPeak	peaks	ENCSR000DXD	ChIP-seq	CL:0002306	epithelial cell of proximal tubule	primary cell	unknown	unknown	Homo sapiens					CTCF-human	ENCAB000AFP	DNA		see document	see document		2012-01-17	ENCODE		see document			2	1			777958	John Stamatoyannopoulos, UW	7b0383c6a7fa3159890f4a4d93fa8d93	https://www.encodeproject.org/files/ENCFF001XTO/@@download/ENCFF001XTO.bed.gz	hg19
ENCFF002DDP	bed narrowPeak	optimal idr thresholded peaks	ENCSR000DXD	ChIP-seq	CL:0002306	epithelial cell of proximal tubule	primary cell	unknown	unknown	Homo sapiens					CTCF-human	ENCAB000AFP	DNA		see document	see document		2012-01-17	ENCODE									1158472	ENCODE Consortium Analysis Working Group	523f053e43d5ec00ebc98b367ea08e54	https://www.encodeproject.org/files/ENCFF002DDP/@@download/ENCFF002DDP.bed.gz	hg19
ENCFF001VKO	bed narrowPeak	peaks	ENCSR000EDU	ChIP-seq	EFO:0001187	HepG2	immortalized cell line	child	male	Homo sapiens					MXI1-human	ENCAB000AIT	DNA		see document	see document		2012-08-20	ENCODE									628064	Michael Snyder, Stanford	e2694b488344f37776c7a7be622a183c	https://www.encodeproject.org/files/ENCFF001VKO/@@download/ENCFF001VKO.bed.gz	hg19
ENCFF002CUL	bed narrowPeak	optimal idr thresholded peaks	ENCSR000EDU	ChIP-seq	EFO:0001187	HepG2	immortalized cell line	child	male	Homo sapiens					MXI1-human	ENCAB000AIT	DNA		see document	see document		2012-08-20	ENCODE									521816	ENCODE Consortium Analysis Working Group	abb524e774342f5ff70c2f52ffe5ca43	https://www.encodeproject.org/files/ENCFF002CUL/@@download/ENCFF002CUL.bed.gz	hg19
ENCFF001VKM	bed narrowPeak	peaks	ENCSR000EDS	ChIP-seq	EFO:0001187	HepG2	immortalized cell line	child	male	Homo sapiens					MAX-human	ENCAB000AIL	DNA		see document	see document		2012-05-14	ENCODE									756161	Michael Snyder, Stanford	01cade399426ccaecc92a62b376c3d68	https://www.encodeproject.org/files/ENCFF001VKM/@@download/ENCFF001VKM.bed.gz	hg19
ENCFF002CUJ	bed narrowPeak	optimal idr thresholded peaks	ENCSR000EDS	ChIP-seq	EFO:0001187	HepG2	immortalized cell line	child	male	Homo sapiens					MAX-human	ENCAB000AIL	DNA		see document	see document		2012-05-14	ENCODE									305935	ENCODE Consortium Analysis Working Group	a26edd5eb837b1e381118d2460558d40	https://www.encodeproject.org/files/ENCFF002CUJ/@@download/ENCFF002CUJ.bed.gz	hg19
ENCFF001VJU	bed narrowPeak	peaks	ENCSR000EDP	ChIP-seq	EFO:0001187	HepG2	immortalized cell line	child	male	Homo sapiens					ARID3A-human	ENCAB000ASP	DNA		see document	see document		2012-05-14	ENCODE									1038059	Michael Snyder, Stanford	731d8215e66968b517dbfc5d0900f491	https://www.encodeproject.org/files/ENCFF001VJU/@@download/ENCFF001VJU.bed.gz	hg19
ENCFF002CTS	bed narrowPeak	optimal idr thresholded peaks	ENCSR000EDP	ChIP-seq	EFO:0001187	HepG2	immortalized cell line	child	male	Homo sapiens					ARID3A-human	ENCAB000ASP	DNA		see document	see document		2012-05-14	ENCODE									450874	ENCODE Consortium Analysis Working Group	96ddd1511875610833d9f48a8d8656ed	https://www.encodeproject.org/files/ENCFF002CTS/@@download/ENCFF002CTS.bed.gz	hg19
ENCFF001VKC	bed narrowPeak	peaks	ENCSR000EDQ	ChIP-seq	EFO:0001187	HepG2	immortalized cell line	child	male	Homo sapiens					RCOR1-human	ENCAB000AFK	DNA		see document	see document		2012-05-14	ENCODE									906437	Michael Snyder, Stanford	10ebca2438070ad1d444e42c7d35b507	https://www.encodeproject.org/files/ENCFF001VKC/@@download/ENCFF001VKC.bed.gz	hg19
ENCFF002CTZ	bed narrowPeak	optimal idr thresholded peaks	ENCSR000EDQ	ChIP-seq	EFO:0001187	HepG2	immortalized cell line	child	male	Homo sapiens					RCOR1-human	ENCAB000AFK	DNA		see document	see document		2012-05-14	ENCODE									141990	ENCODE Consortium Analysis Working Group	330d3aba535dd65dec36da67b6cf22f3	https://www.encodeproject.org/files/ENCFF002CTZ/@@download/ENCFF002CTZ.bed.gz	hg19
ENCFF001VFM	bed narrowPeak	peaks	ENCSR000DZV	ChIP-seq	EFO:0002784	GM12878	immortalized cell line	adult	female	Homo sapiens					STAT3-human	ENCAB000ALH	DNA		see document	see document		2011-10-29	ENCODE									443807	Michael Snyder, Stanford	c2c36ab998bd7024678e17582e8852dc	https://www.encodeproject.org/files/ENCFF001VFM/@@download/ENCFF001VFM.bed.gz	hg19
ENCFF002CPP	bed narrowPeak	optimal idr thresholded peaks	ENCSR000DZV	ChIP-seq	EFO:0002784	GM12878	immortalized cell line	adult	female	Homo sapiens					STAT3-human	ENCAB000ALH	DNA		see document	see document		2011-10-29	ENCODE									171002	ENCODE Consortium Analysis Working Group	06b4dbcce351dd97c60552789fac7e28	https://www.encodeproject.org/files/ENCFF002CPP/@@download/ENCFF002CPP.bed.gz	hg19
ENCFF001VFT	bed narrowPeak	peaks	ENCSR000EUK	ChIP-seq	EFO:0002784	GM12878	immortalized cell line	adult	female	Homo sapiens					ZNF274-human	ENCAB000AMU	DNA		see document	see document		2011-10-29	ENCODE									34295	Peggy Farnham, USC	688fb1c47cd906afca9417bc2d4ef05a	https://www.encodeproject.org/files/ENCFF001VFT/@@download/ENCFF001VFT.bed.gz	hg19
ENCFF002CPX	bed narrowPeak	optimal idr thresholded peaks	ENCSR000EUK	ChIP-seq	EFO:0002784	GM12878	immortalized cell line	adult	female	Homo sapiens					ZNF274-human	ENCAB000AMU	DNA		see document	see document		2011-10-29	ENCODE									6807	ENCODE Consortium Analysis Working Group	1b819a2e6bab8a62a817715433b2a691	https://www.encodeproject.org/files/ENCFF002CPX/@@download/ENCFF002CPX.bed.gz	hg19
ENCFF001VEJ	bed narrowPeak	peaks	ENCSR000EUJ	ChIP-seq	EFO:0002784	GM12878	immortalized cell line	adult	female	Homo sapiens					IKZF1-human	ENCAB000AHV	DNA		see document	see document		2012-05-14	ENCODE									511749	Peggy Farnham, USC	c9cad861697c5dbe74451345e2ca78af	https://www.encodeproject.org/files/ENCFF001VEJ/@@download/ENCFF001VEJ.bed.gz	hg19
ENCFF002COU	bed narrowPeak	optimal idr thresholded peaks	ENCSR000EUJ	ChIP-seq	EFO:0002784	GM12878	immortalized cell line	adult	female	Homo sapiens					IKZF1-human	ENCAB000AHV	DNA		see document	see document		2012-05-14	ENCODE									242594	ENCODE Consortium Analysis Working Group	4b26f9f15c2b8820c627e516850e9802	https://www.encodeproject.org/files/ENCFF002COU/@@download/ENCFF002COU.bed.gz	hg19
ENCFF001VFR	bed narrowPeak	peaks	ENCSR000EUM	ChIP-seq	EFO:0002784	GM12878	immortalized cell line	adult	female	Homo sapiens					YY1-human	ENCAB000ANS	DNA		see document	see document		2011-10-29	ENCODE									19052	Peggy Farnham, USC	6e441c8e5612b32ee2e38f67a413b2de	https://www.encodeproject.org/files/ENCFF001VFR/@@download/ENCFF001VFR.bed.gz	hg19
ENCFF002CPV	bed narrowPeak	optimal idr thresholded peaks	ENCSR000EUM	ChIP-seq	EFO:0002784	GM12878	immortalized cell line	adult	female	Homo sapiens					YY1-human	ENCAB000ANS	DNA		see document	see document		2011-10-29	ENCODE									54998	ENCODE Consortium Analysis Working Group	fb00e0287a7d814462df012a01632819	https://www.encodeproject.org/files/ENCFF002CPV/@@download/ENCFF002CPV.bed.gz	hg19
ENCFF001VFP	bed narrowPeak	peaks	ENCSR000EUL	ChIP-seq	EFO:0002784	GM12878	immortalized cell line	adult	female	Homo sapiens					NR2C2-human	ENCAB000AMA	DNA		see document	see document		2011-10-29	ENCODE									37677	Peggy Farnham, USC	ce54a52e0a56b4f3a28f5745e69f9142	https://www.encodeproject.org/files/ENCFF001VFP/@@download/ENCFF001VFP.bed.gz	hg19
ENCFF002CPS	bed narrowPeak	optimal idr thresholded peaks	ENCSR000EUL	ChIP-seq	EFO:0002784	GM12878	immortalized cell line	adult	female	Homo sapiens					NR2C2-human	ENCAB000AMA	DNA		see document	see document		2011-10-29	ENCODE									34405	ENCODE Consortium Analysis Working Group	be45adf93388769e6fecf0357e511b77	https://www.encodeproject.org/files/ENCFF002CPS/@@download/ENCFF002CPS.bed.gz	hg19
ENCFF001VHO	bed narrowPeak	peaks	ENCSR000EUY	ChIP-seq	EFO:0001182	HEK293	immortalized cell line	embryonic	female	Homo sapiens					TCF7L2-human	ENCAB000AOA	DNA		see document	see document		2011-10-29	ENCODE									276128	Peggy Farnham, USC	4e47e166a8954e0762ccf68e4e47ab43	https://www.encodeproject.org/files/ENCFF001VHO/@@download/ENCFF001VHO.bed.gz	hg19
ENCFF002CRP	bed narrowPeak	optimal idr thresholded peaks	ENCSR000EUY	ChIP-seq	EFO:0001182	HEK293	immortalized cell line	embryonic	female	Homo sapiens					TCF7L2-human	ENCAB000AOA	DNA		see document	see document		2011-10-29	ENCODE									227110	ENCODE Consortium Analysis Working Group	bb39e8c267d6e62ca145de79bc2057f0	https://www.encodeproject.org/files/ENCFF002CRP/@@download/ENCFF002CRP.bed.gz	hg19
ENCFF001VHM	bed narrowPeak	peaks	ENCSR000EUZ	ChIP-seq	EFO:0001182	HEK293	immortalized cell line	embryonic	female	Homo sapiens					TRIM28-human	ENCAB000AIE	DNA		see document	see document		2011-10-29	ENCODE									835022	Peggy Farnham, USC	cbcef2645811cf259f9bcf99be4e9c41	https://www.encodeproject.org/files/ENCFF001VHM/@@download/ENCFF001VHM.bed.gz	hg19
ENCFF002CRN	bed narrowPeak	optimal idr thresholded peaks	ENCSR000EUZ	ChIP-seq	EFO:0001182	HEK293	immortalized cell line	embryonic	female	Homo sapiens					TRIM28-human	ENCAB000AIE	DNA		see document	see document		2011-10-29	ENCODE									500142	ENCODE Consortium Analysis Working Group	1e87827c15e1ffa73eec27cc3d1a1347	https://www.encodeproject.org/files/ENCFF002CRN/@@download/ENCFF002CRN.bed.gz	hg19
ENCFF001VMB	bed narrowPeak	peaks	ENCSR000EGV	ChIP-seq	EFO:0002067	K562	immortalized cell line	adult	female	Homo sapiens					BHLHE40-human	ENCAB000AEK	DNA		see document	see document		2011-10-29	ENCODE									1400659	Michael Snyder, Stanford	46c2e41f59e8c2e9cdceddfe7dd8ab4c	https://www.encodeproject.org/files/ENCFF001VMB/@@download/ENCFF001VMB.bed.gz	hg19
ENCFF002CVQ	bed narrowPeak	optimal idr thresholded peaks	ENCSR000EGV	ChIP-seq	EFO:0002067	K562	immortalized cell line	adult	female	Homo sapiens					BHLHE40-human	ENCAB000AEK	DNA		see document	see document		2011-10-29	ENCODE									558105	ENCODE Consortium Analysis Working Group	bc87d5c569c83dc64331f326019fb4d7	https://www.encodeproject.org/files/ENCFF002CVQ/@@download/ENCFF002CVQ.bed.gz	hg19
ENCFF001VNK	bed narrowPeak	peaks	ENCSR000EGU	ChIP-seq	EFO:0002067	K562	immortalized cell line	adult	female	Homo sapiens	interferon alpha				IRF1-human	ENCAB000AHX	DNA		see document	see document		2011-10-29	ENCODE									62876	Michael Snyder, Stanford	61e18337bdb14560478c340a0c5ff88f	https://www.encodeproject.org/files/ENCFF001VNK/@@download/ENCFF001VNK.bed.gz	hg19
ENCFF002CWV	bed narrowPeak	optimal idr thresholded peaks	ENCSR000EGU	ChIP-seq	EFO:0002067	K562	immortalized cell line	adult	female	Homo sapiens	interferon alpha				IRF1-human	ENCAB000AHX	DNA		see document	see document		2011-10-29	ENCODE									35503	ENCODE Consortium Analysis Working Group	fde2ede3ff6eb70e03a7d29c4f98aa0f	https://www.encodeproject.org/files/ENCFF002CWV/@@download/ENCFF002CWV.bed.gz	hg19
ENCFF001VNN	bed narrowPeak	peaks	ENCSR000EGT	ChIP-seq	EFO:0002067	K562	immortalized cell line	adult	female	Homo sapiens	interferon gamma				IRF1-human	ENCAB000AHX	DNA		see document	see document		2011-10-29	ENCODE									283627	Michael Snyder, Stanford	1210f2462eea2635ee02cf3b541d6502	https://www.encodeproject.org/files/ENCFF001VNN/@@download/ENCFF001VNN.bed.gz	hg19
ENCFF002CWY	bed narrowPeak	optimal idr thresholded peaks	ENCSR000EGT	ChIP-seq	EFO:0002067	K562	immortalized cell line	adult	female	Homo sapiens	interferon gamma				IRF1-human	ENCAB000AHX	DNA		see document	see document		2011-10-29	ENCODE									281340	ENCODE Consortium Analysis Working Group	1fe51e31a98f953e464df554d510bbd2	https://www.encodeproject.org/files/ENCFF002CWY/@@download/ENCFF002CWY.bed.gz	hg19
ENCFF001XPJ	bed broadPeak	hotspots	ENCSR000DRZ	ChIP-seq	EFO:0002784	GM12878	immortalized cell line	adult	female	Homo sapiens					CTCF-human	ENCAB000AFP	DNA		see document	see document		2011-03-17	ENCODE		see document			1	1			1581600	John Stamatoyannopoulos, UW	e6745c2b6937d3592ff14b22b98eb564	https://www.encodeproject.org/files/ENCFF001XPJ/@@download/ENCFF001XPJ.bed.gz	hg19
ENCFF001XPK	bed broadPeak	hotspots	ENCSR000DRZ	ChIP-seq	EFO:0002784	GM12878	immortalized cell line	adult	female	Homo sapiens					CTCF-human	ENCAB000AFP	DNA		see document	see document		2011-03-17	ENCODE		see document			2	1			2508567	John Stamatoyannopoulos, UW	6e91846731886d8f6409fd5264193bd5	https://www.encodeproject.org/files/ENCFF001XPK/@@download/ENCFF001XPK.bed.gz	hg19
ENCFF001XPL	bed narrowPeak	peaks	ENCSR000DRZ	ChIP-seq	EFO:0002784	GM12878	immortalized cell line	adult	female	Homo sapiens					CTCF-human	ENCAB000AFP	DNA		see document	see document		2011-03-17	ENCODE		see document			1	1			546105	John Stamatoyannopoulos, UW	05c13c8ad1f8447216514287c9a8cbf9	https://www.encodeproject.org/files/ENCFF001XPL/@@download/ENCFF001XPL.bed.gz	hg19
ENCFF001XPM	bed narrowPeak	peaks	ENCSR000DRZ	ChIP-seq	EFO:0002784	GM12878	immortalized cell line	adult	female	Homo sapiens					CTCF-human	ENCAB000AFP	DNA		see document	see document		2011-03-17	ENCODE		see document			2	1			768874	John Stamatoyannopoulos, UW	db6a022f65cca2f4255919a9a665af29	https://www.encodeproject.org/files/ENCFF001XPM/@@download/ENCFF001XPM.bed.gz	hg19
ENCFF002DCM	bed narrowPeak	optimal idr thresholded peaks	ENCSR000DRZ	ChIP-seq	EFO:0002784	GM12878	immortalized cell line	adult	female	Homo sapiens					CTCF-human	ENCAB000AFP	DNA		see document	see document		2011-03-17	ENCODE									826017	ENCODE Consortium Analysis Working Group	a8c651b28667a589dbf0c29f9e45ab01	https://www.encodeproject.org/files/ENCFF002DCM/@@download/ENCFF002DCM.bed.gz	hg19
ENCFF001VLU	bed narrowPeak	peaks	ENCSR000EFJ	ChIP-seq	EFO:0001196	IMR-90	immortalized cell line	fetal	female	Homo sapiens					RAD21-human	ENCAB000AKG	DNA		see document	see document		2012-05-14	ENCODE									1149142	Michael Snyder, Stanford	13dd5001dd1af9d65091c3e47bd2a017	https://www.encodeproject.org/files/ENCFF001VLU/@@download/ENCFF001VLU.bed.gz	hg19
ENCFF002CVK	bed narrowPeak	optimal idr thresholded peaks	ENCSR000EFJ	ChIP-seq	EFO:0001196	IMR-90	immortalized cell line	fetal	female	Homo sapiens					RAD21-human	ENCAB000AKG	DNA		see document	see document		2012-05-14	ENCODE									832534	ENCODE Consortium Analysis Working Group	575dc86072845c353a9146d296e3812f	https://www.encodeproject.org/files/ENCFF002CVK/@@download/ENCFF002CVK.bed.gz	hg19
ENCFF001XUB	bed broadPeak	hotspots	ENCSR000DYB	ChIP-seq	EFO:0001260	WI38	immortalized cell line	unknown	female	Homo sapiens					CTCF-human	ENCAB000AFP	DNA		see document	see document		2012-01-17	ENCODE		see document			1	1			1636655	John Stamatoyannopoulos, UW	2a0df09a35b705237351ae481aa82077	https://www.encodeproject.org/files/ENCFF001XUB/@@download/ENCFF001XUB.bed.gz	hg19
ENCFF001XUC	bed narrowPeak	peaks	ENCSR000DYB	ChIP-seq	EFO:0001260	WI38	immortalized cell line	unknown	female	Homo sapiens					CTCF-human	ENCAB000AFP	DNA		see document	see document		2012-01-17	ENCODE		see document			1	1			519810	John Stamatoyannopoulos, UW	d6148e5d95de79bc574b39101563b597	https://www.encodeproject.org/files/ENCFF001XUC/@@download/ENCFF001XUC.bed.gz	hg19
ENCFF001XUD	bed broadPeak	hotspots	ENCSR000DYB	ChIP-seq	EFO:0001260	WI38	immortalized cell line	unknown	female	Homo sapiens					CTCF-human	ENCAB000AFP	DNA		see document	see document		2012-01-17	ENCODE		see document			2	1			2648282	John Stamatoyannopoulos, UW	56b0a7d57f0a88add4b635ac3a765d18	https://www.encodeproject.org/files/ENCFF001XUD/@@download/ENCFF001XUD.bed.gz	hg19
ENCFF001XUE	bed narrowPeak	peaks	ENCSR000DYB	ChIP-seq	EFO:0001260	WI38	immortalized cell line	unknown	female	Homo sapiens					CTCF-human	ENCAB000AFP	DNA		see document	see document		2012-01-17	ENCODE		see document			2	1			455440	John Stamatoyannopoulos, UW	a60c161e74780cafa7169540c23ee93d	https://www.encodeproject.org/files/ENCFF001XUE/@@download/ENCFF001XUE.bed.gz	hg19
ENCFF002DDT	bed narrowPeak	optimal idr thresholded peaks	ENCSR000DYB	ChIP-seq	EFO:0001260	WI38	immortalized cell line	unknown	female	Homo sapiens					CTCF-human	ENCAB000AFP	DNA		see document	see document		2012-01-17	ENCODE									641662	ENCODE Consortium Analysis Working Group	290f42297b4c6b46ff5158f43a51da47	https://www.encodeproject.org/files/ENCFF002DDT/@@download/ENCFF002DDT.bed.gz	hg19
ENCFF001VFN	bed narrowPeak	peaks	ENCSR000DYZ	ChIP-seq	EFO:0002784	GM12878	immortalized cell line	adult	female	Homo sapiens					TBL1XR1-human	ENCAB000ALP	DNA		see document	see document		2012-05-14	ENCODE									841418	Michael Snyder, Stanford	1916b7427c7e8f7f423c1475c65805a4	https://www.encodeproject.org/files/ENCFF001VFN/@@download/ENCFF001VFN.bed.gz	hg19
ENCFF002CPQ	bed narrowPeak	optimal idr thresholded peaks	ENCSR000DYZ	ChIP-seq	EFO:0002784	GM12878	immortalized cell line	adult	female	Homo sapiens					TBL1XR1-human	ENCAB000ALP	DNA		see document	see document		2012-05-14	ENCODE									354983	ENCODE Consortium Analysis Working Group	f532c9aab1abb230ed38c56d14833c17	https://www.encodeproject.org/files/ENCFF002CPQ/@@download/ENCFF002CPQ.bed.gz	hg19
ENCFF001VMS	bed narrowPeak	peaks	ENCSR000EGS	ChIP-seq	EFO:0002067	K562	immortalized cell line	adult	female	Homo sapiens	interferon gamma				MYC-human	ENCAB000AET	DNA		see document	see document		2011-10-29	ENCODE									746853	Michael Snyder, Stanford	a578f5369f477f5344dcab4b71263c6b	https://www.encodeproject.org/files/ENCFF001VMS/@@download/ENCFF001VMS.bed.gz	hg19
ENCFF002CWF	bed narrowPeak	optimal idr thresholded peaks	ENCSR000EGS	ChIP-seq	EFO:0002067	K562	immortalized cell line	adult	female	Homo sapiens	interferon gamma				MYC-human	ENCAB000AET	DNA		see document	see document		2011-10-29	ENCODE									680076	ENCODE Consortium Analysis Working Group	97fdb036134d390f6ab03921b34aaffe	https://www.encodeproject.org/files/ENCFF002CWF/@@download/ENCFF002CWF.bed.gz	hg19
ENCFF001VNY	bed narrowPeak	peaks	ENCSR000EGR	ChIP-seq	EFO:0002067	K562	immortalized cell line	adult	female	Homo sapiens					NFYA-human	ENCAB000AJC	DNA		see document	see document		2011-10-29	ENCODE									167203	Michael Snyder, Stanford	8f67ba8132ba74601046c928a46fac93	https://www.encodeproject.org/files/ENCFF001VNY/@@download/ENCFF001VNY.bed.gz	hg19
ENCFF002CXI	bed narrowPeak	optimal idr thresholded peaks	ENCSR000EGR	ChIP-seq	EFO:0002067	K562	immortalized cell line	adult	female	Homo sapiens					NFYA-human	ENCAB000AJC	DNA		see document	see document		2011-10-29	ENCODE									97329	ENCODE Consortium Analysis Working Group	59e4f965b7bd0a75446915be7160aa9b	https://www.encodeproject.org/files/ENCFF002CXI/@@download/ENCFF002CXI.bed.gz	hg19
ENCFF001VNZ	bed narrowPeak	peaks	ENCSR000EGQ	ChIP-seq	EFO:0002067	K562	immortalized cell line	adult	female	Homo sapiens					NFYB-human	ENCAB000AJD	DNA		see document	see document		2011-10-29	ENCODE									373965	Michael Snyder, Stanford	8c433880d36d2a0b9ffee991cba1904e	https://www.encodeproject.org/files/ENCFF001VNZ/@@download/ENCFF001VNZ.bed.gz	hg19
ENCFF002CXJ	bed narrowPeak	optimal idr thresholded peaks	ENCSR000EGQ	ChIP-seq	EFO:0002067	K562	immortalized cell line	adult	female	Homo sapiens					NFYB-human	ENCAB000AJD	DNA		see document	see document		2011-10-29	ENCODE									207601	ENCODE Consortium Analysis Working Group	7ba84d9348d64c9aa4530e5b7b77c40e	https://www.encodeproject.org/files/ENCFF002CXJ/@@download/ENCFF002CXJ.bed.gz	hg19
ENCFF001VPL	bed narrowPeak	peaks	ENCSR000EGP	ChIP-seq	EFO:0002067	K562	immortalized cell line	adult	female	Homo sapiens					ZNF143-human	ENCAB000AMR	DNA		see document	see document		2011-10-29	ENCODE									1294981	Michael Snyder, Stanford	259dc65d0d017eadee8cce89dddddf24	https://www.encodeproject.org/files/ENCFF001VPL/@@download/ENCFF001VPL.bed.gz	hg19
ENCFF002CYR	bed narrowPeak	optimal idr thresholded peaks	ENCSR000EGP	ChIP-seq	EFO:0002067	K562	immortalized cell line	adult	female	Homo sapiens					ZNF143-human	ENCAB000AMR	DNA		see document	see document		2011-10-29	ENCODE									686281	ENCODE Consortium Analysis Working Group	0a9d8e90c7bf4abb3e7a2e3320eba6b3	https://www.encodeproject.org/files/ENCFF002CYR/@@download/ENCFF002CYR.bed.gz	hg19
ENCFF001VNV	bed narrowPeak	peaks	ENCSR000EGZ	ChIP-seq	EFO:0002067	K562	immortalized cell line	adult	female	Homo sapiens					MXI1-human	ENCAB000AIT	DNA		see document	see document		2011-10-29	ENCODE									551098	Michael Snyder, Stanford	47edb8c708aa3e49b94b4b5aae4db4e7	https://www.encodeproject.org/files/ENCFF001VNV/@@download/ENCFF001VNV.bed.gz	hg19
ENCFF002CXF	bed narrowPeak	optimal idr thresholded peaks	ENCSR000EGZ	ChIP-seq	EFO:0002067	K562	immortalized cell line	adult	female	Homo sapiens					MXI1-human	ENCAB000AIT	DNA		see document	see document		2011-10-29	ENCODE									167844	ENCODE Consortium Analysis Working Group	ad39164396d52a0f2553d28532d80f58	https://www.encodeproject.org/files/ENCFF002CXF/@@download/ENCFF002CXF.bed.gz	hg19
ENCFF001VOB	bed narrowPeak	peaks	ENCSR000EGY	ChIP-seq	EFO:0002067	K562	immortalized cell line	adult	female	Homo sapiens					EP300-human	ENCAB000AJN	DNA		see document	see document		2011-10-29	ENCODE									325346	Michael Snyder, Stanford	882d3a365a7eb97c3e086b11f094aa3a	https://www.encodeproject.org/files/ENCFF001VOB/@@download/ENCFF001VOB.bed.gz	hg19
ENCFF001VEG	bed narrowPeak	peaks	ENCSR000DZB	ChIP-seq	EFO:0002784	GM12878	immortalized cell line	adult	female	Homo sapiens					ELK1-human	ENCAB000AGB	DNA		see document	see document		2012-05-14	ENCODE									537303	Michael Snyder, Stanford	063c0a3aaaeb7ad1a3f0d5ef6aff0efa	https://www.encodeproject.org/files/ENCFF001VEG/@@download/ENCFF001VEG.bed.gz	hg19
ENCFF002COT	bed narrowPeak	optimal idr thresholded peaks	ENCSR000DZB	ChIP-seq	EFO:0002784	GM12878	immortalized cell line	adult	female	Homo sapiens					ELK1-human	ENCAB000AGB	DNA		see document	see document		2012-05-14	ENCODE									149104	ENCODE Consortium Analysis Working Group	6aa06ce60d16b95212716e13ef16917d	https://www.encodeproject.org/files/ENCFF002COT/@@download/ENCFF002COT.bed.gz	hg19
ENCFF001VMW	bed narrowPeak	peaks	ENCSR000EGC	ChIP-seq	EFO:0002067	K562	immortalized cell line	adult	female	Homo sapiens					RCOR1-human	ENCAB000AFJ	DNA		see document	see document		2012-05-14	ENCODE									983518	Michael Snyder, Stanford	46643afa087886801b6ca67ad4b89878	https://www.encodeproject.org/files/ENCFF001VMW/@@download/ENCFF001VMW.bed.gz	hg19
ENCFF002CWJ	bed narrowPeak	optimal idr thresholded peaks	ENCSR000EGC	ChIP-seq	EFO:0002067	K562	immortalized cell line	adult	female	Homo sapiens					RCOR1-human	ENCAB000AFJ	DNA		see document	see document		2012-05-14	ENCODE									157869	ENCODE Consortium Analysis Working Group	00c00dfe8c61c384b777f1d95c60fc29	https://www.encodeproject.org/files/ENCFF002CWJ/@@download/ENCFF002CWJ.bed.gz	hg19
ENCFF001VPB	bed narrowPeak	peaks	ENCSR000EGB	ChIP-seq	EFO:0002067	K562	immortalized cell line	adult	female	Homo sapiens					TBL1XR1-human	ENCAB000ALQ	DNA		see document	see document		2012-05-14	ENCODE									1157057	Michael Snyder, Stanford	c4f170ccd454708a9833617832e98eda	https://www.encodeproject.org/files/ENCFF001VPB/@@download/ENCFF001VPB.bed.gz	hg19
ENCFF002CYJ	bed narrowPeak	optimal idr thresholded peaks	ENCSR000EGB	ChIP-seq	EFO:0002067	K562	immortalized cell line	adult	female	Homo sapiens					TBL1XR1-human	ENCAB000ALQ	DNA		see document	see document		2012-05-14	ENCODE									190993	ENCODE Consortium Analysis Working Group	ff50199d757b891bf404ac2488933573	https://www.encodeproject.org/files/ENCFF002CYJ/@@download/ENCFF002CYJ.bed.gz	hg19
ENCFF001VPA	bed narrowPeak	peaks	ENCSR000EGA	ChIP-seq	EFO:0002067	K562	immortalized cell line	adult	female	Homo sapiens					TBL1XR1-human	ENCAB000ALP	DNA		see document	see document		2012-05-14	ENCODE									694993	Michael Snyder, Stanford	1a5b0eb668f8ebaa2382eefc709dc80f	https://www.encodeproject.org/files/ENCFF001VPA/@@download/ENCFF001VPA.bed.gz	hg19
ENCFF002CYI	bed narrowPeak	optimal idr thresholded peaks	ENCSR000EGA	ChIP-seq	EFO:0002067	K562	immortalized cell line	adult	female	Homo sapiens					TBL1XR1-human	ENCAB000ALP	DNA		see document	see document		2012-05-14	ENCODE									132380	ENCODE Consortium Analysis Working Group	7179d23bbb19655b2530129332aab3e8	https://www.encodeproject.org/files/ENCFF002CYI/@@download/ENCFF002CYI.bed.gz	hg19
ENCFF001VMX	bed narrowPeak	peaks	ENCSR000EGG	ChIP-seq	EFO:0002067	K562	immortalized cell line	adult	female	Homo sapiens					RCOR1-human	ENCAB000AFK	DNA		see document	see document		2012-05-14	ENCODE									1957921	Michael Snyder, Stanford	1efe7c07cb88530f416b34924fde2d3c	https://www.encodeproject.org/files/ENCFF001VMX/@@download/ENCFF001VMX.bed.gz	hg19
ENCFF002CWK	bed narrowPeak	optimal idr thresholded peaks	ENCSR000EGG	ChIP-seq	EFO:0002067	K562	immortalized cell line	adult	female	Homo sapiens					RCOR1-human	ENCAB000AFK	DNA		see document	see document		2012-05-14	ENCODE									773454	ENCODE Consortium Analysis Working Group	7da6aa23d8d814b41ba1072b9b31d1cb	https://www.encodeproject.org/files/ENCFF002CWK/@@download/ENCFF002CWK.bed.gz	hg19
ENCFF001VOJ	bed narrowPeak	peaks	ENCSR000EGF	ChIP-seq	EFO:0002067	K562	immortalized cell line	adult	female	Homo sapiens					POLR2AphosphoS2-human	ENCAB000AOB	DNA		see document	see document		2012-05-14	ENCODE									1785687	Michael Snyder, Stanford	5f7f919615060c200ba047bece218c5e	https://www.encodeproject.org/files/ENCFF001VOJ/@@download/ENCFF001VOJ.bed.gz	hg19
ENCFF002CXS	bed narrowPeak	optimal idr thresholded peaks	ENCSR000EGF	ChIP-seq	EFO:0002067	K562	immortalized cell line	adult	female	Homo sapiens					POLR2AphosphoS2-human	ENCAB000AOB	DNA		see document	see document		2012-05-14	ENCODE									112983	ENCODE Consortium Analysis Working Group	92403e1ae30fd8ab1f735a7344bbfbd3	https://www.encodeproject.org/files/ENCFF002CXS/@@download/ENCFF002CXS.bed.gz	hg19
ENCFF001VOC	bed narrowPeak	peaks	ENCSR000EGE	ChIP-seq	EFO:0002067	K562	immortalized cell line	adult	female	Homo sapiens					EP300-human	ENCAB000AJM	DNA		see document	see document		2012-05-14	ENCODE									1381827	Michael Snyder, Stanford	68ae1503a36a8e4e49d5435a7ef819da	https://www.encodeproject.org/files/ENCFF001VOC/@@download/ENCFF001VOC.bed.gz	hg19
ENCFF002CXL	bed narrowPeak	optimal idr thresholded peaks	ENCSR000EGE	ChIP-seq	EFO:0002067	K562	immortalized cell line	adult	female	Homo sapiens					EP300-human	ENCAB000AJM	DNA		see document	see document		2012-05-14	ENCODE									560754	ENCODE Consortium Analysis Working Group	ec1717748eb321c02c89b809da728501	https://www.encodeproject.org/files/ENCFF002CXL/@@download/ENCFF002CXL.bed.gz	hg19
ENCFF001VLZ	bed narrowPeak	peaks	ENCSR000EGD	ChIP-seq	EFO:0002067	K562	immortalized cell line	adult	female	Homo sapiens					BACH1-human	ENCAB000AEA	DNA		see document	see document		2012-05-14	ENCODE									429763	Michael Snyder, Stanford	42895329fc8db2bc4549f005a13e4d72	https://www.encodeproject.org/files/ENCFF001VLZ/@@download/ENCFF001VLZ.bed.gz	hg19
ENCFF002CVO	bed narrowPeak	optimal idr thresholded peaks	ENCSR000EGD	ChIP-seq	EFO:0002067	K562	immortalized cell line	adult	female	Homo sapiens					BACH1-human	ENCAB000AEA	DNA		see document	see document		2012-05-14	ENCODE									101541	ENCODE Consortium Analysis Working Group	ffaad9c424d927abf310d20c1269cd5a	https://www.encodeproject.org/files/ENCFF002CVO/@@download/ENCFF002CVO.bed.gz	hg19
ENCFF001VNM	bed narrowPeak	peaks	ENCSR000EGK	ChIP-seq	EFO:0002067	K562	immortalized cell line	adult	female	Homo sapiens	interferon gamma				IRF1-human	ENCAB000AHX	DNA		see document	see document		2012-05-14	ENCODE									842930	Michael Snyder, Stanford	767c90a87cb34d7f74ae69fbd816cf74	https://www.encodeproject.org/files/ENCFF001VNM/@@download/ENCFF001VNM.bed.gz	hg19
ENCFF002CWX	bed narrowPeak	optimal idr thresholded peaks	ENCSR000EGK	ChIP-seq	EFO:0002067	K562	immortalized cell line	adult	female	Homo sapiens	interferon gamma				IRF1-human	ENCAB000AHX	DNA		see document	see document		2012-05-14	ENCODE									265788	ENCODE Consortium Analysis Working Group	24eba98c3ea79e788b5dc044958e6784	https://www.encodeproject.org/files/ENCFF002CWX/@@download/ENCFF002CWX.bed.gz	hg19
ENCFF001VMU	bed narrowPeak	peaks	ENCSR000EGJ	ChIP-seq	EFO:0002067	K562	immortalized cell line	adult	female	Homo sapiens					MYC-human	ENCAB000AET	DNA		see document	see document		2012-05-14	ENCODE									1199066	Michael Snyder, Stanford	41b1b33137420093e34f6c6f25dd363a	https://www.encodeproject.org/files/ENCFF001VMU/@@download/ENCFF001VMU.bed.gz	hg19
ENCFF002CWH	bed narrowPeak	optimal idr thresholded peaks	ENCSR000EGJ	ChIP-seq	EFO:0002067	K562	immortalized cell line	adult	female	Homo sapiens					MYC-human	ENCAB000AET	DNA		see document	see document		2012-05-14	ENCODE									521895	ENCODE Consortium Analysis Working Group	2afcc7647009b98a31ef5cc965732f63	https://www.encodeproject.org/files/ENCFF002CWH/@@download/ENCFF002CWH.bed.gz	hg19
ENCFF001VNQ	bed narrowPeak	peaks	ENCSR000EGI	ChIP-seq	EFO:0002067	K562	immortalized cell line	adult	female	Homo sapiens					MAFF-human	ENCAB000AII	DNA		see document	see document		2012-05-14	ENCODE									1146115	Michael Snyder, Stanford	b2475dc323cf53adefd969fd6e10afd0	https://www.encodeproject.org/files/ENCFF001VNQ/@@download/ENCFF001VNQ.bed.gz	hg19
ENCFF002CXB	bed narrowPeak	optimal idr thresholded peaks	ENCSR000EGI	ChIP-seq	EFO:0002067	K562	immortalized cell line	adult	female	Homo sapiens					MAFF-human	ENCAB000AII	DNA		see document	see document		2012-05-14	ENCODE									556411	ENCODE Consortium Analysis Working Group	184a4a65c0bd447f90055b014d4e2e95	https://www.encodeproject.org/files/ENCFF002CXB/@@download/ENCFF002CXB.bed.gz	hg19
ENCFF001VMK	bed narrowPeak	peaks	ENCSR000EGH	ChIP-seq	EFO:0002067	K562	immortalized cell line	adult	female	Homo sapiens	interferon alpha				JUN-human	ENCAB000AER	DNA		see document	see document		2012-05-14	ENCODE									742055	Michael Snyder, Stanford	1f9d7b9a010e07c19113f25635dc0d41	https://www.encodeproject.org/files/ENCFF001VMK/@@download/ENCFF001VMK.bed.gz	hg19
ENCFF002CVY	bed narrowPeak	optimal idr thresholded peaks	ENCSR000EGH	ChIP-seq	EFO:0002067	K562	immortalized cell line	adult	female	Homo sapiens	interferon alpha				JUN-human	ENCAB000AER	DNA		see document	see document		2012-05-14	ENCODE									217184	ENCODE Consortium Analysis Working Group	c226b910f32186397ea83661cc905568	https://www.encodeproject.org/files/ENCFF002CVY/@@download/ENCFF002CVY.bed.gz	hg19
ENCFF001VON	bed narrowPeak	peaks	ENCSR000EGO	ChIP-seq	EFO:0002067	K562	immortalized cell line	adult	female	Homo sapiens					RFX5-human	ENCAB000AKJ	DNA		see document	see document		2011-10-29	ENCODE									692673	Michael Snyder, Stanford	ae84b26b09857dfc02444fcf70734f7e	https://www.encodeproject.org/files/ENCFF001VON/@@download/ENCFF001VON.bed.gz	hg19
ENCFF002CXV	bed narrowPeak	optimal idr thresholded peaks	ENCSR000EGO	ChIP-seq	EFO:0002067	K562	immortalized cell line	adult	female	Homo sapiens					RFX5-human	ENCAB000AKJ	DNA		see document	see document		2011-10-29	ENCODE									58297	ENCODE Consortium Analysis Working Group	84fc3a4909c0a97058659fbe659e0f55	https://www.encodeproject.org/files/ENCFF002CXV/@@download/ENCFF002CXV.bed.gz	hg19
ENCFF001VNP	bed narrowPeak	peaks	ENCSR000EGN	ChIP-seq	EFO:0002067	K562	immortalized cell line	adult	female	Homo sapiens					JUND-human	ENCAB000AID	DNA		see document	see document		2011-10-29	ENCODE									1778034	Michael Snyder, Stanford	ab5e64ba56a9a195b2d841a044d1d435	https://www.encodeproject.org/files/ENCFF001VNP/@@download/ENCFF001VNP.bed.gz	hg19
ENCFF002CWZ	bed narrowPeak	optimal idr thresholded peaks	ENCSR000EGN	ChIP-seq	EFO:0002067	K562	immortalized cell line	adult	female	Homo sapiens					JUND-human	ENCAB000AID	DNA		see document	see document		2011-10-29	ENCODE									788904	ENCODE Consortium Analysis Working Group	fc92c89774100278488f9604f2b41d14	https://www.encodeproject.org/files/ENCFF002CWZ/@@download/ENCFF002CWZ.bed.gz	hg19
ENCFF001VMZ	bed narrowPeak	peaks	ENCSR000EGM	ChIP-seq	EFO:0002067	K562	immortalized cell line	adult	female	Homo sapiens					CTCF-human	ENCAB000AFQ	DNA		see document	see document		2012-05-14	ENCODE									1633362	Michael Snyder, Stanford	e3fee0039ab77f91306e2853aafa3005	https://www.encodeproject.org/files/ENCFF001VMZ/@@download/ENCFF001VMZ.bed.gz	hg19
ENCFF002CWL	bed narrowPeak	optimal idr thresholded peaks	ENCSR000EGM	ChIP-seq	EFO:0002067	K562	immortalized cell line	adult	female	Homo sapiens					CTCF-human	ENCAB000AFQ	DNA		see document	see document		2012-05-14	ENCODE									1125159	ENCODE Consortium Analysis Working Group	7c774d345a596a6b268fcab76040507a	https://www.encodeproject.org/files/ENCFF002CWL/@@download/ENCFF002CWL.bed.gz	hg19
ENCFF001VNL	bed narrowPeak	peaks	ENCSR000EGL	ChIP-seq	EFO:0002067	K562	immortalized cell line	adult	female	Homo sapiens	interferon alpha				IRF1-human	ENCAB000AHX	DNA		see document	see document		2012-05-14	ENCODE									777725	Michael Snyder, Stanford	c9ce493872b283bdc57102c6469aed39	https://www.encodeproject.org/files/ENCFF001VNL/@@download/ENCFF001VNL.bed.gz	hg19
ENCFF002CWW	bed narrowPeak	optimal idr thresholded peaks	ENCSR000EGL	ChIP-seq	EFO:0002067	K562	immortalized cell line	adult	female	Homo sapiens	interferon alpha				IRF1-human	ENCAB000AHX	DNA		see document	see document		2012-05-14	ENCODE									217639	ENCODE Consortium Analysis Working Group	7abe5f941557c480b288e4e5411459e0	https://www.encodeproject.org/files/ENCFF002CWW/@@download/ENCFF002CWW.bed.gz	hg19
ENCFF001USO	bed narrowPeak	peaks	ENCSR000DLE	ChIP-seq	EFO:0002789	GM19239	immortalized cell line	unknown	male	Homo sapiens					CTCF-human	ENCAB000AXY	DNA		see document	see document		2011-03-17	ENCODE									1384117	Vishwanath Iyer, UTA	12e1b7e9a3f42051505faad4dcc6d71b	https://www.encodeproject.org/files/ENCFF001USO/@@download/ENCFF001USO.bed.gz	hg19
ENCFF002DAO	bed narrowPeak	optimal idr thresholded peaks	ENCSR000DLE	ChIP-seq	EFO:0002789	GM19239	immortalized cell line	unknown	male	Homo sapiens					CTCF-human	ENCAB000AXY	DNA		see document	see document		2011-03-17	ENCODE									783054	ENCODE Consortium Analysis Working Group	d95fe79a0f56bda488beee0ef74e5fcd	https://www.encodeproject.org/files/ENCFF002DAO/@@download/ENCFF002DAO.bed.gz	hg19
ENCFF001YIV	bed narrowPeak	peaks	ENCSR000ERX	ChIP-seq	NTR:0001510	ES-E14	stem cell	embryonic	male	Mus musculus					HCFC1-mouse	ENCAB000AHG	DNA		see document	see document		2012-08-16	ENCODE									209688	Michael Snyder, Stanford	3fa097e8da268063a6d2b4480b07bbc4	https://www.encodeproject.org/files/ENCFF001YIV/@@download/ENCFF001YIV.bed.gz	mm9
ENCFF001YIY	bed narrowPeak	peaks	ENCSR000ERV	ChIP-seq	NTR:0001510	ES-E14	stem cell	embryonic	male	Mus musculus					ZNF384-mouse	ENCAB000AMW	DNA		see document	see document		2012-08-16	ENCODE									459375	Michael Snyder, Stanford	2bd4b919b30e0feb593af9eb2698834f	https://www.encodeproject.org/files/ENCFF001YIY/@@download/ENCFF001YIY.bed.gz	mm9
ENCFF001YIX	bed narrowPeak	peaks	ENCSR000ERW	ChIP-seq	NTR:0001510	ES-E14	stem cell	embryonic	male	Mus musculus					ZC3H11A-mouse	ENCAB000AMN	DNA		see document	see document		2012-08-16	ENCODE									233365	Michael Snyder, Stanford	b86e14f95ca15613a23c042b3128b5c0	https://www.encodeproject.org/files/ENCFF001YIX/@@download/ENCFF001YIX.bed.gz	mm9
ENCFF001ULV	bed broadPeak	peaks	ENCSR000BRW	ChIP-seq	EFO:0002067	K562	immortalized cell line	adult	female	Homo sapiens					TRIM28-human	ENCAB000AMB	DNA		see document	see document		2012-09-10	ENCODE		see document		53 year	1	1			260642	Richard Myers, HAIB	0a69b06cf10e71e76523e2eb49d10009	https://www.encodeproject.org/files/ENCFF001ULV/@@download/ENCFF001ULV.bed.gz	hg19
ENCFF001ULW	bed broadPeak	peaks	ENCSR000BRW	ChIP-seq	EFO:0002067	K562	immortalized cell line	adult	female	Homo sapiens					TRIM28-human	ENCAB000AMB	DNA		see document	see document		2012-09-10	ENCODE		see document		53 year	2	1			75553	Richard Myers, HAIB	93e116c0c7bd0deacafd7d88bfcd5f9a	https://www.encodeproject.org/files/ENCFF001ULW/@@download/ENCFF001ULW.bed.gz	hg19
ENCFF001XMB	bed broadPeak	hotspots	ENCSR000DPS	ChIP-seq	CL:0002552	fibroblast of gingiva	primary cell	adult	female	Homo sapiens					CTCF-human	ENCAB000AFP	DNA		see document	see document		2011-03-17	ENCODE		see document		24 year	1	1			2531211	John Stamatoyannopoulos, UW	a7a91dc674ecb3dfb9707e19931b3e63	https://www.encodeproject.org/files/ENCFF001XMB/@@download/ENCFF001XMB.bed.gz	hg19
ENCFF001XMC	bed narrowPeak	peaks	ENCSR000DPS	ChIP-seq	CL:0002552	fibroblast of gingiva	primary cell	adult	female	Homo sapiens					CTCF-human	ENCAB000AFP	DNA		see document	see document		2011-03-17	ENCODE		see document		24 year	1	1			843481	John Stamatoyannopoulos, UW	d61bc0e3408f71f7fcf0c2dd7f4617be	https://www.encodeproject.org/files/ENCFF001XMC/@@download/ENCFF001XMC.bed.gz	hg19
ENCFF001XMD	bed broadPeak	hotspots	ENCSR000DPS	ChIP-seq	CL:0002552	fibroblast of gingiva	primary cell	adult	female	Homo sapiens					CTCF-human	ENCAB000AFP	DNA		see document	see document		2011-03-17	ENCODE		see document		24 year	2	1			2952941	John Stamatoyannopoulos, UW	96297f24e71ff133fb0f39996d92eb7b	https://www.encodeproject.org/files/ENCFF001XMD/@@download/ENCFF001XMD.bed.gz	hg19
ENCFF001XME	bed narrowPeak	peaks	ENCSR000DPS	ChIP-seq	CL:0002552	fibroblast of gingiva	primary cell	adult	female	Homo sapiens					CTCF-human	ENCAB000AFP	DNA		see document	see document		2011-03-17	ENCODE		see document		24 year	2	1			767870	John Stamatoyannopoulos, UW	54073de26393c7591464492858d7fbba	https://www.encodeproject.org/files/ENCFF001XME/@@download/ENCFF001XME.bed.gz	hg19
ENCFF002DBY	bed narrowPeak	optimal idr thresholded peaks	ENCSR000DPS	ChIP-seq	CL:0002552	fibroblast of gingiva	primary cell	adult	female	Homo sapiens					CTCF-human	ENCAB000AFP	DNA		see document	see document		2011-03-17	ENCODE									987636	ENCODE Consortium Analysis Working Group	715ea220ec130c9be208be04461c66dc	https://www.encodeproject.org/files/ENCFF002DBY/@@download/ENCFF002DBY.bed.gz	hg19
ENCFF001URN	bed broadPeak	peaks	ENCSR000BVO	ChIP-seq	EFO:0001247	T47D	immortalized cell line	adult	female	Homo sapiens					JUND-human	ENCAB000AID	DNA		see document	see document		2012-09-10	ENCODE		see document		54 year	1	1			70734	Richard Myers, HAIB	45e1460fb11fd3d917ae28267ec32dd4	https://www.encodeproject.org/files/ENCFF001URN/@@download/ENCFF001URN.bed.gz	hg19
ENCFF001URO	bed broadPeak	peaks	ENCSR000BVO	ChIP-seq	EFO:0001247	T47D	immortalized cell line	adult	female	Homo sapiens					JUND-human	ENCAB000AID	DNA		see document	see document		2012-09-10	ENCODE		see document		54 year	2	1			62439	Richard Myers, HAIB	a507f30809b7e1ef6f188bfa5e32c6f3	https://www.encodeproject.org/files/ENCFF001URO/@@download/ENCFF001URO.bed.gz	hg19
ENCFF001VIM	bed narrowPeak	peaks	ENCSR000EVM	ChIP-seq	EFO:0002791	HeLa-S3	immortalized cell line	adult	female	Homo sapiens					HA-E2F1-human	ENCAB000ASV	DNA		see document	see document		2011-10-29	ENCODE									126001	Peggy Farnham, USC	e055d51a85d34190c0f8b53dfdc1844e	https://www.encodeproject.org/files/ENCFF001VIM/@@download/ENCFF001VIM.bed.gz	hg19
ENCFF002CSM	bed narrowPeak	optimal idr thresholded peaks	ENCSR000EVM	ChIP-seq	EFO:0002791	HeLa-S3	immortalized cell line	adult	female	Homo sapiens					HA-E2F1-human	ENCAB000ASV	DNA		see document	see document		2011-10-29	ENCODE									246331	ENCODE Consortium Analysis Working Group	864ab74ed79ccb5bc75f7c1d9492a8fc	https://www.encodeproject.org/files/ENCFF002CSM/@@download/ENCFF002CSM.bed.gz	hg19
ENCFF001XMR	bed broadPeak	hotspots	ENCSR000DQI	ChIP-seq	EFO:0002779	BJ	immortalized cell line	newborn	male	Homo sapiens					CTCF-human	ENCAB000AFP	DNA		see document	see document		2011-03-17	ENCODE		see document			1	1			2242492	John Stamatoyannopoulos, UW	d90352b55e007dee8e29ae903060c603	https://www.encodeproject.org/files/ENCFF001XMR/@@download/ENCFF001XMR.bed.gz	hg19
ENCFF001XMS	bed broadPeak	hotspots	ENCSR000DQI	ChIP-seq	EFO:0002779	BJ	immortalized cell line	newborn	male	Homo sapiens					CTCF-human	ENCAB000AFP	DNA		see document	see document		2011-03-17	ENCODE		see document			2	1			1997925	John Stamatoyannopoulos, UW	3e1cbe3c80c4357dc627b69e58a5ef59	https://www.encodeproject.org/files/ENCFF001XMS/@@download/ENCFF001XMS.bed.gz	hg19
ENCFF001XMT	bed narrowPeak	peaks	ENCSR000DQI	ChIP-seq	EFO:0002779	BJ	immortalized cell line	newborn	male	Homo sapiens					CTCF-human	ENCAB000AFP	DNA		see document	see document		2011-03-17	ENCODE		see document			1	1			839053	John Stamatoyannopoulos, UW	8f1e2b7c669be0b177311aa1ac6fe8d3	https://www.encodeproject.org/files/ENCFF001XMT/@@download/ENCFF001XMT.bed.gz	hg19
ENCFF001XMU	bed narrowPeak	peaks	ENCSR000DQI	ChIP-seq	EFO:0002779	BJ	immortalized cell line	newborn	male	Homo sapiens					CTCF-human	ENCAB000AFP	DNA		see document	see document		2011-03-17	ENCODE		see document			2	1			692623	John Stamatoyannopoulos, UW	baaf1db2fcd53395f86ae116ecc0d17b	https://www.encodeproject.org/files/ENCFF001XMU/@@download/ENCFF001XMU.bed.gz	hg19
ENCFF002DCC	bed narrowPeak	optimal idr thresholded peaks	ENCSR000DQI	ChIP-seq	EFO:0002779	BJ	immortalized cell line	newborn	male	Homo sapiens					CTCF-human	ENCAB000AFP	DNA		see document	see document		2011-03-17	ENCODE									877867	ENCODE Consortium Analysis Working Group	bb97df8c169ee43a57c4f9c008ecac67	https://www.encodeproject.org/files/ENCFF002DCC/@@download/ENCFF002DCC.bed.gz	hg19
ENCFF001XQJ	bed broadPeak	hotspots	ENCSR000DTO	ChIP-seq	EFO:0002824	HCT116	immortalized cell line	unknown	male	Homo sapiens					CTCF-human	ENCAB000AFP	DNA		see document	see document		2012-01-17	ENCODE		see document			1	1			2366306	John Stamatoyannopoulos, UW	89e7779cfa538ecc8d9fdafcbd47784b	https://www.encodeproject.org/files/ENCFF001XQJ/@@download/ENCFF001XQJ.bed.gz	hg19
ENCFF001XQK	bed broadPeak	hotspots	ENCSR000DTO	ChIP-seq	EFO:0002824	HCT116	immortalized cell line	unknown	male	Homo sapiens					CTCF-human	ENCAB000AFP	DNA		see document	see document		2012-01-17	ENCODE		see document			2	1			2241001	John Stamatoyannopoulos, UW	f76ecdb679ca6134c0508b2085dfe7d7	https://www.encodeproject.org/files/ENCFF001XQK/@@download/ENCFF001XQK.bed.gz	hg19
ENCFF001XQL	bed narrowPeak	peaks	ENCSR000DTO	ChIP-seq	EFO:0002824	HCT116	immortalized cell line	unknown	male	Homo sapiens					CTCF-human	ENCAB000AFP	DNA		see document	see document		2012-01-17	ENCODE		see document			1	1			772867	John Stamatoyannopoulos, UW	faa325fa72bc1c6e7f185585149f625a	https://www.encodeproject.org/files/ENCFF001XQL/@@download/ENCFF001XQL.bed.gz	hg19
ENCFF001XQM	bed narrowPeak	peaks	ENCSR000DTO	ChIP-seq	EFO:0002824	HCT116	immortalized cell line	unknown	male	Homo sapiens					CTCF-human	ENCAB000AFP	DNA		see document	see document		2012-01-17	ENCODE		see document			2	1			632186	John Stamatoyannopoulos, UW	2d732a8daebf71f3cd527787a2327939	https://www.encodeproject.org/files/ENCFF001XQM/@@download/ENCFF001XQM.bed.gz	hg19
ENCFF002DCT	bed narrowPeak	optimal idr thresholded peaks	ENCSR000DTO	ChIP-seq	EFO:0002824	HCT116	immortalized cell line	unknown	male	Homo sapiens					CTCF-human	ENCAB000AFP	DNA		see document	see document		2012-01-17	ENCODE									1029268	ENCODE Consortium Analysis Working Group	ac9c4f461d11122b8f3cf90373558794	https://www.encodeproject.org/files/ENCFF002DCT/@@download/ENCFF002DCT.bed.gz	hg19
ENCFF001UEU	bed broadPeak	peaks	ENCSR000BNY	ChIP-seq	EFO:0002824	HCT116	immortalized cell line	unknown	male	Homo sapiens					ZBTB33-human	ENCAB000AML	DNA		see document	see document		2011-07-18	ENCODE		see document			1	1			69179	Richard Myers, HAIB	ff21d33126eae9e2d9f6aa5cadc17bc7	https://www.encodeproject.org/files/ENCFF001UEU/@@download/ENCFF001UEU.bed.gz	hg19
ENCFF001UEV	bed broadPeak	peaks	ENCSR000BNY	ChIP-seq	EFO:0002824	HCT116	immortalized cell line	unknown	male	Homo sapiens					ZBTB33-human	ENCAB000AML	DNA		see document	see document		2011-07-18	ENCODE		see document			2	1			25514	Richard Myers, HAIB	88e21a37955d51ed39adf31ed35525f8	https://www.encodeproject.org/files/ENCFF001UEV/@@download/ENCFF001UEV.bed.gz	hg19
ENCFF002CJW	bed narrowPeak	optimal idr thresholded peaks	ENCSR000BNY	ChIP-seq	EFO:0002824	HCT116	immortalized cell line	unknown	male	Homo sapiens					ZBTB33-human	ENCAB000AML	DNA		see document	see document		2011-07-18	ENCODE									91510	ENCODE Consortium Analysis Working Group	be6f4db63d4c847ba0e4002c942f8acf	https://www.encodeproject.org/files/ENCFF002CJW/@@download/ENCFF002CJW.bed.gz	hg19
ENCFF001UEO	bed broadPeak	peaks	ENCSR000BVJ	ChIP-seq	EFO:0002824	HCT116	immortalized cell line	unknown	male	Homo sapiens					TEAD4-human	ENCAB000ALW	DNA		see document	see document		2012-09-10	ENCODE		see document			1	1			43589	Richard Myers, HAIB	6ebcda1ab5ddfa8c2362d56cbe91649f	https://www.encodeproject.org/files/ENCFF001UEO/@@download/ENCFF001UEO.bed.gz	hg19
ENCFF001UEP	bed broadPeak	peaks	ENCSR000BVJ	ChIP-seq	EFO:0002824	HCT116	immortalized cell line	unknown	male	Homo sapiens					TEAD4-human	ENCAB000ALW	DNA		see document	see document		2012-09-10	ENCODE		see document			2	1			36332	Richard Myers, HAIB	5e5a2fa33f4191cd904b716b3679e7d3	https://www.encodeproject.org/files/ENCFF001UEP/@@download/ENCFF001UEP.bed.gz	hg19
ENCFF001UEE	bed broadPeak	peaks	ENCSR000BML	ChIP-seq	EFO:0002824	HCT116	immortalized cell line	unknown	male	Homo sapiens					POLR2AphosphoS5-human	ENCAB000AOD	DNA		see document	see document		2011-07-18	ENCODE		see document			1	1			564962	Richard Myers, HAIB	a72b31a9a8dd79e8f5c52c078e3fe626	https://www.encodeproject.org/files/ENCFF001UEE/@@download/ENCFF001UEE.bed.gz	hg19
ENCFF001UEF	bed broadPeak	peaks	ENCSR000BML	ChIP-seq	EFO:0002824	HCT116	immortalized cell line	unknown	male	Homo sapiens					POLR2AphosphoS5-human	ENCAB000AOD	DNA		see document	see document		2011-07-18	ENCODE		see document			2	1			689417	Richard Myers, HAIB	d70c78fd472cfd1a1fd3f117ed48ed37	https://www.encodeproject.org/files/ENCFF001UEF/@@download/ENCFF001UEF.bed.gz	hg19
ENCFF002CJU	bed narrowPeak	optimal idr thresholded peaks	ENCSR000BML	ChIP-seq	EFO:0002824	HCT116	immortalized cell line	unknown	male	Homo sapiens					POLR2AphosphoS5-human	ENCAB000AOD	DNA		see document	see document		2011-07-18	ENCODE									591744	ENCODE Consortium Analysis Working Group	a43279815d0173f798277e643247cfaa	https://www.encodeproject.org/files/ENCFF002CJU/@@download/ENCFF002CJU.bed.gz	hg19
ENCFF001VHJ	bed narrowPeak	peaks	ENCSR000EUU	ChIP-seq	EFO:0002824	HCT116	immortalized cell line	unknown	male	Homo sapiens					POLR2A-human	ENCAB000AOC	DNA		see document	see document		2011-10-29	ENCODE									178591	Peggy Farnham, USC	d0d1bfbeaa29236b32a15aefbcd2e2a3	https://www.encodeproject.org/files/ENCFF001VHJ/@@download/ENCFF001VHJ.bed.gz	hg19
ENCFF002CRK	bed narrowPeak	optimal idr thresholded peaks	ENCSR000EUU	ChIP-seq	EFO:0002824	HCT116	immortalized cell line	unknown	male	Homo sapiens					POLR2A-human	ENCAB000AOC	DNA		see document	see document		2011-10-29	ENCODE									275157	ENCODE Consortium Analysis Working Group	8d6308bece57b66ec8e74bb7082cb64d	https://www.encodeproject.org/files/ENCFF002CRK/@@download/ENCFF002CRK.bed.gz	hg19
ENCFF001VHK	bed narrowPeak	peaks	ENCSR000EUV	ChIP-seq	EFO:0002824	HCT116	immortalized cell line	unknown	male	Homo sapiens					TCF7L2-human	ENCAB000AOA	DNA		see document	see document		2011-10-29	ENCODE									339588	Peggy Farnham, USC	2816793e812a1492fa1f2d94fbdf50d1	https://www.encodeproject.org/files/ENCFF001VHK/@@download/ENCFF001VHK.bed.gz	hg19
ENCFF002CRL	bed narrowPeak	optimal idr thresholded peaks	ENCSR000EUV	ChIP-seq	EFO:0002824	HCT116	immortalized cell line	unknown	male	Homo sapiens					TCF7L2-human	ENCAB000AOA	DNA		see document	see document		2011-10-29	ENCODE									466194	ENCODE Consortium Analysis Working Group	7f18bfe98db60069b43b57fbd4fe264c	https://www.encodeproject.org/files/ENCFF002CRL/@@download/ENCFF002CRL.bed.gz	hg19
ENCFF001XTP	bed broadPeak	hotspots	ENCSR000DXI	ChIP-seq	CL:0002328	bronchial epithelial cell	primary cell	unknown	unknown	Homo sapiens					CTCF-human	ENCAB000AFP	DNA		see document	see document		2011-03-17	ENCODE		see document			1	1			2230519	John Stamatoyannopoulos, UW	0f02e6cc1c8cfb90996bf15ab0240d78	https://www.encodeproject.org/files/ENCFF001XTP/@@download/ENCFF001XTP.bed.gz	hg19
ENCFF001XTQ	bed narrowPeak	peaks	ENCSR000DXI	ChIP-seq	CL:0002328	bronchial epithelial cell	primary cell	unknown	unknown	Homo sapiens					CTCF-human	ENCAB000AFP	DNA		see document	see document		2011-03-17	ENCODE		see document			1	1			764075	John Stamatoyannopoulos, UW	5477edaaa4ae7c17ab6288a99066c007	https://www.encodeproject.org/files/ENCFF001XTQ/@@download/ENCFF001XTQ.bed.gz	hg19
ENCFF001XTR	bed broadPeak	hotspots	ENCSR000DXI	ChIP-seq	CL:0002328	bronchial epithelial cell	primary cell	unknown	unknown	Homo sapiens					CTCF-human	ENCAB000AFP	DNA		see document	see document		2011-03-17	ENCODE		see document			2	1			2336729	John Stamatoyannopoulos, UW	87554063ad0ddbb38329e9a3731c8812	https://www.encodeproject.org/files/ENCFF001XTR/@@download/ENCFF001XTR.bed.gz	hg19
ENCFF001XTS	bed narrowPeak	peaks	ENCSR000DXI	ChIP-seq	CL:0002328	bronchial epithelial cell	primary cell	unknown	unknown	Homo sapiens					CTCF-human	ENCAB000AFP	DNA		see document	see document		2011-03-17	ENCODE		see document			2	1			859303	John Stamatoyannopoulos, UW	772bfb88e8cf6aad3cae3467a73f969d	https://www.encodeproject.org/files/ENCFF001XTS/@@download/ENCFF001XTS.bed.gz	hg19
ENCFF002DDQ	bed narrowPeak	optimal idr thresholded peaks	ENCSR000DXI	ChIP-seq	CL:0002328	bronchial epithelial cell	primary cell	unknown	unknown	Homo sapiens					CTCF-human	ENCAB000AFP	DNA		see document	see document		2011-03-17	ENCODE									837045	ENCODE Consortium Analysis Working Group	b5b6873cc98fdcb33c369f06cb4ce76b	https://www.encodeproject.org/files/ENCFF002DDQ/@@download/ENCFF002DDQ.bed.gz	hg19
ENCFF001UEA	bed broadPeak	peaks	ENCSR000BSH	ChIP-seq	EFO:0002824	HCT116	immortalized cell line	unknown	male	Homo sapiens					MAX-human	ENCAB000AIL	DNA		see document	see document		2012-09-10	ENCODE		see document			1	1			127280	Richard Myers, HAIB	9590213a8176b627e605a4f76a97c52a	https://www.encodeproject.org/files/ENCFF001UEA/@@download/ENCFF001UEA.bed.gz	hg19
ENCFF001UEB	bed broadPeak	peaks	ENCSR000BSH	ChIP-seq	EFO:0002824	HCT116	immortalized cell line	unknown	male	Homo sapiens					MAX-human	ENCAB000AIL	DNA		see document	see document		2012-09-10	ENCODE		see document			2	1			170892	Richard Myers, HAIB	fdaa90fe23ebc63da59f47132adc48f6	https://www.encodeproject.org/files/ENCFF001UEB/@@download/ENCFF001UEB.bed.gz	hg19
ENCFF001UDO	bed broadPeak	peaks	ENCSR000BSD	ChIP-seq	EFO:0002824	HCT116	immortalized cell line	unknown	male	Homo sapiens					CEBPB-human	ENCAB000AFB	DNA		see document	see document		2012-09-10	ENCODE		see document			1	1			104462	Richard Myers, HAIB	bc482c7f15e38ebcae2592d9211e1c30	https://www.encodeproject.org/files/ENCFF001UDO/@@download/ENCFF001UDO.bed.gz	hg19
ENCFF001UDP	bed broadPeak	peaks	ENCSR000BSD	ChIP-seq	EFO:0002824	HCT116	immortalized cell line	unknown	male	Homo sapiens					CEBPB-human	ENCAB000AFB	DNA		see document	see document		2012-09-10	ENCODE		see document			2	1			123245	Richard Myers, HAIB	5c531a9eae920aa3069f6eeb375bfa3d	https://www.encodeproject.org/files/ENCFF001UDP/@@download/ENCFF001UDP.bed.gz	hg19
ENCFF001UDQ	bed broadPeak	peaks	ENCSR000BSE	ChIP-seq	EFO:0002824	HCT116	immortalized cell line	unknown	male	Homo sapiens					CTCF-human	ENCAB000AFR	DNA		see document	see document		2012-09-10	ENCODE		see document			1	1			253129	Richard Myers, HAIB	f367e0e8e82a283001ebbf2457ff4781	https://www.encodeproject.org/files/ENCFF001UDQ/@@download/ENCFF001UDQ.bed.gz	hg19
ENCFF001UDR	bed broadPeak	peaks	ENCSR000BSE	ChIP-seq	EFO:0002824	HCT116	immortalized cell line	unknown	male	Homo sapiens					CTCF-human	ENCAB000AFR	DNA		see document	see document		2012-09-10	ENCODE		see document			2	1			506953	Richard Myers, HAIB	e3803729abcd5a5e5085a81671070ba8	https://www.encodeproject.org/files/ENCFF001UDR/@@download/ENCFF001UDR.bed.gz	hg19
ENCFF001UEK	bed broadPeak	peaks	ENCSR000BSF	ChIP-seq	EFO:0002824	HCT116	immortalized cell line	unknown	male	Homo sapiens					SP1-human	ENCAB000AKY	DNA		see document	see document		2012-09-10	ENCODE		see document			1	1			173956	Richard Myers, HAIB	0c843494b37001167975cfba86984c97	https://www.encodeproject.org/files/ENCFF001UEK/@@download/ENCFF001UEK.bed.gz	hg19
ENCFF001UEL	bed broadPeak	peaks	ENCSR000BSF	ChIP-seq	EFO:0002824	HCT116	immortalized cell line	unknown	male	Homo sapiens					SP1-human	ENCAB000AKY	DNA		see document	see document		2012-09-10	ENCODE		see document			2	1			197995	Richard Myers, HAIB	977415ef0f6d0692c47a7a31b89ec7c7	https://www.encodeproject.org/files/ENCFF001UEL/@@download/ENCFF001UEL.bed.gz	hg19
ENCFF001UEI	bed broadPeak	peaks	ENCSR000BSG	ChIP-seq	EFO:0002824	HCT116	immortalized cell line	unknown	male	Homo sapiens					SIN3A-human	ENCAB000AKS	DNA		see document	see document		2012-09-10	ENCODE		see document			1	1			34668	Richard Myers, HAIB	0576caf6e9d5c882f6c5d1adc1397a16	https://www.encodeproject.org/files/ENCFF001UEI/@@download/ENCFF001UEI.bed.gz	hg19
ENCFF001UEJ	bed broadPeak	peaks	ENCSR000BSG	ChIP-seq	EFO:0002824	HCT116	immortalized cell line	unknown	male	Homo sapiens					SIN3A-human	ENCAB000AKS	DNA		see document	see document		2012-09-10	ENCODE		see document			2	1			41716	Richard Myers, HAIB	7dd94af61628fa3fc1c07ce288e8a195	https://www.encodeproject.org/files/ENCFF001UEJ/@@download/ENCFF001UEJ.bed.gz	hg19
ENCFF001UDY	bed broadPeak	peaks	ENCSR000BSA	ChIP-seq	EFO:0002824	HCT116	immortalized cell line	unknown	male	Homo sapiens					JUND-human	ENCAB000AID	DNA		see document	see document		2012-09-10	ENCODE		see document			1	1			161923	Richard Myers, HAIB	f51811624309dee9545a48bec0b6c649	https://www.encodeproject.org/files/ENCFF001UDY/@@download/ENCFF001UDY.bed.gz	hg19
ENCFF001UDZ	bed broadPeak	peaks	ENCSR000BSA	ChIP-seq	EFO:0002824	HCT116	immortalized cell line	unknown	male	Homo sapiens					JUND-human	ENCAB000AID	DNA		see document	see document		2012-09-10	ENCODE		see document			2	1			198999	Richard Myers, HAIB	984de86e2efb88e3e5012eeaa60eaccf	https://www.encodeproject.org/files/ENCFF001UDZ/@@download/ENCFF001UDZ.bed.gz	hg19
ENCFF001UEG	bed broadPeak	peaks	ENCSR000BSB	ChIP-seq	EFO:0002824	HCT116	immortalized cell line	unknown	male	Homo sapiens					RAD21-human	ENCAB000AKG	DNA		see document	see document		2012-09-10	ENCODE		see document			1	1			483074	Richard Myers, HAIB	97e05f4cf725c1b5ee1c6a0b13ef18aa	https://www.encodeproject.org/files/ENCFF001UEG/@@download/ENCFF001UEG.bed.gz	hg19
ENCFF001UEH	bed broadPeak	peaks	ENCSR000BSB	ChIP-seq	EFO:0002824	HCT116	immortalized cell line	unknown	male	Homo sapiens					RAD21-human	ENCAB000AKG	DNA		see document	see document		2012-09-10	ENCODE		see document			2	1			610639	Richard Myers, HAIB	24bf65a941f10b2c3c9fb25608be98ce	https://www.encodeproject.org/files/ENCFF001UEH/@@download/ENCFF001UEH.bed.gz	hg19
ENCFF001UEM	bed broadPeak	peaks	ENCSR000BSC	ChIP-seq	EFO:0002824	HCT116	immortalized cell line	unknown	male	Homo sapiens					SRF-human	ENCAB000ALE	DNA		see document	see document		2012-09-10	ENCODE		see document			1	1			38682	Richard Myers, HAIB	c0ee5da37aa653536927f10cf36c681b	https://www.encodeproject.org/files/ENCFF001UEM/@@download/ENCFF001UEM.bed.gz	hg19
ENCFF001UEN	bed broadPeak	peaks	ENCSR000BSC	ChIP-seq	EFO:0002824	HCT116	immortalized cell line	unknown	male	Homo sapiens					SRF-human	ENCAB000ALE	DNA		see document	see document		2012-09-10	ENCODE		see document			2	1			40501	Richard Myers, HAIB	a4dca44daf7e46dd46b49f67803b970c	https://www.encodeproject.org/files/ENCFF001UEN/@@download/ENCFF001UEN.bed.gz	hg19
ENCFF001UES	bed broadPeak	peaks	ENCSR000BNX	ChIP-seq	EFO:0002824	HCT116	immortalized cell line	unknown	male	Homo sapiens					YY1-human	ENCAB000ANT	DNA		see document	see document		2011-07-18	ENCODE		see document			1	1			100586	Richard Myers, HAIB	f360cb39cd0c3b44d7adf67448bf2b49	https://www.encodeproject.org/files/ENCFF001UES/@@download/ENCFF001UES.bed.gz	hg19
ENCFF001UET	bed broadPeak	peaks	ENCSR000BNX	ChIP-seq	EFO:0002824	HCT116	immortalized cell line	unknown	male	Homo sapiens					YY1-human	ENCAB000ANT	DNA		see document	see document		2011-07-18	ENCODE		see document			2	1			442848	Richard Myers, HAIB	724d74fe93aeea7be810924b5b781048	https://www.encodeproject.org/files/ENCFF001UET/@@download/ENCFF001UET.bed.gz	hg19
ENCFF002CJV	bed narrowPeak	optimal idr thresholded peaks	ENCSR000BNX	ChIP-seq	EFO:0002824	HCT116	immortalized cell line	unknown	male	Homo sapiens					YY1-human	ENCAB000ANT	DNA		see document	see document		2011-07-18	ENCODE									247408	ENCODE Consortium Analysis Working Group	8434fd1558c6032c05a432d7ee3200d0	https://www.encodeproject.org/files/ENCFF002CJV/@@download/ENCFF002CJV.bed.gz	hg19
ENCFF001UDS	bed broadPeak	peaks	ENCSR000BRZ	ChIP-seq	EFO:0002824	HCT116	immortalized cell line	unknown	male	Homo sapiens					EGR1-human	ENCAB000ASX	DNA		see document	see document		2012-09-10	ENCODE		see document			1	1			88864	Richard Myers, HAIB	ade3440bcf646f92e6e4a1d275259ebd	https://www.encodeproject.org/files/ENCFF001UDS/@@download/ENCFF001UDS.bed.gz	hg19
ENCFF001UDT	bed broadPeak	peaks	ENCSR000BRZ	ChIP-seq	EFO:0002824	HCT116	immortalized cell line	unknown	male	Homo sapiens					EGR1-human	ENCAB000ASX	DNA		see document	see document		2012-09-10	ENCODE		see document			2	1			69822	Richard Myers, HAIB	92b2a69ad0e7ebc764e8b2b7b9fc88fa	https://www.encodeproject.org/files/ENCFF001UDT/@@download/ENCFF001UDT.bed.gz	hg19
ENCFF001UDM	bed broadPeak	peaks	ENCSR000BUH	ChIP-seq	EFO:0002824	HCT116	immortalized cell line	unknown	male	Homo sapiens					CBX3-human	ENCAB000AEW	DNA		see document	see document		2012-09-10	ENCODE		see document			1	1			74273	Richard Myers, HAIB	f1d8f23563ee2e07e7fe47cd5311d52c	https://www.encodeproject.org/files/ENCFF001UDM/@@download/ENCFF001UDM.bed.gz	hg19
ENCFF001UDN	bed broadPeak	peaks	ENCSR000BUH	ChIP-seq	EFO:0002824	HCT116	immortalized cell line	unknown	male	Homo sapiens					CBX3-human	ENCAB000AEW	DNA		see document	see document		2012-09-10	ENCODE		see document			2	1			160701	Richard Myers, HAIB	bbab60776ef5ecb1c2c41e3d86110204	https://www.encodeproject.org/files/ENCFF001UDN/@@download/ENCFF001UDN.bed.gz	hg19
ENCFF001UEQ	bed broadPeak	peaks	ENCSR000BVK	ChIP-seq	EFO:0002824	HCT116	immortalized cell line	unknown	male	Homo sapiens					USF1-human	ENCAB000AMF	DNA		see document	see document		2012-09-10	ENCODE		see document			1	1			67786	Richard Myers, HAIB	db36b31f580443a96fec96bccd9bb84e	https://www.encodeproject.org/files/ENCFF001UEQ/@@download/ENCFF001UEQ.bed.gz	hg19
ENCFF001UER	bed broadPeak	peaks	ENCSR000BVK	ChIP-seq	EFO:0002824	HCT116	immortalized cell line	unknown	male	Homo sapiens					USF1-human	ENCAB000AMF	DNA		see document	see document		2012-09-10	ENCODE		see document			2	1			121770	Richard Myers, HAIB	5a8908371f2e366a54f11e0c0376783d	https://www.encodeproject.org/files/ENCFF001UER/@@download/ENCFF001UER.bed.gz	hg19
ENCFF001UDK	bed broadPeak	peaks	ENCSR000BUG	ChIP-seq	EFO:0002824	HCT116	immortalized cell line	unknown	male	Homo sapiens					ATF3-human	ENCAB000ADZ	DNA		see document	see document		2012-09-10	ENCODE		see document			1	1			18065	Richard Myers, HAIB	596b750ffb29d77d3271245c1a9bd6a8	https://www.encodeproject.org/files/ENCFF001UDK/@@download/ENCFF001UDK.bed.gz	hg19
ENCFF001UDL	bed broadPeak	peaks	ENCSR000BUG	ChIP-seq	EFO:0002824	HCT116	immortalized cell line	unknown	male	Homo sapiens					ATF3-human	ENCAB000ADZ	DNA		see document	see document		2012-09-10	ENCODE		see document			2	1			20130	Richard Myers, HAIB	51f47acbc86d0664c45078f81dd7ebd0	https://www.encodeproject.org/files/ENCFF001UDL/@@download/ENCFF001UDL.bed.gz	hg19
ENCFF001UEC	bed broadPeak	peaks	ENCSR000BVI	ChIP-seq	EFO:0002824	HCT116	immortalized cell line	unknown	male	Homo sapiens					REST-human	ENCAB000AJK	DNA		see document	see document		2012-09-10	ENCODE		see document			1	1			47451	Richard Myers, HAIB	0f71cf442a0a7578ceacedeb894e8fb9	https://www.encodeproject.org/files/ENCFF001UEC/@@download/ENCFF001UEC.bed.gz	hg19
ENCFF001UED	bed broadPeak	peaks	ENCSR000BVI	ChIP-seq	EFO:0002824	HCT116	immortalized cell line	unknown	male	Homo sapiens					REST-human	ENCAB000AJK	DNA		see document	see document		2012-09-10	ENCODE		see document			2	1			56352	Richard Myers, HAIB	8f5e07dca40500bb19c5dac5f285fe6e	https://www.encodeproject.org/files/ENCFF001UED/@@download/ENCFF001UED.bed.gz	hg19
ENCFF001UDU	bed broadPeak	peaks	ENCSR000BVH	ChIP-seq	EFO:0002824	HCT116	immortalized cell line	unknown	male	Homo sapiens					ELF1-human	ENCAB000AGA	DNA		see document	see document		2012-09-10	ENCODE		see document			1	1			28789	Richard Myers, HAIB	14e97cdc854066efc8333744963e4983	https://www.encodeproject.org/files/ENCFF001UDU/@@download/ENCFF001UDU.bed.gz	hg19
ENCFF001UDV	bed broadPeak	peaks	ENCSR000BVH	ChIP-seq	EFO:0002824	HCT116	immortalized cell line	unknown	male	Homo sapiens					ELF1-human	ENCAB000AGA	DNA		see document	see document		2012-09-10	ENCODE		see document			2	1			49594	Richard Myers, HAIB	dba3d6c194b63ebe7ca56ab58137c820	https://www.encodeproject.org/files/ENCFF001UDV/@@download/ENCFF001UDV.bed.gz	hg19
ENCFF001UDW	bed broadPeak	peaks	ENCSR000BTE	ChIP-seq	EFO:0002824	HCT116	immortalized cell line	unknown	male	Homo sapiens					FOSL1-human	ENCAB000AGJ	DNA		see document	see document		2012-09-10	ENCODE		see document			1	1			169443	Richard Myers, HAIB	c5de02c4d1b4d8207070f89c3463ead4	https://www.encodeproject.org/files/ENCFF001UDW/@@download/ENCFF001UDW.bed.gz	hg19
ENCFF001UDX	bed broadPeak	peaks	ENCSR000BTE	ChIP-seq	EFO:0002824	HCT116	immortalized cell line	unknown	male	Homo sapiens					FOSL1-human	ENCAB000AGJ	DNA		see document	see document		2012-09-10	ENCODE		see document			2	1			276325	Richard Myers, HAIB	216894b5e74d853dea365eabafc5066f	https://www.encodeproject.org/files/ENCFF001UDX/@@download/ENCFF001UDX.bed.gz	hg19
ENCFF001YAR	bed broadPeak	peaks	ENCSR000CBX	ChIP-seq	CL:2000042	embryonic fibroblast	primary cell	adult	male	Mus musculus					POLR2A-mouse	ENCAB281FBQ	DNA		see document	see document		2011-07-22	ENCODE									373626	Bing Ren, UCSD	8a8326b4b394f658c656e817c6360d04	https://www.encodeproject.org/files/ENCFF001YAR/@@download/ENCFF001YAR.bed.gz	mm9
ENCFF001URD	bed broadPeak	peaks	ENCSR000BQD	ChIP-seq	EFO:0001247	T47D	immortalized cell line	adult	female	Homo sapiens	bisphenol A				ESR1-human	ENCAB000AGD	DNA		see document	see document		2012-02-29	ENCODE		see document		54 year	1	1			44488	Richard Myers, HAIB	4319ffc936656a1a2d76a5b05b358d53	https://www.encodeproject.org/files/ENCFF001URD/@@download/ENCFF001URD.bed.gz	hg19
ENCFF001URE	bed broadPeak	peaks	ENCSR000BQD	ChIP-seq	EFO:0001247	T47D	immortalized cell line	adult	female	Homo sapiens	bisphenol A				ESR1-human	ENCAB000AGD	DNA		see document	see document		2012-02-29	ENCODE		see document		54 year	2	1			52241	Richard Myers, HAIB	bfad9ad0d0f1ed987b8745c4e8671396	https://www.encodeproject.org/files/ENCFF001URE/@@download/ENCFF001URE.bed.gz	hg19
ENCFF002CNU	bed narrowPeak	optimal idr thresholded peaks	ENCSR000BQD	ChIP-seq	EFO:0001247	T47D	immortalized cell line	adult	female	Homo sapiens	bisphenol A				ESR1-human	ENCAB000AGD	DNA		see document	see document		2012-02-29	ENCODE									106459	ENCODE Consortium Analysis Working Group	a86dcd18070158bf29fd91d8da95f8dc	https://www.encodeproject.org/files/ENCFF002CNU/@@download/ENCFF002CNU.bed.gz	hg19
ENCFF001URB	bed broadPeak	peaks	ENCSR000BNO	ChIP-seq	EFO:0001247	T47D	immortalized cell line	adult	female	Homo sapiens	dimethyl sulfoxide				CTCF-human	ENCAB000AFR	DNA		see document	see document		2011-07-18	ENCODE		see document		54 year	1	1			231362	Richard Myers, HAIB	fbeae2014f48ea176a0bb0bbdbbbdbbc	https://www.encodeproject.org/files/ENCFF001URB/@@download/ENCFF001URB.bed.gz	hg19
ENCFF001URC	bed broadPeak	peaks	ENCSR000BNO	ChIP-seq	EFO:0001247	T47D	immortalized cell line	adult	female	Homo sapiens	dimethyl sulfoxide				CTCF-human	ENCAB000AFR	DNA		see document	see document		2011-07-18	ENCODE		see document		54 year	2	1			460187	Richard Myers, HAIB	ce32addc8733e81000f3ee5fec8bf610	https://www.encodeproject.org/files/ENCFF001URC/@@download/ENCFF001URC.bed.gz	hg19
ENCFF002CNT	bed narrowPeak	optimal idr thresholded peaks	ENCSR000BNO	ChIP-seq	EFO:0001247	T47D	immortalized cell line	adult	female	Homo sapiens	dimethyl sulfoxide				CTCF-human	ENCAB000AFR	DNA		see document	see document		2011-07-18	ENCODE									728239	ENCODE Consortium Analysis Working Group	b9dfea54d51b2cbafe754f0cff688fb3	https://www.encodeproject.org/files/ENCFF002CNT/@@download/ENCFF002CNT.bed.gz	hg19
ENCFF001URL	bed broadPeak	peaks	ENCSR000BMX	ChIP-seq	EFO:0001247	T47D	immortalized cell line	adult	female	Homo sapiens	dimethyl sulfoxide				GATA3-human	ENCAB000AGY	DNA		see document	see document		2011-07-18	ENCODE		see document		54 year	1	1			454088	Richard Myers, HAIB	14da5b8ee61869bff9c8b2770639382a	https://www.encodeproject.org/files/ENCFF001URL/@@download/ENCFF001URL.bed.gz	hg19
ENCFF001URM	bed broadPeak	peaks	ENCSR000BMX	ChIP-seq	EFO:0001247	T47D	immortalized cell line	adult	female	Homo sapiens	dimethyl sulfoxide				GATA3-human	ENCAB000AGY	DNA		see document	see document		2011-07-18	ENCODE		see document		54 year	2	1			850443	Richard Myers, HAIB	d9f69e5cbf5cacf5d4697f860385f48e	https://www.encodeproject.org/files/ENCFF001URM/@@download/ENCFF001URM.bed.gz	hg19
ENCFF002CNY	bed narrowPeak	optimal idr thresholded peaks	ENCSR000BMX	ChIP-seq	EFO:0001247	T47D	immortalized cell line	adult	female	Homo sapiens	dimethyl sulfoxide				GATA3-human	ENCAB000AGY	DNA		see document	see document		2011-07-18	ENCODE									712565	ENCODE Consortium Analysis Working Group	7e078e18057c41e9e2ed711465c152ab	https://www.encodeproject.org/files/ENCFF002CNY/@@download/ENCFF002CNY.bed.gz	hg19
ENCFF001URP	bed broadPeak	peaks	ENCSR000BLM	ChIP-seq	EFO:0001247	T47D	immortalized cell line	adult	female	Homo sapiens	dimethyl sulfoxide				EP300-human	ENCAB000AJM	DNA		see document	see document		2011-07-18	ENCODE		see document		54 year	1	1			211252	Richard Myers, HAIB	e0afa6094c7cc6eb5d8bce3966c4b78e	https://www.encodeproject.org/files/ENCFF001URP/@@download/ENCFF001URP.bed.gz	hg19
ENCFF001URQ	bed broadPeak	peaks	ENCSR000BLM	ChIP-seq	EFO:0001247	T47D	immortalized cell line	adult	female	Homo sapiens	dimethyl sulfoxide				EP300-human	ENCAB000AJM	DNA		see document	see document		2011-07-18	ENCODE		see document		54 year	2	1			177064	Richard Myers, HAIB	006f3728e3106bf6dcf2501ba8b1a947	https://www.encodeproject.org/files/ENCFF001URQ/@@download/ENCFF001URQ.bed.gz	hg19
ENCFF002CNZ	bed narrowPeak	optimal idr thresholded peaks	ENCSR000BLM	ChIP-seq	EFO:0001247	T47D	immortalized cell line	adult	female	Homo sapiens	dimethyl sulfoxide				EP300-human	ENCAB000AJM	DNA		see document	see document		2011-07-18	ENCODE									304404	ENCODE Consortium Analysis Working Group	cc82bb3539de76794c10aa5af8af4ada	https://www.encodeproject.org/files/ENCFF002CNZ/@@download/ENCFF002CNZ.bed.gz	hg19
ENCFF001URJ	bed broadPeak	peaks	ENCSR000BKY	ChIP-seq	EFO:0001247	T47D	immortalized cell line	adult	female	Homo sapiens	dimethyl sulfoxide				FOXA1-human	ENCAB000AGN	DNA		see document	see document		2011-07-18	ENCODE		see document		54 year	1	1			590367	Richard Myers, HAIB	6aef3c6a0f0260ee73495b98dde75329	https://www.encodeproject.org/files/ENCFF001URJ/@@download/ENCFF001URJ.bed.gz	hg19
ENCFF001URK	bed broadPeak	peaks	ENCSR000BKY	ChIP-seq	EFO:0001247	T47D	immortalized cell line	adult	female	Homo sapiens	dimethyl sulfoxide				FOXA1-human	ENCAB000AGN	DNA		see document	see document		2011-07-18	ENCODE		see document		54 year	2	1			975427	Richard Myers, HAIB	47933a0b106666508a61272d5e9cbe99	https://www.encodeproject.org/files/ENCFF001URK/@@download/ENCFF001URK.bed.gz	hg19
ENCFF002CNX	bed narrowPeak	optimal idr thresholded peaks	ENCSR000BKY	ChIP-seq	EFO:0001247	T47D	immortalized cell line	adult	female	Homo sapiens	dimethyl sulfoxide				FOXA1-human	ENCAB000AGN	DNA		see document	see document		2011-07-18	ENCODE									790455	ENCODE Consortium Analysis Working Group	354cc51173bb51f774fddb577c87c857	https://www.encodeproject.org/files/ENCFF002CNX/@@download/ENCFF002CNX.bed.gz	hg19
ENCFF001URH	bed broadPeak	peaks	ENCSR000BKN	ChIP-seq	EFO:0001247	T47D	immortalized cell line	adult	female	Homo sapiens	estradiol				ESR1-human	ENCAB000AGD	DNA		see document	see document		2011-07-18	ENCODE		see document		54 year	1	1			161272	Richard Myers, HAIB	e7a1576af1ba4c45e1ac0d5ee5c24860	https://www.encodeproject.org/files/ENCFF001URH/@@download/ENCFF001URH.bed.gz	hg19
ENCFF001URI	bed broadPeak	peaks	ENCSR000BKN	ChIP-seq	EFO:0001247	T47D	immortalized cell line	adult	female	Homo sapiens	estradiol				ESR1-human	ENCAB000AGD	DNA		see document	see document		2011-07-18	ENCODE		see document		54 year	2	1			161701	Richard Myers, HAIB	a17c2dbd624a7dd228764683cade28fb	https://www.encodeproject.org/files/ENCFF001URI/@@download/ENCFF001URI.bed.gz	hg19
ENCFF002CNW	bed narrowPeak	optimal idr thresholded peaks	ENCSR000BKN	ChIP-seq	EFO:0001247	T47D	immortalized cell line	adult	female	Homo sapiens	estradiol				ESR1-human	ENCAB000AGD	DNA		see document	see document		2011-07-18	ENCODE									271221	ENCODE Consortium Analysis Working Group	2f30b3be73980e7aed0e7a69365d501a	https://www.encodeproject.org/files/ENCFF002CNW/@@download/ENCFF002CNW.bed.gz	hg19
ENCFF001URF	bed broadPeak	peaks	ENCSR000BJS	ChIP-seq	EFO:0001247	T47D	immortalized cell line	adult	female	Homo sapiens	genistein				ESR1-human	ENCAB000AGD	DNA		see document	see document		2011-07-18	ENCODE		see document		54 year	1	1			125749	Richard Myers, HAIB	144b982b38669554d835ab13eebbf0d7	https://www.encodeproject.org/files/ENCFF001URF/@@download/ENCFF001URF.bed.gz	hg19
ENCFF001URG	bed broadPeak	peaks	ENCSR000BJS	ChIP-seq	EFO:0001247	T47D	immortalized cell line	adult	female	Homo sapiens	genistein				ESR1-human	ENCAB000AGD	DNA		see document	see document		2011-07-18	ENCODE		see document		54 year	2	1			83593	Richard Myers, HAIB	f87256e1ed97f598a0084ee86d1d13ac	https://www.encodeproject.org/files/ENCFF001URG/@@download/ENCFF001URG.bed.gz	hg19
ENCFF002CNV	bed narrowPeak	optimal idr thresholded peaks	ENCSR000BJS	ChIP-seq	EFO:0001247	T47D	immortalized cell line	adult	female	Homo sapiens	genistein				ESR1-human	ENCAB000AGD	DNA		see document	see document		2011-07-18	ENCODE									272385	ENCODE Consortium Analysis Working Group	12dc7014881286d87e8c2f3746e29e6d	https://www.encodeproject.org/files/ENCFF002CNV/@@download/ENCFF002CNV.bed.gz	hg19
ENCFF001VQM	bed narrowPeak	peaks	ENCSR000FAL	ChIP-seq	EFO:0002798	NB4	immortalized cell line	adult	female	Homo sapiens					POLR2A-human	ENCAB000AOC	DNA		see document	see document		2011-10-29	ENCODE									281480	Sherman Weissman, Yale	8adb6c568f05c9a9b248bdb122444987	https://www.encodeproject.org/files/ENCFF001VQM/@@download/ENCFF001VQM.bed.gz	hg19
ENCFF002CZQ	bed narrowPeak	optimal idr thresholded peaks	ENCSR000FAL	ChIP-seq	EFO:0002798	NB4	immortalized cell line	adult	female	Homo sapiens					POLR2A-human	ENCAB000AOC	DNA		see document	see document		2011-10-29	ENCODE									341078	ENCODE Consortium Analysis Working Group	5c57d3c7fd7ddee3c632f50dc8135d65	https://www.encodeproject.org/files/ENCFF002CZQ/@@download/ENCFF002CZQ.bed.gz	hg19
ENCFF001VJA	bed narrowPeak	peaks	ENCSR000EZL	ChIP-seq	EFO:0002791	HeLa-S3	immortalized cell line	adult	female	Homo sapiens					POLR2A-human	ENCAB000AOC	DNA		see document	see document		2011-10-29	ENCODE									278587	Sherman Weissman, Yale	638d76fe3cbd93e5dd0ea98edfc3ded0	https://www.encodeproject.org/files/ENCFF001VJA/@@download/ENCFF001VJA.bed.gz	hg19
ENCFF002CSY	bed narrowPeak	optimal idr thresholded peaks	ENCSR000EZL	ChIP-seq	EFO:0002791	HeLa-S3	immortalized cell line	adult	female	Homo sapiens					POLR2A-human	ENCAB000AOC	DNA		see document	see document		2011-10-29	ENCODE									453301	ENCODE Consortium Analysis Working Group	ebdabfe25f69ac5107fc0aa03d1ecae4	https://www.encodeproject.org/files/ENCFF002CSY/@@download/ENCFF002CSY.bed.gz	hg19
ENCFF001VJI	bed narrowPeak	peaks	ENCSR000EZK	ChIP-seq	EFO:0002791	HeLa-S3	immortalized cell line	adult	female	Homo sapiens	interferon gamma				STAT1-human	ENCAB000ALF	DNA		see document	see document		2011-10-29	ENCODE									135927	Sherman Weissman, Yale	b2692bf57d526e844baa7e0f1fc4cc3b	https://www.encodeproject.org/files/ENCFF001VJI/@@download/ENCFF001VJI.bed.gz	hg19
ENCFF002CTG	bed narrowPeak	optimal idr thresholded peaks	ENCSR000EZK	ChIP-seq	EFO:0002791	HeLa-S3	immortalized cell line	adult	female	Homo sapiens	interferon gamma				STAT1-human	ENCAB000ALF	DNA		see document	see document		2011-10-29	ENCODE									345134	ENCODE Consortium Analysis Working Group	dc02ec56d2dfe26638e95c008cf01f74	https://www.encodeproject.org/files/ENCFF002CTG/@@download/ENCFF002CTG.bed.gz	hg19
ENCFF001VIT	bed narrowPeak	peaks	ENCSR000EZF	ChIP-seq	EFO:0002791	HeLa-S3	immortalized cell line	adult	female	Homo sapiens					MAX-human	ENCAB000AIL	DNA		see document	see document		2011-10-29	ENCODE									254520	Sherman Weissman, Yale	d90c2cae8dba4b9df5bdd2e4b67177ee	https://www.encodeproject.org/files/ENCFF001VIT/@@download/ENCFF001VIT.bed.gz	hg19
ENCFF001VHZ	bed narrowPeak	peaks	ENCSR000EZE	ChIP-seq	EFO:0002791	HeLa-S3	immortalized cell line	adult	female	Homo sapiens					FOS-human	ENCAB000AEQ	DNA		see document	see document		2011-10-29	ENCODE									188743	Sherman Weissman, Yale	4a5e172a866981471399158fd59c4876	https://www.encodeproject.org/files/ENCFF001VHZ/@@download/ENCFF001VHZ.bed.gz	hg19
ENCFF002CSB	bed narrowPeak	optimal idr thresholded peaks	ENCSR000EZE	ChIP-seq	EFO:0002791	HeLa-S3	immortalized cell line	adult	female	Homo sapiens					FOS-human	ENCAB000AEQ	DNA		see document	see document		2011-10-29	ENCODE									233892	ENCODE Consortium Analysis Working Group	d1cdae9ffcf36c5c0bd31a65c7f33126	https://www.encodeproject.org/files/ENCFF002CSB/@@download/ENCFF002CSB.bed.gz	hg19
ENCFF001VID	bed narrowPeak	peaks	ENCSR000EZD	ChIP-seq	EFO:0002791	HeLa-S3	immortalized cell line	adult	female	Homo sapiens					MYC-human	ENCAB000AET	DNA		see document	see document		2011-10-29	ENCODE									170090	Sherman Weissman, Yale	d262bee59ec5d532b2da831bbec72c1a	https://www.encodeproject.org/files/ENCFF001VID/@@download/ENCFF001VID.bed.gz	hg19
ENCFF002CSE	bed narrowPeak	optimal idr thresholded peaks	ENCSR000EZD	ChIP-seq	EFO:0002791	HeLa-S3	immortalized cell line	adult	female	Homo sapiens					MYC-human	ENCAB000AET	DNA		see document	see document		2011-10-29	ENCODE									253559	ENCODE Consortium Analysis Working Group	cd0ff8cf66b0bac2ec9a653fc3344457	https://www.encodeproject.org/files/ENCFF002CSE/@@download/ENCFF002CSE.bed.gz	hg19
ENCFF001VHY	bed narrowPeak	peaks	ENCSR000EZC	ChIP-seq	EFO:0002791	HeLa-S3	immortalized cell line	adult	female	Homo sapiens					SMARCA4-human	ENCAB000AEO	DNA		see document	see document		2011-10-29	ENCODE									1814	Sherman Weissman, Yale	97547d5e7829b44f301486f069ff2154	https://www.encodeproject.org/files/ENCFF001VHY/@@download/ENCFF001VHY.bed.gz	hg19
ENCFF002CRZ	bed narrowPeak	optimal idr thresholded peaks	ENCSR000EZC	ChIP-seq	EFO:0002791	HeLa-S3	immortalized cell line	adult	female	Homo sapiens					SMARCA4-human	ENCAB000AEO	DNA		see document	see document		2011-10-29	ENCODE									30108	ENCODE Consortium Analysis Working Group	17b2602908fb2488bd9e2b046d59701e	https://www.encodeproject.org/files/ENCFF002CRZ/@@download/ENCFF002CRZ.bed.gz	hg19
ENCFF001VRG	bed narrowPeak	peaks	ENCSR000EYD	ChIP-seq	EFO:0002869	U2OS	immortalized cell line	child	female	Homo sapiens					SETDB1-human	ENCAB000AKP	DNA		see document	see document		2011-10-29	ENCODE									962957	Peggy Farnham, USC	4dfb947e5aae74b1a503e23fc26a08c3	https://www.encodeproject.org/files/ENCFF001VRG/@@download/ENCFF001VRG.bed.gz	hg19
ENCFF002DAC	bed narrowPeak	optimal idr thresholded peaks	ENCSR000EYD	ChIP-seq	EFO:0002869	U2OS	immortalized cell line	child	female	Homo sapiens					SETDB1-human	ENCAB000AKP	DNA		see document	see document		2011-10-29	ENCODE									460702	ENCODE Consortium Analysis Working Group	5d5d24a11707ba48166091f5d4839bf0	https://www.encodeproject.org/files/ENCFF002DAC/@@download/ENCFF002DAC.bed.gz	hg19
ENCFF001VRF	bed narrowPeak	peaks	ENCSR000EYC	ChIP-seq	EFO:0002869	U2OS	immortalized cell line	child	female	Homo sapiens					TRIM28-human	ENCAB000AIE	DNA		see document	see document		2011-10-29	ENCODE									729737	Peggy Farnham, USC	a08112bcfe8f6a6e9494011ea5932cba	https://www.encodeproject.org/files/ENCFF001VRF/@@download/ENCFF001VRF.bed.gz	hg19
ENCFF002DAB	bed narrowPeak	optimal idr thresholded peaks	ENCSR000EYC	ChIP-seq	EFO:0002869	U2OS	immortalized cell line	child	female	Homo sapiens					TRIM28-human	ENCAB000AIE	DNA		see document	see document		2011-10-29	ENCODE									359152	ENCODE Consortium Analysis Working Group	43eb6e30af14c587f54ac14230074fb6	https://www.encodeproject.org/files/ENCFF002DAB/@@download/ENCFF002DAB.bed.gz	hg19
ENCFF001VQV	bed narrowPeak	peaks	ENCSR000EYB	ChIP-seq	EFO:0002717	SH-SY5Y	immortalized cell line	child	female	Homo sapiens					GATA2-human	ENCAB000AGT	DNA		see document	see document		2011-10-29	ENCODE									1013929	Peggy Farnham, USC	4641819dcd03472c7639bdb01bff0e5e	https://www.encodeproject.org/files/ENCFF001VQV/@@download/ENCFF001VQV.bed.gz	hg19
ENCFF002CZZ	bed narrowPeak	optimal idr thresholded peaks	ENCSR000EYB	ChIP-seq	EFO:0002717	SH-SY5Y	immortalized cell line	child	female	Homo sapiens					GATA2-human	ENCAB000AGT	DNA		see document	see document		2011-10-29	ENCODE									780304	ENCODE Consortium Analysis Working Group	4aa5c42a6ba3fff0bc0e0e15e8662518	https://www.encodeproject.org/files/ENCFF002CZZ/@@download/ENCFF002CZZ.bed.gz	hg19
ENCFF001VQW	bed narrowPeak	peaks	ENCSR000EXZ	ChIP-seq	EFO:0002717	SH-SY5Y	immortalized cell line	child	female	Homo sapiens					GATA3-human	ENCAB000AGZ	DNA		see document	see document		2011-10-29	ENCODE									1798391	Peggy Farnham, USC	7c033e264d78c2803d253a9c422fdb92	https://www.encodeproject.org/files/ENCFF001VQW/@@download/ENCFF001VQW.bed.gz	hg19
ENCFF002DAA	bed narrowPeak	optimal idr thresholded peaks	ENCSR000EXZ	ChIP-seq	EFO:0002717	SH-SY5Y	immortalized cell line	child	female	Homo sapiens					GATA3-human	ENCAB000AGZ	DNA		see document	see document		2011-10-29	ENCODE									377422	ENCODE Consortium Analysis Working Group	cf3f4c61f56f1eb7476f8b52534291a5	https://www.encodeproject.org/files/ENCFF002DAA/@@download/ENCFF002DAA.bed.gz	hg19
ENCFF001VQU	bed narrowPeak	peaks	ENCSR000EXX	ChIP-seq	EFO:0002324	Raji	immortalized cell line	child	male	Homo sapiens					POLR2A-human	ENCAB000AOC	DNA		see document	see document		2011-10-29	ENCODE									354605	Peggy Farnham, USC	f4bb8df57040145a3a95dfa4768ef611	https://www.encodeproject.org/files/ENCFF001VQU/@@download/ENCFF001VQU.bed.gz	hg19
ENCFF002CZY	bed narrowPeak	optimal idr thresholded peaks	ENCSR000EXX	ChIP-seq	EFO:0002324	Raji	immortalized cell line	child	male	Homo sapiens					POLR2A-human	ENCAB000AOC	DNA		see document	see document		2011-10-29	ENCODE									413835	ENCODE Consortium Analysis Working Group	52ba9a6d81cca9f3df09523d54362d2d	https://www.encodeproject.org/files/ENCFF002CZY/@@download/ENCFF002CZY.bed.gz	hg19
ENCFF001VQT	bed narrowPeak	peaks	ENCSR000EXR	ChIP-seq	CL:0000765	erythroblast	primary cell	fetal	unknown	Homo sapiens					GATA1-human	ENCAB000AGS	DNA		see document	see document		2011-10-29	ENCODE									74994	Peggy Farnham, USC	80aa4c442db12930754d848196aa35e7	https://www.encodeproject.org/files/ENCFF001VQT/@@download/ENCFF001VQT.bed.gz	hg19
ENCFF002CZX	bed narrowPeak	optimal idr thresholded peaks	ENCSR000EXR	ChIP-seq	CL:0000765	erythroblast	primary cell	fetal	unknown	Homo sapiens					GATA1-human	ENCAB000AGS	DNA		see document	see document		2011-10-29	ENCODE									59044	ENCODE Consortium Analysis Working Group	77c725f5d93f6ab088d6e5f4df5be40c	https://www.encodeproject.org/files/ENCFF002CZX/@@download/ENCFF002CZX.bed.gz	hg19
ENCFF001VQN	bed narrowPeak	peaks	ENCSR000EXH	ChIP-seq	EFO:0005236	NT2/D1	immortalized cell line	unknown	male	Homo sapiens					SUZ12-human	ENCAB000ALJ	DNA		see document	see document		2011-10-29	ENCODE									24615	Peggy Farnham, USC	5ddd43af84db00da35c777070209a449	https://www.encodeproject.org/files/ENCFF001VQN/@@download/ENCFF001VQN.bed.gz	hg19
ENCFF002CZR	bed narrowPeak	optimal idr thresholded peaks	ENCSR000EXH	ChIP-seq	EFO:0005236	NT2/D1	immortalized cell line	unknown	male	Homo sapiens					SUZ12-human	ENCAB000ALJ	DNA		see document	see document		2011-10-29	ENCODE									70181	ENCODE Consortium Analysis Working Group	2af0fe77853dcb21e8352e43c17f29c0	https://www.encodeproject.org/files/ENCFF002CZR/@@download/ENCFF002CZR.bed.gz	hg19
ENCFF001VQO	bed narrowPeak	peaks	ENCSR000EXG	ChIP-seq	EFO:0005236	NT2/D1	immortalized cell line	unknown	male	Homo sapiens					YY1-human	ENCAB000ANS	DNA		see document	see document		2011-10-29	ENCODE									81103	Peggy Farnham, USC	72875badd5cc8cd0bbc285e3be43a8e9	https://www.encodeproject.org/files/ENCFF001VQO/@@download/ENCFF001VQO.bed.gz	hg19
ENCFF002CZS	bed narrowPeak	optimal idr thresholded peaks	ENCSR000EXG	ChIP-seq	EFO:0005236	NT2/D1	immortalized cell line	unknown	male	Homo sapiens					YY1-human	ENCAB000ANS	DNA		see document	see document		2011-10-29	ENCODE									101247	ENCODE Consortium Analysis Working Group	ef545774fec7ba00ceb334efe98e5d95	https://www.encodeproject.org/files/ENCFF002CZS/@@download/ENCFF002CZS.bed.gz	hg19
ENCFF001VQP	bed narrowPeak	peaks	ENCSR000EWY	ChIP-seq	EFO:0005236	NT2/D1	immortalized cell line	unknown	male	Homo sapiens					ZNF274-human	ENCAB000AMU	DNA		see document	see document		2011-10-29	ENCODE									44861	Peggy Farnham, USC	a62018a55b39b6ead0dd3764b86f7b15	https://www.encodeproject.org/files/ENCFF001VQP/@@download/ENCFF001VQP.bed.gz	hg19
ENCFF002CZT	bed narrowPeak	optimal idr thresholded peaks	ENCSR000EWY	ChIP-seq	EFO:0005236	NT2/D1	immortalized cell line	unknown	male	Homo sapiens					ZNF274-human	ENCAB000AMU	DNA		see document	see document		2011-10-29	ENCODE									17080	ENCODE Consortium Analysis Working Group	57fb678cb81a0cb0bc0cd4329ecf7308	https://www.encodeproject.org/files/ENCFF002CZT/@@download/ENCFF002CZT.bed.gz	hg19
ENCFF001VQH	bed narrowPeak	peaks	ENCSR000EWX	ChIP-seq	EFO:0001203	MCF-7	immortalized cell line	adult	female	Homo sapiens					HA-E2F1-human	ENCAB000ASV	DNA		see document	see document		2011-10-29	ENCODE									318314	Peggy Farnham, USC	ba3e0ce4c8a99599edbbb1a87b7cb481	https://www.encodeproject.org/files/ENCFF001VQH/@@download/ENCFF001VQH.bed.gz	hg19
ENCFF002CZL	bed narrowPeak	optimal idr thresholded peaks	ENCSR000EWX	ChIP-seq	EFO:0001203	MCF-7	immortalized cell line	adult	female	Homo sapiens					HA-E2F1-human	ENCAB000ASV	DNA		see document	see document		2011-10-29	ENCODE									503975	ENCODE Consortium Analysis Working Group	401f2b31a20d94eecf6c435323b5861b	https://www.encodeproject.org/files/ENCFF002CZL/@@download/ENCFF002CZL.bed.gz	hg19
ENCFF001VQF	bed narrowPeak	peaks	ENCSR000EWV	ChIP-seq	EFO:0001203	MCF-7	immortalized cell line	adult	female	Homo sapiens					GATA3-human	ENCAB000AGY	DNA		see document	see document		2011-10-29	ENCODE									235608	Peggy Farnham, USC	e61ff8573853711f7da720260fff5879	https://www.encodeproject.org/files/ENCFF001VQF/@@download/ENCFF001VQF.bed.gz	hg19
ENCFF002CZJ	bed narrowPeak	optimal idr thresholded peaks	ENCSR000EWV	ChIP-seq	EFO:0001203	MCF-7	immortalized cell line	adult	female	Homo sapiens					GATA3-human	ENCAB000AGY	DNA		see document	see document		2011-10-29	ENCODE									161667	ENCODE Consortium Analysis Working Group	eef7fcc9c11b39e4bcfe336e069c07cd	https://www.encodeproject.org/files/ENCFF002CZJ/@@download/ENCFF002CZJ.bed.gz	hg19
ENCFF001VQJ	bed narrowPeak	peaks	ENCSR000EWU	ChIP-seq	EFO:0001203	MCF-7	immortalized cell line	adult	female	Homo sapiens					ZNF217-human	ENCAB000AMS	DNA		see document	see document		2011-10-29	ENCODE									380954	Peggy Farnham, USC	197c425bc94cf17dcc0a553b92572aa7	https://www.encodeproject.org/files/ENCFF001VQJ/@@download/ENCFF001VQJ.bed.gz	hg19
ENCFF002CZN	bed narrowPeak	optimal idr thresholded peaks	ENCSR000EWU	ChIP-seq	EFO:0001203	MCF-7	immortalized cell line	adult	female	Homo sapiens					ZNF217-human	ENCAB000AMS	DNA		see document	see document		2011-10-29	ENCODE									258184	ENCODE Consortium Analysis Working Group	3bb1a2b50508c062084f4916f14d2b83	https://www.encodeproject.org/files/ENCFF002CZN/@@download/ENCFF002CZN.bed.gz	hg19
ENCFF001VQI	bed narrowPeak	peaks	ENCSR000EWT	ChIP-seq	EFO:0001203	MCF-7	immortalized cell line	adult	female	Homo sapiens					TCF7L2-human	ENCAB000AOA	DNA		see document	see document		2011-10-29	ENCODE									360354	Peggy Farnham, USC	b880c65186203c229b71c0139f69a70e	https://www.encodeproject.org/files/ENCFF001VQI/@@download/ENCFF001VQI.bed.gz	hg19
ENCFF002CZM	bed narrowPeak	optimal idr thresholded peaks	ENCSR000EWT	ChIP-seq	EFO:0001203	MCF-7	immortalized cell line	adult	female	Homo sapiens					TCF7L2-human	ENCAB000AOA	DNA		see document	see document		2011-10-29	ENCODE									263955	ENCODE Consortium Analysis Working Group	79a1ee48bf1fd09b432fe6f730783b9d	https://www.encodeproject.org/files/ENCFF002CZM/@@download/ENCFF002CZM.bed.gz	hg19
ENCFF001VQG	bed narrowPeak	peaks	ENCSR000EWS	ChIP-seq	EFO:0001203	MCF-7	immortalized cell line	adult	female	Homo sapiens					GATA3-human	ENCAB000AGZ	DNA		see document	see document		2012-05-14	ENCODE									397863	Peggy Farnham, USC	b9638f80eace067466fe530afe663f97	https://www.encodeproject.org/files/ENCFF001VQG/@@download/ENCFF001VQG.bed.gz	hg19
ENCFF002CZK	bed narrowPeak	optimal idr thresholded peaks	ENCSR000EWS	ChIP-seq	EFO:0001203	MCF-7	immortalized cell line	adult	female	Homo sapiens					GATA3-human	ENCAB000AGZ	DNA		see document	see document		2012-05-14	ENCODE									309354	ENCODE Consortium Analysis Working Group	f033be2179122e4ba03dac8731653c5b	https://www.encodeproject.org/files/ENCFF002CZK/@@download/ENCFF002CZK.bed.gz	hg19
ENCFF001VJO	bed narrowPeak	peaks	ENCSR000EVN	ChIP-seq	EFO:0002791	HeLa-S3	immortalized cell line	adult	female	Homo sapiens					NR2C2-human	ENCAB000AMA	DNA		see document	see document		2011-10-29	ENCODE									31693	Peggy Farnham, USC	018ec46ccc5869ea1b2a5552d1d13d93	https://www.encodeproject.org/files/ENCFF001VJO/@@download/ENCFF001VJO.bed.gz	hg19
ENCFF002CTM	bed narrowPeak	optimal idr thresholded peaks	ENCSR000EVN	ChIP-seq	EFO:0002791	HeLa-S3	immortalized cell line	adult	female	Homo sapiens					NR2C2-human	ENCAB000AMA	DNA		see document	see document		2011-10-29	ENCODE									54026	ENCODE Consortium Analysis Working Group	52ff4a1ff05aae193e3ef1b3b89c71a9	https://www.encodeproject.org/files/ENCFF002CTM/@@download/ENCFF002CTM.bed.gz	hg19
ENCFF001VIG	bed narrowPeak	peaks	ENCSR000EVL	ChIP-seq	EFO:0002791	HeLa-S3	immortalized cell line	adult	female	Homo sapiens					E2F4-human	ENCAB000AFV	DNA		see document	see document		2011-10-29	ENCODE									27134	Peggy Farnham, USC	1185dfc47054aa23bb66c7c43141647f	https://www.encodeproject.org/files/ENCFF001VIG/@@download/ENCFF001VIG.bed.gz	hg19
ENCFF002CSH	bed narrowPeak	optimal idr thresholded peaks	ENCSR000EVL	ChIP-seq	EFO:0002791	HeLa-S3	immortalized cell line	adult	female	Homo sapiens					E2F4-human	ENCAB000AFV	DNA		see document	see document		2011-10-29	ENCODE									72250	ENCODE Consortium Analysis Working Group	b0ee76b4bd597ffc28d3fbb455b4bca8	https://www.encodeproject.org/files/ENCFF002CSH/@@download/ENCFF002CSH.bed.gz	hg19
ENCFF001VIH	bed narrowPeak	peaks	ENCSR000EVK	ChIP-seq	EFO:0002791	HeLa-S3	immortalized cell line	adult	female	Homo sapiens					E2F6-human	ENCAB000AFW	DNA		see document	see document		2011-10-29	ENCODE									28040	Peggy Farnham, USC	c7440eebba777b30e17bdd0eb8762fdb	https://www.encodeproject.org/files/ENCFF001VIH/@@download/ENCFF001VIH.bed.gz	hg19
ENCFF002CSI	bed narrowPeak	optimal idr thresholded peaks	ENCSR000EVK	ChIP-seq	EFO:0002791	HeLa-S3	immortalized cell line	adult	female	Homo sapiens					E2F6-human	ENCAB000AFW	DNA		see document	see document		2011-10-29	ENCODE									117604	ENCODE Consortium Analysis Working Group	768813aca230dfe904b00a36c6cffdcd	https://www.encodeproject.org/files/ENCFF002CSI/@@download/ENCFF002CSI.bed.gz	hg19
ENCFF001VIE	bed narrowPeak	peaks	ENCSR000EVJ	ChIP-seq	EFO:0002791	HeLa-S3	immortalized cell line	adult	female	Homo sapiens					E2F1-human	ENCAB000AFU	DNA		see document	see document		2011-10-29	ENCODE									79026	Peggy Farnham, USC	6966e3f6fb92af849a17e99931aa5616	https://www.encodeproject.org/files/ENCFF001VIE/@@download/ENCFF001VIE.bed.gz	hg19
ENCFF002CSG	bed narrowPeak	optimal idr thresholded peaks	ENCSR000EVJ	ChIP-seq	EFO:0002791	HeLa-S3	immortalized cell line	adult	female	Homo sapiens					E2F1-human	ENCAB000AFU	DNA		see document	see document		2011-10-29	ENCODE									129469	ENCODE Consortium Analysis Working Group	ef923581e8e46df0f60fbaf91c75ca6e	https://www.encodeproject.org/files/ENCFF002CSG/@@download/ENCFF002CSG.bed.gz	hg19
ENCFF001VII	bed narrowPeak	peaks	ENCSR000EVI	ChIP-seq	EFO:0002791	HeLa-S3	immortalized cell line	adult	female	Homo sapiens					ELK4-human	ENCAB000AGC	DNA		see document	see document		2011-10-29	ENCODE									194254	Peggy Farnham, USC	c33839ad84408a5a81461588ff40de4a	https://www.encodeproject.org/files/ENCFF001VII/@@download/ENCFF001VII.bed.gz	hg19
ENCFF002CSK	bed narrowPeak	optimal idr thresholded peaks	ENCSR000EVI	ChIP-seq	EFO:0002791	HeLa-S3	immortalized cell line	adult	female	Homo sapiens					ELK4-human	ENCAB000AGC	DNA		see document	see document		2011-10-29	ENCODE									135202	ENCODE Consortium Analysis Working Group	5b840f06ad48a31dffba2764ce3f40ec	https://www.encodeproject.org/files/ENCFF002CSK/@@download/ENCFF002CSK.bed.gz	hg19
ENCFF001VJS	bed narrowPeak	peaks	ENCSR000EVG	ChIP-seq	EFO:0002791	HeLa-S3	immortalized cell line	adult	female	Homo sapiens					ZNF274-human	ENCAB000AMU	DNA		see document	see document		2011-10-29	ENCODE									6107	Peggy Farnham, USC	01042b58a39d185636cb6ad56401f346	https://www.encodeproject.org/files/ENCFF001VJS/@@download/ENCFF001VJS.bed.gz	hg19
ENCFF002CTQ	bed narrowPeak	optimal idr thresholded peaks	ENCSR000EVG	ChIP-seq	EFO:0002791	HeLa-S3	immortalized cell line	adult	female	Homo sapiens					ZNF274-human	ENCAB000AMU	DNA		see document	see document		2011-10-29	ENCODE									2349	ENCODE Consortium Analysis Working Group	e6be10ccea019d58d0316cc3e758334e	https://www.encodeproject.org/files/ENCFF002CTQ/@@download/ENCFF002CTQ.bed.gz	hg19
ENCFF001VJL	bed narrowPeak	peaks	ENCSR000EVF	ChIP-seq	EFO:0002791	HeLa-S3	immortalized cell line	adult	female	Homo sapiens					TCF7L2-human	ENCAB000AOA	DNA		see document	see document		2011-10-29	ENCODE									74732	Peggy Farnham, USC	3873c87228900bef00ea720074130ba3	https://www.encodeproject.org/files/ENCFF001VJL/@@download/ENCFF001VJL.bed.gz	hg19
ENCFF002CTJ	bed narrowPeak	optimal idr thresholded peaks	ENCSR000EVF	ChIP-seq	EFO:0002791	HeLa-S3	immortalized cell line	adult	female	Homo sapiens					TCF7L2-human	ENCAB000AOA	DNA		see document	see document		2011-10-29	ENCODE									76399	ENCODE Consortium Analysis Working Group	2e76c88be228740a9d90c18ab9105425	https://www.encodeproject.org/files/ENCFF002CTJ/@@download/ENCFF002CTJ.bed.gz	hg19
ENCFF001VJM	bed narrowPeak	peaks	ENCSR000EVE	ChIP-seq	EFO:0002791	HeLa-S3	immortalized cell line	adult	female	Homo sapiens					TCF7L2-human	ENCAB000ALV	DNA		see document	see document		2012-05-14	ENCODE									782079	Peggy Farnham, USC	f40a11e2ddd58a36781a358ee4a1cf3f	https://www.encodeproject.org/files/ENCFF001VJM/@@download/ENCFF001VJM.bed.gz	hg19
ENCFF002CTK	bed narrowPeak	optimal idr thresholded peaks	ENCSR000EVE	ChIP-seq	EFO:0002791	HeLa-S3	immortalized cell line	adult	female	Homo sapiens					TCF7L2-human	ENCAB000ALV	DNA		see document	see document		2012-05-14	ENCODE									437958	ENCODE Consortium Analysis Working Group	b6b4a4d0d1cbe37588a4d53cf3d70440	https://www.encodeproject.org/files/ENCFF002CTK/@@download/ENCFF002CTK.bed.gz	hg19
ENCFF001VHP	bed narrowPeak	peaks	ENCSR000EVD	ChIP-seq	EFO:0001182	HEK293	immortalized cell line	embryonic	female	Homo sapiens					ZNF263-human	ENCAB000AMT	DNA		see document	see document		2011-10-29	ENCODE									919551	Peggy Farnham, USC	f797e793f087494efbc305068a2afb06	https://www.encodeproject.org/files/ENCFF001VHP/@@download/ENCFF001VHP.bed.gz	hg19
ENCFF002CRQ	bed narrowPeak	optimal idr thresholded peaks	ENCSR000EVD	ChIP-seq	EFO:0001182	HEK293	immortalized cell line	embryonic	female	Homo sapiens					ZNF263-human	ENCAB000AMT	DNA		see document	see document		2011-10-29	ENCODE									624271	ENCODE Consortium Analysis Working Group	d303f02a1d97ffeca6956990ab0c9ed0	https://www.encodeproject.org/files/ENCFF002CRQ/@@download/ENCFF002CRQ.bed.gz	hg19
ENCFF001VHE	bed narrowPeak	peaks	ENCSR000EUQ	ChIP-seq	EFO:0003042	H1-hESC	stem cell	embryonic	male	Homo sapiens					SUZ12-human	ENCAB000ALJ	DNA		see document	see document		2011-10-29	ENCODE									124835	Peggy Farnham, USC	ccbde07ff00c27f89b6d0f3d1abbc27b	https://www.encodeproject.org/files/ENCFF001VHE/@@download/ENCFF001VHE.bed.gz	hg19
ENCFF002CRG	bed narrowPeak	optimal idr thresholded peaks	ENCSR000EUQ	ChIP-seq	EFO:0003042	H1-hESC	stem cell	embryonic	male	Homo sapiens					SUZ12-human	ENCAB000ALJ	DNA		see document	see document		2011-10-29	ENCODE									121074	ENCODE Consortium Analysis Working Group	0c6b969de303af1a6f5dbe057e9aaacc	https://www.encodeproject.org/files/ENCFF002CRG/@@download/ENCFF002CRG.bed.gz	hg19
ENCFF001VGY	bed narrowPeak	peaks	ENCSR000EUP	ChIP-seq	EFO:0003042	H1-hESC	stem cell	embryonic	male	Homo sapiens					MAX-human	ENCAB000AIL	DNA		see document	see document		2011-10-29	ENCODE									824480	Peggy Farnham, USC	a155b26a7e96d40df241677fe149bf22	https://www.encodeproject.org/files/ENCFF001VGY/@@download/ENCFF001VGY.bed.gz	hg19
ENCFF002CRA	bed narrowPeak	optimal idr thresholded peaks	ENCSR000EUP	ChIP-seq	EFO:0003042	H1-hESC	stem cell	embryonic	male	Homo sapiens					MAX-human	ENCAB000AIL	DNA		see document	see document		2011-10-29	ENCODE									233658	ENCODE Consortium Analysis Working Group	4202c09bf17472b546e9289570a6f946	https://www.encodeproject.org/files/ENCFF002CRA/@@download/ENCFF002CRA.bed.gz	hg19
ENCFF001VGU	bed narrowPeak	peaks	ENCSR000EUO	ChIP-seq	EFO:0003042	H1-hESC	stem cell	embryonic	male	Homo sapiens					CTBP2-human	ENCAB000AFO	DNA		see document	see document		2011-10-29	ENCODE									265884	Peggy Farnham, USC	6c7d12e09da7f67e487cf9b3ea9d6079	https://www.encodeproject.org/files/ENCFF001VGU/@@download/ENCFF001VGU.bed.gz	hg19
ENCFF002CQW	bed narrowPeak	optimal idr thresholded peaks	ENCSR000EUO	ChIP-seq	EFO:0003042	H1-hESC	stem cell	embryonic	male	Homo sapiens					CTBP2-human	ENCAB000AFO	DNA		see document	see document		2011-10-29	ENCODE									135363	ENCODE Consortium Analysis Working Group	e1e47f33b91591dd047e4f47a93d81f4	https://www.encodeproject.org/files/ENCFF002CQW/@@download/ENCFF002CQW.bed.gz	hg19
ENCFF001VHI	bed narrowPeak	peaks	ENCSR000EUN	ChIP-seq	EFO:0003042	H1-hESC	stem cell	embryonic	male	Homo sapiens					ZNF274-human	ENCAB000AMV	DNA		see document	see document		2012-08-20	ENCODE									51581	Peggy Farnham, USC	2d54ec8372c91172e03be0e279f83961	https://www.encodeproject.org/files/ENCFF001VHI/@@download/ENCFF001VHI.bed.gz	hg19
ENCFF001VDT	bed narrowPeak	peaks	ENCSR000EUI	ChIP-seq	EFO:0005333	GM08714	immortalized cell line	unknown	female	Homo sapiens					ZNF274-human	ENCAB000AMU	DNA		see document	see document		2012-05-14	ENCODE									25609	Peggy Farnham, USC	218e2d1f62d7e845fd0d3982dce9791f	https://www.encodeproject.org/files/ENCFF001VDT/@@download/ENCFF001VDT.bed.gz	hg19
ENCFF002COH	bed narrowPeak	optimal idr thresholded peaks	ENCSR000EUI	ChIP-seq	EFO:0005333	GM08714	immortalized cell line	unknown	female	Homo sapiens					ZNF274-human	ENCAB000AMU	DNA		see document	see document		2012-05-14	ENCODE									15776	ENCODE Consortium Analysis Working Group	c5aaead3929bf620507a079620b8e309	https://www.encodeproject.org/files/ENCFF002COH/@@download/ENCFF002COH.bed.gz	hg19
ENCFF001YJM	bed narrowPeak	peaks	ENCSR000EUG	ChIP-seq	EFO:0003971	MEL cell line	immortalized cell line	unknown	unknown	Mus musculus					GATA1-mouse	ENCAB000AGS	DNA		see document	see document		2011-09-19	ENCODE									1145119	Michael Snyder, Stanford	c3722ca6e7ccb27c9be9f5d44ac2d966	https://www.encodeproject.org/files/ENCFF001YJM/@@download/ENCFF001YJM.bed.gz	mm9
ENCFF001YKA	bed narrowPeak	peaks	ENCSR000EUC	ChIP-seq	EFO:0003971	MEL cell line	immortalized cell line	unknown	unknown	Mus musculus					POLR2A-mouse	ENCAB000AOC	DNA		see document	see document		2011-09-19	ENCODE									611523	Michael Snyder, Stanford	37d4f4f09132ec7d6312a0fe9df1aec8	https://www.encodeproject.org/files/ENCFF001YKA/@@download/ENCFF001YKA.bed.gz	mm9
ENCFF001YKH	bed narrowPeak	peaks	ENCSR000EUB	ChIP-seq	EFO:0003971	MEL cell line	immortalized cell line	unknown	unknown	Mus musculus					TBP-mouse	ENCAB000ALR	DNA		see document	see document		2011-09-19	ENCODE									543358	Michael Snyder, Stanford	f8001675e162b21ce1f3ce73d19536d5	https://www.encodeproject.org/files/ENCFF001YKH/@@download/ENCFF001YKH.bed.gz	mm9
ENCFF001YJE	bed narrowPeak	peaks	ENCSR000EUA	ChIP-seq	EFO:0003971	MEL cell line	immortalized cell line	unknown	unknown	Mus musculus					MYC-mouse	ENCAB000AET	DNA		see document	see document		2011-09-19	ENCODE									148006	Michael Snyder, Stanford	d44b93b7085fb025d2eba5e00bb51743	https://www.encodeproject.org/files/ENCFF001YJE/@@download/ENCFF001YJE.bed.gz	mm9
ENCFF001YJP	bed narrowPeak	peaks	ENCSR000ETZ	ChIP-seq	EFO:0003971	MEL cell line	immortalized cell line	unknown	unknown	Mus musculus					JUND-mouse	ENCAB000AID	DNA		see document	see document		2011-09-19	ENCODE									39622	Michael Snyder, Stanford	ef4ed830452c2931ca21e50a4a96b1de	https://www.encodeproject.org/files/ENCFF001YJP/@@download/ENCFF001YJP.bed.gz	mm9
ENCFF001YJJ	bed narrowPeak	peaks	ENCSR000ETY	ChIP-seq	EFO:0003971	MEL cell line	immortalized cell line	unknown	unknown	Mus musculus					E2F4-mouse	ENCAB000AFV	DNA		see document	see document		2011-09-19	ENCODE									14187	Michael Snyder, Stanford	b1268bdb9b9d907a5ef5f0ca0d2d2dbf	https://www.encodeproject.org/files/ENCFF001YJJ/@@download/ENCFF001YJJ.bed.gz	mm9
ENCFF001YJS	bed narrowPeak	peaks	ENCSR000ETX	ChIP-seq	EFO:0003971	MEL cell line	immortalized cell line	unknown	unknown	Mus musculus					MAX-mouse	ENCAB000AIL	DNA		see document	see document		2011-09-19	ENCODE									227617	Michael Snyder, Stanford	4e3432f4a0be9b2eb129a60f297366f6	https://www.encodeproject.org/files/ENCFF001YJS/@@download/ENCFF001YJS.bed.gz	mm9
ENCFF001YKI	bed narrowPeak	peaks	ENCSR000ETW	ChIP-seq	EFO:0003971	MEL cell line	immortalized cell line	unknown	unknown	Mus musculus					USF2-mouse	ENCAB000AMH	DNA		see document	see document		2011-02-07	ENCODE									33589	Michael Snyder, Stanford	8f3c6f657450b75bd8fc4f9644724290	https://www.encodeproject.org/files/ENCFF001YKI/@@download/ENCFF001YKI.bed.gz	mm9
ENCFF001YJV	bed narrowPeak	peaks	ENCSR000ETU	ChIP-seq	EFO:0003971	MEL cell line	immortalized cell line	unknown	unknown	Mus musculus					NELFE-mouse	ENCAB000AIZ	DNA		see document	see document		2011-02-07	ENCODE									224064	Michael Snyder, Stanford	613b26969752baa69877831961989f03	https://www.encodeproject.org/files/ENCFF001YJV/@@download/ENCFF001YJV.bed.gz	mm9
ENCFF001YKC	bed narrowPeak	peaks	ENCSR000ETT	ChIP-seq	EFO:0003971	MEL cell line	immortalized cell line	unknown	unknown	Mus musculus	dimethyl sulfoxide				RAD21-mouse	ENCAB000AKG	DNA		see document	see document		2011-09-19	ENCODE									667063	Michael Snyder, Stanford	4c2f0c43503b0af66de1740694a3a557	https://www.encodeproject.org/files/ENCFF001YKC/@@download/ENCFF001YKC.bed.gz	mm9
ENCFF001YKD	bed narrowPeak	peaks	ENCSR000ETS	ChIP-seq	EFO:0003971	MEL cell line	immortalized cell line	unknown	unknown	Mus musculus					RAD21-mouse	ENCAB000AKG	DNA		see document	see document		2011-02-07	ENCODE									923934	Michael Snyder, Stanford	4adf980933c4b4f3d9129b689101673a	https://www.encodeproject.org/files/ENCFF001YKD/@@download/ENCFF001YKD.bed.gz	mm9
ENCFF001YJD	bed narrowPeak	peaks	ENCSR000ETR	ChIP-seq	EFO:0003971	MEL cell line	immortalized cell line	unknown	unknown	Mus musculus					MYB-mouse	ENCAB000AES	DNA		see document	see document		2011-02-07	ENCODE									95151	Michael Snyder, Stanford	a72483bf362751017e68218b43f78c59	https://www.encodeproject.org/files/ENCFF001YJD/@@download/ENCFF001YJD.bed.gz	mm9
ENCFF001YJI	bed narrowPeak	peaks	ENCSR000ETQ	ChIP-seq	EFO:0003971	MEL cell line	immortalized cell line	unknown	unknown	Mus musculus					CTCF-mouse	ENCAB000AFQ	DNA		see document	see document		2011-09-19	ENCODE									1227546	Michael Snyder, Stanford	15c11c5be6b17165d7d72000cec4c90f	https://www.encodeproject.org/files/ENCFF001YJI/@@download/ENCFF001YJI.bed.gz	mm9
ENCFF001YJY	bed narrowPeak	peaks	ENCSR000ETP	ChIP-seq	EFO:0003971	MEL cell line	immortalized cell line	unknown	unknown	Mus musculus					EP300-mouse	ENCAB000AJM	DNA		see document	see document		2011-09-19	ENCODE									564681	Michael Snyder, Stanford	7310e08cff2d19e3881a8413463c9b9c	https://www.encodeproject.org/files/ENCFF001YJY/@@download/ENCFF001YJY.bed.gz	mm9
ENCFF001YJB	bed narrowPeak	peaks	ENCSR000ETO	ChIP-seq	EFO:0003971	MEL cell line	immortalized cell line	unknown	unknown	Mus musculus					CHD2-mouse	ENCAB000AFG	DNA		see document	see document		2011-09-19	ENCODE									84739	Michael Snyder, Stanford	256e4056612e520746d48c9a638dd683	https://www.encodeproject.org/files/ENCFF001YJB/@@download/ENCFF001YJB.bed.gz	mm9
ENCFF001YJU	bed narrowPeak	peaks	ENCSR000ETN	ChIP-seq	EFO:0003971	MEL cell line	immortalized cell line	unknown	unknown	Mus musculus					MXI1-mouse	ENCAB000AIT	DNA		see document	see document		2011-09-19	ENCODE									290699	Michael Snyder, Stanford	57bc5e40b33f16ca45b245c5e46ebdaa	https://www.encodeproject.org/files/ENCFF001YJU/@@download/ENCFF001YJU.bed.gz	mm9
ENCFF001YKB	bed narrowPeak	peaks	ENCSR000ETM	ChIP-seq	EFO:0003971	MEL cell line	immortalized cell line	unknown	unknown	Mus musculus					POLR2AphosphoS2-mouse	ENCAB000AOB	DNA		see document	see document		2011-09-19	ENCODE									337689	Michael Snyder, Stanford	7a24fd77bec2b89b94fadd2c1d3ea810	https://www.encodeproject.org/files/ENCFF001YKB/@@download/ENCFF001YKB.bed.gz	mm9
ENCFF001YKF	bed narrowPeak	peaks	ENCSR000ETL	ChIP-seq	EFO:0003971	MEL cell line	immortalized cell line	unknown	unknown	Mus musculus					SMC3-mouse	ENCAB000AKX	DNA		see document	see document		2011-09-19	ENCODE									763472	Michael Snyder, Stanford	64646ec6119c9a4f3c4da1f6a988d381	https://www.encodeproject.org/files/ENCFF001YKF/@@download/ENCFF001YKF.bed.gz	mm9
ENCFF001YJR	bed narrowPeak	peaks	ENCSR000ETK	ChIP-seq	EFO:0003971	MEL cell line	immortalized cell line	unknown	unknown	Mus musculus					MAFK-mouse	ENCAB000AIJ	DNA		see document	see document		2011-09-19	ENCODE									237157	Michael Snyder, Stanford	fbdd027866ab243773f528c116541fd5	https://www.encodeproject.org/files/ENCFF001YJR/@@download/ENCFF001YJR.bed.gz	mm9
ENCFF001YJZ	bed narrowPeak	peaks	ENCSR000ETG	ChIP-seq	EFO:0003971	MEL cell line	immortalized cell line	unknown	unknown	Mus musculus	dimethyl sulfoxide				POLR2A-mouse	ENCAB000AOC	DNA		see document	see document		2012-06-15	ENCODE									128359	Michael Snyder, Stanford	dd9ca816223656e4d318efa6fbba2873	https://www.encodeproject.org/files/ENCFF001YJZ/@@download/ENCFF001YJZ.bed.gz	mm9
ENCFF001YKJ	bed narrowPeak	peaks	ENCSR000ETF	ChIP-seq	EFO:0003971	MEL cell line	immortalized cell line	unknown	unknown	Mus musculus					USF2-mouse	ENCAB000AMH	DNA		see document	see document		2012-06-15	ENCODE									292678	Michael Snyder, Stanford	b2dcafb7a7bdb7de8f10f7f7d9e891fb	https://www.encodeproject.org/files/ENCFF001YKJ/@@download/ENCFF001YKJ.bed.gz	mm9
ENCFF001YJH	bed narrowPeak	peaks	ENCSR000ETE	ChIP-seq	EFO:0003971	MEL cell line	immortalized cell line	unknown	unknown	Mus musculus	dimethyl sulfoxide				CTCF-mouse	ENCAB000AFQ	DNA		see document	see document		2012-06-15	ENCODE									1172175	Michael Snyder, Stanford	75671555a6b2b7ee0cc80b27f8232696	https://www.encodeproject.org/files/ENCFF001YJH/@@download/ENCFF001YJH.bed.gz	mm9
ENCFF001YKE	bed narrowPeak	peaks	ENCSR000ETC	ChIP-seq	EFO:0003971	MEL cell line	immortalized cell line	unknown	unknown	Mus musculus					SIN3A-mouse	ENCAB000AKR	DNA		see document	see document		2012-06-15	ENCODE									313083	Michael Snyder, Stanford	eeba1f068aa6d0596cdb59e55320fbdc	https://www.encodeproject.org/files/ENCFF001YKE/@@download/ENCFF001YKE.bed.gz	mm9
ENCFF001YJK	bed narrowPeak	peaks	ENCSR000ETB	ChIP-seq	EFO:0003971	MEL cell line	immortalized cell line	unknown	unknown	Mus musculus					ETS1-mouse	ENCAB000AGG	DNA		see document	see document		2012-06-15	ENCODE									323794	Michael Snyder, Stanford	fd99789777a4f4a5ff8cff48b95c2d39	https://www.encodeproject.org/files/ENCFF001YJK/@@download/ENCFF001YJK.bed.gz	mm9
ENCFF001YJL	bed narrowPeak	peaks	ENCSR000ETA	ChIP-seq	EFO:0003971	MEL cell line	immortalized cell line	unknown	unknown	Mus musculus	dimethyl sulfoxide				GATA1-mouse	ENCAB000AGS	DNA		see document	see document		2012-06-15	ENCODE									465945	Michael Snyder, Stanford	41fbb59831f62063fc9bd2710d2f6122	https://www.encodeproject.org/files/ENCFF001YJL/@@download/ENCFF001YJL.bed.gz	mm9
ENCFF001YJQ	bed narrowPeak	peaks	ENCSR000ESY	ChIP-seq	EFO:0003971	MEL cell line	immortalized cell line	unknown	unknown	Mus musculus	dimethyl sulfoxide				MAFK-mouse	ENCAB000AIJ	DNA		see document	see document		2012-06-15	ENCODE									28516	Michael Snyder, Stanford	c27af31095366fda83e818f7b2d82f20	https://www.encodeproject.org/files/ENCFF001YJQ/@@download/ENCFF001YJQ.bed.gz	mm9
ENCFF001YKK	bed narrowPeak	peaks	ENCSR000ESX	ChIP-seq	EFO:0003971	MEL cell line	immortalized cell line	unknown	unknown	Mus musculus					ZKSCAN1-mouse	ENCAB000AMP	DNA		see document	see document		2012-06-15	ENCODE									43686	Michael Snyder, Stanford	f498776d074cb53f697bf0d8b7707385	https://www.encodeproject.org/files/ENCFF001YKK/@@download/ENCFF001YKK.bed.gz	mm9
ENCFF001YJA	bed narrowPeak	peaks	ENCSR000ESN	ChIP-seq	EFO:0003971	MEL cell line	immortalized cell line	unknown	unknown	Mus musculus					CHD1-mouse	ENCAB000AFF	DNA		see document	see document		2012-08-16	ENCODE									17168	Michael Snyder, Stanford	bafc4389231ea3d1e2879eb648f34dc5	https://www.encodeproject.org/files/ENCFF001YJA/@@download/ENCFF001YJA.bed.gz	mm9
ENCFF001YJN	bed narrowPeak	peaks	ENCSR000ESM	ChIP-seq	EFO:0003971	MEL cell line	immortalized cell line	unknown	unknown	Mus musculus					KAT2A-mouse	ENCAB000AHA	DNA		see document	see document		2012-08-16	ENCODE									49911	Michael Snyder, Stanford	4101de7c1445d167b2573d4b27475230	https://www.encodeproject.org/files/ENCFF001YJN/@@download/ENCFF001YJN.bed.gz	mm9
ENCFF001YJT	bed narrowPeak	peaks	ENCSR000ESL	ChIP-seq	EFO:0003971	MEL cell line	immortalized cell line	unknown	unknown	Mus musculus					MAZ-mouse	ENCAB000AIM	DNA		see document	see document		2012-08-16	ENCODE									108313	Michael Snyder, Stanford	b638415408803744dae44414db1b8583	https://www.encodeproject.org/files/ENCFF001YJT/@@download/ENCFF001YJT.bed.gz	mm9
ENCFF001YJW	bed narrowPeak	peaks	ENCSR000ESK	ChIP-seq	EFO:0003971	MEL cell line	immortalized cell line	unknown	unknown	Mus musculus					GABPA-mouse	ENCAB000AJJ	DNA		see document	see document		2012-08-16	ENCODE									19852	Michael Snyder, Stanford	197cb0b06fb0d8510fd3aba905d221c9	https://www.encodeproject.org/files/ENCFF001YJW/@@download/ENCFF001YJW.bed.gz	mm9
ENCFF001YKG	bed narrowPeak	peaks	ENCSR000ESJ	ChIP-seq	EFO:0003971	MEL cell line	immortalized cell line	unknown	unknown	Mus musculus					UBTF-mouse	ENCAB000AMD	DNA		see document	see document		2012-08-16	ENCODE									78055	Michael Snyder, Stanford	798d5816592dd91660fd2e8392470b72	https://www.encodeproject.org/files/ENCFF001YKG/@@download/ENCFF001YKG.bed.gz	mm9
ENCFF001YJF	bed narrowPeak	peaks	ENCSR000ESI	ChIP-seq	EFO:0003971	MEL cell line	immortalized cell line	unknown	unknown	Mus musculus					RCOR1-mouse	ENCAB000AFK	DNA		see document	see document		2012-08-16	ENCODE									360877	Michael Snyder, Stanford	432eb35c859149b1db13bf6e6af14f9b	https://www.encodeproject.org/files/ENCFF001YJF/@@download/ENCFF001YJF.bed.gz	mm9
ENCFF001YIZ	bed narrowPeak	peaks	ENCSR000ESH	ChIP-seq	EFO:0003971	MEL cell line	immortalized cell line	unknown	unknown	Mus musculus					BHLHE40-mouse	ENCAB000AEK	DNA		see document	see document		2012-08-16	ENCODE									259874	Michael Snyder, Stanford	564bfe9c5a4a443d0695301ae01d97f4	https://www.encodeproject.org/files/ENCFF001YIZ/@@download/ENCFF001YIZ.bed.gz	mm9
ENCFF001YJO	bed narrowPeak	peaks	ENCSR000ESG	ChIP-seq	EFO:0003971	MEL cell line	immortalized cell line	unknown	unknown	Mus musculus					HCFC1-mouse	ENCAB000AHG	DNA		see document	see document		2012-08-16	ENCODE									186311	Michael Snyder, Stanford	96bf10e84344b9d4a5ba62a5499befa7	https://www.encodeproject.org/files/ENCFF001YJO/@@download/ENCFF001YJO.bed.gz	mm9
ENCFF001YKL	bed narrowPeak	peaks	ENCSR000ESF	ChIP-seq	EFO:0003971	MEL cell line	immortalized cell line	unknown	unknown	Mus musculus					ZC3H11A-mouse	ENCAB000AMN	DNA		see document	see document		2012-08-16	ENCODE									252446	Michael Snyder, Stanford	d1d0b98bff251b9788a500a048162d85	https://www.encodeproject.org/files/ENCFF001YKL/@@download/ENCFF001YKL.bed.gz	mm9
ENCFF001YKN	bed narrowPeak	peaks	ENCSR000ESE	ChIP-seq	EFO:0003971	MEL cell line	immortalized cell line	unknown	unknown	Mus musculus					ZMIZ1-mouse	ENCAB000AMQ	DNA		see document	see document		2012-08-16	ENCODE									46032	Michael Snyder, Stanford	20e531295c3506bbaa755e1493aee665	https://www.encodeproject.org/files/ENCFF001YKN/@@download/ENCFF001YKN.bed.gz	mm9
ENCFF001YKM	bed narrowPeak	peaks	ENCSR000ESD	ChIP-seq	EFO:0003971	MEL cell line	immortalized cell line	unknown	unknown	Mus musculus					ZNF384-mouse	ENCAB000AMW	DNA		see document	see document		2012-08-16	ENCODE									426643	Michael Snyder, Stanford	4f9f7a8f8bb921c36e2e1e77362cf7b4	https://www.encodeproject.org/files/ENCFF001YKM/@@download/ENCFF001YKM.bed.gz	mm9
ENCFF001VQL	bed narrowPeak	peaks	ENCSR000EHS	ChIP-seq	EFO:0002798	NB4	immortalized cell line	adult	female	Homo sapiens					MAX-human	ENCAB000AIL	DNA		see document	see document		2011-10-29	ENCODE									1418159	Michael Snyder, Stanford	a3bc344600a6babe504bb8e771cac6f2	https://www.encodeproject.org/files/ENCFF001VQL/@@download/ENCFF001VQL.bed.gz	hg19
ENCFF002CZP	bed narrowPeak	optimal idr thresholded peaks	ENCSR000EHS	ChIP-seq	EFO:0002798	NB4	immortalized cell line	adult	female	Homo sapiens					MAX-human	ENCAB000AIL	DNA		see document	see document		2011-10-29	ENCODE									796018	ENCODE Consortium Analysis Working Group	5f98fed6e18417827c6df77859c1cf0e	https://www.encodeproject.org/files/ENCFF002CZP/@@download/ENCFF002CZP.bed.gz	hg19
ENCFF001VQK	bed narrowPeak	peaks	ENCSR000EHR	ChIP-seq	EFO:0002798	NB4	immortalized cell line	adult	female	Homo sapiens					MYC-human	ENCAB000AET	DNA		see document	see document		2011-10-29	ENCODE									947111	Michael Snyder, Stanford	c8ac66b80e251957ef2eca358fd77d7f	https://www.encodeproject.org/files/ENCFF001VQK/@@download/ENCFF001VQK.bed.gz	hg19
ENCFF002CZO	bed narrowPeak	optimal idr thresholded peaks	ENCSR000EHR	ChIP-seq	EFO:0002798	NB4	immortalized cell line	adult	female	Homo sapiens					MYC-human	ENCAB000AET	DNA		see document	see document		2011-10-29	ENCODE									642994	ENCODE Consortium Analysis Working Group	57ca7f5aea6377a2d1fef98fef2facd7	https://www.encodeproject.org/files/ENCFF002CZO/@@download/ENCFF002CZO.bed.gz	hg19
ENCFF001VHS	bed narrowPeak	peaks	ENCSR000EDM	ChIP-seq	EFO:0002791	HeLa-S3	immortalized cell line	adult	female	Homo sapiens					SMARCC1-human	ENCAB000AEB	DNA		see document	see document		2011-10-29	ENCODE									137066	Michael Snyder, Stanford	9d9abd6a6f0d763c85e6b1982fb70cac	https://www.encodeproject.org/files/ENCFF001VHS/@@download/ENCFF001VHS.bed.gz	hg19
ENCFF002CRT	bed narrowPeak	optimal idr thresholded peaks	ENCSR000EDM	ChIP-seq	EFO:0002791	HeLa-S3	immortalized cell line	adult	female	Homo sapiens					SMARCC1-human	ENCAB000AEB	DNA		see document	see document		2011-10-29	ENCODE									221854	ENCODE Consortium Analysis Working Group	ff8534ffa69559b8992d93fd95368893	https://www.encodeproject.org/files/ENCFF002CRT/@@download/ENCFF002CRT.bed.gz	hg19
ENCFF001VHT	bed narrowPeak	peaks	ENCSR000EDL	ChIP-seq	EFO:0002791	HeLa-S3	immortalized cell line	adult	female	Homo sapiens					SMARCC2-human	ENCAB000AEC	DNA		see document	see document		2011-10-29	ENCODE									34287	Michael Snyder, Stanford	edf654888f48670a4dffd3d1216cc99b	https://www.encodeproject.org/files/ENCFF001VHT/@@download/ENCFF001VHT.bed.gz	hg19
ENCFF002CRU	bed narrowPeak	optimal idr thresholded peaks	ENCSR000EDL	ChIP-seq	EFO:0002791	HeLa-S3	immortalized cell line	adult	female	Homo sapiens					SMARCC2-human	ENCAB000AEC	DNA		see document	see document		2011-10-29	ENCODE									67877	ENCODE Consortium Analysis Working Group	432720a3a0a34aa53a659fba38833fbe	https://www.encodeproject.org/files/ENCFF002CRU/@@download/ENCFF002CRU.bed.gz	hg19
ENCFF001VIO	bed narrowPeak	peaks	ENCSR000EDK	ChIP-seq	EFO:0002791	HeLa-S3	immortalized cell line	adult	female	Homo sapiens					SMARCB1-human	ENCAB000AHW	DNA		see document	see document		2011-10-29	ENCODE									196445	Michael Snyder, Stanford	9597e5d4e2ba9d5e170c33f6a40cda47	https://www.encodeproject.org/files/ENCFF001VIO/@@download/ENCFF001VIO.bed.gz	hg19
ENCFF002CSN	bed narrowPeak	optimal idr thresholded peaks	ENCSR000EDK	ChIP-seq	EFO:0002791	HeLa-S3	immortalized cell line	adult	female	Homo sapiens					SMARCB1-human	ENCAB000AHW	DNA		see document	see document		2011-10-29	ENCODE									162755	ENCODE Consortium Analysis Working Group	9fd526bcf7c99300f6f16574f691c695	https://www.encodeproject.org/files/ENCFF002CSN/@@download/ENCFF002CSN.bed.gz	hg19
ENCFF001VIY	bed narrowPeak	peaks	ENCSR000EDJ	ChIP-seq	EFO:0002791	HeLa-S3	immortalized cell line	adult	female	Homo sapiens					NRF1-human	ENCAB000AJI	DNA		see document	see document		2011-10-29	ENCODE									58839	Michael Snyder, Stanford	e500c530d76a2ee2bceda7a6a5338385	https://www.encodeproject.org/files/ENCFF001VIY/@@download/ENCFF001VIY.bed.gz	hg19
ENCFF002CSW	bed narrowPeak	optimal idr thresholded peaks	ENCSR000EDJ	ChIP-seq	EFO:0002791	HeLa-S3	immortalized cell line	adult	female	Homo sapiens					NRF1-human	ENCAB000AJI	DNA		see document	see document		2011-10-29	ENCODE									70752	ENCODE Consortium Analysis Working Group	766b48fd144a543f7d0430424014f1c2	https://www.encodeproject.org/files/ENCFF002CSW/@@download/ENCFF002CSW.bed.gz	hg19
ENCFF001VIQ	bed narrowPeak	peaks	ENCSR000EDH	ChIP-seq	EFO:0002791	HeLa-S3	immortalized cell line	adult	female	Homo sapiens					JUND-human	ENCAB000AID	DNA		see document	see document		2011-10-29	ENCODE									434296	Michael Snyder, Stanford	18b6938b352b25d6f313a8256db8f0f2	https://www.encodeproject.org/files/ENCFF001VIQ/@@download/ENCFF001VIQ.bed.gz	hg19
ENCFF002CSP	bed narrowPeak	optimal idr thresholded peaks	ENCSR000EDH	ChIP-seq	EFO:0002791	HeLa-S3	immortalized cell line	adult	female	Homo sapiens					JUND-human	ENCAB000AID	DNA		see document	see document		2011-10-29	ENCODE									750595	ENCODE Consortium Analysis Working Group	8382b1d2abe95d66c1230cf762e7e99e	https://www.encodeproject.org/files/ENCFF002CSP/@@download/ENCFF002CSP.bed.gz	hg19
ENCFF001VIC	bed narrowPeak	peaks	ENCSR000EDG	ChIP-seq	EFO:0002791	HeLa-S3	immortalized cell line	adult	female	Homo sapiens					JUN-human	ENCAB000AER	DNA		see document	see document		2011-10-29	ENCODE									225982	Michael Snyder, Stanford	546b3bc10a764fba7ae988063032934d	https://www.encodeproject.org/files/ENCFF001VIC/@@download/ENCFF001VIC.bed.gz	hg19
ENCFF002CSD	bed narrowPeak	optimal idr thresholded peaks	ENCSR000EDG	ChIP-seq	EFO:0002791	HeLa-S3	immortalized cell line	adult	female	Homo sapiens					JUN-human	ENCAB000AER	DNA		see document	see document		2011-10-29	ENCODE									540407	ENCODE Consortium Analysis Working Group	48b2d8533a6c3c059d9939f1cc1964cc	https://www.encodeproject.org/files/ENCFF002CSD/@@download/ENCFF002CSD.bed.gz	hg19
ENCFF001VIP	bed narrowPeak	peaks	ENCSR000EDF	ChIP-seq	EFO:0002791	HeLa-S3	immortalized cell line	adult	female	Homo sapiens					IRF3-human	ENCAB000AHY	DNA		see document	see document		2011-10-29	ENCODE									60055	Michael Snyder, Stanford	08d4bf4501a2ba904a6b484452767824	https://www.encodeproject.org/files/ENCFF001VIP/@@download/ENCFF001VIP.bed.gz	hg19
ENCFF002CSO	bed narrowPeak	optimal idr thresholded peaks	ENCSR000EDF	ChIP-seq	EFO:0002791	HeLa-S3	immortalized cell line	adult	female	Homo sapiens					IRF3-human	ENCAB000AHY	DNA		see document	see document		2011-10-29	ENCODE									42861	ENCODE Consortium Analysis Working Group	61be13789db82a32b707fa71aa317854	https://www.encodeproject.org/files/ENCFF002CSO/@@download/ENCFF002CSO.bed.gz	hg19
ENCFF001VJD	bed narrowPeak	peaks	ENCSR000EDE	ChIP-seq	EFO:0002791	HeLa-S3	immortalized cell line	adult	female	Homo sapiens					RAD21-human	ENCAB000AKG	DNA		see document	see document		2011-10-29	ENCODE									1329608	Michael Snyder, Stanford	7a21d04154ffb1709641752d4612b2e4	https://www.encodeproject.org/files/ENCFF001VJD/@@download/ENCFF001VJD.bed.gz	hg19
ENCFF002CTB	bed narrowPeak	optimal idr thresholded peaks	ENCSR000EDE	ChIP-seq	EFO:0002791	HeLa-S3	immortalized cell line	adult	female	Homo sapiens					RAD21-human	ENCAB000AKG	DNA		see document	see document		2011-10-29	ENCODE									946544	ENCODE Consortium Analysis Working Group	11cdf5ce154b89532bb688f47985f9e2	https://www.encodeproject.org/files/ENCFF002CTB/@@download/ENCFF002CTB.bed.gz	hg19
ENCFF001VJK	bed narrowPeak	peaks	ENCSR000EDD	ChIP-seq	EFO:0002791	HeLa-S3	immortalized cell line	adult	female	Homo sapiens					TBP-human	ENCAB000ALR	DNA		see document	see document		2011-10-29	ENCODE									492314	Michael Snyder, Stanford	7020bc9623af948af4e34b74b1ded8e4	https://www.encodeproject.org/files/ENCFF001VJK/@@download/ENCFF001VJK.bed.gz	hg19
ENCFF002CTI	bed narrowPeak	optimal idr thresholded peaks	ENCSR000EDD	ChIP-seq	EFO:0002791	HeLa-S3	immortalized cell line	adult	female	Homo sapiens					TBP-human	ENCAB000ALR	DNA		see document	see document		2011-10-29	ENCODE									461868	ENCODE Consortium Analysis Working Group	78449b084d8578fa46731cd08b9efba4	https://www.encodeproject.org/files/ENCFF002CTI/@@download/ENCFF002CTI.bed.gz	hg19
ENCFF001VJJ	bed narrowPeak	peaks	ENCSR000EDC	ChIP-seq	EFO:0002791	HeLa-S3	immortalized cell line	adult	female	Homo sapiens					STAT3-human	ENCAB000ALH	DNA		see document	see document		2011-10-29	ENCODE									385351	Michael Snyder, Stanford	3fbd232fe880dc49815fbae63676a766	https://www.encodeproject.org/files/ENCFF001VJJ/@@download/ENCFF001VJJ.bed.gz	hg19
ENCFF002CTH	bed narrowPeak	optimal idr thresholded peaks	ENCSR000EDC	ChIP-seq	EFO:0002791	HeLa-S3	immortalized cell line	adult	female	Homo sapiens					STAT3-human	ENCAB000ALH	DNA		see document	see document		2011-10-29	ENCODE									348525	ENCODE Consortium Analysis Working Group	9d04aa699bf6a49606986f1798d9d4f8	https://www.encodeproject.org/files/ENCFF002CTH/@@download/ENCFF002CTH.bed.gz	hg19
ENCFF001VHV	bed narrowPeak	peaks	ENCSR000EDB	ChIP-seq	EFO:0002791	HeLa-S3	immortalized cell line	adult	female	Homo sapiens					BRCA1-human	ENCAB000AEL	DNA		see document	see document		2011-10-29	ENCODE									615380	Michael Snyder, Stanford	8ea294e3e0247eb8ad6a74620575b946	https://www.encodeproject.org/files/ENCFF001VHV/@@download/ENCFF001VHV.bed.gz	hg19
ENCFF002CRW	bed narrowPeak	optimal idr thresholded peaks	ENCSR000EDB	ChIP-seq	EFO:0002791	HeLa-S3	immortalized cell line	adult	female	Homo sapiens					BRCA1-human	ENCAB000AEL	DNA		see document	see document		2011-10-29	ENCODE									211374	ENCODE Consortium Analysis Working Group	db45e389b7cf2fe24e3b9151c2c27b26	https://www.encodeproject.org/files/ENCFF002CRW/@@download/ENCFF002CRW.bed.gz	hg19
ENCFF001VIA	bed narrowPeak	peaks	ENCSR000EDA	ChIP-seq	EFO:0002791	HeLa-S3	immortalized cell line	adult	female	Homo sapiens					CEBPB-human	ENCAB000AFB	DNA		see document	see document		2011-10-29	ENCODE									1812806	Michael Snyder, Stanford	672fefa1e7f81bb8998970ad84ef4cc6	https://www.encodeproject.org/files/ENCFF001VIA/@@download/ENCFF001VIA.bed.gz	hg19
ENCFF002CSA	bed narrowPeak	optimal idr thresholded peaks	ENCSR000EDA	ChIP-seq	EFO:0002791	HeLa-S3	immortalized cell line	adult	female	Homo sapiens					CEBPB-human	ENCAB000AFB	DNA		see document	see document		2011-10-29	ENCODE									1284848	ENCODE Consortium Analysis Working Group	f85716cb7fe3fda2d73d895e930e47c2	https://www.encodeproject.org/files/ENCFF002CSA/@@download/ENCFF002CSA.bed.gz	hg19
ENCFF001VJC	bed narrowPeak	peaks	ENCSR000ECY	ChIP-seq	EFO:0002791	HeLa-S3	immortalized cell line	adult	female	Homo sapiens					PRDM1-human	ENCAB000AKE	DNA		see document	see document		2011-10-29	ENCODE									217722	Michael Snyder, Stanford	b7aad5c4ad281863a9f3436fcc691f5a	https://www.encodeproject.org/files/ENCFF001VJC/@@download/ENCFF001VJC.bed.gz	hg19
ENCFF002CTA	bed narrowPeak	optimal idr thresholded peaks	ENCSR000ECY	ChIP-seq	EFO:0002791	HeLa-S3	immortalized cell line	adult	female	Homo sapiens					PRDM1-human	ENCAB000AKE	DNA		see document	see document		2011-10-29	ENCODE									118478	ENCODE Consortium Analysis Working Group	9cadb4570ee602e8e58dadebda65706f	https://www.encodeproject.org/files/ENCFF002CTA/@@download/ENCFF002CTA.bed.gz	hg19
ENCFF001VJE	bed narrowPeak	peaks	ENCSR000ECX	ChIP-seq	EFO:0002791	HeLa-S3	immortalized cell line	adult	female	Homo sapiens					RFX5-human	ENCAB000AKJ	DNA		see document	see document		2011-10-29	ENCODE									943886	Michael Snyder, Stanford	3caaf5c6d4131f8ccdd6936e7f5b0728	https://www.encodeproject.org/files/ENCFF001VJE/@@download/ENCFF001VJE.bed.gz	hg19
ENCFF002CTC	bed narrowPeak	optimal idr thresholded peaks	ENCSR000ECX	ChIP-seq	EFO:0002791	HeLa-S3	immortalized cell line	adult	female	Homo sapiens					RFX5-human	ENCAB000AKJ	DNA		see document	see document		2011-10-29	ENCODE									491540	ENCODE Consortium Analysis Working Group	fd13b9cd1c4c3c3b238a627f35349f2f	https://www.encodeproject.org/files/ENCFF002CTC/@@download/ENCFF002CTC.bed.gz	hg19
ENCFF001VJP	bed narrowPeak	peaks	ENCSR000ECW	ChIP-seq	EFO:0002791	HeLa-S3	immortalized cell line	adult	female	Homo sapiens					USF2-human	ENCAB000AMH	DNA		see document	see document		2011-10-29	ENCODE									931862	Michael Snyder, Stanford	73104677ddaf97f944ac7c8c97526bed	https://www.encodeproject.org/files/ENCFF001VJP/@@download/ENCFF001VJP.bed.gz	hg19
ENCFF002CTN	bed narrowPeak	optimal idr thresholded peaks	ENCSR000ECW	ChIP-seq	EFO:0002791	HeLa-S3	immortalized cell line	adult	female	Homo sapiens					USF2-human	ENCAB000AMH	DNA		see document	see document		2011-10-29	ENCODE									311276	ENCODE Consortium Analysis Working Group	333a8fbc667b992f645fbede4a5501c8	https://www.encodeproject.org/files/ENCFF002CTN/@@download/ENCFF002CTN.bed.gz	hg19
ENCFF001VIZ	bed narrowPeak	peaks	ENCSR000ECV	ChIP-seq	EFO:0002791	HeLa-S3	immortalized cell line	adult	female	Homo sapiens					EP300-human	ENCAB000AJO	DNA		see document	see document		2011-10-29	ENCODE									592897	Michael Snyder, Stanford	03318fdfd18a02ac7c08e995f78ab0a2	https://www.encodeproject.org/files/ENCFF001VIZ/@@download/ENCFF001VIZ.bed.gz	hg19
ENCFF002CSX	bed narrowPeak	optimal idr thresholded peaks	ENCSR000ECV	ChIP-seq	EFO:0002791	HeLa-S3	immortalized cell line	adult	female	Homo sapiens					EP300-human	ENCAB000AJO	DNA		see document	see document		2011-10-29	ENCODE									609315	ENCODE Consortium Analysis Working Group	11543569f44a558a29a45baff1a62ddf	https://www.encodeproject.org/files/ENCFF002CSX/@@download/ENCFF002CSX.bed.gz	hg19
ENCFF001VIV	bed narrowPeak	peaks	ENCSR000ECU	ChIP-seq	EFO:0002791	HeLa-S3	immortalized cell line	adult	female	Homo sapiens					MXI1-human	ENCAB000AIT	DNA		see document	see document		2011-10-29	ENCODE									632299	Michael Snyder, Stanford	3122b2ec01c43e511fa4779f20c22578	https://www.encodeproject.org/files/ENCFF001VIV/@@download/ENCFF001VIV.bed.gz	hg19
ENCFF002CST	bed narrowPeak	optimal idr thresholded peaks	ENCSR000ECU	ChIP-seq	EFO:0002791	HeLa-S3	immortalized cell line	adult	female	Homo sapiens					MXI1-human	ENCAB000AIT	DNA		see document	see document		2011-10-29	ENCODE									310642	ENCODE Consortium Analysis Working Group	01dcdbaede61ced878ea89eabffe613c	https://www.encodeproject.org/files/ENCFF002CST/@@download/ENCFF002CST.bed.gz	hg19
ENCFF001VJB	bed narrowPeak	peaks	ENCSR000ECT	ChIP-seq	EFO:0002791	HeLa-S3	immortalized cell line	adult	female	Homo sapiens					POLR2AphosphoS2-human	ENCAB000AOB	DNA		see document	see document		2011-10-29	ENCODE									1305601	Michael Snyder, Stanford	0e5d4563bfcfc63e4aadcd091ae6e1f9	https://www.encodeproject.org/files/ENCFF001VJB/@@download/ENCFF001VJB.bed.gz	hg19
ENCFF002CSZ	bed narrowPeak	optimal idr thresholded peaks	ENCSR000ECT	ChIP-seq	EFO:0002791	HeLa-S3	immortalized cell line	adult	female	Homo sapiens					POLR2AphosphoS2-human	ENCAB000AOB	DNA		see document	see document		2011-10-29	ENCODE									328935	ENCODE Consortium Analysis Working Group	302bdb27fefe454afd34b62886abf170	https://www.encodeproject.org/files/ENCFF002CSZ/@@download/ENCFF002CSZ.bed.gz	hg19
ENCFF001VJH	bed narrowPeak	peaks	ENCSR000ECS	ChIP-seq	EFO:0002791	HeLa-S3	immortalized cell line	adult	female	Homo sapiens					SMC3-human	ENCAB000AKX	DNA		see document	see document		2011-10-29	ENCODE									1496775	Michael Snyder, Stanford	41013ec96d6195638cc7c17b7c3f0e2b	https://www.encodeproject.org/files/ENCFF001VJH/@@download/ENCFF001VJH.bed.gz	hg19
ENCFF002CTE	bed narrowPeak	optimal idr thresholded peaks	ENCSR000ECS	ChIP-seq	EFO:0002791	HeLa-S3	immortalized cell line	adult	female	Homo sapiens					SMC3-human	ENCAB000AKX	DNA		see document	see document		2011-10-29	ENCODE									939484	ENCODE Consortium Analysis Working Group	4fbd9b20cc5b419c3086e3ca689fe9ee	https://www.encodeproject.org/files/ENCFF002CTE/@@download/ENCFF002CTE.bed.gz	hg19
ENCFF001VIK	bed narrowPeak	peaks	ENCSR000ECR	ChIP-seq	EFO:0002791	HeLa-S3	immortalized cell line	adult	female	Homo sapiens					KAT2A-human	ENCAB000AHA	DNA		see document	see document		2011-10-29	ENCODE									28682	Michael Snyder, Stanford	56021c52b1b9d18e366dc3ee566af0d6	https://www.encodeproject.org/files/ENCFF001VIK/@@download/ENCFF001VIK.bed.gz	hg19
ENCFF001VJG	bed narrowPeak	peaks	ENCSR000ECQ	ChIP-seq	EFO:0002791	HeLa-S3	immortalized cell line	adult	female	Homo sapiens					SUPT20H-human	ENCAB000ALB	DNA		see document	see document		2011-10-29	ENCODE									5626	Michael Snyder, Stanford	eb5b23152e93e7797c3bdfc40a77f600	https://www.encodeproject.org/files/ENCFF001VJG/@@download/ENCFF001VJG.bed.gz	hg19
ENCFF002CTF	bed narrowPeak	optimal idr thresholded peaks	ENCSR000ECQ	ChIP-seq	EFO:0002791	HeLa-S3	immortalized cell line	adult	female	Homo sapiens					SUPT20H-human	ENCAB000ALB	DNA		see document	see document		2011-10-29	ENCODE									93635	ENCODE Consortium Analysis Working Group	e749fee4dcd60de57f9a63605a6d5cc3	https://www.encodeproject.org/files/ENCFF002CTF/@@download/ENCFF002CTF.bed.gz	hg19
ENCFF001VJR	bed narrowPeak	peaks	ENCSR000ECO	ChIP-seq	EFO:0002791	HeLa-S3	immortalized cell line	adult	female	Homo sapiens					ZNF143-human	ENCAB000AMR	DNA		see document	see document		2011-10-29	ENCODE									666619	Michael Snyder, Stanford	69d3ad9abac6162230b784f2e4e3dd56	https://www.encodeproject.org/files/ENCFF001VJR/@@download/ENCFF001VJR.bed.gz	hg19
ENCFF002CTP	bed narrowPeak	optimal idr thresholded peaks	ENCSR000ECO	ChIP-seq	EFO:0002791	HeLa-S3	immortalized cell line	adult	female	Homo sapiens					ZNF143-human	ENCAB000AMR	DNA		see document	see document		2011-10-29	ENCODE									181234	ENCODE Consortium Analysis Working Group	5dad024c53e1b5eac7fb473933432908	https://www.encodeproject.org/files/ENCFF002CTP/@@download/ENCFF002CTP.bed.gz	hg19
ENCFF001VIS	bed narrowPeak	peaks	ENCSR000ECN	ChIP-seq	EFO:0002791	HeLa-S3	immortalized cell line	adult	female	Homo sapiens					MAX-human	ENCAB000AIL	DNA		see document	see document		2012-05-14	ENCODE									901480	Michael Snyder, Stanford	3c6c97c47266298f415c6a36ef95132c	https://www.encodeproject.org/files/ENCFF001VIS/@@download/ENCFF001VIS.bed.gz	hg19
ENCFF002CSR	bed narrowPeak	optimal idr thresholded peaks	ENCSR000ECN	ChIP-seq	EFO:0002791	HeLa-S3	immortalized cell line	adult	female	Homo sapiens					MAX-human	ENCAB000AIL	DNA		see document	see document		2012-05-14	ENCODE									742112	ENCODE Consortium Analysis Working Group	4e2babbda793ba249e6f4ed5048b3462	https://www.encodeproject.org/files/ENCFF002CSR/@@download/ENCFF002CSR.bed.gz	hg19
ENCFF001VIF	bed narrowPeak	peaks	ENCSR000ECM	ChIP-seq	EFO:0002791	HeLa-S3	immortalized cell line	adult	female	Homo sapiens					RCOR1-human	ENCAB000AFK	DNA		see document	see document		2012-05-14	ENCODE									987201	Michael Snyder, Stanford	5068b923103fb32b944cd2ab558dc206	https://www.encodeproject.org/files/ENCFF001VIF/@@download/ENCFF001VIF.bed.gz	hg19
ENCFF002CSF	bed narrowPeak	optimal idr thresholded peaks	ENCSR000ECM	ChIP-seq	EFO:0002791	HeLa-S3	immortalized cell line	adult	female	Homo sapiens					RCOR1-human	ENCAB000AFK	DNA		see document	see document		2012-05-14	ENCODE									394882	ENCODE Consortium Analysis Working Group	e7c99d8ef0836c01ae22ce43c8fbe510	https://www.encodeproject.org/files/ENCFF002CSF/@@download/ENCFF002CSF.bed.gz	hg19
ENCFF001VIR	bed narrowPeak	peaks	ENCSR000ECK	ChIP-seq	EFO:0002791	HeLa-S3	immortalized cell line	adult	female	Homo sapiens					MAFK-human	ENCAB000AIJ	DNA		see document	see document		2012-05-14	ENCODE									988006	Michael Snyder, Stanford	4bc54fd891b99f2ea8980fb2e47b754d	https://www.encodeproject.org/files/ENCFF001VIR/@@download/ENCFF001VIR.bed.gz	hg19
ENCFF002CSQ	bed narrowPeak	optimal idr thresholded peaks	ENCSR000ECK	ChIP-seq	EFO:0002791	HeLa-S3	immortalized cell line	adult	female	Homo sapiens					MAFK-human	ENCAB000AIJ	DNA		see document	see document		2012-05-14	ENCODE									365040	ENCODE Consortium Analysis Working Group	99d5d60d4701464dd198090fa82bf9e1	https://www.encodeproject.org/files/ENCFF002CSQ/@@download/ENCFF002CSQ.bed.gz	hg19
ENCFF001VJQ	bed narrowPeak	peaks	ENCSR000ECJ	ChIP-seq	EFO:0002791	HeLa-S3	immortalized cell line	adult	female	Homo sapiens					ZKSCAN1-human	ENCAB000AMP	DNA		see document	see document		2012-05-14	ENCODE									608513	Michael Snyder, Stanford	a62517a561fbc2cd33a08b0bb38b8112	https://www.encodeproject.org/files/ENCFF001VJQ/@@download/ENCFF001VJQ.bed.gz	hg19
ENCFF002CTO	bed narrowPeak	optimal idr thresholded peaks	ENCSR000ECJ	ChIP-seq	EFO:0002791	HeLa-S3	immortalized cell line	adult	female	Homo sapiens					ZKSCAN1-human	ENCAB000AMP	DNA		see document	see document		2012-05-14	ENCODE									108760	ENCODE Consortium Analysis Working Group	5599b7953ea928f46244fadce1a07df5	https://www.encodeproject.org/files/ENCFF002CTO/@@download/ENCFF002CTO.bed.gz	hg19
ENCFF001VIJ	bed narrowPeak	peaks	ENCSR000ECI	ChIP-seq	EFO:0002791	HeLa-S3	immortalized cell line	adult	female	Homo sapiens					ELK1-human	ENCAB000AGB	DNA		see document	see document		2012-05-14	ENCODE									481918	Michael Snyder, Stanford	7d0f94a2a9b03295b5172f8d91957e3d	https://www.encodeproject.org/files/ENCFF001VIJ/@@download/ENCFF001VIJ.bed.gz	hg19
ENCFF002CSJ	bed narrowPeak	optimal idr thresholded peaks	ENCSR000ECI	ChIP-seq	EFO:0002791	HeLa-S3	immortalized cell line	adult	female	Homo sapiens					ELK1-human	ENCAB000AGB	DNA		see document	see document		2012-05-14	ENCODE									128199	ENCODE Consortium Analysis Working Group	68b83db449782d8ce122a93a2d7a85b9	https://www.encodeproject.org/files/ENCFF002CSJ/@@download/ENCFF002CSJ.bed.gz	hg19
ENCFF001VIN	bed narrowPeak	peaks	ENCSR000ECH	ChIP-seq	EFO:0002791	HeLa-S3	immortalized cell line	adult	female	Homo sapiens					HCFC1-human	ENCAB000AHG	DNA		see document	see document		2012-08-20	ENCODE									205480	Michael Snyder, Stanford	6d32d6c7aa07fa1a57d545406590feb5	https://www.encodeproject.org/files/ENCFF001VIN/@@download/ENCFF001VIN.bed.gz	hg19
ENCFF001VHC	bed narrowPeak	peaks	ENCSR000ECF	ChIP-seq	EFO:0003042	H1-hESC	stem cell	embryonic	male	Homo sapiens					RFX5-human	ENCAB000AKJ	DNA		see document	see document		2011-10-29	ENCODE									164058	Michael Snyder, Stanford	cf5aaf241a78fd266c0a7ca1b247cc6f	https://www.encodeproject.org/files/ENCFF001VHC/@@download/ENCFF001VHC.bed.gz	hg19
ENCFF002CRE	bed narrowPeak	optimal idr thresholded peaks	ENCSR000ECF	ChIP-seq	EFO:0003042	H1-hESC	stem cell	embryonic	male	Homo sapiens					RFX5-human	ENCAB000AKJ	DNA		see document	see document		2011-10-29	ENCODE									45540	ENCODE Consortium Analysis Working Group	00ef9b64eaa81ab9f224df53b1a1b882	https://www.encodeproject.org/files/ENCFF002CRE/@@download/ENCFF002CRE.bed.gz	hg19
ENCFF001VHB	bed narrowPeak	peaks	ENCSR000ECE	ChIP-seq	EFO:0003042	H1-hESC	stem cell	embryonic	male	Homo sapiens					RAD21-human	ENCAB000AKG	DNA		see document	see document		2011-10-29	ENCODE									1540567	Michael Snyder, Stanford	e8954e9079a5b7bfe5e05d14fa3db7c1	https://www.encodeproject.org/files/ENCFF001VHB/@@download/ENCFF001VHB.bed.gz	hg19
ENCFF002CRD	bed narrowPeak	optimal idr thresholded peaks	ENCSR000ECE	ChIP-seq	EFO:0003042	H1-hESC	stem cell	embryonic	male	Homo sapiens					RAD21-human	ENCAB000AKG	DNA		see document	see document		2011-10-29	ENCODE									1287346	ENCODE Consortium Analysis Working Group	5a44b504fef5e1d30de5d83679e442a0	https://www.encodeproject.org/files/ENCFF002CRD/@@download/ENCFF002CRD.bed.gz	hg19
ENCFF001VHG	bed narrowPeak	peaks	ENCSR000ECD	ChIP-seq	EFO:0003042	H1-hESC	stem cell	embryonic	male	Homo sapiens					USF2-human	ENCAB000AMH	DNA		see document	see document		2011-10-29	ENCODE									534315	Michael Snyder, Stanford	19ab09860fc37ade9f4232575a6de034	https://www.encodeproject.org/files/ENCFF001VHG/@@download/ENCFF001VHG.bed.gz	hg19
ENCFF002CRI	bed narrowPeak	optimal idr thresholded peaks	ENCSR000ECD	ChIP-seq	EFO:0003042	H1-hESC	stem cell	embryonic	male	Homo sapiens					USF2-human	ENCAB000AMH	DNA		see document	see document		2011-10-29	ENCODE									179232	ENCODE Consortium Analysis Working Group	94400560a37b1ac2bf50a0a09a410928	https://www.encodeproject.org/files/ENCFF002CRI/@@download/ENCFF002CRI.bed.gz	hg19
ENCFF001VHA	bed narrowPeak	peaks	ENCSR000ECC	ChIP-seq	EFO:0003042	H1-hESC	stem cell	embryonic	male	Homo sapiens					NRF1-human	ENCAB000AJI	DNA		see document	see document		2011-10-29	ENCODE									255352	Michael Snyder, Stanford	630dc5164e42f965085be8c0f3532304	https://www.encodeproject.org/files/ENCFF001VHA/@@download/ENCFF001VHA.bed.gz	hg19
ENCFF002CRC	bed narrowPeak	optimal idr thresholded peaks	ENCSR000ECC	ChIP-seq	EFO:0003042	H1-hESC	stem cell	embryonic	male	Homo sapiens					NRF1-human	ENCAB000AJI	DNA		see document	see document		2011-10-29	ENCODE									113020	ENCODE Consortium Analysis Working Group	ac25b5be53b26c71dbb7393b82bc891f	https://www.encodeproject.org/files/ENCFF002CRC/@@download/ENCFF002CRC.bed.gz	hg19
ENCFF001VHF	bed narrowPeak	peaks	ENCSR000ECB	ChIP-seq	EFO:0003042	H1-hESC	stem cell	embryonic	male	Homo sapiens					TBP-human	ENCAB000ALR	DNA		see document	see document		2011-10-29	ENCODE									664108	Michael Snyder, Stanford	ae16de8f1b08001670a91a13e9fe5bb1	https://www.encodeproject.org/files/ENCFF001VHF/@@download/ENCFF001VHF.bed.gz	hg19
ENCFF002CRH	bed narrowPeak	optimal idr thresholded peaks	ENCSR000ECB	ChIP-seq	EFO:0003042	H1-hESC	stem cell	embryonic	male	Homo sapiens					TBP-human	ENCAB000ALR	DNA		see document	see document		2011-10-29	ENCODE									416950	ENCODE Consortium Analysis Working Group	332fae3b1be780d35e98ab5fa0783687	https://www.encodeproject.org/files/ENCFF002CRH/@@download/ENCFF002CRH.bed.gz	hg19
ENCFF001VGS	bed narrowPeak	peaks	ENCSR000ECA	ChIP-seq	EFO:0003042	H1-hESC	stem cell	embryonic	male	Homo sapiens					JUN-human	ENCAB000AER	DNA		see document	see document		2011-10-29	ENCODE									410159	Michael Snyder, Stanford	342d7657f140fb944b338757c7ce086d	https://www.encodeproject.org/files/ENCFF001VGS/@@download/ENCFF001VGS.bed.gz	hg19
ENCFF002CQU	bed narrowPeak	optimal idr thresholded peaks	ENCSR000ECA	ChIP-seq	EFO:0003042	H1-hESC	stem cell	embryonic	male	Homo sapiens					JUN-human	ENCAB000AER	DNA		see document	see document		2011-10-29	ENCODE									58360	ENCODE Consortium Analysis Working Group	eee0c531e65f9eb949a28b0641f87ffa	https://www.encodeproject.org/files/ENCFF002CQU/@@download/ENCFF002CQU.bed.gz	hg19
ENCFF001VGW	bed narrowPeak	peaks	ENCSR000EBZ	ChIP-seq	EFO:0003042	H1-hESC	stem cell	embryonic	male	Homo sapiens					JUND-human	ENCAB000AID	DNA		see document	see document		2011-10-29	ENCODE									1029439	Michael Snyder, Stanford	d75284fe09a88299980f36117a98339e	https://www.encodeproject.org/files/ENCFF001VGW/@@download/ENCFF001VGW.bed.gz	hg19
ENCFF002CQY	bed narrowPeak	optimal idr thresholded peaks	ENCSR000EBZ	ChIP-seq	EFO:0003042	H1-hESC	stem cell	embryonic	male	Homo sapiens					JUND-human	ENCAB000AID	DNA		see document	see document		2011-10-29	ENCODE									244022	ENCODE Consortium Analysis Working Group	525cce1f671f1810aa1c48d2f85a2d6a	https://www.encodeproject.org/files/ENCFF002CQY/@@download/ENCFF002CQY.bed.gz	hg19
ENCFF001VGT	bed narrowPeak	peaks	ENCSR000EBY	ChIP-seq	EFO:0003042	H1-hESC	stem cell	embryonic	male	Homo sapiens					MYC-human	ENCAB000AET	DNA		see document	see document		2012-05-14	ENCODE									646007	Michael Snyder, Stanford	0edf98fcc1d7f037824293a197b64edf	https://www.encodeproject.org/files/ENCFF001VGT/@@download/ENCFF001VGT.bed.gz	hg19
ENCFF002CQV	bed narrowPeak	optimal idr thresholded peaks	ENCSR000EBY	ChIP-seq	EFO:0003042	H1-hESC	stem cell	embryonic	male	Homo sapiens					MYC-human	ENCAB000AET	DNA		see document	see document		2012-05-14	ENCODE									119712	ENCODE Consortium Analysis Working Group	6571f69723eb01caa7da53909fe4b27b	https://www.encodeproject.org/files/ENCFF002CQV/@@download/ENCFF002CQV.bed.gz	hg19
ENCFF001VGO	bed narrowPeak	peaks	ENCSR000EBX	ChIP-seq	EFO:0003042	H1-hESC	stem cell	embryonic	male	Homo sapiens					BRCA1-human	ENCAB000AEL	DNA		see document	see document		2012-05-14	ENCODE									237238	Michael Snyder, Stanford	dd0e5b6256dc61f593df06cf61c112e0	https://www.encodeproject.org/files/ENCFF001VGO/@@download/ENCFF001VGO.bed.gz	hg19
ENCFF002CQQ	bed narrowPeak	optimal idr thresholded peaks	ENCSR000EBX	ChIP-seq	EFO:0003042	H1-hESC	stem cell	embryonic	male	Homo sapiens					BRCA1-human	ENCAB000AEL	DNA		see document	see document		2012-05-14	ENCODE									53948	ENCODE Consortium Analysis Working Group	51011e40936b048440f5f97f0de44638	https://www.encodeproject.org/files/ENCFF002CQQ/@@download/ENCFF002CQQ.bed.gz	hg19
ENCFF001VHH	bed narrowPeak	peaks	ENCSR000EBW	ChIP-seq	EFO:0003042	H1-hESC	stem cell	embryonic	male	Homo sapiens					ZNF143-human	ENCAB000AMR	DNA		see document	see document		2012-05-14	ENCODE									1431408	Michael Snyder, Stanford	d35d1196ccda97f52c3c3bd8fedf499a	https://www.encodeproject.org/files/ENCFF001VHH/@@download/ENCFF001VHH.bed.gz	hg19
ENCFF002CRJ	bed narrowPeak	optimal idr thresholded peaks	ENCSR000EBW	ChIP-seq	EFO:0003042	H1-hESC	stem cell	embryonic	male	Homo sapiens					ZNF143-human	ENCAB000AMR	DNA		see document	see document		2012-05-14	ENCODE									775636	ENCODE Consortium Analysis Working Group	75c727b2ab18086c2d82e11bf53d3266	https://www.encodeproject.org/files/ENCFF002CRJ/@@download/ENCFF002CRJ.bed.gz	hg19
ENCFF001VGP	bed narrowPeak	peaks	ENCSR000EBV	ChIP-seq	EFO:0003042	H1-hESC	stem cell	embryonic	male	Homo sapiens					CEBPB-human	ENCAB000AFB	DNA		see document	see document		2012-05-14	ENCODE									1118101	Michael Snyder, Stanford	ed62557b1c46f8ba0b3dfa7cb9b4c7a7	https://www.encodeproject.org/files/ENCFF001VGP/@@download/ENCFF001VGP.bed.gz	hg19
ENCFF002CQR	bed narrowPeak	optimal idr thresholded peaks	ENCSR000EBV	ChIP-seq	EFO:0003042	H1-hESC	stem cell	embryonic	male	Homo sapiens					CEBPB-human	ENCAB000AFB	DNA		see document	see document		2012-05-14	ENCODE									393759	ENCODE Consortium Analysis Working Group	93acf8da6d974324baaa296688cc5927	https://www.encodeproject.org/files/ENCFF002CQR/@@download/ENCFF002CQR.bed.gz	hg19
ENCFF001VGQ	bed narrowPeak	peaks	ENCSR000EBU	ChIP-seq	EFO:0003042	H1-hESC	stem cell	embryonic	male	Homo sapiens					CHD1-human	ENCAB000AFE	DNA		see document	see document		2012-05-14	ENCODE									368632	Michael Snyder, Stanford	1a7c3d3d37ec307d31ef4baffdda87f3	https://www.encodeproject.org/files/ENCFF001VGQ/@@download/ENCFF001VGQ.bed.gz	hg19
ENCFF002CQS	bed narrowPeak	optimal idr thresholded peaks	ENCSR000EBU	ChIP-seq	EFO:0003042	H1-hESC	stem cell	embryonic	male	Homo sapiens					CHD1-human	ENCAB000AFE	DNA		see document	see document		2012-05-14	ENCODE									59003	ENCODE Consortium Analysis Working Group	ec39af486e81438e1a000f6734ea6ac4	https://www.encodeproject.org/files/ENCFF002CQS/@@download/ENCFF002CQS.bed.gz	hg19
ENCFF001VGX	bed narrowPeak	peaks	ENCSR000EBS	ChIP-seq	EFO:0003042	H1-hESC	stem cell	embryonic	male	Homo sapiens					MAFK-human	ENCAB000AIJ	DNA		see document	see document		2012-05-14	ENCODE									705057	Michael Snyder, Stanford	5ad7963ae1fcbf7125fb193b2e63b73f	https://www.encodeproject.org/files/ENCFF001VGX/@@download/ENCFF001VGX.bed.gz	hg19
ENCFF002CQZ	bed narrowPeak	optimal idr thresholded peaks	ENCSR000EBS	ChIP-seq	EFO:0003042	H1-hESC	stem cell	embryonic	male	Homo sapiens					MAFK-human	ENCAB000AIJ	DNA		see document	see document		2012-05-14	ENCODE									289621	ENCODE Consortium Analysis Working Group	9188dfc8c8f29afab3845d1a3f90b18c	https://www.encodeproject.org/files/ENCFF002CQZ/@@download/ENCFF002CQZ.bed.gz	hg19
ENCFF001VGZ	bed narrowPeak	peaks	ENCSR000EBR	ChIP-seq	EFO:0003042	H1-hESC	stem cell	embryonic	male	Homo sapiens					MXI1-human	ENCAB000AIT	DNA		see document	see document		2012-05-14	ENCODE									596410	Michael Snyder, Stanford	67e482ea153c9f95f2c30910f9162676	https://www.encodeproject.org/files/ENCFF001VGZ/@@download/ENCFF001VGZ.bed.gz	hg19
ENCFF002CRB	bed narrowPeak	optimal idr thresholded peaks	ENCSR000EBR	ChIP-seq	EFO:0003042	H1-hESC	stem cell	embryonic	male	Homo sapiens					MXI1-human	ENCAB000AIT	DNA		see document	see document		2012-05-14	ENCODE									166822	ENCODE Consortium Analysis Working Group	b2a1820961eed39be6c6a5d12e73b222	https://www.encodeproject.org/files/ENCFF002CRB/@@download/ENCFF002CRB.bed.gz	hg19
ENCFF001VGN	bed narrowPeak	peaks	ENCSR000EBQ	ChIP-seq	EFO:0003042	H1-hESC	stem cell	embryonic	male	Homo sapiens					BACH1-human	ENCAB000AEA	DNA		see document	see document		2012-05-14	ENCODE									774520	Michael Snyder, Stanford	f331ce00876bfaaa67859f60c78dd416	https://www.encodeproject.org/files/ENCFF001VGN/@@download/ENCFF001VGN.bed.gz	hg19
ENCFF002CQP	bed narrowPeak	optimal idr thresholded peaks	ENCSR000EBQ	ChIP-seq	EFO:0003042	H1-hESC	stem cell	embryonic	male	Homo sapiens					BACH1-human	ENCAB000AEA	DNA		see document	see document		2012-05-14	ENCODE									295772	ENCODE Consortium Analysis Working Group	c57049823cef0ab9af77fae6384cf1bd	https://www.encodeproject.org/files/ENCFF002CQP/@@download/ENCFF002CQP.bed.gz	hg19
ENCFF001VHD	bed narrowPeak	peaks	ENCSR000EBO	ChIP-seq	EFO:0003042	H1-hESC	stem cell	embryonic	male	Homo sapiens					SIN3A-human	ENCAB000AKR	DNA		see document	see document		2012-05-14	ENCODE									903747	Michael Snyder, Stanford	89434db618daa3b538eb18783955b580	https://www.encodeproject.org/files/ENCFF001VHD/@@download/ENCFF001VHD.bed.gz	hg19
ENCFF002CRF	bed narrowPeak	optimal idr thresholded peaks	ENCSR000EBO	ChIP-seq	EFO:0003042	H1-hESC	stem cell	embryonic	male	Homo sapiens					SIN3A-human	ENCAB000AKR	DNA		see document	see document		2012-05-14	ENCODE									546325	ENCODE Consortium Analysis Working Group	5957d48fb5af3c4625e5631698512018	https://www.encodeproject.org/files/ENCFF002CRF/@@download/ENCFF002CRF.bed.gz	hg19
ENCFF001VGL	bed narrowPeak	peaks	ENCSR000EBM	ChIP-seq	EFO:0005351	GM19193	immortalized cell line	unknown	female	Homo sapiens	tumor necrosis factor				RELA-human	ENCAB000AJG	DNA		see document	see document		2011-10-29	ENCODE									169336	Michael Snyder, Stanford	86b8d87af4ab5e680d0db0b7ac6ba03b	https://www.encodeproject.org/files/ENCFF001VGL/@@download/ENCFF001VGL.bed.gz	hg19
ENCFF002CQN	bed narrowPeak	optimal idr thresholded peaks	ENCSR000EBM	ChIP-seq	EFO:0005351	GM19193	immortalized cell line	unknown	female	Homo sapiens	tumor necrosis factor				RELA-human	ENCAB000AJG	DNA		see document	see document		2011-10-29	ENCODE									132471	ENCODE Consortium Analysis Working Group	d83a56196c352fed47578071ddf43b40	https://www.encodeproject.org/files/ENCFF002CQN/@@download/ENCFF002CQN.bed.gz	hg19
ENCFF001VGM	bed narrowPeak	peaks	ENCSR000EBK	ChIP-seq	EFO:0005351	GM19193	immortalized cell line	unknown	female	Homo sapiens					POLR2A-human	ENCAB000AOC	DNA		see document	see document		2011-10-29	ENCODE									332688	Michael Snyder, Stanford	174d831bdd0d67f967f64f1439ea1848	https://www.encodeproject.org/files/ENCFF001VGM/@@download/ENCFF001VGM.bed.gz	hg19
ENCFF002CQO	bed narrowPeak	optimal idr thresholded peaks	ENCSR000EBK	ChIP-seq	EFO:0005351	GM19193	immortalized cell line	unknown	female	Homo sapiens					POLR2A-human	ENCAB000AOC	DNA		see document	see document		2011-10-29	ENCODE									442401	ENCODE Consortium Analysis Working Group	87a3e84716a5e7e42409341883808bda	https://www.encodeproject.org/files/ENCFF002CQO/@@download/ENCFF002CQO.bed.gz	hg19
ENCFF001VGK	bed narrowPeak	peaks	ENCSR000EBG	ChIP-seq	EFO:0005350	GM19099	immortalized cell line	unknown	female	Homo sapiens					POLR2A-human	ENCAB000AOC	DNA		see document	see document		2011-10-29	ENCODE									291039	Michael Snyder, Stanford	b2cce8a80b732b528ea4c82c62a945f0	https://www.encodeproject.org/files/ENCFF001VGK/@@download/ENCFF001VGK.bed.gz	hg19
ENCFF002CQM	bed narrowPeak	optimal idr thresholded peaks	ENCSR000EBG	ChIP-seq	EFO:0005350	GM19099	immortalized cell line	unknown	female	Homo sapiens					POLR2A-human	ENCAB000AOC	DNA		see document	see document		2011-10-29	ENCODE									469278	ENCODE Consortium Analysis Working Group	f0e6f91ae1ca71e1c6163fd76dbe92fd	https://www.encodeproject.org/files/ENCFF002CQM/@@download/ENCFF002CQM.bed.gz	hg19
ENCFF001VGH	bed narrowPeak	peaks	ENCSR000EBD	ChIP-seq	EFO:0005349	GM18951	immortalized cell line	unknown	female	Homo sapiens	tumor necrosis factor				RELA-human	ENCAB000AJG	DNA		see document	see document		2011-10-29	ENCODE									277737	Michael Snyder, Stanford	2039e0202a25d5aa07c6053f3647f416	https://www.encodeproject.org/files/ENCFF001VGH/@@download/ENCFF001VGH.bed.gz	hg19
ENCFF002CQJ	bed narrowPeak	optimal idr thresholded peaks	ENCSR000EBD	ChIP-seq	EFO:0005349	GM18951	immortalized cell line	unknown	female	Homo sapiens	tumor necrosis factor				RELA-human	ENCAB000AJG	DNA		see document	see document		2011-10-29	ENCODE									334901	ENCODE Consortium Analysis Working Group	4de97ae097a0b7753657d415a0886a00	https://www.encodeproject.org/files/ENCFF002CQJ/@@download/ENCFF002CQJ.bed.gz	hg19
ENCFF001VGI	bed narrowPeak	peaks	ENCSR000EBC	ChIP-seq	EFO:0005349	GM18951	immortalized cell line	unknown	female	Homo sapiens					POLR2A-human	ENCAB000AOC	DNA		see document	see document		2011-10-29	ENCODE									319192	Michael Snyder, Stanford	1cbbc33cf4b67b629bad45a55c31cd55	https://www.encodeproject.org/files/ENCFF001VGI/@@download/ENCFF001VGI.bed.gz	hg19
ENCFF002CQK	bed narrowPeak	optimal idr thresholded peaks	ENCSR000EBC	ChIP-seq	EFO:0005349	GM18951	immortalized cell line	unknown	female	Homo sapiens					POLR2A-human	ENCAB000AOC	DNA		see document	see document		2011-10-29	ENCODE									443569	ENCODE Consortium Analysis Working Group	6a5965fab5cdaddbefb2439220bac293	https://www.encodeproject.org/files/ENCFF002CQK/@@download/ENCFF002CQK.bed.gz	hg19
ENCFF001VGG	bed narrowPeak	peaks	ENCSR000EAY	ChIP-seq	EFO:0005348	GM18526	immortalized cell line	unknown	female	Homo sapiens					POLR2A-human	ENCAB000AOC	DNA		see document	see document		2011-10-29	ENCODE									237679	Michael Snyder, Stanford	f53e30f3cb283bf328f6d3af0259293a	https://www.encodeproject.org/files/ENCFF001VGG/@@download/ENCFF001VGG.bed.gz	hg19
ENCFF002CQI	bed narrowPeak	optimal idr thresholded peaks	ENCSR000EAY	ChIP-seq	EFO:0005348	GM18526	immortalized cell line	unknown	female	Homo sapiens					POLR2A-human	ENCAB000AOC	DNA		see document	see document		2011-10-29	ENCODE									350465	ENCODE Consortium Analysis Working Group	91d3a4b0a2a95307f816f0dbb2cb70a9	https://www.encodeproject.org/files/ENCFF002CQI/@@download/ENCFF002CQI.bed.gz	hg19
ENCFF001VGE	bed narrowPeak	peaks	ENCSR000EAU	ChIP-seq	EFO:0005332	GM18505	immortalized cell line	unknown	female	Homo sapiens					POLR2A-human	ENCAB000AOC	DNA		see document	see document		2011-10-29	ENCODE									330705	Michael Snyder, Stanford	a1f5cc5f36809497e6b78c08c4972953	https://www.encodeproject.org/files/ENCFF001VGE/@@download/ENCFF001VGE.bed.gz	hg19
ENCFF002CQG	bed narrowPeak	optimal idr thresholded peaks	ENCSR000EAU	ChIP-seq	EFO:0005332	GM18505	immortalized cell line	unknown	female	Homo sapiens					POLR2A-human	ENCAB000AOC	DNA		see document	see document		2011-10-29	ENCODE									463379	ENCODE Consortium Analysis Working Group	3aa8d8c69bc7d5c0c1479ad2b8f0a4ed	https://www.encodeproject.org/files/ENCFF002CQG/@@download/ENCFF002CQG.bed.gz	hg19
ENCFF001VGC	bed narrowPeak	peaks	ENCSR000EAR	ChIP-seq	EFO:0005347	GM15510	immortalized cell line	unknown	unknown	Homo sapiens					POLR2A-human	ENCAB000AOC	DNA		see document	see document		2011-10-29	ENCODE									319988	Michael Snyder, Stanford	2454a58c3ca4573d62fdd07f36fce4f8	https://www.encodeproject.org/files/ENCFF001VGC/@@download/ENCFF001VGC.bed.gz	hg19
ENCFF002CQE	bed narrowPeak	optimal idr thresholded peaks	ENCSR000EAR	ChIP-seq	EFO:0005347	GM15510	immortalized cell line	unknown	unknown	Homo sapiens					POLR2A-human	ENCAB000AOC	DNA		see document	see document		2011-10-29	ENCODE									390371	ENCODE Consortium Analysis Working Group	7dcd217eec787bc084b5d1b5b6af9089	https://www.encodeproject.org/files/ENCFF002CQE/@@download/ENCFF002CQE.bed.gz	hg19
ENCFF001VDV	bed narrowPeak	peaks	ENCSR000DYO	ChIP-seq	EFO:0005336	GM10847	immortalized cell line	unknown	female	Homo sapiens					POLR2A-human	ENCAB000AOC	DNA		see document	see document		2011-10-29	ENCODE									185841	Michael Snyder, Stanford	ddf0d376e5c674eaa88ffb8e3698a03b	https://www.encodeproject.org/files/ENCFF001VDV/@@download/ENCFF001VDV.bed.gz	hg19
ENCFF002COJ	bed narrowPeak	optimal idr thresholded peaks	ENCSR000DYO	ChIP-seq	EFO:0005336	GM10847	immortalized cell line	unknown	female	Homo sapiens					POLR2A-human	ENCAB000AOC	DNA		see document	see document		2011-10-29	ENCODE									189558	ENCODE Consortium Analysis Working Group	0cb765f6f19df5ccb6d76a0be9b96989	https://www.encodeproject.org/files/ENCFF002COJ/@@download/ENCFF002COJ.bed.gz	hg19
ENCFF001VDM	bed narrowPeak	peaks	ENCSR000DYJ	ChIP-seq	EFO:0001086	A549	immortalized cell line	adult	male	Homo sapiens					BHLHE40-human	ENCAB000AEJ	DNA		see document	see document		2012-05-14	ENCODE									114834	Michael Snyder, Stanford	98717e878d6338a04fc6709618d152eb	https://www.encodeproject.org/files/ENCFF001VDM/@@download/ENCFF001VDM.bed.gz	hg19
ENCFF002COC	bed narrowPeak	optimal idr thresholded peaks	ENCSR000DYJ	ChIP-seq	EFO:0001086	A549	immortalized cell line	adult	male	Homo sapiens					BHLHE40-human	ENCAB000AEJ	DNA		see document	see document		2012-05-14	ENCODE									82174	ENCODE Consortium Analysis Working Group	7c2bfa3ceadf4dddf64ef8202437f687	https://www.encodeproject.org/files/ENCFF002COC/@@download/ENCFF002COC.bed.gz	hg19
ENCFF001VDN	bed narrowPeak	peaks	ENCSR000DYI	ChIP-seq	EFO:0001086	A549	immortalized cell line	adult	male	Homo sapiens					CEBPB-human	ENCAB000AFB	DNA		see document	see document		2012-05-14	ENCODE									1735682	Michael Snyder, Stanford	d909d96db3f4b8d2412dd7653af29d7e	https://www.encodeproject.org/files/ENCFF001VDN/@@download/ENCFF001VDN.bed.gz	hg19
ENCFF002COD	bed narrowPeak	optimal idr thresholded peaks	ENCSR000DYI	ChIP-seq	EFO:0001086	A549	immortalized cell line	adult	male	Homo sapiens					CEBPB-human	ENCAB000AFB	DNA		see document	see document		2012-05-14	ENCODE									852505	ENCODE Consortium Analysis Working Group	ebe8fa2c3ea787b5fd903756eff2a90f	https://www.encodeproject.org/files/ENCFF002COD/@@download/ENCFF002COD.bed.gz	hg19
ENCFF001VDQ	bed narrowPeak	peaks	ENCSR000DYG	ChIP-seq	EFO:0001086	A549	immortalized cell line	adult	male	Homo sapiens					MAX-human	ENCAB000AIL	DNA		see document	see document		2012-05-14	ENCODE									436415	Michael Snyder, Stanford	d3c9ce580678dd18f9ee324f28a600aa	https://www.encodeproject.org/files/ENCFF001VDQ/@@download/ENCFF001VDQ.bed.gz	hg19
ENCFF002COE	bed narrowPeak	optimal idr thresholded peaks	ENCSR000DYG	ChIP-seq	EFO:0001086	A549	immortalized cell line	adult	male	Homo sapiens					MAX-human	ENCAB000AIL	DNA		see document	see document		2012-05-14	ENCODE									237185	ENCODE Consortium Analysis Working Group	45e66fbb5c84cd74c13107ff7d113473	https://www.encodeproject.org/files/ENCFF002COE/@@download/ENCFF002COE.bed.gz	hg19
ENCFF001VDR	bed narrowPeak	peaks	ENCSR000DYF	ChIP-seq	EFO:0001086	A549	immortalized cell line	adult	male	Homo sapiens					POLR2AphosphoS2-human	ENCAB000AOB	DNA		see document	see document		2012-05-14	ENCODE									526878	Michael Snyder, Stanford	73592637ff673ddcca3c450b998997ce	https://www.encodeproject.org/files/ENCFF001VDR/@@download/ENCFF001VDR.bed.gz	hg19
ENCFF002COF	bed narrowPeak	optimal idr thresholded peaks	ENCSR000DYF	ChIP-seq	EFO:0001086	A549	immortalized cell line	adult	male	Homo sapiens					POLR2AphosphoS2-human	ENCAB000AOB	DNA		see document	see document		2012-05-14	ENCODE									90261	ENCODE Consortium Analysis Working Group	a21ecc3c8c7e1b9d29b741c7c12bb662	https://www.encodeproject.org/files/ENCFF002COF/@@download/ENCFF002COF.bed.gz	hg19
ENCFF001VDS	bed narrowPeak	peaks	ENCSR000DYE	ChIP-seq	EFO:0001086	A549	immortalized cell line	adult	male	Homo sapiens					RAD21-human	ENCAB000AKG	DNA		see document	see document		2012-05-14	ENCODE									621155	Michael Snyder, Stanford	44c2e53cbe9efb147cd2bba28129e945	https://www.encodeproject.org/files/ENCFF001VDS/@@download/ENCFF001VDS.bed.gz	hg19
ENCFF002COG	bed narrowPeak	optimal idr thresholded peaks	ENCSR000DYE	ChIP-seq	EFO:0001086	A549	immortalized cell line	adult	male	Homo sapiens					RAD21-human	ENCAB000AKG	DNA		see document	see document		2012-05-14	ENCODE									604014	ENCODE Consortium Analysis Working Group	cbd0c10b980cd8865823f5b8742e1b4c	https://www.encodeproject.org/files/ENCFF002COG/@@download/ENCFF002COG.bed.gz	hg19
ENCFF001VDP	bed narrowPeak	peaks	ENCSR000DYD	ChIP-seq	EFO:0001086	A549	immortalized cell line	adult	male	Homo sapiens					CTCF-human	ENCAB000AFQ	DNA		see document	see document		2012-08-20	ENCODE									736283	Michael Snyder, Stanford	7264cd2dd1a9f716bb4536e89a539c21	https://www.encodeproject.org/files/ENCFF001VDP/@@download/ENCFF001VDP.bed.gz	hg19
ENCFF001VDO	bed narrowPeak	peaks	ENCSR000DYC	ChIP-seq	EFO:0001086	A549	immortalized cell line	adult	male	Homo sapiens					MYC-human	ENCAB000AET	DNA		see document	see document		2012-08-20	ENCODE									129957	Michael Snyder, Stanford	adfd0e32d5582e6d308e088bba680b08	https://www.encodeproject.org/files/ENCFF001VDO/@@download/ENCFF001VDO.bed.gz	hg19
ENCFF001XTX	bed broadPeak	hotspots	ENCSR000DXW	ChIP-seq	EFO:0005715	WERI-Rb-1	immortalized cell line	child	female	Homo sapiens					CTCF-human	ENCAB000AFP	DNA		see document	see document		2011-03-17	ENCODE		see document		1 year	1	1			3383054	John Stamatoyannopoulos, UW	65968d574c3d7e4d9554e03507cc8e05	https://www.encodeproject.org/files/ENCFF001XTX/@@download/ENCFF001XTX.bed.gz	hg19
ENCFF001XTY	bed broadPeak	hotspots	ENCSR000DXW	ChIP-seq	EFO:0005715	WERI-Rb-1	immortalized cell line	child	female	Homo sapiens					CTCF-human	ENCAB000AFP	DNA		see document	see document		2011-03-17	ENCODE		see document		1 year	2	1			2782387	John Stamatoyannopoulos, UW	0f646f61cacfe0f21c78dbfe961b4634	https://www.encodeproject.org/files/ENCFF001XTY/@@download/ENCFF001XTY.bed.gz	hg19
ENCFF001XTZ	bed narrowPeak	peaks	ENCSR000DXW	ChIP-seq	EFO:0005715	WERI-Rb-1	immortalized cell line	child	female	Homo sapiens					CTCF-human	ENCAB000AFP	DNA		see document	see document		2011-03-17	ENCODE		see document		1 year	1	1			1091092	John Stamatoyannopoulos, UW	8b4e4973819a7b9f556172882199b3d9	https://www.encodeproject.org/files/ENCFF001XTZ/@@download/ENCFF001XTZ.bed.gz	hg19
ENCFF001XUA	bed narrowPeak	peaks	ENCSR000DXW	ChIP-seq	EFO:0005715	WERI-Rb-1	immortalized cell line	child	female	Homo sapiens					CTCF-human	ENCAB000AFP	DNA		see document	see document		2011-03-17	ENCODE		see document		1 year	2	1			713584	John Stamatoyannopoulos, UW	d3b4032778c0d2aae425952ac89ed139	https://www.encodeproject.org/files/ENCFF001XUA/@@download/ENCFF001XUA.bed.gz	hg19
ENCFF002DDS	bed narrowPeak	optimal idr thresholded peaks	ENCSR000DXW	ChIP-seq	EFO:0005715	WERI-Rb-1	immortalized cell line	child	female	Homo sapiens					CTCF-human	ENCAB000AFP	DNA		see document	see document		2011-03-17	ENCODE									962837	ENCODE Consortium Analysis Working Group	33fb2c5fb01abb7070faf899450686be	https://www.encodeproject.org/files/ENCFF002DDS/@@download/ENCFF002DDS.bed.gz	hg19
ENCFF001XSZ	bed narrowPeak	peaks	ENCSR000DWN	ChIP-seq	EFO:0002798	NB4	immortalized cell line	adult	female	Homo sapiens					CTCF-human	ENCAB000AFP	DNA		see document	see document		2012-01-17	ENCODE		see document		23 year	1	1			735831	John Stamatoyannopoulos, UW	3fa9131f818463a639f99a3a80fc74a0	https://www.encodeproject.org/files/ENCFF001XSZ/@@download/ENCFF001XSZ.bed.gz	hg19
ENCFF001XTA	bed broadPeak	hotspots	ENCSR000DWN	ChIP-seq	EFO:0002798	NB4	immortalized cell line	adult	female	Homo sapiens					CTCF-human	ENCAB000AFP	DNA		see document	see document		2012-01-17	ENCODE		see document		23 year	1	1			3331000	John Stamatoyannopoulos, UW	d10a5d5c99a5c26823cf4906b06ac796	https://www.encodeproject.org/files/ENCFF001XTA/@@download/ENCFF001XTA.bed.gz	hg19
ENCFF002DDL	bed narrowPeak	optimal idr thresholded peaks	ENCSR000DWN	ChIP-seq	EFO:0002798	NB4	immortalized cell line	adult	female	Homo sapiens					CTCF-human	ENCAB000AFP	DNA		see document	see document		2012-01-17	ENCODE									726401	ENCODE Consortium Analysis Working Group	8424eaf10728844d829f289c279d647d	https://www.encodeproject.org/files/ENCFF002DDL/@@download/ENCFF002DDL.bed.gz	hg19
ENCFF001XSV	bed broadPeak	hotspots	ENCSR000DWH	ChIP-seq	EFO:0001203	MCF-7	immortalized cell line	adult	female	Homo sapiens					CTCF-human	ENCAB000AFP	DNA		see document	see document		2012-01-17	ENCODE		see document		69 year	1	1			3517906	John Stamatoyannopoulos, UW	1fc754fe9caad9eec482bf652d977f2a	https://www.encodeproject.org/files/ENCFF001XSV/@@download/ENCFF001XSV.bed.gz	hg19
ENCFF001XSW	bed narrowPeak	peaks	ENCSR000DWH	ChIP-seq	EFO:0001203	MCF-7	immortalized cell line	adult	female	Homo sapiens					CTCF-human	ENCAB000AFP	DNA		see document	see document		2012-01-17	ENCODE		see document		69 year	1	1			1013925	John Stamatoyannopoulos, UW	f2e1890897b03a2fd59a60948dbba044	https://www.encodeproject.org/files/ENCFF001XSW/@@download/ENCFF001XSW.bed.gz	hg19
ENCFF001XSX	bed broadPeak	hotspots	ENCSR000DWH	ChIP-seq	EFO:0001203	MCF-7	immortalized cell line	adult	female	Homo sapiens					CTCF-human	ENCAB000AFP	DNA		see document	see document		2012-01-17	ENCODE		see document		69 year	2	1			3107271	John Stamatoyannopoulos, UW	6e78911d9912368701c997c05d7d7d62	https://www.encodeproject.org/files/ENCFF001XSX/@@download/ENCFF001XSX.bed.gz	hg19
ENCFF001XSY	bed narrowPeak	peaks	ENCSR000DWH	ChIP-seq	EFO:0001203	MCF-7	immortalized cell line	adult	female	Homo sapiens					CTCF-human	ENCAB000AFP	DNA		see document	see document		2012-01-17	ENCODE		see document		69 year	2	1			827324	John Stamatoyannopoulos, UW	64a8c89348e3f69b4c3a9fc36cb0da51	https://www.encodeproject.org/files/ENCFF001XSY/@@download/ENCFF001XSY.bed.gz	hg19
ENCFF002DDK	bed narrowPeak	optimal idr thresholded peaks	ENCSR000DWH	ChIP-seq	EFO:0001203	MCF-7	immortalized cell line	adult	female	Homo sapiens					CTCF-human	ENCAB000AFP	DNA		see document	see document		2012-01-17	ENCODE									1232023	ENCODE Consortium Analysis Working Group	8a958f1902ed72574b7f49af0d9af347	https://www.encodeproject.org/files/ENCFF002DDK/@@download/ENCFF002DDK.bed.gz	hg19
ENCFF001XRX	bed broadPeak	hotspots	ENCSR000DVA	ChIP-seq	CL:0002553	fibroblast of lung	primary cell	unknown	unknown	Homo sapiens					CTCF-human	ENCAB000AFP	DNA		see document	see document		2011-03-17	ENCODE		see document			1	1			2561833	John Stamatoyannopoulos, UW	8d14f4a43856f06e87aa3f47e66931da	https://www.encodeproject.org/files/ENCFF001XRX/@@download/ENCFF001XRX.bed.gz	hg19
ENCFF001XRY	bed broadPeak	hotspots	ENCSR000DVA	ChIP-seq	CL:0002553	fibroblast of lung	primary cell	unknown	unknown	Homo sapiens					CTCF-human	ENCAB000AFP	DNA		see document	see document		2011-03-17	ENCODE		see document			2	1			2772325	John Stamatoyannopoulos, UW	52322ec413a8a8831fa2ebf2cf06c081	https://www.encodeproject.org/files/ENCFF001XRY/@@download/ENCFF001XRY.bed.gz	hg19
ENCFF001XRZ	bed narrowPeak	peaks	ENCSR000DVA	ChIP-seq	CL:0002553	fibroblast of lung	primary cell	unknown	unknown	Homo sapiens					CTCF-human	ENCAB000AFP	DNA		see document	see document		2011-03-17	ENCODE		see document			1	1			784240	John Stamatoyannopoulos, UW	c6e82dd42fd9c9dbdd3d75df1183fbf3	https://www.encodeproject.org/files/ENCFF001XRZ/@@download/ENCFF001XRZ.bed.gz	hg19
ENCFF001XSA	bed narrowPeak	peaks	ENCSR000DVA	ChIP-seq	CL:0002553	fibroblast of lung	primary cell	unknown	unknown	Homo sapiens					CTCF-human	ENCAB000AFP	DNA		see document	see document		2011-03-17	ENCODE		see document			2	1			720827	John Stamatoyannopoulos, UW	4f3ab5ae1b6b2c1fecb823ebb5292428	https://www.encodeproject.org/files/ENCFF001XSA/@@download/ENCFF001XSA.bed.gz	hg19
ENCFF002DDE	bed narrowPeak	optimal idr thresholded peaks	ENCSR000DVA	ChIP-seq	CL:0002553	fibroblast of lung	primary cell	unknown	unknown	Homo sapiens					CTCF-human	ENCAB000AFP	DNA		see document	see document		2011-03-17	ENCODE									1047705	ENCODE Consortium Analysis Working Group	14aa397f7b3c83831889aed668d4fa68	https://www.encodeproject.org/files/ENCFF002DDE/@@download/ENCFF002DDE.bed.gz	hg19
ENCFF001XRP	bed broadPeak	hotspots	ENCSR000DUU	ChIP-seq	CL:0002555	fibroblast of mammary gland	primary cell	unknown	female	Homo sapiens					CTCF-human	ENCAB000AFP	DNA		see document	see document		2011-03-17	ENCODE		see document			1	1			2062596	John Stamatoyannopoulos, UW	7f086fa5b29ecc4dc2965e98ac1d4977	https://www.encodeproject.org/files/ENCFF001XRP/@@download/ENCFF001XRP.bed.gz	hg19
ENCFF001XRQ	bed broadPeak	hotspots	ENCSR000DUU	ChIP-seq	CL:0002555	fibroblast of mammary gland	primary cell	unknown	female	Homo sapiens					CTCF-human	ENCAB000AFP	DNA		see document	see document		2011-03-17	ENCODE		see document			2	1			2481593	John Stamatoyannopoulos, UW	8d5caf332ee9f7f36e569927ed360b90	https://www.encodeproject.org/files/ENCFF001XRQ/@@download/ENCFF001XRQ.bed.gz	hg19
ENCFF001XRR	bed narrowPeak	peaks	ENCSR000DUU	ChIP-seq	CL:0002555	fibroblast of mammary gland	primary cell	unknown	female	Homo sapiens					CTCF-human	ENCAB000AFP	DNA		see document	see document		2011-03-17	ENCODE		see document			1	1			730930	John Stamatoyannopoulos, UW	bb19ea2d1c5d3eb8f361cfed950e06e3	https://www.encodeproject.org/files/ENCFF001XRR/@@download/ENCFF001XRR.bed.gz	hg19
ENCFF001XRS	bed narrowPeak	peaks	ENCSR000DUU	ChIP-seq	CL:0002555	fibroblast of mammary gland	primary cell	unknown	female	Homo sapiens					CTCF-human	ENCAB000AFP	DNA		see document	see document		2011-03-17	ENCODE		see document			2	1			914710	John Stamatoyannopoulos, UW	e4941c4dd7c4f1b48e64f78b287a894a	https://www.encodeproject.org/files/ENCFF001XRS/@@download/ENCFF001XRS.bed.gz	hg19
ENCFF002DDC	bed narrowPeak	optimal idr thresholded peaks	ENCSR000DUU	ChIP-seq	CL:0002555	fibroblast of mammary gland	primary cell	unknown	female	Homo sapiens					CTCF-human	ENCAB000AFP	DNA		see document	see document		2011-03-17	ENCODE									1096364	ENCODE Consortium Analysis Working Group	e8eaeec69dc33f8f1e7163092af40675	https://www.encodeproject.org/files/ENCFF002DDC/@@download/ENCFF002DDC.bed.gz	hg19
ENCFF001XRF	bed broadPeak	hotspots	ENCSR000DUM	ChIP-seq	EFO:0005710	HFF-Myc	immortalized cell line	postnatal	male	Homo sapiens					CTCF-human	ENCAB000AFP	DNA		see document	see document		2012-01-17	ENCODE		see document			1	1			2821257	John Stamatoyannopoulos, UW	c64d998c81e4214565d0d87c8f4df8cc	https://www.encodeproject.org/files/ENCFF001XRF/@@download/ENCFF001XRF.bed.gz	hg19
ENCFF001XRG	bed broadPeak	hotspots	ENCSR000DUM	ChIP-seq	EFO:0005710	HFF-Myc	immortalized cell line	postnatal	male	Homo sapiens					CTCF-human	ENCAB000AFP	DNA		see document	see document		2012-01-17	ENCODE		see document			2	1			2333386	John Stamatoyannopoulos, UW	bd7c22507275d1cf585b6aef97693db6	https://www.encodeproject.org/files/ENCFF001XRG/@@download/ENCFF001XRG.bed.gz	hg19
ENCFF001XRH	bed narrowPeak	peaks	ENCSR000DUM	ChIP-seq	EFO:0005710	HFF-Myc	immortalized cell line	postnatal	male	Homo sapiens					CTCF-human	ENCAB000AFP	DNA		see document	see document		2012-01-17	ENCODE		see document			1	1			680973	John Stamatoyannopoulos, UW	a385ae340290877f3ab426ab963fb6b5	https://www.encodeproject.org/files/ENCFF001XRH/@@download/ENCFF001XRH.bed.gz	hg19
ENCFF001XRI	bed narrowPeak	peaks	ENCSR000DUM	ChIP-seq	EFO:0005710	HFF-Myc	immortalized cell line	postnatal	male	Homo sapiens					CTCF-human	ENCAB000AFP	DNA		see document	see document		2012-01-17	ENCODE		see document			2	1			628952	John Stamatoyannopoulos, UW	fc8449d17a3d6ee29ddeae78fd707736	https://www.encodeproject.org/files/ENCFF001XRI/@@download/ENCFF001XRI.bed.gz	hg19
ENCFF002DCZ	bed narrowPeak	optimal idr thresholded peaks	ENCSR000DUM	ChIP-seq	EFO:0005710	HFF-Myc	immortalized cell line	postnatal	male	Homo sapiens					CTCF-human	ENCAB000AFP	DNA		see document	see document		2012-01-17	ENCODE									907794	ENCODE Consortium Analysis Working Group	b733a057cca5f0d58d39b49e4d4999ef	https://www.encodeproject.org/files/ENCFF002DCZ/@@download/ENCFF002DCZ.bed.gz	hg19
ENCFF001XQV	bed broadPeak	hotspots	ENCSR000DUB	ChIP-seq	EFO:0002791	HeLa-S3	immortalized cell line	adult	female	Homo sapiens			G1b		CTCF-human	ENCAB000AFP	DNA		see document	see document		2011-03-17	ENCODE		see document		31 year	1	1			1633976	John Stamatoyannopoulos, UW	72e80af14cf27007534222d4c671908d	https://www.encodeproject.org/files/ENCFF001XQV/@@download/ENCFF001XQV.bed.gz	hg19
ENCFF001XQW	bed broadPeak	hotspots	ENCSR000DUB	ChIP-seq	EFO:0002791	HeLa-S3	immortalized cell line	adult	female	Homo sapiens			G1b		CTCF-human	ENCAB000AFP	DNA		see document	see document		2011-03-17	ENCODE		see document		31 year	2	1			2623652	John Stamatoyannopoulos, UW	b237895ff4e346ef422e3a22da9c7c66	https://www.encodeproject.org/files/ENCFF001XQW/@@download/ENCFF001XQW.bed.gz	hg19
ENCFF001XQX	bed narrowPeak	peaks	ENCSR000DUB	ChIP-seq	EFO:0002791	HeLa-S3	immortalized cell line	adult	female	Homo sapiens			G1b		CTCF-human	ENCAB000AFP	DNA		see document	see document		2011-03-17	ENCODE		see document		31 year	1	1			574911	John Stamatoyannopoulos, UW	9bd5ffe43d837018ccaafa5789bb86ec	https://www.encodeproject.org/files/ENCFF001XQX/@@download/ENCFF001XQX.bed.gz	hg19
ENCFF001XQY	bed narrowPeak	peaks	ENCSR000DUB	ChIP-seq	EFO:0002791	HeLa-S3	immortalized cell line	adult	female	Homo sapiens			G1b		CTCF-human	ENCAB000AFP	DNA		see document	see document		2011-03-17	ENCODE		see document		31 year	2	1			851723	John Stamatoyannopoulos, UW	01250d7daafd7557c591fb9991464bb5	https://www.encodeproject.org/files/ENCFF001XQY/@@download/ENCFF001XQY.bed.gz	hg19
ENCFF002DCW	bed narrowPeak	optimal idr thresholded peaks	ENCSR000DUB	ChIP-seq	EFO:0002791	HeLa-S3	immortalized cell line	adult	female	Homo sapiens			G1b		CTCF-human	ENCAB000AFP	DNA		see document	see document		2011-03-17	ENCODE									741203	ENCODE Consortium Analysis Working Group	616e2c2dddba644e8583216930f04db4	https://www.encodeproject.org/files/ENCFF002DCW/@@download/ENCFF002DCW.bed.gz	hg19
ENCFF001XPV	bed broadPeak	hotspots	ENCSR000DTA	ChIP-seq	CL:2000044	brain microvascular endothelial cell	primary cell	unknown	unknown	Homo sapiens					CTCF-human	ENCAB000AFP	DNA		see document	see document		2011-03-17	ENCODE		see document			1	1			3592212	John Stamatoyannopoulos, UW	05da7efaba8d7376f3a4ef3a54cc7eb4	https://www.encodeproject.org/files/ENCFF001XPV/@@download/ENCFF001XPV.bed.gz	hg19
ENCFF001XPW	bed broadPeak	hotspots	ENCSR000DTA	ChIP-seq	CL:2000044	brain microvascular endothelial cell	primary cell	unknown	unknown	Homo sapiens					CTCF-human	ENCAB000AFP	DNA		see document	see document		2011-03-17	ENCODE		see document			2	1			2342281	John Stamatoyannopoulos, UW	30d90bce21d1582ccff296f52c57583e	https://www.encodeproject.org/files/ENCFF001XPW/@@download/ENCFF001XPW.bed.gz	hg19
ENCFF001XPX	bed narrowPeak	peaks	ENCSR000DTA	ChIP-seq	CL:2000044	brain microvascular endothelial cell	primary cell	unknown	unknown	Homo sapiens					CTCF-human	ENCAB000AFP	DNA		see document	see document		2011-03-17	ENCODE		see document			1	1			1190726	John Stamatoyannopoulos, UW	7f24fb2058862c3a740093c73d2d45a8	https://www.encodeproject.org/files/ENCFF001XPX/@@download/ENCFF001XPX.bed.gz	hg19
ENCFF001XPY	bed narrowPeak	peaks	ENCSR000DTA	ChIP-seq	CL:2000044	brain microvascular endothelial cell	primary cell	unknown	unknown	Homo sapiens					CTCF-human	ENCAB000AFP	DNA		see document	see document		2011-03-17	ENCODE		see document			2	1			744052	John Stamatoyannopoulos, UW	be40ff7b27fab09884f1348c4f84eaa2	https://www.encodeproject.org/files/ENCFF001XPY/@@download/ENCFF001XPY.bed.gz	hg19
ENCFF002DCP	bed narrowPeak	optimal idr thresholded peaks	ENCSR000DTA	ChIP-seq	CL:2000044	brain microvascular endothelial cell	primary cell	unknown	unknown	Homo sapiens					CTCF-human	ENCAB000AFP	DNA		see document	see document		2011-03-17	ENCODE									1165376	ENCODE Consortium Analysis Working Group	6be1b61f130ab7cd7c7fca31d9c6b187	https://www.encodeproject.org/files/ENCFF002DCP/@@download/ENCFF002DCP.bed.gz	hg19
ENCFF001XPF	bed broadPeak	hotspots	ENCSR000DRU	ChIP-seq	EFO:0001162	GM12875	immortalized cell line	unknown	female	Homo sapiens					CTCF-human	ENCAB000AFP	DNA		see document	see document		2011-03-17	ENCODE		see document			1	1			2247060	John Stamatoyannopoulos, UW	fe2e7390eee15da2871608ca180870f9	https://www.encodeproject.org/files/ENCFF001XPF/@@download/ENCFF001XPF.bed.gz	hg19
ENCFF001XPG	bed broadPeak	hotspots	ENCSR000DRU	ChIP-seq	EFO:0001162	GM12875	immortalized cell line	unknown	female	Homo sapiens					CTCF-human	ENCAB000AFP	DNA		see document	see document		2011-03-17	ENCODE		see document			2	1			2643176	John Stamatoyannopoulos, UW	c7047aa5013926382433639c3fd85d70	https://www.encodeproject.org/files/ENCFF001XPG/@@download/ENCFF001XPG.bed.gz	hg19
ENCFF001XPH	bed narrowPeak	peaks	ENCSR000DRU	ChIP-seq	EFO:0001162	GM12875	immortalized cell line	unknown	female	Homo sapiens					CTCF-human	ENCAB000AFP	DNA		see document	see document		2011-03-17	ENCODE		see document			1	1			787042	John Stamatoyannopoulos, UW	f11b3a03feb68926d56833f0ccdc185b	https://www.encodeproject.org/files/ENCFF001XPH/@@download/ENCFF001XPH.bed.gz	hg19
ENCFF001XPI	bed narrowPeak	peaks	ENCSR000DRU	ChIP-seq	EFO:0001162	GM12875	immortalized cell line	unknown	female	Homo sapiens					CTCF-human	ENCAB000AFP	DNA		see document	see document		2011-03-17	ENCODE		see document			2	1			544011	John Stamatoyannopoulos, UW	8ff0ac43097610e612420463de007152	https://www.encodeproject.org/files/ENCFF001XPI/@@download/ENCFF001XPI.bed.gz	hg19
ENCFF002DCL	bed narrowPeak	optimal idr thresholded peaks	ENCSR000DRU	ChIP-seq	EFO:0001162	GM12875	immortalized cell line	unknown	female	Homo sapiens					CTCF-human	ENCAB000AFP	DNA		see document	see document		2011-03-17	ENCODE									842741	ENCODE Consortium Analysis Working Group	07bb4f85501f023a001441bc56e9184d	https://www.encodeproject.org/files/ENCFF002DCL/@@download/ENCFF002DCL.bed.gz	hg19
ENCFF001XPB	bed broadPeak	hotspots	ENCSR000DRR	ChIP-seq	EFO:0001161	GM12874	immortalized cell line	unknown	male	Homo sapiens					CTCF-human	ENCAB000AFP	DNA		see document	see document		2011-03-17	ENCODE		see document			1	1			2456179	John Stamatoyannopoulos, UW	2d18efc6db09f7f42236c7bf83db7997	https://www.encodeproject.org/files/ENCFF001XPB/@@download/ENCFF001XPB.bed.gz	hg19
ENCFF001XPC	bed broadPeak	hotspots	ENCSR000DRR	ChIP-seq	EFO:0001161	GM12874	immortalized cell line	unknown	male	Homo sapiens					CTCF-human	ENCAB000AFP	DNA		see document	see document		2011-03-17	ENCODE		see document			2	1			2246959	John Stamatoyannopoulos, UW	011058d93c50609264128891f0a234f2	https://www.encodeproject.org/files/ENCFF001XPC/@@download/ENCFF001XPC.bed.gz	hg19
ENCFF001XPD	bed narrowPeak	peaks	ENCSR000DRR	ChIP-seq	EFO:0001161	GM12874	immortalized cell line	unknown	male	Homo sapiens					CTCF-human	ENCAB000AFP	DNA		see document	see document		2011-03-17	ENCODE		see document			1	1			685062	John Stamatoyannopoulos, UW	ff0f6bb5b4c9747546ac480a8d194136	https://www.encodeproject.org/files/ENCFF001XPD/@@download/ENCFF001XPD.bed.gz	hg19
ENCFF001XPE	bed narrowPeak	peaks	ENCSR000DRR	ChIP-seq	EFO:0001161	GM12874	immortalized cell line	unknown	male	Homo sapiens					CTCF-human	ENCAB000AFP	DNA		see document	see document		2011-03-17	ENCODE		see document			2	1			748948	John Stamatoyannopoulos, UW	f1a2ff887e4b39e4ce138baf528eb617	https://www.encodeproject.org/files/ENCFF001XPE/@@download/ENCFF001XPE.bed.gz	hg19
ENCFF002DCK	bed narrowPeak	optimal idr thresholded peaks	ENCSR000DRR	ChIP-seq	EFO:0001161	GM12874	immortalized cell line	unknown	male	Homo sapiens					CTCF-human	ENCAB000AFP	DNA		see document	see document		2011-03-17	ENCODE									728006	ENCODE Consortium Analysis Working Group	daec8fe2e58bc51274a177715c9898b6	https://www.encodeproject.org/files/ENCFF002DCK/@@download/ENCFF002DCK.bed.gz	hg19
ENCFF001XOV	bed broadPeak	hotspots	ENCSR000DRP	ChIP-seq	EFO:0001160	GM12873	immortalized cell line	unknown	female	Homo sapiens					CTCF-human	ENCAB000AFP	DNA		see document	see document		2012-01-17	ENCODE		see document			1	1			2381879	John Stamatoyannopoulos, UW	e14667426849ee1d54f1dfbc19d52bfb	https://www.encodeproject.org/files/ENCFF001XOV/@@download/ENCFF001XOV.bed.gz	hg19
ENCFF001XOW	bed broadPeak	hotspots	ENCSR000DRP	ChIP-seq	EFO:0001160	GM12873	immortalized cell line	unknown	female	Homo sapiens					CTCF-human	ENCAB000AFP	DNA		see document	see document		2012-01-17	ENCODE		see document			2	1			2679512	John Stamatoyannopoulos, UW	830d01d71ffe7aea5d010dbb5c90bc60	https://www.encodeproject.org/files/ENCFF001XOW/@@download/ENCFF001XOW.bed.gz	hg19
ENCFF001XOX	bed broadPeak	hotspots	ENCSR000DRP	ChIP-seq	EFO:0001160	GM12873	immortalized cell line	unknown	female	Homo sapiens					CTCF-human	ENCAB000AFP	DNA		see document	see document		2012-01-17	ENCODE		see document			3	1			2998974	John Stamatoyannopoulos, UW	15da888a8ec19b522e2357b0d926bbfe	https://www.encodeproject.org/files/ENCFF001XOX/@@download/ENCFF001XOX.bed.gz	hg19
ENCFF001XOY	bed narrowPeak	peaks	ENCSR000DRP	ChIP-seq	EFO:0001160	GM12873	immortalized cell line	unknown	female	Homo sapiens					CTCF-human	ENCAB000AFP	DNA		see document	see document		2012-01-17	ENCODE		see document			1	1			793103	John Stamatoyannopoulos, UW	70e7f4f6dee47ffba8ecb3def8015f2f	https://www.encodeproject.org/files/ENCFF001XOY/@@download/ENCFF001XOY.bed.gz	hg19
ENCFF001XOZ	bed narrowPeak	peaks	ENCSR000DRP	ChIP-seq	EFO:0001160	GM12873	immortalized cell line	unknown	female	Homo sapiens					CTCF-human	ENCAB000AFP	DNA		see document	see document		2012-01-17	ENCODE		see document			2	1			745778	John Stamatoyannopoulos, UW	cdca511167e91115ca5b003bf223e53c	https://www.encodeproject.org/files/ENCFF001XOZ/@@download/ENCFF001XOZ.bed.gz	hg19
ENCFF001XPA	bed narrowPeak	peaks	ENCSR000DRP	ChIP-seq	EFO:0001160	GM12873	immortalized cell line	unknown	female	Homo sapiens					CTCF-human	ENCAB000AFP	DNA		see document	see document		2012-01-17	ENCODE		see document			3	1			961610	John Stamatoyannopoulos, UW	639ab4b4fe0dbf363bb30df4ee804315	https://www.encodeproject.org/files/ENCFF001XPA/@@download/ENCFF001XPA.bed.gz	hg19
ENCFF002DCJ	bed narrowPeak	optimal idr thresholded peaks	ENCSR000DRP	ChIP-seq	EFO:0001160	GM12873	immortalized cell line	unknown	female	Homo sapiens					CTCF-human	ENCAB000AFP	DNA		see document	see document		2012-01-17	ENCODE									1028403	ENCODE Consortium Analysis Working Group	48b1254a59a376a9f198227e6e12d5c4	https://www.encodeproject.org/files/ENCFF002DCJ/@@download/ENCFF002DCJ.bed.gz	hg19
ENCFF001XOU	bed narrowPeak	peaks	ENCSR000DRN	ChIP-seq	EFO:0001159	GM12872	immortalized cell line	unknown	male	Homo sapiens					CTCF-human	ENCAB000AFP	DNA		see document	see document		2011-03-17	ENCODE		see document			3	1			874579	John Stamatoyannopoulos, UW	ac5420223d19cfdc5419b033524fe2d6	https://www.encodeproject.org/files/ENCFF001XOU/@@download/ENCFF001XOU.bed.gz	hg19
ENCFF001XOP	bed broadPeak	hotspots	ENCSR000DRN	ChIP-seq	EFO:0001159	GM12872	immortalized cell line	unknown	male	Homo sapiens					CTCF-human	ENCAB000AFP	DNA		see document	see document		2011-03-17	ENCODE		see document			1	1			2378824	John Stamatoyannopoulos, UW	b7a5d476de7a7374858509400733bd01	https://www.encodeproject.org/files/ENCFF001XOP/@@download/ENCFF001XOP.bed.gz	hg19
ENCFF001XOQ	bed broadPeak	hotspots	ENCSR000DRN	ChIP-seq	EFO:0001159	GM12872	immortalized cell line	unknown	male	Homo sapiens					CTCF-human	ENCAB000AFP	DNA		see document	see document		2011-03-17	ENCODE		see document			2	1			2423147	John Stamatoyannopoulos, UW	67f0ba369fcccfdf772813471b54613c	https://www.encodeproject.org/files/ENCFF001XOQ/@@download/ENCFF001XOQ.bed.gz	hg19
ENCFF001XOR	bed narrowPeak	peaks	ENCSR000DRN	ChIP-seq	EFO:0001159	GM12872	immortalized cell line	unknown	male	Homo sapiens					CTCF-human	ENCAB000AFP	DNA		see document	see document		2011-03-17	ENCODE		see document			1	1			741524	John Stamatoyannopoulos, UW	82a2f33e023f706cab024f6432b0f1c5	https://www.encodeproject.org/files/ENCFF001XOR/@@download/ENCFF001XOR.bed.gz	hg19
ENCFF001XOS	bed broadPeak	hotspots	ENCSR000DRN	ChIP-seq	EFO:0001159	GM12872	immortalized cell line	unknown	male	Homo sapiens					CTCF-human	ENCAB000AFP	DNA		see document	see document		2011-03-17	ENCODE		see document			3	1			2884487	John Stamatoyannopoulos, UW	5b2b5deaa7fca993a2981f2b75ba765a	https://www.encodeproject.org/files/ENCFF001XOS/@@download/ENCFF001XOS.bed.gz	hg19
ENCFF001XOT	bed narrowPeak	peaks	ENCSR000DRN	ChIP-seq	EFO:0001159	GM12872	immortalized cell line	unknown	male	Homo sapiens					CTCF-human	ENCAB000AFP	DNA		see document	see document		2011-03-17	ENCODE		see document			2	1			635856	John Stamatoyannopoulos, UW	7c42c32d8faa1855e968d7fb53ace264	https://www.encodeproject.org/files/ENCFF001XOT/@@download/ENCFF001XOT.bed.gz	hg19
ENCFF002DCI	bed narrowPeak	optimal idr thresholded peaks	ENCSR000DRN	ChIP-seq	EFO:0001159	GM12872	immortalized cell line	unknown	male	Homo sapiens					CTCF-human	ENCAB000AFP	DNA		see document	see document		2011-03-17	ENCODE									1005116	ENCODE Consortium Analysis Working Group	c13d43cf6abb466e1a776490b00ecc61	https://www.encodeproject.org/files/ENCFF002DCI/@@download/ENCFF002DCI.bed.gz	hg19
ENCFF001XOL	bed broadPeak	hotspots	ENCSR000DRL	ChIP-seq	EFO:0005344	GM12871	immortalized cell line	unknown	male	Homo sapiens					CTCF-human	ENCAB000AFP	DNA		see document	see document		2012-01-17	ENCODE		see document			1	1			2194782	John Stamatoyannopoulos, UW	64b39171724f9d742c9af8cfa56aa3a2	https://www.encodeproject.org/files/ENCFF001XOL/@@download/ENCFF001XOL.bed.gz	hg19
ENCFF001XOM	bed broadPeak	hotspots	ENCSR000DRL	ChIP-seq	EFO:0005344	GM12871	immortalized cell line	unknown	male	Homo sapiens					CTCF-human	ENCAB000AFP	DNA		see document	see document		2012-01-17	ENCODE		see document			2	1			2862114	John Stamatoyannopoulos, UW	984761abb34cb087f8b70c82484c1058	https://www.encodeproject.org/files/ENCFF001XOM/@@download/ENCFF001XOM.bed.gz	hg19
ENCFF001XON	bed narrowPeak	peaks	ENCSR000DRL	ChIP-seq	EFO:0005344	GM12871	immortalized cell line	unknown	male	Homo sapiens					CTCF-human	ENCAB000AFP	DNA		see document	see document		2012-01-17	ENCODE		see document			1	1			678745	John Stamatoyannopoulos, UW	0516038d8a269abca6aa4eb111c251dd	https://www.encodeproject.org/files/ENCFF001XON/@@download/ENCFF001XON.bed.gz	hg19
ENCFF001XOO	bed narrowPeak	peaks	ENCSR000DRL	ChIP-seq	EFO:0005344	GM12871	immortalized cell line	unknown	male	Homo sapiens					CTCF-human	ENCAB000AFP	DNA		see document	see document		2012-01-17	ENCODE		see document			2	1			846942	John Stamatoyannopoulos, UW	c9f06942c48d5da347ba3451844d21a1	https://www.encodeproject.org/files/ENCFF001XOO/@@download/ENCFF001XOO.bed.gz	hg19
ENCFF001XOH	bed broadPeak	hotspots	ENCSR000DRK	ChIP-seq	EFO:0005343	GM12870	immortalized cell line	unknown	male	Homo sapiens					CTCF-human	ENCAB000AFP	DNA		see document	see document		2012-01-17	ENCODE		see document			1	1			2329261	John Stamatoyannopoulos, UW	2baed585990c7cd5c23931d010426442	https://www.encodeproject.org/files/ENCFF001XOH/@@download/ENCFF001XOH.bed.gz	hg19
ENCFF001XOI	bed broadPeak	hotspots	ENCSR000DRK	ChIP-seq	EFO:0005343	GM12870	immortalized cell line	unknown	male	Homo sapiens					CTCF-human	ENCAB000AFP	DNA		see document	see document		2012-01-17	ENCODE		see document			2	1			1781812	John Stamatoyannopoulos, UW	dcc094d07469e5cfd4cb9d1474738385	https://www.encodeproject.org/files/ENCFF001XOI/@@download/ENCFF001XOI.bed.gz	hg19
ENCFF001XOJ	bed narrowPeak	peaks	ENCSR000DRK	ChIP-seq	EFO:0005343	GM12870	immortalized cell line	unknown	male	Homo sapiens					CTCF-human	ENCAB000AFP	DNA		see document	see document		2012-01-17	ENCODE		see document			1	1			699502	John Stamatoyannopoulos, UW	9efb229dd3135a8ad4aea75ae435859a	https://www.encodeproject.org/files/ENCFF001XOJ/@@download/ENCFF001XOJ.bed.gz	hg19
ENCFF001XOK	bed narrowPeak	peaks	ENCSR000DRK	ChIP-seq	EFO:0005343	GM12870	immortalized cell line	unknown	male	Homo sapiens					CTCF-human	ENCAB000AFP	DNA		see document	see document		2012-01-17	ENCODE		see document			2	1			398659	John Stamatoyannopoulos, UW	876ab88c7578c62e578053b4c87a3835	https://www.encodeproject.org/files/ENCFF001XOK/@@download/ENCFF001XOK.bed.gz	hg19
ENCFF001XOD	bed broadPeak	hotspots	ENCSR000DRJ	ChIP-seq	EFO:0005342	GM12869	immortalized cell line	unknown	female	Homo sapiens					CTCF-human	ENCAB000AFP	DNA		see document	see document		2012-01-17	ENCODE		see document			1	1			2166281	John Stamatoyannopoulos, UW	f16489434e0612831012fc79be1195e1	https://www.encodeproject.org/files/ENCFF001XOD/@@download/ENCFF001XOD.bed.gz	hg19
ENCFF001XOE	bed broadPeak	hotspots	ENCSR000DRJ	ChIP-seq	EFO:0005342	GM12869	immortalized cell line	unknown	female	Homo sapiens					CTCF-human	ENCAB000AFP	DNA		see document	see document		2012-01-17	ENCODE		see document			2	1			2419163	John Stamatoyannopoulos, UW	8b34b327a38779473bddb1003caac6e5	https://www.encodeproject.org/files/ENCFF001XOE/@@download/ENCFF001XOE.bed.gz	hg19
ENCFF001XOF	bed narrowPeak	peaks	ENCSR000DRJ	ChIP-seq	EFO:0005342	GM12869	immortalized cell line	unknown	female	Homo sapiens					CTCF-human	ENCAB000AFP	DNA		see document	see document		2012-01-17	ENCODE		see document			1	1			725430	John Stamatoyannopoulos, UW	a430352f00cc7dce5873f3a2c4f254f0	https://www.encodeproject.org/files/ENCFF001XOF/@@download/ENCFF001XOF.bed.gz	hg19
ENCFF001XOG	bed narrowPeak	peaks	ENCSR000DRJ	ChIP-seq	EFO:0005342	GM12869	immortalized cell line	unknown	female	Homo sapiens					CTCF-human	ENCAB000AFP	DNA		see document	see document		2012-01-17	ENCODE		see document			2	1			483730	John Stamatoyannopoulos, UW	abdb2e2075838b3c80e7e7f8a56806ec	https://www.encodeproject.org/files/ENCFF001XOG/@@download/ENCFF001XOG.bed.gz	hg19
ENCFF001XNZ	bed broadPeak	hotspots	ENCSR000DRI	ChIP-seq	EFO:0005341	GM12868	immortalized cell line	unknown	female	Homo sapiens					CTCF-human	ENCAB000AFP	DNA		see document	see document		2012-01-17	ENCODE		see document			1	1			2077024	John Stamatoyannopoulos, UW	5ed962ca9924758a173060555c28cb11	https://www.encodeproject.org/files/ENCFF001XNZ/@@download/ENCFF001XNZ.bed.gz	hg19
ENCFF001XOA	bed broadPeak	hotspots	ENCSR000DRI	ChIP-seq	EFO:0005341	GM12868	immortalized cell line	unknown	female	Homo sapiens					CTCF-human	ENCAB000AFP	DNA		see document	see document		2012-01-17	ENCODE		see document			2	1			2430508	John Stamatoyannopoulos, UW	c8c6ac61e093eb8eca7e9ea817b4b903	https://www.encodeproject.org/files/ENCFF001XOA/@@download/ENCFF001XOA.bed.gz	hg19
ENCFF001XOB	bed narrowPeak	peaks	ENCSR000DRI	ChIP-seq	EFO:0005341	GM12868	immortalized cell line	unknown	female	Homo sapiens					CTCF-human	ENCAB000AFP	DNA		see document	see document		2012-01-17	ENCODE		see document			1	1			725085	John Stamatoyannopoulos, UW	62cd498b5c1ee6da819e7469a07474cd	https://www.encodeproject.org/files/ENCFF001XOB/@@download/ENCFF001XOB.bed.gz	hg19
ENCFF001XOC	bed narrowPeak	peaks	ENCSR000DRI	ChIP-seq	EFO:0005341	GM12868	immortalized cell line	unknown	female	Homo sapiens					CTCF-human	ENCAB000AFP	DNA		see document	see document		2012-01-17	ENCODE		see document			2	1			464737	John Stamatoyannopoulos, UW	63c086805f0289f60e242fc41aaa2659	https://www.encodeproject.org/files/ENCFF001XOC/@@download/ENCFF001XOC.bed.gz	hg19
ENCFF001XNV	bed broadPeak	hotspots	ENCSR000DRH	ChIP-seq	EFO:0005340	GM12867	immortalized cell line	unknown	female	Homo sapiens					CTCF-human	ENCAB000AFP	DNA		see document	see document		2012-01-17	ENCODE		see document			1	1			2333990	John Stamatoyannopoulos, UW	8e320348218a087ee05ef93cdc6c3245	https://www.encodeproject.org/files/ENCFF001XNV/@@download/ENCFF001XNV.bed.gz	hg19
ENCFF001XNW	bed broadPeak	hotspots	ENCSR000DRH	ChIP-seq	EFO:0005340	GM12867	immortalized cell line	unknown	female	Homo sapiens					CTCF-human	ENCAB000AFP	DNA		see document	see document		2012-01-17	ENCODE		see document			2	1			2909854	John Stamatoyannopoulos, UW	1a7278bdbf2d540f991bf1b0a06edc85	https://www.encodeproject.org/files/ENCFF001XNW/@@download/ENCFF001XNW.bed.gz	hg19
ENCFF001XNX	bed narrowPeak	peaks	ENCSR000DRH	ChIP-seq	EFO:0005340	GM12867	immortalized cell line	unknown	female	Homo sapiens					CTCF-human	ENCAB000AFP	DNA		see document	see document		2012-01-17	ENCODE		see document			1	1			710390	John Stamatoyannopoulos, UW	4066f14a1afee9951c4379561c7f2787	https://www.encodeproject.org/files/ENCFF001XNX/@@download/ENCFF001XNX.bed.gz	hg19
ENCFF001XNY	bed narrowPeak	peaks	ENCSR000DRH	ChIP-seq	EFO:0005340	GM12867	immortalized cell line	unknown	female	Homo sapiens					CTCF-human	ENCAB000AFP	DNA		see document	see document		2012-01-17	ENCODE		see document			2	1			438986	John Stamatoyannopoulos, UW	ca7cb7fb64b861e2669e172aee1122f4	https://www.encodeproject.org/files/ENCFF001XNY/@@download/ENCFF001XNY.bed.gz	hg19
ENCFF001XNR	bed broadPeak	hotspots	ENCSR000DRF	ChIP-seq	EFO:0005339	GM12866	immortalized cell line	unknown	male	Homo sapiens					CTCF-human	ENCAB000AFP	DNA		see document	see document		2012-01-17	ENCODE		see document			1	1			2140449	John Stamatoyannopoulos, UW	ec5c8a76692db750afc17efeb47cb605	https://www.encodeproject.org/files/ENCFF001XNR/@@download/ENCFF001XNR.bed.gz	hg19
ENCFF001XNS	bed broadPeak	hotspots	ENCSR000DRF	ChIP-seq	EFO:0005339	GM12866	immortalized cell line	unknown	male	Homo sapiens					CTCF-human	ENCAB000AFP	DNA		see document	see document		2012-01-17	ENCODE		see document			2	1			2657659	John Stamatoyannopoulos, UW	3957ab11b0e050cc83ef23ac6d201115	https://www.encodeproject.org/files/ENCFF001XNS/@@download/ENCFF001XNS.bed.gz	hg19
ENCFF001XNT	bed narrowPeak	peaks	ENCSR000DRF	ChIP-seq	EFO:0005339	GM12866	immortalized cell line	unknown	male	Homo sapiens					CTCF-human	ENCAB000AFP	DNA		see document	see document		2012-01-17	ENCODE		see document			1	1			729400	John Stamatoyannopoulos, UW	92ca44ab869d3b132a8d5a9e8c40f2f3	https://www.encodeproject.org/files/ENCFF001XNT/@@download/ENCFF001XNT.bed.gz	hg19
ENCFF001XNU	bed narrowPeak	peaks	ENCSR000DRF	ChIP-seq	EFO:0005339	GM12866	immortalized cell line	unknown	male	Homo sapiens					CTCF-human	ENCAB000AFP	DNA		see document	see document		2012-01-17	ENCODE		see document			2	1			482701	John Stamatoyannopoulos, UW	c00750fb5c8347858bdde33cae47f2b3	https://www.encodeproject.org/files/ENCFF001XNU/@@download/ENCFF001XNU.bed.gz	hg19
ENCFF001XNL	bed broadPeak	hotspots	ENCSR000DRE	ChIP-seq	EFO:0005338	GM12865	immortalized cell line	unknown	female	Homo sapiens					CTCF-human	ENCAB000AFP	DNA		see document	see document		2011-03-17	ENCODE		see document			1	1			2649300	John Stamatoyannopoulos, UW	d0700c581c124931f833a4aa5b147e32	https://www.encodeproject.org/files/ENCFF001XNL/@@download/ENCFF001XNL.bed.gz	hg19
ENCFF001XNM	bed broadPeak	hotspots	ENCSR000DRE	ChIP-seq	EFO:0005338	GM12865	immortalized cell line	unknown	female	Homo sapiens					CTCF-human	ENCAB000AFP	DNA		see document	see document		2011-03-17	ENCODE		see document			2	1			2176591	John Stamatoyannopoulos, UW	f3db6136f5cffecfe14060bcf7a1cf10	https://www.encodeproject.org/files/ENCFF001XNM/@@download/ENCFF001XNM.bed.gz	hg19
ENCFF001XNN	bed broadPeak	hotspots	ENCSR000DRE	ChIP-seq	EFO:0005338	GM12865	immortalized cell line	unknown	female	Homo sapiens					CTCF-human	ENCAB000AFP	DNA		see document	see document		2011-03-17	ENCODE		see document			3	1			1906115	John Stamatoyannopoulos, UW	0bbf987123a15393e99913e2712539b6	https://www.encodeproject.org/files/ENCFF001XNN/@@download/ENCFF001XNN.bed.gz	hg19
ENCFF001XNO	bed narrowPeak	peaks	ENCSR000DRE	ChIP-seq	EFO:0005338	GM12865	immortalized cell line	unknown	female	Homo sapiens					CTCF-human	ENCAB000AFP	DNA		see document	see document		2011-03-17	ENCODE		see document			1	1			699141	John Stamatoyannopoulos, UW	a0575ca4bd7aac05956a8d075a85f88f	https://www.encodeproject.org/files/ENCFF001XNO/@@download/ENCFF001XNO.bed.gz	hg19
ENCFF001XNP	bed narrowPeak	peaks	ENCSR000DRE	ChIP-seq	EFO:0005338	GM12865	immortalized cell line	unknown	female	Homo sapiens					CTCF-human	ENCAB000AFP	DNA		see document	see document		2011-03-17	ENCODE		see document			2	1			710634	John Stamatoyannopoulos, UW	d4750ee3f7d12f52db88190563f13230	https://www.encodeproject.org/files/ENCFF001XNP/@@download/ENCFF001XNP.bed.gz	hg19
ENCFF001XNQ	bed narrowPeak	peaks	ENCSR000DRE	ChIP-seq	EFO:0005338	GM12865	immortalized cell line	unknown	female	Homo sapiens					CTCF-human	ENCAB000AFP	DNA		see document	see document		2011-03-17	ENCODE		see document			3	1			554691	John Stamatoyannopoulos, UW	1f15751628dbcfc75b685eb0466bbaf4	https://www.encodeproject.org/files/ENCFF001XNQ/@@download/ENCFF001XNQ.bed.gz	hg19
ENCFF002DCH	bed narrowPeak	optimal idr thresholded peaks	ENCSR000DRE	ChIP-seq	EFO:0005338	GM12865	immortalized cell line	unknown	female	Homo sapiens					CTCF-human	ENCAB000AFP	DNA		see document	see document		2011-03-17	ENCODE									921051	ENCODE Consortium Analysis Working Group	0c6742bbbd8830e32e485a7b43f857a5	https://www.encodeproject.org/files/ENCFF002DCH/@@download/ENCFF002DCH.bed.gz	hg19
ENCFF001XNF	bed broadPeak	hotspots	ENCSR000DRB	ChIP-seq	EFO:0005337	GM12864	immortalized cell line	unknown	male	Homo sapiens					CTCF-human	ENCAB000AFP	DNA		see document	see document		2011-03-17	ENCODE		see document			1	1			2363871	John Stamatoyannopoulos, UW	5ae95eb1a9297ca4df75572c7e566328	https://www.encodeproject.org/files/ENCFF001XNF/@@download/ENCFF001XNF.bed.gz	hg19
ENCFF001XNG	bed broadPeak	hotspots	ENCSR000DRB	ChIP-seq	EFO:0005337	GM12864	immortalized cell line	unknown	male	Homo sapiens					CTCF-human	ENCAB000AFP	DNA		see document	see document		2011-03-17	ENCODE		see document			2	1			2850965	John Stamatoyannopoulos, UW	ac599e65ba388ef7466113efa74da225	https://www.encodeproject.org/files/ENCFF001XNG/@@download/ENCFF001XNG.bed.gz	hg19
ENCFF001XNH	bed broadPeak	hotspots	ENCSR000DRB	ChIP-seq	EFO:0005337	GM12864	immortalized cell line	unknown	male	Homo sapiens					CTCF-human	ENCAB000AFP	DNA		see document	see document		2011-03-17	ENCODE		see document			3	1			2511916	John Stamatoyannopoulos, UW	e3a8cdb71641b1a956b1ec4d50fc4a62	https://www.encodeproject.org/files/ENCFF001XNH/@@download/ENCFF001XNH.bed.gz	hg19
ENCFF001XNI	bed narrowPeak	peaks	ENCSR000DRB	ChIP-seq	EFO:0005337	GM12864	immortalized cell line	unknown	male	Homo sapiens					CTCF-human	ENCAB000AFP	DNA		see document	see document		2011-03-17	ENCODE		see document			1	1			778320	John Stamatoyannopoulos, UW	62948b776e85af1c9b09394e351a0684	https://www.encodeproject.org/files/ENCFF001XNI/@@download/ENCFF001XNI.bed.gz	hg19
ENCFF001XNJ	bed narrowPeak	peaks	ENCSR000DRB	ChIP-seq	EFO:0005337	GM12864	immortalized cell line	unknown	male	Homo sapiens					CTCF-human	ENCAB000AFP	DNA		see document	see document		2011-03-17	ENCODE		see document			2	1			713329	John Stamatoyannopoulos, UW	32960c49d1ed141e6c54f15414942bb9	https://www.encodeproject.org/files/ENCFF001XNJ/@@download/ENCFF001XNJ.bed.gz	hg19
ENCFF001XNK	bed narrowPeak	peaks	ENCSR000DRB	ChIP-seq	EFO:0005337	GM12864	immortalized cell line	unknown	male	Homo sapiens					CTCF-human	ENCAB000AFP	DNA		see document	see document		2011-03-17	ENCODE		see document			3	1			734046	John Stamatoyannopoulos, UW	37e5d4639c27ae8d8dbee42b1badda71	https://www.encodeproject.org/files/ENCFF001XNK/@@download/ENCFF001XNK.bed.gz	hg19
ENCFF002DCG	bed narrowPeak	optimal idr thresholded peaks	ENCSR000DRB	ChIP-seq	EFO:0005337	GM12864	immortalized cell line	unknown	male	Homo sapiens					CTCF-human	ENCAB000AFP	DNA		see document	see document		2011-03-17	ENCODE									953786	ENCODE Consortium Analysis Working Group	5540da952ea93db87192bf07e709c9bd	https://www.encodeproject.org/files/ENCFF002DCG/@@download/ENCFF002DCG.bed.gz	hg19
ENCFF001XND	bed broadPeak	hotspots	ENCSR000DQY	ChIP-seq	EFO:0005353	GM12801	immortalized cell line	unknown	male	Homo sapiens					CTCF-human	ENCAB000AFP	DNA		see document	see document		2011-03-17	ENCODE		see document			1	1			1606312	John Stamatoyannopoulos, UW	9de39e067395a841d5c27c1c39f9b457	https://www.encodeproject.org/files/ENCFF001XND/@@download/ENCFF001XND.bed.gz	hg19
ENCFF001XNE	bed narrowPeak	peaks	ENCSR000DQY	ChIP-seq	EFO:0005353	GM12801	immortalized cell line	unknown	male	Homo sapiens					CTCF-human	ENCAB000AFP	DNA		see document	see document		2011-03-17	ENCODE		see document			1	1			348426	John Stamatoyannopoulos, UW	0937a2f281cf29fb441eb5ebd93fb187	https://www.encodeproject.org/files/ENCFF001XNE/@@download/ENCFF001XNE.bed.gz	hg19
ENCFF002DCF	bed narrowPeak	optimal idr thresholded peaks	ENCSR000DQY	ChIP-seq	EFO:0005353	GM12801	immortalized cell line	unknown	male	Homo sapiens					CTCF-human	ENCAB000AFP	DNA		see document	see document		2011-03-17	ENCODE									54731	ENCODE Consortium Analysis Working Group	596392705bd0e7954538494d7f40be01	https://www.encodeproject.org/files/ENCFF002DCF/@@download/ENCFF002DCF.bed.gz	hg19
ENCFF001XMN	bed broadPeak	hotspots	ENCSR000DQD	ChIP-seq	EFO:0002114	BE2C	immortalized cell line	child	male	Homo sapiens					CTCF-human	ENCAB000AFP	DNA		see document	see document		2012-01-17	ENCODE		see document		2 year	1	1			3279333	John Stamatoyannopoulos, UW	9c0f273537d53de41c9b6ea0696b74d1	https://www.encodeproject.org/files/ENCFF001XMN/@@download/ENCFF001XMN.bed.gz	hg19
ENCFF001XMO	bed broadPeak	hotspots	ENCSR000DQD	ChIP-seq	EFO:0002114	BE2C	immortalized cell line	child	male	Homo sapiens					CTCF-human	ENCAB000AFP	DNA		see document	see document		2012-01-17	ENCODE		see document		2 year	2	1			2809427	John Stamatoyannopoulos, UW	97ef6564be66125dff723d6d2a6335f6	https://www.encodeproject.org/files/ENCFF001XMO/@@download/ENCFF001XMO.bed.gz	hg19
ENCFF001XMP	bed narrowPeak	peaks	ENCSR000DQD	ChIP-seq	EFO:0002114	BE2C	immortalized cell line	child	male	Homo sapiens					CTCF-human	ENCAB000AFP	DNA		see document	see document		2012-01-17	ENCODE		see document		2 year	1	1			946180	John Stamatoyannopoulos, UW	cc1455d47dca75372ae98ed04074df75	https://www.encodeproject.org/files/ENCFF001XMP/@@download/ENCFF001XMP.bed.gz	hg19
ENCFF001XMQ	bed narrowPeak	peaks	ENCSR000DQD	ChIP-seq	EFO:0002114	BE2C	immortalized cell line	child	male	Homo sapiens					CTCF-human	ENCAB000AFP	DNA		see document	see document		2012-01-17	ENCODE		see document		2 year	2	1			764324	John Stamatoyannopoulos, UW	9cd9622b1e96e405420eac8b55cb3556	https://www.encodeproject.org/files/ENCFF001XMQ/@@download/ENCFF001XMQ.bed.gz	hg19
ENCFF002DCB	bed narrowPeak	optimal idr thresholded peaks	ENCSR000DQD	ChIP-seq	EFO:0002114	BE2C	immortalized cell line	child	male	Homo sapiens					CTCF-human	ENCAB000AFP	DNA		see document	see document		2012-01-17	ENCODE									1096428	ENCODE Consortium Analysis Working Group	200533e7cc808f8521c4b2cbdc0ac122	https://www.encodeproject.org/files/ENCFF002DCB/@@download/ENCFF002DCB.bed.gz	hg19
ENCFF001XLL	bed broadPeak	hotspots	ENCSR000DPF	ChIP-seq	EFO:0001086	A549	immortalized cell line	adult	male	Homo sapiens					CTCF-human	ENCAB000AFP	DNA		see document	see document		2012-01-17	ENCODE		see document		58 year	1	1			1459097	John Stamatoyannopoulos, UW	856bd2f28c1a631a82ac1cad5c455861	https://www.encodeproject.org/files/ENCFF001XLL/@@download/ENCFF001XLL.bed.gz	hg19
ENCFF001XLM	bed narrowPeak	peaks	ENCSR000DPF	ChIP-seq	EFO:0001086	A549	immortalized cell line	adult	male	Homo sapiens					CTCF-human	ENCAB000AFP	DNA		see document	see document		2012-01-17	ENCODE		see document		58 year	1	1			595003	John Stamatoyannopoulos, UW	ec0e5a0e816cd54f88a504691ca7db39	https://www.encodeproject.org/files/ENCFF001XLM/@@download/ENCFF001XLM.bed.gz	hg19
ENCFF001XLN	bed broadPeak	hotspots	ENCSR000DPF	ChIP-seq	EFO:0001086	A549	immortalized cell line	adult	male	Homo sapiens					CTCF-human	ENCAB000AFP	DNA		see document	see document		2012-01-17	ENCODE		see document		58 year	2	1			2917906	John Stamatoyannopoulos, UW	40792772bef798cc6fae97418c4dd95a	https://www.encodeproject.org/files/ENCFF001XLN/@@download/ENCFF001XLN.bed.gz	hg19
ENCFF001XLO	bed narrowPeak	peaks	ENCSR000DPF	ChIP-seq	EFO:0001086	A549	immortalized cell line	adult	male	Homo sapiens					CTCF-human	ENCAB000AFP	DNA		see document	see document		2012-01-17	ENCODE		see document		58 year	2	1			946215	John Stamatoyannopoulos, UW	b9276c97fe64d2aeb9b193e1852d731d	https://www.encodeproject.org/files/ENCFF001XLO/@@download/ENCFF001XLO.bed.gz	hg19
ENCFF002DBU	bed narrowPeak	optimal idr thresholded peaks	ENCSR000DPF	ChIP-seq	EFO:0001086	A549	immortalized cell line	adult	male	Homo sapiens					CTCF-human	ENCAB000AFP	DNA		see document	see document		2012-01-17	ENCODE									967359	ENCODE Consortium Analysis Working Group	fa369882e7ed1a19021d3f1729c4c598	https://www.encodeproject.org/files/ENCFF002DBU/@@download/ENCFF002DBU.bed.gz	hg19
ENCFF001VPZ	bed narrowPeak	peaks	ENCSR000DPC	ChIP-seq	EFO:0001200	MCF 10A	immortalized cell line	unknown	female	Homo sapiens	afimoxifene				POLR2A-human	ENCAB000AOC	DNA		see document	see document		2011-10-29	ENCODE									4242825	Kevin Struhl, HMS	1ecb64743a17f6b8cb973486c3287587	https://www.encodeproject.org/files/ENCFF001VPZ/@@download/ENCFF001VPZ.bed.gz	hg19
ENCFF002CZD	bed narrowPeak	optimal idr thresholded peaks	ENCSR000DPC	ChIP-seq	EFO:0001200	MCF 10A	immortalized cell line	unknown	female	Homo sapiens	afimoxifene				POLR2A-human	ENCAB000AOC	DNA		see document	see document		2011-10-29	ENCODE									405977	ENCODE Consortium Analysis Working Group	08839c9712a46f3c8dba5a362fd08e48	https://www.encodeproject.org/files/ENCFF002CZD/@@download/ENCFF002CZD.bed.gz	hg19
ENCFF001VQE	bed narrowPeak	peaks	ENCSR000DPB	ChIP-seq	EFO:0001200	MCF 10A	immortalized cell line	unknown	female	Homo sapiens	afimoxifene				STAT3-human	ENCAB000ALH	DNA		see document	see document		2011-10-29	ENCODE									2454558	Kevin Struhl, HMS	394878c7a9f5b6977d179c1fe65391b3	https://www.encodeproject.org/files/ENCFF001VQE/@@download/ENCFF001VQE.bed.gz	hg19
ENCFF002CZI	bed narrowPeak	optimal idr thresholded peaks	ENCSR000DPB	ChIP-seq	EFO:0001200	MCF 10A	immortalized cell line	unknown	female	Homo sapiens	afimoxifene				STAT3-human	ENCAB000ALH	DNA		see document	see document		2011-10-29	ENCODE									888680	ENCODE Consortium Analysis Working Group	93572c874a066b8042857a6ef1951f7a	https://www.encodeproject.org/files/ENCFF002CZI/@@download/ENCFF002CZI.bed.gz	hg19
ENCFF001VPY	bed narrowPeak	peaks	ENCSR000DPA	ChIP-seq	EFO:0001200	MCF 10A	immortalized cell line	unknown	female	Homo sapiens	ethanol				POLR2A-human	ENCAB000AOC	DNA		see document	see document		2011-10-29	ENCODE									2610042	Kevin Struhl, HMS	184946940f19ed5cff89bf1aa2376943	https://www.encodeproject.org/files/ENCFF001VPY/@@download/ENCFF001VPY.bed.gz	hg19
ENCFF002CZC	bed narrowPeak	optimal idr thresholded peaks	ENCSR000DPA	ChIP-seq	EFO:0001200	MCF 10A	immortalized cell line	unknown	female	Homo sapiens	ethanol				POLR2A-human	ENCAB000AOC	DNA		see document	see document		2011-10-29	ENCODE									467001	ENCODE Consortium Analysis Working Group	c436ecd661c55364f3901b59af6fe912	https://www.encodeproject.org/files/ENCFF002CZC/@@download/ENCFF002CZC.bed.gz	hg19
ENCFF001VQA	bed narrowPeak	peaks	ENCSR000DOZ	ChIP-seq	EFO:0001200	MCF 10A	immortalized cell line	unknown	female	Homo sapiens	ethanol				STAT3-human	ENCAB000ALH	DNA		see document	see document		2011-10-29	ENCODE									3716786	Kevin Struhl, HMS	529dc960a934a8553a5389f95903901a	https://www.encodeproject.org/files/ENCFF001VQA/@@download/ENCFF001VQA.bed.gz	hg19
ENCFF002CZE	bed narrowPeak	optimal idr thresholded peaks	ENCSR000DOZ	ChIP-seq	EFO:0001200	MCF 10A	immortalized cell line	unknown	female	Homo sapiens	ethanol				STAT3-human	ENCAB000ALH	DNA		see document	see document		2011-10-29	ENCODE									280558	ENCODE Consortium Analysis Working Group	1ddd6ed315bed89eeefb5a854d2662f6	https://www.encodeproject.org/files/ENCFF002CZE/@@download/ENCFF002CZE.bed.gz	hg19
ENCFF001VPR	bed narrowPeak	peaks	ENCSR000DOT	ChIP-seq	EFO:0001200	MCF 10A	immortalized cell line	unknown	female	Homo sapiens	ethanol				FOS-human	ENCAB000AEQ	DNA		see document	see document		2012-05-14	ENCODE									2381471	Kevin Struhl, HMS	75f03cd7a494998053a03059a7bbd757	https://www.encodeproject.org/files/ENCFF001VPR/@@download/ENCFF001VPR.bed.gz	hg19
ENCFF002CYV	bed narrowPeak	optimal idr thresholded peaks	ENCSR000DOT	ChIP-seq	EFO:0001200	MCF 10A	immortalized cell line	unknown	female	Homo sapiens	ethanol				FOS-human	ENCAB000AEQ	DNA		see document	see document		2012-05-14	ENCODE									1310209	ENCODE Consortium Analysis Working Group	4de8383174f7c0b80d32d300a6cb8216	https://www.encodeproject.org/files/ENCFF002CYV/@@download/ENCFF002CYV.bed.gz	hg19
ENCFF001VPV	bed narrowPeak	peaks	ENCSR000DOS	ChIP-seq	EFO:0001200	MCF 10A	immortalized cell line	unknown	female	Homo sapiens	ethanol				MYC-human	ENCAB000AET	DNA		see document	see document		2012-05-14	ENCODE									2044101	Kevin Struhl, HMS	e1aa56a8a87c363be9817c2ed3069a50	https://www.encodeproject.org/files/ENCFF001VPV/@@download/ENCFF001VPV.bed.gz	hg19
ENCFF002CYZ	bed narrowPeak	optimal idr thresholded peaks	ENCSR000DOS	ChIP-seq	EFO:0001200	MCF 10A	immortalized cell line	unknown	female	Homo sapiens	ethanol				MYC-human	ENCAB000AET	DNA		see document	see document		2012-05-14	ENCODE									673835	ENCODE Consortium Analysis Working Group	e507c5bba801a891bb1a2430b629aab3	https://www.encodeproject.org/files/ENCFF002CYZ/@@download/ENCFF002CYZ.bed.gz	hg19
ENCFF001VPX	bed narrowPeak	peaks	ENCSR000DOR	ChIP-seq	EFO:0001200	MCF 10A	immortalized cell line	unknown	female	Homo sapiens	afimoxifene				E2F4-human	ENCAB000AFV	DNA		see document	see document		2012-05-14	ENCODE									2176597	Kevin Struhl, HMS	0e02db7740d3de6a993581dcd11b3e69	https://www.encodeproject.org/files/ENCFF001VPX/@@download/ENCFF001VPX.bed.gz	hg19
ENCFF002CZB	bed narrowPeak	optimal idr thresholded peaks	ENCSR000DOR	ChIP-seq	EFO:0001200	MCF 10A	immortalized cell line	unknown	female	Homo sapiens	afimoxifene				E2F4-human	ENCAB000AFV	DNA		see document	see document		2012-05-14	ENCODE									308309	ENCODE Consortium Analysis Working Group	a238772262467df969db01b6b7372545	https://www.encodeproject.org/files/ENCFF002CZB/@@download/ENCFF002CZB.bed.gz	hg19
ENCFF001VQD	bed narrowPeak	peaks	ENCSR000DOQ	ChIP-seq	EFO:0001200	MCF 10A	immortalized cell line	unknown	female	Homo sapiens	afimoxifene				STAT3-human	ENCAB000ALH	DNA		see document	see document		2012-05-14	ENCODE									1684573	Kevin Struhl, HMS	e86b3fed3aa38002751539c8e1456b1e	https://www.encodeproject.org/files/ENCFF001VQD/@@download/ENCFF001VQD.bed.gz	hg19
ENCFF002CZH	bed narrowPeak	optimal idr thresholded peaks	ENCSR000DOQ	ChIP-seq	EFO:0001200	MCF 10A	immortalized cell line	unknown	female	Homo sapiens	afimoxifene				STAT3-human	ENCAB000ALH	DNA		see document	see document		2012-05-14	ENCODE									774871	ENCODE Consortium Analysis Working Group	7fda50c04d9002a8307c7d0fecf78dc4	https://www.encodeproject.org/files/ENCFF002CZH/@@download/ENCFF002CZH.bed.gz	hg19
ENCFF001VPS	bed narrowPeak	peaks	ENCSR000DOP	ChIP-seq	EFO:0001200	MCF 10A	immortalized cell line	unknown	female	Homo sapiens	afimoxifene				FOS-human	ENCAB000AEQ	DNA		see document	see document		2012-05-14	ENCODE									3069344	Kevin Struhl, HMS	2fa64ee2de793e51fe58bb3d9c1b0dd5	https://www.encodeproject.org/files/ENCFF001VPS/@@download/ENCFF001VPS.bed.gz	hg19
ENCFF002CYW	bed narrowPeak	optimal idr thresholded peaks	ENCSR000DOP	ChIP-seq	EFO:0001200	MCF 10A	immortalized cell line	unknown	female	Homo sapiens	afimoxifene				FOS-human	ENCAB000AEQ	DNA		see document	see document		2012-05-14	ENCODE									1772744	ENCODE Consortium Analysis Working Group	f97dcb21fe0f2a4472eb1ab11b495967	https://www.encodeproject.org/files/ENCFF002CYW/@@download/ENCFF002CYW.bed.gz	hg19
ENCFF001VPT	bed narrowPeak	peaks	ENCSR000DOO	ChIP-seq	EFO:0001200	MCF 10A	immortalized cell line	unknown	female	Homo sapiens	afimoxifene				FOS-human	ENCAB000AEQ	DNA		see document	see document		2012-05-14	ENCODE									2962352	Kevin Struhl, HMS	a65fb471a920d6e01784c77e0614e354	https://www.encodeproject.org/files/ENCFF001VPT/@@download/ENCFF001VPT.bed.gz	hg19
ENCFF002CYX	bed narrowPeak	optimal idr thresholded peaks	ENCSR000DOO	ChIP-seq	EFO:0001200	MCF 10A	immortalized cell line	unknown	female	Homo sapiens	afimoxifene				FOS-human	ENCAB000AEQ	DNA		see document	see document		2012-05-14	ENCODE									1649595	ENCODE Consortium Analysis Working Group	89850c451f2f07c981f7218176ac8a0f	https://www.encodeproject.org/files/ENCFF002CYX/@@download/ENCFF002CYX.bed.gz	hg19
ENCFF001VPU	bed narrowPeak	peaks	ENCSR000DON	ChIP-seq	EFO:0001200	MCF 10A	immortalized cell line	unknown	female	Homo sapiens	afimoxifene				FOS-human	ENCAB000AEQ	DNA		see document	see document		2012-05-14	ENCODE									2644832	Kevin Struhl, HMS	d5ff398f8f287eb419e135d7d4d9f728	https://www.encodeproject.org/files/ENCFF001VPU/@@download/ENCFF001VPU.bed.gz	hg19
ENCFF002CYY	bed narrowPeak	optimal idr thresholded peaks	ENCSR000DON	ChIP-seq	EFO:0001200	MCF 10A	immortalized cell line	unknown	female	Homo sapiens	afimoxifene				FOS-human	ENCAB000AEQ	DNA		see document	see document		2012-05-14	ENCODE									1357216	ENCODE Consortium Analysis Working Group	948a3af044b38668cd14d1fa16954823	https://www.encodeproject.org/files/ENCFF002CYY/@@download/ENCFF002CYY.bed.gz	hg19
ENCFF001VPW	bed narrowPeak	peaks	ENCSR000DOM	ChIP-seq	EFO:0001200	MCF 10A	immortalized cell line	unknown	female	Homo sapiens	afimoxifene				MYC-human	ENCAB000AET	DNA		see document	see document		2012-05-14	ENCODE									1971031	Kevin Struhl, HMS	a0c8a29a4324f992d4b89eec2ce5fca7	https://www.encodeproject.org/files/ENCFF001VPW/@@download/ENCFF001VPW.bed.gz	hg19
ENCFF002CZA	bed narrowPeak	optimal idr thresholded peaks	ENCSR000DOM	ChIP-seq	EFO:0001200	MCF 10A	immortalized cell line	unknown	female	Homo sapiens	afimoxifene				MYC-human	ENCAB000AET	DNA		see document	see document		2012-05-14	ENCODE									483549	ENCODE Consortium Analysis Working Group	f612a624ce3a1c95113c5af2f33bc85e	https://www.encodeproject.org/files/ENCFF002CZA/@@download/ENCFF002CZA.bed.gz	hg19
ENCFF001VJN	bed narrowPeak	peaks	ENCSR000DNY	ChIP-seq	EFO:0002791	HeLa-S3	immortalized cell line	adult	female	Homo sapiens					GTF3C2-human	ENCAB000ALX	DNA		see document	see document		2011-10-29	ENCODE									85837	Kevin Struhl, HMS	2672f2f2644009f212527008fb24685c	https://www.encodeproject.org/files/ENCFF001VJN/@@download/ENCFF001VJN.bed.gz	hg19
ENCFF002CTL	bed narrowPeak	optimal idr thresholded peaks	ENCSR000DNY	ChIP-seq	EFO:0002791	HeLa-S3	immortalized cell line	adult	female	Homo sapiens					GTF3C2-human	ENCAB000ALX	DNA		see document	see document		2011-10-29	ENCODE									71082	ENCODE Consortium Analysis Working Group	8f967bb3703e5256f6d32991a7f16ad4	https://www.encodeproject.org/files/ENCFF002CTL/@@download/ENCFF002CTL.bed.gz	hg19
ENCFF001VHU	bed narrowPeak	peaks	ENCSR000DNX	ChIP-seq	EFO:0002791	HeLa-S3	immortalized cell line	adult	female	Homo sapiens					BDP1-human	ENCAB000AEI	DNA		see document	see document		2011-10-29	ENCODE									13432	Kevin Struhl, HMS	da8625f81a7cbf84ad37a25c9a2d2163	https://www.encodeproject.org/files/ENCFF001VHU/@@download/ENCFF001VHU.bed.gz	hg19
ENCFF002CRV	bed narrowPeak	optimal idr thresholded peaks	ENCSR000DNX	ChIP-seq	EFO:0002791	HeLa-S3	immortalized cell line	adult	female	Homo sapiens					BDP1-human	ENCAB000AEI	DNA		see document	see document		2011-10-29	ENCODE									13232	ENCODE Consortium Analysis Working Group	fe274615f1addff9d92690272a00fbc4	https://www.encodeproject.org/files/ENCFF002CRV/@@download/ENCFF002CRV.bed.gz	hg19
ENCFF001VHW	bed narrowPeak	peaks	ENCSR000DNW	ChIP-seq	EFO:0002791	HeLa-S3	immortalized cell line	adult	female	Homo sapiens					BRF1-human	ENCAB000AEM	DNA		see document	see document		2011-10-29	ENCODE									7683	Kevin Struhl, HMS	3f30eaa23cf2025ded9601e2ac94959b	https://www.encodeproject.org/files/ENCFF001VHW/@@download/ENCFF001VHW.bed.gz	hg19
ENCFF002CRX	bed narrowPeak	optimal idr thresholded peaks	ENCSR000DNW	ChIP-seq	EFO:0002791	HeLa-S3	immortalized cell line	adult	female	Homo sapiens					BRF1-human	ENCAB000AEM	DNA		see document	see document		2011-10-29	ENCODE									5388	ENCODE Consortium Analysis Working Group	2281830d1b316504434057ff8956cf29	https://www.encodeproject.org/files/ENCFF002CRX/@@download/ENCFF002CRX.bed.gz	hg19
ENCFF001VHX	bed narrowPeak	peaks	ENCSR000DNV	ChIP-seq	EFO:0002791	HeLa-S3	immortalized cell line	adult	female	Homo sapiens					BRF2-human	ENCAB000AEN	DNA		see document	see document		2011-10-29	ENCODE									3323	Kevin Struhl, HMS	0a35392eca5ba8dbb633b6492f39da39	https://www.encodeproject.org/files/ENCFF001VHX/@@download/ENCFF001VHX.bed.gz	hg19
ENCFF002CRY	bed narrowPeak	optimal idr thresholded peaks	ENCSR000DNV	ChIP-seq	EFO:0002791	HeLa-S3	immortalized cell line	adult	female	Homo sapiens					BRF2-human	ENCAB000AEN	DNA		see document	see document		2011-10-29	ENCODE									8295	ENCODE Consortium Analysis Working Group	9398a1a6df6864705eb7fae3e09199ef	https://www.encodeproject.org/files/ENCFF002CRY/@@download/ENCFF002CRY.bed.gz	hg19
ENCFF001VJF	bed narrowPeak	peaks	ENCSR000DNU	ChIP-seq	EFO:0002791	HeLa-S3	immortalized cell line	adult	female	Homo sapiens					POLR3A-human	ENCAB000AKL	DNA		see document	see document		2011-10-29	ENCODE									66682	Kevin Struhl, HMS	e1766126512ad2f81db5767124a863c7	https://www.encodeproject.org/files/ENCFF001VJF/@@download/ENCFF001VJF.bed.gz	hg19
ENCFF002CTD	bed narrowPeak	optimal idr thresholded peaks	ENCSR000DNU	ChIP-seq	EFO:0002791	HeLa-S3	immortalized cell line	adult	female	Homo sapiens					POLR3A-human	ENCAB000AKL	DNA		see document	see document		2011-10-29	ENCODE									70522	ENCODE Consortium Analysis Working Group	168146bed937ff725b3e1f9e98b70ed2	https://www.encodeproject.org/files/ENCFF002CTD/@@download/ENCFF002CTD.bed.gz	hg19
ENCFF001VJT	bed narrowPeak	peaks	ENCSR000DNT	ChIP-seq	EFO:0002791	HeLa-S3	immortalized cell line	adult	female	Homo sapiens					ZZZ3-human	ENCAB000AMX	DNA		see document	see document		2011-10-29	ENCODE									31100	Kevin Struhl, HMS	4d84085297f12724dd170b233feb07d6	https://www.encodeproject.org/files/ENCFF001VJT/@@download/ENCFF001VJT.bed.gz	hg19
ENCFF002CTR	bed narrowPeak	optimal idr thresholded peaks	ENCSR000DNT	ChIP-seq	EFO:0002791	HeLa-S3	immortalized cell line	adult	female	Homo sapiens					ZZZ3-human	ENCAB000AMX	DNA		see document	see document		2011-10-29	ENCODE									7257	ENCODE Consortium Analysis Working Group	7695f41be364380f1e726d98727cc044	https://www.encodeproject.org/files/ENCFF002CTR/@@download/ENCFF002CTR.bed.gz	hg19
ENCFF001VIW	bed narrowPeak	peaks	ENCSR000DNS	ChIP-seq	EFO:0002791	HeLa-S3	immortalized cell line	adult	female	Homo sapiens					NFYA-human	ENCAB000AJC	DNA		see document	see document		2011-10-29	ENCODE									259460	Kevin Struhl, HMS	3acd468d4c1319043c797eb775c09659	https://www.encodeproject.org/files/ENCFF001VIW/@@download/ENCFF001VIW.bed.gz	hg19
ENCFF002CSU	bed narrowPeak	optimal idr thresholded peaks	ENCSR000DNS	ChIP-seq	EFO:0002791	HeLa-S3	immortalized cell line	adult	female	Homo sapiens					NFYA-human	ENCAB000AJC	DNA		see document	see document		2011-10-29	ENCODE									145549	ENCODE Consortium Analysis Working Group	0648b23890a30a1df457a5ccd1b72a85	https://www.encodeproject.org/files/ENCFF002CSU/@@download/ENCFF002CSU.bed.gz	hg19
ENCFF001VIX	bed narrowPeak	peaks	ENCSR000DNR	ChIP-seq	EFO:0002791	HeLa-S3	immortalized cell line	adult	female	Homo sapiens					NFYB-human	ENCAB000AJD	DNA		see document	see document		2011-10-29	ENCODE									271929	Kevin Struhl, HMS	12edffc71fcd35fbb367b9b3675ee4ca	https://www.encodeproject.org/files/ENCFF001VIX/@@download/ENCFF001VIX.bed.gz	hg19
ENCFF002CSV	bed narrowPeak	optimal idr thresholded peaks	ENCSR000DNR	ChIP-seq	EFO:0002791	HeLa-S3	immortalized cell line	adult	female	Homo sapiens					NFYB-human	ENCAB000AJD	DNA		see document	see document		2011-10-29	ENCODE									176124	ENCODE Consortium Analysis Working Group	25d644731439a2bfeab2c0fd6d75a7ff	https://www.encodeproject.org/files/ENCFF002CSV/@@download/ENCFF002CSV.bed.gz	hg19
ENCFF001UTZ	bed narrowPeak	peaks	ENCSR000DNG	ChIP-seq	NTR:0000735	HGPS cell	primary cell	child	male	Homo sapiens					CTCF-human	ENCAB000AXY	DNA		see document	see document		2011-03-17	ENCODE		see document		8 year	1	1			1187643	Vishwanath Iyer, UTA	b206dcb204aba0d956dffd12095ddc12	https://www.encodeproject.org/files/ENCFF001UTZ/@@download/ENCFF001UTZ.bed.gz	hg19
ENCFF002DBS	bed narrowPeak	optimal idr thresholded peaks	ENCSR000DNG	ChIP-seq	NTR:0000735	HGPS cell	primary cell	child	male	Homo sapiens					CTCF-human	ENCAB000AXY	DNA		see document	see document		2011-03-17	ENCODE									976913	ENCODE Consortium Analysis Working Group	99c4c10a30241f9b047cbae8b632c60c	https://www.encodeproject.org/files/ENCFF002DBS/@@download/ENCFF002DBS.bed.gz	hg19
ENCFF001UUA	bed narrowPeak	peaks	ENCSR000DNF	ChIP-seq	NTR:0000735	HGPS cell	primary cell	child	male	Homo sapiens					POLR2A-human	ENCAB000AOC	DNA		see document	see document		2011-03-17	ENCODE		see document		8 year	1	1			2152120	Vishwanath Iyer, UTA	1b1edb6a3d0322e1bd22b4a472e739d9	https://www.encodeproject.org/files/ENCFF001UUA/@@download/ENCFF001UUA.bed.gz	hg19
ENCFF002DBT	bed narrowPeak	optimal idr thresholded peaks	ENCSR000DNF	ChIP-seq	NTR:0000735	HGPS cell	primary cell	child	male	Homo sapiens					POLR2A-human	ENCAB000AOC	DNA		see document	see document		2011-03-17	ENCODE									373449	ENCODE Consortium Analysis Working Group	62e8f23d61000ad6083d609572031343	https://www.encodeproject.org/files/ENCFF002DBT/@@download/ENCFF002DBT.bed.gz	hg19
ENCFF001URZ	bed narrowPeak	peaks	ENCSR000DNA	ChIP-seq	EFO:0001086	A549	immortalized cell line	adult	male	Homo sapiens					CTCF-human	ENCAB000AXY	DNA		see document	see document		2012-08-27	ENCODE		see document		58 year	1	1			1098028	Vishwanath Iyer, UTA	d569f0c82f20b4f8dc5d0dd7534be445	https://www.encodeproject.org/files/ENCFF001URZ/@@download/ENCFF001URZ.bed.gz	hg19
ENCFF002DAD	bed narrowPeak	optimal idr thresholded peaks	ENCSR000DNA	ChIP-seq	EFO:0001086	A549	immortalized cell line	adult	male	Homo sapiens					CTCF-human	ENCAB000AXY	DNA		see document	see document		2012-08-27	ENCODE									1165527	ENCODE Consortium Analysis Working Group	3315f9544c1bfca99b7e9de28d0d5313	https://www.encodeproject.org/files/ENCFF002DAD/@@download/ENCFF002DAD.bed.gz	hg19
ENCFF001USA	bed narrowPeak	peaks	ENCSR000DMZ	ChIP-seq	EFO:0001086	A549	immortalized cell line	adult	male	Homo sapiens					POLR2A-human	ENCAB000AOC	DNA		see document	see document		2012-08-27	ENCODE		see document		58 year	1	1			1165348	Vishwanath Iyer, UTA	edf11360e951aea8bcb51a66682293a3	https://www.encodeproject.org/files/ENCFF001USA/@@download/ENCFF001USA.bed.gz	hg19
ENCFF002DAE	bed narrowPeak	optimal idr thresholded peaks	ENCSR000DMZ	ChIP-seq	EFO:0001086	A549	immortalized cell line	adult	male	Homo sapiens					POLR2A-human	ENCAB000AOC	DNA		see document	see document		2012-08-27	ENCODE									362419	ENCODE Consortium Analysis Working Group	9cb690330aa44a71ed0e54db45920aba	https://www.encodeproject.org/files/ENCFF002DAE/@@download/ENCFF002DAE.bed.gz	hg19
ENCFF001UTW	bed narrowPeak	peaks	ENCSR000DMY	ChIP-seq	EFO:0002939	medulloblastoma	immortalized cell line	child	male	Homo sapiens					CTCF-human	ENCAB000AXY	DNA		see document	see document		2012-08-27	ENCODE		see document		2 year	1	1			1126676	Vishwanath Iyer, UTA	622afeb1b860c907cac627b9d9c150be	https://www.encodeproject.org/files/ENCFF001UTW/@@download/ENCFF001UTW.bed.gz	hg19
ENCFF001UTP	bed narrowPeak	peaks	ENCSR000DMV	ChIP-seq	EFO:0001203	MCF-7	immortalized cell line	adult	female	Homo sapiens					CTCF-human	ENCAB000AXY	DNA		see document	see document		2011-03-17	ENCODE									1325233	Vishwanath Iyer, UTA	2a7778dac2cb0e23cb3a83c5eea41cf9	https://www.encodeproject.org/files/ENCFF001UTP/@@download/ENCFF001UTP.bed.gz	hg19
ENCFF002DBM	bed narrowPeak	optimal idr thresholded peaks	ENCSR000DMV	ChIP-seq	EFO:0001203	MCF-7	immortalized cell line	adult	female	Homo sapiens					CTCF-human	ENCAB000AXY	DNA		see document	see document		2011-03-17	ENCODE									1209029	ENCODE Consortium Analysis Working Group	160ceb49b8fe9537a5bbe91df7dd428a	https://www.encodeproject.org/files/ENCFF002DBM/@@download/ENCFF002DBM.bed.gz	hg19
ENCFF001UTT	bed narrowPeak	peaks	ENCSR000DMT	ChIP-seq	EFO:0001203	MCF-7	immortalized cell line	adult	female	Homo sapiens					POLR2A-human	ENCAB000AOC	DNA		see document	see document		2011-03-17	ENCODE									2205165	Vishwanath Iyer, UTA	d1cebd057ea17dd9de18487291bd39de	https://www.encodeproject.org/files/ENCFF001UTT/@@download/ENCFF001UTT.bed.gz	hg19
ENCFF002DBQ	bed narrowPeak	optimal idr thresholded peaks	ENCSR000DMT	ChIP-seq	EFO:0001203	MCF-7	immortalized cell line	adult	female	Homo sapiens					POLR2A-human	ENCAB000AOC	DNA		see document	see document		2011-03-17	ENCODE									385528	ENCODE Consortium Analysis Working Group	fe888d1d6e70c184e86aa558a8956409	https://www.encodeproject.org/files/ENCFF002DBQ/@@download/ENCFF002DBQ.bed.gz	hg19
ENCFF001UTO	bed narrowPeak	peaks	ENCSR000DMS	ChIP-seq	EFO:0001203	MCF-7	immortalized cell line	adult	female	Homo sapiens	17Î²-estradiol				CTCF-human	ENCAB000AXY	DNA		see document	see document		2011-03-17	ENCODE									1400356	Vishwanath Iyer, UTA	eb4322e60c37f8b88cbfc12a9abe8c4f	https://www.encodeproject.org/files/ENCFF001UTO/@@download/ENCFF001UTO.bed.gz	hg19
ENCFF002DBJ	bed narrowPeak	optimal idr thresholded peaks	ENCSR000DMS	ChIP-seq	EFO:0001203	MCF-7	immortalized cell line	adult	female	Homo sapiens	17Î²-estradiol				CTCF-human	ENCAB000AXY	DNA		see document	see document		2011-03-17	ENCODE									1480247	ENCODE Consortium Analysis Working Group	c7819cf56ead7511c33aaac594c6aa44	https://www.encodeproject.org/files/ENCFF002DBJ/@@download/ENCFF002DBJ.bed.gz	hg19
ENCFF001UTS	bed narrowPeak	peaks	ENCSR000DMR	ChIP-seq	EFO:0001203	MCF-7	immortalized cell line	adult	female	Homo sapiens					CTCF-human	ENCAB000AXY	DNA		see document	see document		2011-03-17	ENCODE									1492351	Vishwanath Iyer, UTA	ad2972e4ab6e0b01298aef5d8a8eae23	https://www.encodeproject.org/files/ENCFF001UTS/@@download/ENCFF001UTS.bed.gz	hg19
ENCFF002DBN	bed narrowPeak	optimal idr thresholded peaks	ENCSR000DMR	ChIP-seq	EFO:0001203	MCF-7	immortalized cell line	adult	female	Homo sapiens					CTCF-human	ENCAB000AXY	DNA		see document	see document		2011-03-17	ENCODE									1753435	ENCODE Consortium Analysis Working Group	496fbddea93ea78e80800d1806a16089	https://www.encodeproject.org/files/ENCFF002DBN/@@download/ENCFF002DBN.bed.gz	hg19
ENCFF001UTN	bed narrowPeak	peaks	ENCSR000DMQ	ChIP-seq	EFO:0001203	MCF-7	immortalized cell line	adult	female	Homo sapiens					MYC-human	ENCAB000AET	DNA		see document	see document		2011-03-17	ENCODE									836993	Vishwanath Iyer, UTA	f17bfac31153100ea484b0a73946e194	https://www.encodeproject.org/files/ENCFF001UTN/@@download/ENCFF001UTN.bed.gz	hg19
ENCFF002DBI	bed narrowPeak	optimal idr thresholded peaks	ENCSR000DMQ	ChIP-seq	EFO:0001203	MCF-7	immortalized cell line	adult	female	Homo sapiens					MYC-human	ENCAB000AET	DNA		see document	see document		2011-03-17	ENCODE									646105	ENCODE Consortium Analysis Working Group	079ff306c505ce89245d669add456154	https://www.encodeproject.org/files/ENCFF002DBI/@@download/ENCFF002DBI.bed.gz	hg19
ENCFF001UTK	bed narrowPeak	peaks	ENCSR000DMP	ChIP-seq	EFO:0001203	MCF-7	immortalized cell line	adult	female	Homo sapiens	17Î²-estradiol				MYC-human	ENCAB000AET	DNA		see document	see document		2011-03-17	ENCODE		see document		69 year	1	1			385865	Vishwanath Iyer, UTA	bea123167eb09018fddc1f18affb7aa9	https://www.encodeproject.org/files/ENCFF001UTK/@@download/ENCFF001UTK.bed.gz	hg19
ENCFF002DBF	bed narrowPeak	optimal idr thresholded peaks	ENCSR000DMP	ChIP-seq	EFO:0001203	MCF-7	immortalized cell line	adult	female	Homo sapiens	17Î²-estradiol				MYC-human	ENCAB000AET	DNA		see document	see document		2011-03-17	ENCODE									261259	ENCODE Consortium Analysis Working Group	a4163c1c19e13c3d6733f2b633a77109	https://www.encodeproject.org/files/ENCFF002DBF/@@download/ENCFF002DBF.bed.gz	hg19
ENCFF001UTQ	bed narrowPeak	peaks	ENCSR000DMO	ChIP-seq	EFO:0001203	MCF-7	immortalized cell line	adult	female	Homo sapiens					CTCF-human	ENCAB000AXY	DNA		see document	see document		2012-08-27	ENCODE		see document		69 year	1	1			1397830	Vishwanath Iyer, UTA	95394af7bd63442938449bc55a19bea7	https://www.encodeproject.org/files/ENCFF001UTQ/@@download/ENCFF001UTQ.bed.gz	hg19
ENCFF002DBK	bed narrowPeak	optimal idr thresholded peaks	ENCSR000DMO	ChIP-seq	EFO:0001203	MCF-7	immortalized cell line	adult	female	Homo sapiens					CTCF-human	ENCAB000AXY	DNA		see document	see document		2012-08-27	ENCODE									1204700	ENCODE Consortium Analysis Working Group	0cbea058963fdb97803bd31b4d28039b	https://www.encodeproject.org/files/ENCFF002DBK/@@download/ENCFF002DBK.bed.gz	hg19
ENCFF001UTU	bed narrowPeak	peaks	ENCSR000DMN	ChIP-seq	EFO:0001203	MCF-7	immortalized cell line	adult	female	Homo sapiens					POLR2A-human	ENCAB000AOC	DNA		see document	see document		2012-08-27	ENCODE		see document		69 year	1	1			1610589	Vishwanath Iyer, UTA	5125c16af17d12c111cc557b5d208526	https://www.encodeproject.org/files/ENCFF001UTU/@@download/ENCFF001UTU.bed.gz	hg19
ENCFF002DBO	bed narrowPeak	optimal idr thresholded peaks	ENCSR000DMN	ChIP-seq	EFO:0001203	MCF-7	immortalized cell line	adult	female	Homo sapiens					POLR2A-human	ENCAB000AOC	DNA		see document	see document		2012-08-27	ENCODE									474239	ENCODE Consortium Analysis Working Group	ee8f76c66177dfb9f1ea71e4c653892e	https://www.encodeproject.org/files/ENCFF002DBO/@@download/ENCFF002DBO.bed.gz	hg19
ENCFF001UTL	bed narrowPeak	peaks	ENCSR000DMM	ChIP-seq	EFO:0001203	MCF-7	immortalized cell line	adult	female	Homo sapiens					MYC-human	ENCAB000AET	DNA		see document	see document		2012-08-27	ENCODE		see document		69 year	1	1			1084348	Vishwanath Iyer, UTA	ad98c9d0ebbb2d569d21ff92750c60a5	https://www.encodeproject.org/files/ENCFF001UTL/@@download/ENCFF001UTL.bed.gz	hg19
ENCFF002DBG	bed narrowPeak	optimal idr thresholded peaks	ENCSR000DMM	ChIP-seq	EFO:0001203	MCF-7	immortalized cell line	adult	female	Homo sapiens					MYC-human	ENCAB000AET	DNA		see document	see document		2012-08-27	ENCODE									493971	ENCODE Consortium Analysis Working Group	d958e2990ab4f5d6521c1dd479c8380a	https://www.encodeproject.org/files/ENCFF002DBG/@@download/ENCFF002DBG.bed.gz	hg19
ENCFF001UTR	bed narrowPeak	peaks	ENCSR000DML	ChIP-seq	EFO:0001203	MCF-7	immortalized cell line	adult	female	Homo sapiens					CTCF-human	ENCAB000AXY	DNA		see document	see document		2012-08-27	ENCODE		see document		69 year	1	1			1201586	Vishwanath Iyer, UTA	44b518e1404ae5f3b5ab8c9aeafaca71	https://www.encodeproject.org/files/ENCFF001UTR/@@download/ENCFF001UTR.bed.gz	hg19
ENCFF002DBL	bed narrowPeak	optimal idr thresholded peaks	ENCSR000DML	ChIP-seq	EFO:0001203	MCF-7	immortalized cell line	adult	female	Homo sapiens					CTCF-human	ENCAB000AXY	DNA		see document	see document		2012-08-27	ENCODE									1161292	ENCODE Consortium Analysis Working Group	ea48635d4b9f9f1045e967c2f5e54d78	https://www.encodeproject.org/files/ENCFF002DBL/@@download/ENCFF002DBL.bed.gz	hg19
ENCFF001UTV	bed narrowPeak	peaks	ENCSR000DMK	ChIP-seq	EFO:0001203	MCF-7	immortalized cell line	adult	female	Homo sapiens					POLR2A-human	ENCAB000AOC	DNA		see document	see document		2012-08-27	ENCODE		see document		69 year	1	1			1656006	Vishwanath Iyer, UTA	6c970fe6171530858254a42b1d2ffae6	https://www.encodeproject.org/files/ENCFF001UTV/@@download/ENCFF001UTV.bed.gz	hg19
ENCFF002DBP	bed narrowPeak	optimal idr thresholded peaks	ENCSR000DMK	ChIP-seq	EFO:0001203	MCF-7	immortalized cell line	adult	female	Homo sapiens					POLR2A-human	ENCAB000AOC	DNA		see document	see document		2012-08-27	ENCODE									455601	ENCODE Consortium Analysis Working Group	c8bf0a0ef1a68236fb17c6dcfdcc9578	https://www.encodeproject.org/files/ENCFF002DBP/@@download/ENCFF002DBP.bed.gz	hg19
ENCFF001UTM	bed narrowPeak	peaks	ENCSR000DMJ	ChIP-seq	EFO:0001203	MCF-7	immortalized cell line	adult	female	Homo sapiens					MYC-human	ENCAB000AET	DNA		see document	see document		2012-08-27	ENCODE		see document		69 year	1	1			456240	Vishwanath Iyer, UTA	2264dbd85b777cefec625966d59f9942	https://www.encodeproject.org/files/ENCFF001UTM/@@download/ENCFF001UTM.bed.gz	hg19
[truncated: 1,184 more rows]
