# Supplementary material for: Genomic positional conservation identifies topological anchor point RNAs linked to developmental loci
Source: Genome Biol. 2018 Mar 15;19:32. doi: 10.1186/s13059-018-1405-5 (PMC5853149; doi:10.1186/s13059-018-1405-5)
Supplement: Supplementary file 3 — Table S2. Annotation of pcRNAs. (XLSX 494 kb) [file 13059_2018_1405_MOESM3_ESM.xlsx]

## Sheet: S2A
Table S2A: Annotation of pcRNAs
pcRNA ID	Coding gene ID	Coding Gene Symbol	Orientation	pcRNA-Coding distance	Gencode>20%	miRNA Overlap	PCpromoterID	Mouse pcRNA ID	tisSpecPC	maxTisPC	maxFpkmPC	tisSpecCD	maxTisCD	maxFpkmCD	pc_cd_rho	tapRNA	TCGA Up	TCGA Down	Mut CTCF	Mut ZNF263	CRISPRi functional screen	Pfam domains
ENST00000235290	ENSG00000198553	KCNRG	DS-AS	66725	0	_	Prom_168	TCONS_00071334	0.499187	lv	0.172979	0.491031	cb	3.55387	-0.147121	Yes	CESC|ESCA|LUSC|STAD	KICH|PRAD|THYM	NA	NA	No	None
ENST00000295549	ENSG00000128654	MTX2	DS-AS	368513	0	_	Prom_361	ENSMUST00000143898	0.515653	kd	5.00857	0.274192	ts	53.3262	0.44847	Yes	BRCA|KIRC	KICH|KIRP	MU46421989|MELA-AU|1|183|0.00546|C>T,MU59264546|PRAD-UK|1|108|0.00926|G>A	NA	Yes	None
ENST00000308604	ENSG00000153094	BCL2L11	DS-AS	374060	0	MIR4435-1HG	Prom_344	ENSMUST00000132149,ENSMUST00000143065,TCONS_00132338	1	Hsmm	0.0188349	0.322282	ts	15.6149	0.218357	No	GBM|KIRC|SARC	KICH	NA	NA	No	None
ENST00000313495	ENSG00000141052	MYOCD	US-S	116108	0	_	Prom_256	ENSMUST00000130362	0.575463	ts	0.0835273	0.602634	ht	5.61398	0.530792	No	SARC		NA	NA	No	None
ENST00000315302	ENSG00000218336	TENM3	BIDIR	223	0	_	Prom_477	ENSMUST00000186135,ENSMUST00000187946	0.437113	ESnupA	4.81512	0.380317	ESnupA	30.1783	0.826588	No	HNSC|KIRP|SARC|SKCM		NA	NA	No	None			Legend
ENST00000317114	ENSG00000170579	DLGAP1	Asense	251183	0	_	Prom_291	ENSMUST00000181546	0.393711	ht	0.208611	0.400272	br	43.1258	-0.340803	Yes		KICH|PCPG	MU65173317|BRCA-EU|1|560|0.00179|C>G	NA	No	None			pcRNA ID		Ensembl ID or Cufflinks ID (is the RNA is novel) of the pcRNA
ENST00000317292	ENSG00000141965	FEM1A	US-S	22541	0	MIR7-3HG	Prom_299	TCONS_00096528	0.579666	br	6.68488	0.372249	cb	1.41072	0.550737	No	PAAD|PCPG	GBM	NA	NA	No	None			Coding gene ID		Ensembl ID of the pcRNA-associated coding Gene
ENST00000321336	ENSG00000142611	PRDM16	BIDIR	1398	0	_	Prom_1	ENSMUST00000136217	0.444543	kd	25.9954	0.429473	ht	1.05695	0.915516	No		ESCA|KICH|KIRC|KIRP	NA	NA	No	None			Coding Gene Symbol		Symbol of the coding Gene
ENST00000324348	ENSG00000170049	KCNAB3	DS-S	13482	0	_	Prom_252	ENSMUST00000129321	0.343579	cb	4.83995	0.444618	cb	8.03152	0.377622	Yes	CESC|CHOL|SARC|THYM	UCEC	NA	NA	No	PF15451.5			Orientation		Orientation of the pcRNA relative to the coding gene
ENST00000334146	ENSG00000167716	WDR81	BIDIR	312	0	MIR22,MIR22HG	Prom_251	ENSMUST00000149940	0.413682	Hsmm	7.92163	0.311686	lv	4.90683	0.401418	Yes	GBM|LIHC|PAAD|SKCM|THYM	BLCA|LUSC|PCPG|THCA	MU47736297|MELA-AU|1|183|0.00546|G>A,MU59289033|MELA-AU|1|183|0.00546|G>A	NA	No	None			pcRNA-Coding distance		Distance between the TSS of the coding gene and the TSS of the pcRNA
ENST00000356684	ENSG00000162769	FLVCR1	BIDIR	166	0	_	Prom_59	ENSMUST00000192407	0.33909	ESnupA	0.610965	0.369467	EScepA	24.0564	0.811189	No	LIHC|LUAD|SKCM	KICH	NA	NA	No	None			Gencode>20%		Does the pcRNA overlap a Gencode transcript for more than 20% (0: No; 1: Yes)
ENST00000359454	ENSG00000171723	GPHN	US-S	21036	0	_	Prom_197	ENSMUST00000188791	1	ts	20.3549	0.301193	lv	28.3662	-0.131014	No		CHOL|LIHC	NA	NA	No	None			miRNA Overlap		Does the pcRNA overlap a miRNA (0: No; 1: Yes)
ENST00000359760	ENSG00000130396	MLLT4	BIDIR	212	0	_	Prom_547	ENSMUST00000155166,TCONS_00097722	0.389107	ESnupA	3.60305	0.294977	ESnupA	41.4579	0.363636	No	CHOL|PRAD	HNSC|KICH	NA	NA	No	None			PCpromoterID		Internal ID of the pcRNA promoter
ENST00000366185	ENSG00000184205	TSPYL2	DS-S	11790	0	_	Prom_649	TCONS_00244747	0.495963	ESnupA	5.4681	0.317763	br	60.379	0.0699301	No			NA	NA	No	None			Mouse pcRNA ID		Ensembl ID or Cufflinks ID (is the RNA is novel) or Genbank ID of the mouse pcRNA
ENST00000366234	ENSG00000169564	PCBP1	BIDIR	453	0	_	Prom_335	ENSMUST00000180896	0.744567	br	1.28291	0.275913	lv	252.123	0.341158	Yes	GBM|KIRC	COAD|ESCA|STAD	NA	NA	Yes	None			tisSpecPC		Tissue specificity score of the human pcRNA
ENST00000366259	ENSG00000125304	TM9SF2	BIDIR	364	0	_	Prom_179	ENSMUST00000144926	0.446285	EScypA	0.617993	0.271972	Hsmm	57.4856	-0.569485	Yes	BLCA|ESCA|STAD	SKCM	NA	NA	No	None			maxTisPC		Tissue of maximal expression of the human pcRNA
ENST00000366437	ENSG00000008118	CAMK1G	US-S	154706	0	MIR205,MIR205HG	Prom_57	ENSMUST00000180420	1	EScypA	0.45834	0.520492	br	25.9276	-0.0439799	Yes	BLCA|CESC|LUSC|THYM		MU46230100|MELA-AU|1|183|0.00546|C>T	NA	No	None			maxFpkmPC		Highest FPKM observed across tissues for the human pcRNA
ENST00000366441	ENSG00000144677	CTDSPL	BIDIR	194	0	_	Prom_411	ENSMUST00000128982,ENSMUST00000149952	0.347872	br	3.00997	0.290749	kd	27.4616	0.566434	Yes	CHOL|KICH|PAAD|PCPG|SARC|SKCM	BRCA	NA	NA	No	None			tisSpecCD		Tissue specificity score of the human pcRNA-associated coding gene
ENST00000366527	ENSG00000203667	COX20	Asense	11288	0	_	Prom_65	ENSMUST00000159117	0.324453	ESnupA	25.5696	0.281836	lv	12.2211	-0.223776	Yes	CHOL|KIRC|LUAD	THYM	NA	NA	Yes	None			maxTisCD		Tissue of maximal expression of the human pcRNA-associated coding gene
ENST00000369605	ENSG00000135316	SYNCRIP	US-S	34944	0	_	Prom_534	ENSMUST00000180563	0.292598	ESnupA	29.3338	0.282571	Hsmm	52.7328	-0.111888	Yes	KIRC|THYM	CESC	NA	NA	No	None			maxFpkmCD		Highest FPKM observed across tissues for the human pcRNA-associated coding gene
ENST00000370535	ENSG00000134595	SOX3	US-AS	204263	0	_	Prom_663	ENSMUST00000144853	0.502993	cb	12.8696	0.397949	EScepA	6.72959	0.533835	No	PCPG	GBM	NA	NA	No	None			pc_cd_rho		Spearman's correlation coefficient between the human pcRNA and its corresponding coding gene
ENST00000376775	ENSG00000102317	RBM3	BIDIR	91	0	_	Prom_647	ENSMUST00000124018	0.418729	lv	0.372387	0.290002	Hsmm	147.343	0.153049	No	CHOL|COAD|SKCM	HNSC	NA	NA	No	None			tapRNA		Does the pcRNA promoter overlap a loop anchor point? (Yes or No)
ENST00000381051	ENSG00000188064	WNT7B	US-AS	76739	0	_	Prom_404	TCONS_00077137	0.418061	lv	0.893989	0.451781	br	1.60909	-0.215171	No	GBM		NA	NA	No	None			TCGA Up		TCGA Cancer Project(s) of the up-regulated tapRNA
ENST00000381361	ENSG00000167244	IGF2	Asense	500	0	_	Prom_96	ENSMUST00000141681	0.926312	Hsmm	0.86662	0.368576	Hsmm	852.278	0.295656	No	PCPG		NA	NA	No	None			TCGA Down		TCGA Cancer Project(s) of the down-regulated tapRNA
ENST00000381363	ENSG00000167244	IGF2	Asense	373	0	_	Prom_96	ENSMUST00000141681	0.914733	lv	4.08199	0.368576	Hsmm	852.278	0.110147	No	PCPG		NA	NA	No	None			Mut CTCF		ICGC somatic mutation type(s) localised inside CTCF motif of the tapRNA
ENST00000382375	ENSG00000159086	PAXBP1	BIDIR	241	0	_	Prom_393	ENSMUST00000147848	0.528026	K562	0.0317315	0.308993	cb	10.6652	0.0917895	No	GBM	KICH|KIRC	NA	NA	No	None			Mut ZNF263		ICGC somatic mutation type(s) localised inside ZNF263 motif of the tapRNA
ENST00000382377	ENSG00000159086	PAXBP1	BIDIR	266	0	_	Prom_393	ENSMUST00000147848	NA	NA	NA	0.308993	cb	10.6652	NA	No	GBM	KICH|KIRC	NA	NA	No	None			CRISPRi functional screen		pcRNA identified as having a phenotype in a CRIPRi functional screen (Liu et al., Science 2016, 10.1126/science.aah7111)
ENST00000382378	ENSG00000159086	PAXBP1	BIDIR	303	0	_	Prom_393	ENSMUST00000147848	0.32943	br	0.942484	0.308993	cb	10.6652	0.238179	No	GBM	KICH|KIRC	NA	NA	No	None			Pfam domain		List of Pfam domains identified in the translations of all possible ORFs of the pcRNA.
ENST00000389594	ENSG00000171723	GPHN	US-S	21053	0	_	Prom_197	ENSMUST00000188791	1	ts	9.31966	0.301193	lv	28.3662	-0.131014	No		CHOL|LIHC	NA	NA	No	None
ENST00000389897	ENSG00000182134	TDRKH	BIDIR	319	0	_	Prom_41	TCONS_00145602	0.33395	cb	2.12518	0.311974	ts	14.9618	0.643357	No	LUAD|PCPG	SKCM	NA	NA	No	None
ENST00000392929	ENSG00000082258	CCNT2	BIDIR	151	0	_	Prom_347	ENSMUST00000185310	0.468253	ts	2.1627	0.282519	ESnupA	15.9826	-0.380843	Yes	KIRC|KIRP	CHOL|KICH|LIHC|SARC	"MU55240545|BRCA-EU|1|560|0.00179,MELA-AU|1|183|0.00546|C>T","MU55240545|BRCA-EU|1|560|0.00179,MELA-AU|1|183|0.00546|C>T",MU3881490|OV-AU|1|93|0.01075|CGCCAGCAGGCGGCCAACCT>-,MU3881490|OV-AU|1|93|0.01075|CGCCAGCAGGCGGCCAACCT>-,MU44380366|MELA-AU|1|183|0.00546|C>T,MU5193690|BRCA-US|1|955|0.00105|->A,MU5193690|BRCA-US|1|955|0.00105|->A,MU63500827|BRCA-EU|1|560|0.00179|A>-	NA	No	None
ENST00000393507	ENSG00000184922	FMNL1	Asense	123	0	_	Prom_267	ENSMUST00000174079	0.389113	cb	6.05781	0.312969	br	11.3447	0.818635	No			NA	NA	No	None
ENST00000395900	ENSG00000184937	WT1	BIDIR	43	0	_	Prom_100	ENSMUST00000172701,ENSMUST00000174870	0.55834	K562	0.592835	0.435031	ts	33.3913	0.596632	No		CESC|UCEC	NA	NA	No	None
ENST00000396588	ENSG00000168958	MFF	Asense	18	0	_	Prom_369	ENSMUST00000181720	0.331235	EScypA	0.307366	0.288408	ts	153.153	0.34965	No	GBM|PCPG|SARC|SKCM	ESCA	NA	NA	No	None
ENST00000398474	ENSG00000254656	RTL1	DS-AS	54243	0	_	Prom_205	ENSMUST00000146701	0.414807	br	0.984309	0.528034	ts	0.338763	0.741824	Yes	PCPG	GBM|PCPG	MU8377434|PACA-AU|1|391|0.00256|C>A	NA	No	None
ENST00000398518	ENSG00000254656	RTL1	DS-AS	58721	0	_	Prom_205	ENSMUST00000143836	0.507252	ts	5.65254	0.528034	ts	0.338763	0.774436	Yes	PCPG	GBM|PCPG	MU8377434|PACA-AU|1|391|0.00256|C>A	NA	No	None
ENST00000400178	ENSG00000155313	USP25	DS-S	341089	0	_	Prom_388	ENSMUST00000182656	0.649066	cb	0.697586	0.302718	ts	29.1528	0.202748	No	GBM|PAAD|SARC|SKCM|THYM	BRCA|CESC|UCEC	NA	NA	No	None
ENST00000400282	ENSG00000179399	GPC5	US-S	50855	0	MIR17HG	Prom_176	TCONS_00068851	0.390436	ESnupA	10.4499	0.429215	br	6.03197	-0.511471	Yes	COAD|ESCA|READ	THYM	NA	NA	Yes	None
ENST00000407889	ENSG00000142684	ZNF593	Asense	1724	0	_	Prom_8	ENSMUST00000124452	0.393773	lv	5.05512	0.350565	lv	4.4863	0.00355928	Yes			NA	NA	Yes	None
ENST00000409569	ENSG00000153094	BCL2L11	DS-AS	374158	0	MIR4435-1HG	Prom_344	ENSMUST00000132149,ENSMUST00000143065,TCONS_00132338	0.370132	K562	87.3594	0.322282	ts	15.6149	0.223776	No	GBM|KIRC|SARC	KICH	NA	NA	No	None
ENST00000411573	ENSG00000108439	PNPO	BIDIR	146	0	_	Prom_270	ENSMUST00000135825	0.343703	lv	0.521242	0.319038	lv	63.2811	0.531469	Yes	ESCA|STAD	THCA	"MU4552875|ESCA-CN|1|228|0.00439,THCA-SA|1|15|0.06667|C>T",MU5100853|BRCA-US|1|955|0.00105|T>G,MU52011842|MELA-AU|1|183|0.00546|G>A,MU62631610|MELA-AU|1|183|0.00546|GG>AA	NA	No	None
ENST00000411754	ENSG00000214026	MRPL23	DS-AS	50466	0	MIR675	Prom_95	ENSMUST00000152754	0.814613	br	0.0265615	0.283173	EScepA	161.198	-0.037629	Yes	BLCA|LIHC		NA	NA	No	None
ENST00000411796	ENSG00000171723	GPHN	US-S	21016	0	_	Prom_197	ENSMUST00000188791	NA	NA	NA	0.301193	lv	28.3662	NA	No		CHOL|LIHC	NA	NA	No	None
ENST00000411798	ENSG00000117569	PTBP2	US-S	1211443	0	_	Prom_32	ENSMUST00000182124	0.421394	EScypA	0.146242	0.283706	cb	13.6829	0.63239	No		BRCA|GBM	NA	NA	No	None
ENST00000411861	ENSG00000214026	MRPL23	DS-AS	49886	0	MIR675	Prom_95	ENSMUST00000152754	0.521368	Hsmm	42.2226	0.283173	EScepA	161.198	0.171629	Yes	BLCA|LIHC		NA	NA	No	None
ENST00000412059	ENSG00000185278	ZBTB37	BIDIR	94	0	_	Prom_49	ENSMUST00000162289	0.306631	EScepA	43.7953	0.396592	ts	11.1793	0.258741	No	CHOL|THYM	CESC	NA	NA	Yes	None
ENST00000412060	ENSG00000100207	TCF20	US-S	25592	0	_	Prom_403	ENSMUST00000188623	0.467382	cb	2.49295	0.290373	ts	20.0972	0.500012	No	THCA		NA	NA	No	None
ENST00000412085	ENSG00000120616	EPC1	Asense	687	0	_	Prom_69	ENSMUST00000186159,ENSMUST00000189675	0.296372	EScepA	10.8778	0.288523	cb	18.1902	0.314685	Yes			NA	NA	Yes	None
ENST00000412639	ENSG00000049239	H6PD	US-S	52571	0	_	Prom_4	TCONS_00164022	0.373886	ESnupA	2.4236	0.355657	ht	3.58614	0.119721	No	CHOL|GBM|KIRC|KIRP|LUAD|SKCM	PCPG	NA	NA	No	None
ENST00000412640	ENSG00000125398	SOX9	US-AS	63300	0	_	Prom_283	ENSMUST00000124028	1	lv	0.281607	0.330952	ts	12.2649	-0.393042	No	CHOL|GBM	BRCA	NA	MU2185704|COAD-US|1|216|0.00463|->A,MU5383668|STAD-US|1|289|0.00346|GAA>-	No	None
ENST00000412722	ENSG00000102781	KATNAL1	US-S	12419	0	_	Prom_164	ENSMUST00000127763	0.629825	ts	3.46525	0.327599	ts	14.4548	0.612102	No			NA	NA	No	None
ENST00000412736	ENSG00000254656	RTL1	DS-AS	58700	0	_	Prom_205	ENSMUST00000143836	0.525161	ts	0.930631	0.528034	ts	0.338763	0.607606	Yes	PCPG	GBM|PCPG	MU8377434|PACA-AU|1|391|0.00256|C>A	NA	No	None
ENST00000412788	ENSG00000214026	MRPL23	DS-AS	50483	0	MIR675	Prom_95	ENSMUST00000152754	0.380861	Hsmm	1200.21	0.283173	EScepA	161.198	-0.181818	Yes	BLCA|LIHC		NA	NA	No	None
ENST00000412804	ENSG00000150995	ITPR1	BIDIR	184	0	_	Prom_407	TCONS_00191054	0.317204	kd	1.04057	0.439221	cb	1.78657	0.704243	No			NA	NA	No	None
ENST00000412944	ENSG00000143995	MEIS1	DS-S	256046	0	_	Prom_333	ENSMUST00000190769	0.814184	cb	0.927239	0.38717	cb	19.1764	0.47305	No			NA	NA	No	None
ENST00000412946	ENSG00000133112	TPT1	BIDIR	48	0	_	Prom_167	ENSMUST00000131222	0.449862	ht	0.866669	0.277671	lv	4615.37	0.314685	No	COAD|READ|SKCM	BRCA|CESC	NA	NA	No	None
ENST00000412951	ENSG00000115414	FN1	BIDIR	80	0	_	Prom_368	ENSMUST00000097699,ENSMUST00000126516	NA	NA	NA	0.33101	Hsmm	1679.71	NA	Yes			NA	NA	No	None
ENST00000412957	ENSG00000204843	DCTN1	BIDIR	82	0	_	Prom_336	ENSMUST00000145420,ENSMUST00000154953	0.94058	br	0.737899	0.283072	br	141.335	0.118262	No	CHOL|HNSC|SKCM	COAD	NA	NA	No	None
ENST00000413069	ENSG00000169564	PCBP1	BIDIR	968	0	_	Prom_335	ENSMUST00000180896	0.429414	cb	2.50417	0.275913	lv	252.123	-0.111888	Yes	GBM|KIRC	COAD|ESCA|STAD	NA	NA	Yes	None
ENST00000413121	ENSG00000198914	POU3F3	US-AS	4049	0	_	Prom_341	ENSMUST00000186656	1	br	1.13104	0.472353	kd	4.75431	0.393042	Yes	GBM|KIRC	KICH	NA	MU1629737|MALY-DE|1|44|0.02273|T>G,MU1629737|MALY-DE|1|44|0.02273|T>G	No	None
ENST00000413421	ENSG00000132485	ZRANB2	BIDIR	63	0	_	Prom_26	TCONS_00147775	0.848511	kd	0.0912019	0.279512	K562	44.7864	-0.177394	Yes	UCEC	KICH|PCPG|READ|THCA	MU3057748|LIRI-JP|1|260|0.00385|A>T,MU31613480|LIRI-JP|1|260|0.00385|A>G,MU49443600|MELA-AU|1|183|0.00546|A>G,MU51116436|MELA-AU|1|183|0.00546|C>T	NA	No	None
ENST00000413436	ENSG00000169564	PCBP1	Asense	359	0	_	Prom_335	ENSMUST00000180896	0.461178	EScepA	1.61651	0.275913	lv	252.123	-0.49297	Yes	GBM|KIRC	COAD|ESCA|STAD	NA	NA	Yes	None
ENST00000413525	ENSG00000169554	ZEB2	US-AS	46035	0	_	Prom_349	ENSMUST00000188811	1	br	0.0754161	0.342169	br	60.0481	0.480384	No			NA	NA	No	None
ENST00000413791	ENSG00000169564	PCBP1	BIDIR	32	0	_	Prom_335	ENSMUST00000180896	0.305362	ts	1.28758	0.275913	lv	252.123	-0.188811	Yes	GBM|KIRC	COAD|ESCA|STAD	NA	NA	Yes	None
ENST00000413810	ENSG00000165669	FAM204A	DS-AS	100757	0	_	Prom_89	ENSMUST00000065383	0.614877	ts	3.03738	0.293613	ts	11.9051	0.3488	Yes			MU1656058|MALY-DE|1|44|0.02273|C>A,MU23073402|ESAD-UK|1|119|0.00840|T>G,MU26324971|ESAD-UK|1|119|0.00840|A>C,MU39319354|SKCA-BR|1|66|0.01515|C>T,MU54004019|MELA-AU|1|183|0.00546|C>T,MU6010302|LIRI-JP|1|260|0.00385|T>A,MU62526898|MELA-AU|1|183|0.00546|C>T	NA	No	None
ENST00000413818	ENSG00000101040	ZMYND8	BIDIR	683	0	_	Prom_381	ENSMUST00000127942	0.3826	ht	0.842753	0.293261	ESnupA	31.5685	-0.216783	No	THCA|UCEC		NA	NA	Yes	None
ENST00000413962	ENSG00000082258	CCNT2	BIDIR	143	0	_	Prom_347	ENSMUST00000185310	0.589396	EScypA	0.325672	0.282519	ESnupA	15.9826	0.204272	Yes	KIRC|KIRP	CHOL|KICH|LIHC|SARC	"MU55240545|BRCA-EU|1|560|0.00179,MELA-AU|1|183|0.00546|C>T","MU55240545|BRCA-EU|1|560|0.00179,MELA-AU|1|183|0.00546|C>T",MU3881490|OV-AU|1|93|0.01075|CGCCAGCAGGCGGCCAACCT>-,MU3881490|OV-AU|1|93|0.01075|CGCCAGCAGGCGGCCAACCT>-,MU44380366|MELA-AU|1|183|0.00546|C>T,MU5193690|BRCA-US|1|955|0.00105|->A,MU5193690|BRCA-US|1|955|0.00105|->A,MU63500827|BRCA-EU|1|560|0.00179|A>-	NA	No	None
ENST00000413969	ENSG00000128645	HOXD1	Asense	380	0	_	Prom_360	ENSMUST00000152462	0.720603	br	0.0708841	0.437457	kd	1.32629	0.43036	No	LUAD|PCPG|SKCM	COAD|LUSC|READ	NA	NA	No	None
ENST00000414002	ENSG00000135316	SYNCRIP	US-S	34941	0	_	Prom_534	ENSMUST00000180563	0.285234	GM12878	625.374	0.282571	Hsmm	52.7328	0.587413	Yes	KIRC|THYM	CESC	NA	NA	No	None
ENST00000414264	ENSG00000165449	SLC16A9	US-S	17443	0	_	Prom_76	ENSMUST00000187318,ENSMUST00000188568,ENSMUST00000190199	0.508721	cb	9.17658	0.374729	kd	62.174	0.460082	No	PAAD	HNSC	NA	NA	No	None
ENST00000414386	ENSG00000137166	FOXP4	BIDIR	249	0	_	Prom_526	TCONS_00096313	0.540052	K562	4.90178	0.298948	ts	22.8705	-0.327454	Yes			MU58779851|MELA-AU|1|183|0.00546|G>A	NA	No	None
ENST00000414452	ENSG00000092969	TGFB2	BIDIR	556	0	_	Prom_61	ENSMUST00000189481	0.557997	EScypA	0.217438	0.533387	Hsmm	49.2602	-0.344814	Yes			NA	NA	No	None
ENST00000414744	ENSG00000167524	SGK494	Asense	12711	0	_	Prom_259	TCONS_00040981,TCONS_00040982	0.41402	kd	6.58694	0.322237	ESnupA	30.7711	0.0909091	No	PCPG	GBM|KICH|KIRP|SARC|THCA	NA	NA	Yes	None
ENST00000414762	ENSG00000142684	ZNF593	Asense	872	0	_	Prom_8	ENSMUST00000124452	0.332068	lv	61.9604	0.350565	lv	4.4863	-0.034965	Yes			NA	NA	Yes	None
ENST00000414790	ENSG00000214026	MRPL23	DS-AS	50544	0	MIR675	Prom_95	ENSMUST00000152754	0.497579	Hsmm	7412.82	0.283173	EScepA	161.198	-0.0805605	Yes	BLCA|LIHC		NA	NA	No	None
ENST00000414797	ENSG00000187391	MAGI2	BIDIR	385	0	_	Prom_569	ENSMUST00000180594	0.426717	ht	4.96574	0.444087	br	8.92085	0.616914	No	GBM|PCPG|SKCM	KIRC	NA	NA	No	None
ENST00000415101	ENSG00000157693	C9orf91	DS-AS	51169	0	_	Prom_637	ENSMUST00000136620	0.535973	br	0.251837	0.320189	GM12878	12.1607	0.528378	Yes			NA	NA	No	None
ENST00000415106	ENSG00000008197	TFAP2D	US-S	620117	0	_	Prom_529	ENSMUST00000187966	0.584629	lv	20.3729	0.739456	ts	0.0153701	-0.198347	No			NA	NA	No	None
ENST00000415205	ENSG00000100207	TCF20	Asense	73857	0	_	Prom_402	ENSMUST00000186291	0.384822	lv	0.705167	0.290373	ts	20.0972	0.0605078	No	COAD|ESCA|LUSC|READ|STAD	THYM	NA	NA	No	None
ENST00000415222	ENSG00000169564	PCBP1	BIDIR	110	0	_	Prom_335	ENSMUST00000180896	0.412584	EScypA	2.34909	0.275913	lv	252.123	-0.203153	Yes	GBM|KIRC	COAD|ESCA|STAD	NA	NA	Yes	None
ENST00000415226	ENSG00000168505	GBX2	Asense	563	0	_	Prom_370	ENSMUST00000173856	0.455415	ts	0.269756	0.631579	Hsmm	2.71667	0.314924	Yes			MU29890638|LICA-FR|1|240|0.00417|C>A,MU29890638|LICA-FR|1|240|0.00417|C>A,MU3883303|PACA-AU|1|391|0.00256|C>G,MU3883303|PACA-AU|1|391|0.00256|C>G,MU47061534|MELA-AU|1|183|0.00546|C>T	NA	No	None
ENST00000415556	ENSG00000185105	MYADML2	Asense	511	0	_	Prom_289	ENSMUST00000126642	0.412141	ht	0.733177	0.373305	br	1.41726	0.873365	No	COAD|READ	GBM|HNSC	NA	NA	No	None
ENST00000415848	ENSG00000122641	INHBA	Asense	6694	0	_	Prom_568	TCONS_00059887	0.779333	br	0.192803	0.508837	Hsmm	9.12842	0.153937	Yes	ESCA|HNSC		MU12957264|PACA-CA|1|227|0.00441|G>T,MU32274535|PRAD-UK|1|108|0.00926|G>C,MU57011321|MELA-AU|1|183|0.00546|C>T	MU38294250|ESAD-UK|1|119|0.00840|C>-	No	None
ENST00000415890	ENSG00000156639	ZFAND3	BIDIR	280	0	_	Prom_525	TCONS_00098939	0.541738	ts	1.06053	0.28698	ts	87.7328	0.459077	No			NA	NA	No	None
ENST00000416202	ENSG00000188064	WNT7B	US-AS	76575	0	_	Prom_404	TCONS_00077137	0.357188	ht	20.0262	0.451781	br	1.60909	0.170213	No	GBM		NA	NA	No	None
ENST00000416220	ENSG00000128585	MKLN1	BIDIR	66	0	_	Prom_579	ENSMUST00000139185,ENSMUST00000144232,ENSMUST00000154820	0.364986	EScypA	1.23793	0.283634	ts	12.4017	0.345079	No	CHOL|COAD|LUAD|PCPG|READ	CESC|GBM|KICH	MU2263751|LINC-JP|1|244|0.00410|A>C,MU64100545|BRCA-EU|1|560|0.00179|C>A	NA	Yes	None
ENST00000416553	ENSG00000182667	NTM	US-S	117056	0	_	Prom_128	ENSMUST00000194211	0.450593	EScepA	27.2725	0.351701	cb	64.8037	0.358708	Yes			NA	NA	No	None
ENST00000416928	ENSG00000128645	HOXD1	US-AS	10294	0	_	Prom_359	TCONS_00129897	NA	NA	NA	0.437457	kd	1.32629	NA	No	LUAD|PCPG|SKCM	COAD|LUSC|READ	NA	NA	No	None
ENST00000416952	ENSG00000185278	ZBTB37	BIDIR	93	0	_	Prom_49	ENSMUST00000162289	0.353181	EScypA	1.08788	0.396592	ts	11.1793	-0.367776	No	CHOL|THYM	CESC	NA	NA	Yes	None
ENST00000416996	ENSG00000147862	NFIB	Asense	5254	0	_	Prom_624	ENSMUST00000139835	0.44009	cb	0.937505	0.328378	ht	20.0345	0.62384	No			NA	NA	No	None
ENST00000417038	ENSG00000163328	GPR155	BIDIR	308	0	_	Prom_357	ENSMUST00000144735	0.383306	ts	33.8339	0.346759	br	11.1703	0.307692	No			NA	NA	No	None
ENST00000417086	ENSG00000128645	HOXD1	BIDIR	38	0	_	Prom_360	ENSMUST00000152462	0.678003	br	1.20806	0.437457	kd	1.32629	0.675042	No	LUAD|PCPG|SKCM	COAD|LUSC|READ	NA	NA	No	None
ENST00000417089	ENSG00000214026	MRPL23	DS-AS	49694	0	MIR675	Prom_95	ENSMUST00000152754	0.566171	Hsmm	0.328095	0.283173	EScepA	161.198	0	Yes	BLCA|LIHC		NA	NA	No	None
ENST00000417299	ENSG00000101384	JAG1	US-AS	78982	0	_	Prom_373	ENSMUST00000185663	NA	NA	NA	0.318094	ht	10.6816	NA	No			NA	NA	No	None
ENST00000417315	ENSG00000146263	MMS22L	US-AS	424548	0	_	Prom_536	ENSMUST00000188547	NA	NA	NA	0.378916	ts	6.04048	NA	No	GBM		NA	NA	No	None
ENST00000417346	ENSG00000132819	RBM38	Asense	833	0	_	Prom_384	ENSMUST00000173622	0.573349	ht	1.58696	0.285634	GM12878	59.9687	0.623469	Yes			NA	NA	No	None
ENST00000417354	ENSG00000197959	DNM3	Asense	174673	0	MIR214	Prom_47	ENSMUST00000185878	0.407266	ht	0.829465	0.491059	cb	24.4821	-0.129597	No			NA	NA	No	None
ENST00000417447	ENSG00000120616	EPC1	BIDIR	178	0	_	Prom_69	ENSMUST00000186159,ENSMUST00000189675	1	K562	0.261818	0.288523	cb	18.1902	-0.393042	Yes			MU3737684|LIRI-JP|1|260|0.00385|C>T	NA	No	None
ENST00000417563	ENSG00000183831	ANKRD45	Asense	34090	0	_	Prom_48	ENSMUST00000135643	1	ts	6.45262	0.539958	ts	8.45577	0.480384	No			NA	NA	No	None
ENST00000417781	ENSG00000124207	CSE1L	BIDIR	201	0	_	Prom_382	TCONS_00134298	0.763525	ts	5.31359	0.276219	EScypA	75.1047	0.475678	No			NA	NA	No	None
ENST00000418106	ENSG00000128683	GAD1	Asense	126	0	_	Prom_356	ENSMUST00000151851	0.565767	br	1.49816	0.39425	br	16.6762	0.746045	Yes		GBM	NA	NA	No	None
ENST00000418474	ENSG00000123636	BAZ2B	Asense	265	0	_	Prom_352	ENSMUST00000131198	0.324247	ts	9.59724	0.29566	ESnupA	18.6361	0.111888	No	CHOL|STAD	ESCA	NA	NA	No	None
ENST00000418546	ENSG00000266265	KLF14	US-S	179136	0	MIR29B1	Prom_577	TCONS_00188818	0.611851	Hsmm	0.765802	0.713292	ts	1.49231	-0.335619	Yes		GBM	MU2263751|LINC-JP|1|244|0.00410|A>C,MU64100545|BRCA-EU|1|560|0.00179|C>A	NA	Yes	None
ENST00000418770	ENSG00000136536	MARCH7	BIDIR	438	0	_	Prom_353	ENSMUST00000144893,ENSMUST00000151756	0.439947	ESnupA	3.02059	0.272964	ht	32.9932	-0.171629	Yes			NA	NA	Yes	None
ENST00000418813	ENSG00000155313	USP25	DS-S	689377	0	_	Prom_391	ENSMUST00000068704	0.48924	Hsmm	0.642259	0.302718	ts	29.1528	0.665674	No	GBM|PAAD|SARC|SKCM|THYM	BRCA|CESC|UCEC	NA	NA	No	None
ENST00000418957	ENSG00000115738	ID2	Asense	9	0	_	Prom_318	TCONS_00048333	1	cb	0.126571	0.295826	lv	331.801	-0.218357	Yes			NA	NA	No	None
ENST00000419237	ENSG00000196431	CRYBA4	DS-S	35625	0	_	Prom_395	ENSMUST00000182953	0.600474	ESnupA	0.296086	0.456059	EScepA	1.41318	0.0924382	Yes	PCPG	GBM	NA	NA	No	None
ENST00000419364	ENSG00000138083	SIX3	BIDIR	24	0	_	Prom_324	ENSMUST00000188560	0.47656	cb	0.240549	0.437913	ts	1.04873	0.65689	No			NA	NA	No	None
ENST00000419400	ENSG00000107938	EDRF1	US-AS	11965	0	_	Prom_93	ENSMUST00000185366	0.492803	br	0.940808	0.306078	ts	20.1245	0.456822	No	UCEC	GBM|KICH	NA	NA	No	None
ENST00000419620	ENSG00000185920	PTCH1	US-S	89229	0	_	Prom_632	TCONS_00061560	1	ts	0.317194	0.342242	cb	17.6484	0.393042	No			NA	NA	No	None
ENST00000419736	ENSG00000153094	BCL2L11	DS-AS	374123	0	MIR4435-1HG	Prom_344	ENSMUST00000132149,ENSMUST00000143065,TCONS_00132338	0.600706	K562	0.846002	0.322282	ts	15.6149	0.293726	No	GBM|KIRC|SARC	KICH	NA	NA	No	None
ENST00000419952	ENSG00000155313	USP25	DS-S	464354	0	_	Prom_389	ENSMUST00000182820	0.483492	lv	0.320949	0.302718	ts	29.1528	0.0624069	No	GBM|PAAD|SARC|SKCM|THYM	BRCA|CESC|UCEC	NA	NA	No	None
ENST00000419983	ENSG00000152061	RABGAP1L	Asense	415	0	_	Prom_50	TCONS_00005368	0.493702	ts	0.540383	0.312086	GM12878	58.2963	0.518794	No	CHOL|HNSC|LIHC|PCPG|SARC	ESCA	NA	NA	No	None
ENST00000420199	ENSG00000135316	SYNCRIP	US-S	34930	0	_	Prom_534	ENSMUST00000180563	0.323084	EScepA	2.29084	0.282571	Hsmm	52.7328	-0.265734	Yes	KIRC|THYM	CESC	NA	NA	No	None
ENST00000420285	ENSG00000187140	FOXD3	US-AS	312115	0	_	Prom_23	ENSMUST00000193877	1	ts	0.724978	0.446151	EScepA	6.90538	0.2199	No			NA	NA	No	None
ENST00000420389	ENSG00000137203	TFAP2A	US-S	6538	0	_	Prom_518	ENSMUST00000194995	1	ts	0.281721	0.470465	kd	6.31913	0.306235	Yes			NA	NA	No	None
ENST00000420651	ENSG00000009413	REV3L	Asense	158	0	_	Prom_540	TCONS_00023274	0.366364	ts	1.95841	0.335989	cb	11.409	0.469825	Yes	GBM|SKCM|UCEC	ESCA	NA	NA	Yes	None
ENST00000420705	ENSG00000088970	KIZ	US-AS	19648	0	_	Prom_374	ENSMUST00000139345	0.530757	EScypA	1.2609	0.367234	ts	12.7112	0.163758	No			NA	NA	No	None
ENST00000420777	ENSG00000137203	TFAP2A	Asense	755	0	_	Prom_517	ENSMUST00000181176	0.555379	cb	0.140475	0.470465	kd	6.31913	0.570092	Yes	SKCM		MU1880506|UCEC-US|1|246|0.00407|T>C,MU5391398|BRCA-US|1|955|0.00105|C>T,MU66056534|BRCA-EU|1|560|0.00179|C>T	MU8409658|OV-AU|1|93|0.01075|G>C,MU8409658|OV-AU|1|93|0.01075|G>C,MU8409658|OV-AU|1|93|0.01075|G>C,MU8409658|OV-AU|1|93|0.01075|G>C	No	None
ENST00000420821	ENSG00000122641	INHBA	Asense	6662	0	_	Prom_568	TCONS_00059887	0.663976	br	0.454396	0.508837	Hsmm	9.12842	0.085778	Yes	ESCA|HNSC		MU12957264|PACA-CA|1|227|0.00441|G>T,MU32274535|PRAD-UK|1|108|0.00926|G>C,MU57011321|MELA-AU|1|183|0.00546|C>T	MU38294250|ESAD-UK|1|119|0.00840|C>-	No	None
ENST00000420870	ENSG00000144677	CTDSPL	BIDIR	185	0	_	Prom_411	ENSMUST00000128982,ENSMUST00000149952	0.438311	Hsmm	0.484282	0.290749	kd	27.4616	-0.13052	Yes	CHOL|KICH|PAAD|PCPG|SARC|SKCM	BRCA	NA	NA	No	None
ENST00000421068	ENSG00000185278	ZBTB37	BIDIR	94	0	_	Prom_49	ENSMUST00000162289	0.35485	ESnupA	8.56694	0.396592	ts	11.1793	0.384615	No	CHOL|THYM	CESC	NA	NA	Yes	None
ENST00000421083	ENSG00000169554	ZEB2	Asense	149	0	_	Prom_348	ENSMUST00000130827	0.75158	kd	0.990033	0.342169	br	60.0481	0.257011	Yes	KIRC|SARC|SKCM	GBM|LUSC|PCPG	NA	MU37790130|SKCA-BR|1|66|0.01515|G>C,MU37790136|SKCA-BR|1|66|0.01515|A>C	No	None
ENST00000421275	ENSG00000008300	CELSR3	BIDIR	860	0	_	Prom_415	ENSMUST00000193519,TCONS_00233880	0.428048	ESnupA	10.4602	0.387796	cb	9.39941	0.588372	No	ESCA|PCPG|STAD	GBM	NA	NA	No	None
ENST00000421298	ENSG00000115738	ID2	Asense	212	0	_	Prom_318	TCONS_00048333	0.549872	lv	0.421647	0.295826	lv	331.801	0.0416046	Yes			NA	NA	No	None
ENST00000421619	ENSG00000162522	KIAA1522	US-AS	16647	0	_	Prom_9	ENSMUST00000150171	0.786351	K562	0.230283	0.311445	kd	21.6475	0.037629	Yes			NA	NA	No	None
ENST00000421758	ENSG00000198553	KCNRG	DS-AS	66720	0	MIR15A	Prom_168	TCONS_00071334	0.58258	br	0.371116	0.491031	cb	3.55387	0.239071	Yes	CESC|ESCA|LUSC|STAD	KICH|PRAD|THYM	NA	NA	No	None
ENST00000421764	ENSG00000265241	RBM8A	BIDIR	107	0	_	Prom_38	TCONS_00145947	0.441323	ts	1.90946	0.271526	EScypA	90.7518	0.124814	No	GBM|KIRC|KIRP|LIHC|SARC	CESC|UCEC	NA	NA	No	None
ENST00000422093	ENSG00000187391	MAGI2	BIDIR	417	0	_	Prom_569	ENSMUST00000180594	0.336174	kd	3.00125	0.444087	br	8.92085	0.719121	No	GBM|PCPG|SKCM	KIRC	NA	NA	No	None
ENST00000422128	ENSG00000011566	MAP4K3	BIDIR	89	0	_	Prom_322	TCONS_00097140	0.331427	ESnupA	2.98768	0.2855	ht	7.52484	0.216783	Yes	CHOL|PAAD|PRAD	ESCA|GBM|KIRC|KIRP	MU38502976|ESAD-UK|1|119|0.00840|->G,MU41889627|MELA-AU|1|183|0.00546|G>A,MU57989524|MELA-AU|1|183|0.00546|G>A	NA	No	None
ENST00000422194	ENSG00000186810	CXCR3	US-S	47236	0	_	Prom_651	ENSMUST00000124577	0.723195	ts	3.54561	0.70468	GM12878	25.271	0.0301982	No			NA	NA	No	PF15483.5
ENST00000422822	ENSG00000122641	INHBA	Asense	6673	0	_	Prom_568	TCONS_00059887	0.751354	br	0.812851	0.508837	Hsmm	9.12842	0.190349	Yes	ESCA|HNSC		MU12957264|PACA-CA|1|227|0.00441|G>T,MU32274535|PRAD-UK|1|108|0.00926|G>C,MU57011321|MELA-AU|1|183|0.00546|C>T	MU38294250|ESAD-UK|1|119|0.00840|C>-	No	None
ENST00000422826	ENSG00000214026	MRPL23	DS-AS	50466	0	MIR675	Prom_95	ENSMUST00000152754	0.438697	ht	46.2749	0.283173	EScepA	161.198	-0.224235	Yes	BLCA|LIHC		NA	NA	No	None
ENST00000422909	ENSG00000135046	ANXA1	DS-S	415961	0	_	Prom_629	AK053416#3363	NA	NA	NA	0.39437	Hsmm	307.211	NA	No			NA	NA	No	None
ENST00000422977	ENSG00000107758	PPP3CB	Asense	472	0	_	Prom_78	ENSMUST00000141265	0.307555	kd	0.750754	0.302273	cb	148.363	0.048951	No	PRAD	SKCM	NA	NA	Yes	None
ENST00000423178	ENSG00000107938	EDRF1	BIDIR	9	0	_	Prom_94	TCONS_00209896	0.39183	cb	0.605113	0.306078	ts	20.1245	0.690019	No	UCEC	GBM|KICH	NA	NA	Yes	None
ENST00000423414	ENSG00000128585	MKLN1	US-AS	2032	0	_	Prom_578	ENSMUST00000115107	0.392478	ts	2.44772	0.283634	ts	12.4017	0.0889821	Yes	KIRC|LUAD|PCPG	CESC|GBM|UCEC	MU2263751|LINC-JP|1|244|0.00410|A>C,MU64100545|BRCA-EU|1|560|0.00179|C>A	NA	No	None
ENST00000423456	ENSG00000254656	RTL1	DS-AS	58722	0	_	Prom_205	ENSMUST00000143836	0.500739	cb	4.76572	0.528034	ts	0.338763	0.679211	Yes	PCPG	GBM|PCPG	MU8377434|PACA-AU|1|391|0.00256|C>A	NA	No	None
ENST00000423793	ENSG00000130559	CAMSAP1	BIDIR	583	0	_	Prom_643	TCONS_00118560	0.443489	ht	0.665137	0.322089	ts	14.7428	-0.33591	No			NA	NA	No	None
ENST00000424044	ENSG00000162769	FLVCR1	BIDIR	166	0	_	Prom_59	ENSMUST00000192407	0.482522	ht	0.970055	0.369467	EScepA	24.0564	-0.70336	No	LIHC|LUAD|SKCM	KICH	NA	NA	No	None
ENST00000424076	ENSG00000254656	RTL1	DS-AS	58722	0	_	Prom_205	ENSMUST00000143836	0.530764	br	4.57738	0.528034	ts	0.338763	0.565035	Yes	PCPG	GBM|PCPG	MU8377434|PACA-AU|1|391|0.00256|C>A	NA	No	None
ENST00000424094	ENSG00000087460	GNAS	BIDIR	1810	0	_	Prom_386	ENSMUST00000151472	0.482416	ts	0.322791	0.276579	cb	950.34	0.484062	Yes	PCPG		MU5742127|STAD-US|1|289|0.00346|C>T	MU51061305|MELA-AU|1|183|0.00546|C>G,MU62017636|MELA-AU|1|183|0.00546|C>T,MU64106696|BRCA-EU|1|560|0.00179|->C	No	None
ENST00000424191	ENSG00000148516	ZEB1	BIDIR	192	0	_	Prom_68	ENSMUST00000161921	0.396935	ts	6.77706	0.352396	Hsmm	52.5784	0.740751	Yes	CHOL|ESCA|KIRP|PCPG|SARC	CESC|KICH|THYM	NA	MU42518669|LUSC-KR|1|66|0.01515|T>G,MU9249584|SKCM-US|1|335|0.00299|G>-,MU9249584|SKCM-US|1|335|0.00299|G>-,MU9249584|SKCM-US|1|335|0.00299|G>-	No	None
ENST00000424210	ENSG00000167524	SGK494	BIDIR	431	0	_	Prom_260	ENSMUST00000147795	0.75897	ts	0.226347	0.322237	ESnupA	30.7711	0.430045	Yes	ESCA	THYM	NA	NA	No	None
ENST00000424417	ENSG00000125398	SOX9	US-AS	63285	0	_	Prom_283	ENSMUST00000124028	0.579062	ts	0.128639	0.330952	ts	12.2649	0.578274	No	CHOL|GBM	BRCA	NA	MU2185704|COAD-US|1|216|0.00463|->A,MU5383668|STAD-US|1|289|0.00346|GAA>-	No	None
ENST00000424460	ENSG00000003147	ICA1	Asense	18	0	_	Prom_552	TCONS_00183300	NA	NA	NA	0.308986	ts	32.5904	NA	No	COAD|PCPG|READ|STAD	KIRC|SARC	NA	NA	No	None
ENST00000424477	ENSG00000187391	MAGI2	BIDIR	440	0	_	Prom_569	ENSMUST00000180594	0.715126	br	1.27429	0.444087	br	8.92085	0.376997	No	GBM|PCPG|SKCM	KIRC	NA	NA	No	None
ENST00000424528	ENSG00000188641	DPYD	US-S	128814	0	MIR137,MIR137HG	Prom_33	TCONS_00142084	0.685005	br	0.689055	0.381644	lv	20.7466	0.284547	Yes	PCPG	GBM	MU29086862|CESC-US|2|194|0.01031|C>T	MU48631764|MELA-AU|1|183|0.00546|C>T,MU48631764|MELA-AU|1|183|0.00546|C>T,MU48631764|MELA-AU|1|183|0.00546|C>T,MU48631764|MELA-AU|1|183|0.00546|C>T,MU62839081|MELA-AU|1|183|0.00546|C>T,MU62839081|MELA-AU|1|183|0.00546|C>T	No	None
ENST00000424655	ENSG00000170035	UBE2E3	DS-S	142818	0	_	Prom_364	ENSMUST00000193021	0.799768	GM12878	0.174607	0.273869	kd	32.3849	0.0322534	No	KIRC|THYM	SKCM|THYM	NA	NA	No	None
ENST00000424735	ENSG00000162670	BRINP3	BIDIR	1376	0	_	Prom_52	ENSMUST00000186665	0.510478	cb	2.46857	0.525439	br	4.28015	0.526898	No	GBM|PRAD	GBM	NA	NA	No	None
ENST00000424852	ENSG00000100207	TCF20	US-S	25620	0	_	Prom_403	ENSMUST00000188623	0.377887	EScepA	6.55309	0.290373	ts	20.0972	0.727273	No	THCA		NA	NA	No	None
ENST00000425005	ENSG00000128645	HOXD1	BIDIR	99	0	_	Prom_360	ENSMUST00000152462	0.7762	br	0.147912	0.437457	kd	1.32629	0.803439	No	LUAD|PCPG|SKCM	COAD|LUSC|READ	NA	NA	No	None
ENST00000425010	ENSG00000183508	FAM46C	BIDIR	163	0	_	Prom_36	ENSMUST00000122898	0.899623	ts	1.55488	0.483746	ts	43.0655	0.175633	Yes			MU51317962|MELA-AU|1|183|0.00546|GG>AA,MU60804506|MELA-AU|1|183|0.00546|G>A	NA	No	None
ENST00000425233	ENSG00000118707	TGIF2	BIDIR	503	0	_	Prom_376	ENSMUST00000137463	0.672362	EScypA	0.257522	0.308615	EScepA	31.5534	0.639693	No		BLCA|CESC|SARC|STAD	NA	NA	No	None
ENST00000425264	ENSG00000165646	SLC18A2	Asense	831	0	_	Prom_86	ENSMUST00000188535	0.585645	K562	1.60625	0.448474	ESnupA	8.8572	0.826916	Yes	PCPG		NA	NA	No	None
ENST00000425333	ENSG00000169564	PCBP1	BIDIR	110	0	_	Prom_335	ENSMUST00000180896	0.40502	ts	1.48493	0.275913	lv	252.123	0.253527	Yes	GBM|KIRC	COAD|ESCA|STAD	NA	NA	Yes	None
ENST00000425352	ENSG00000187140	FOXD3	US-AS	311772	0	_	Prom_23	ENSMUST00000193877	0.601557	kd	0.393713	0.446151	EScepA	6.90538	0.113685	No			NA	NA	No	None
ENST00000425358	ENSG00000105991	HOXA1	BIDIR	236	0	_	Prom_554	ENSMUST00000132559	0.516533	lv	2.26011	0.480041	Hsmm	0.908911	0.706767	Yes	BLCA|GBM|KIRP	KICH|PCPG	"MU37239|KIRC-US|2|404|0.00495,SKCM-US|1|335|0.00299|CGA>-",MU163206|COAD-US|1|216|0.00463|G>-,MU1860223|UCEC-US|1|246|0.00407|G>A,MU1959993|UCEC-US|1|246|0.00407|T>C,MU29595746|COCA-CN|1|187|0.00535|G>T,MU4456886|SKCM-US|1|335|0.00299|C>T,MU4551526|THCA-SA|1|15|0.06667|C>T	MU2601194|LINC-JP|1|244|0.00410|A>G	No	None
ENST00000425370	ENSG00000136944	LMX1B	BIDIR	743	0	_	Prom_641	ENSMUST00000147294,ENSMUST00000152118	1	kd	0.151349	0.457698	kd	0.955085	0.483779	Yes			NA	NA	No	None
ENST00000425438	ENSG00000130396	MLLT4	US-AS	2147	0	_	Prom_547	ENSMUST00000129681,ENSMUST00000155166	0.42966	lv	2.84959	0.294977	ESnupA	41.4579	0.248687	No	CHOL|PRAD	HNSC|KICH	NA	NA	No	None
ENST00000425533	ENSG00000197579	TOPORS	Asense	206	0	_	Prom_625	ENSMUST00000129758	0.778674	kd	0.0472726	0.289044	EScepA	8.3564	-0.182769	Yes	LIHC|THYM	SKCM	NA	NA	No	None
ENST00000425586	ENSG00000198553	KCNRG	DS-AS	110467	0	_	Prom_169	TCONS_00071337	0.33166	lv	0.464827	0.491031	cb	3.55387	0.282191	No	CESC|ESCA|LUSC|STAD	KICH|PRAD|THYM	NA	NA	No	None
ENST00000425653	ENSG00000109189	USP46	US-AS	53445	0	_	Prom_457	ENSMUST00000120364,TCONS_00169814	0.301388	ht	89.7411	0.301415	cb	35.7112	-0.27972	Yes	LUSC|PRAD	KICH|KIRC|KIRP|PCPG	NA	NA	No	None
ENST00000425688	ENSG00000115339	GALNT3	BIDIR	168	0	_	Prom_354	ENSMUST00000188152	0.556416	lv	0.0765343	0.398018	ts	17.2291	0.182769	Yes			NA	NA	No	None
ENST00000425916	ENSG00000165655	ZNF503	BIDIR	1147	0	_	Prom_80	TCONS_00066227,TCONS_00066228	0.504798	br	0.101223	0.378562	kd	20.7986	0.457651	Yes	KICH|LUSC|THYM	KIRC|KIRP|PCPG	NA	MU63182169|MELA-AU|1|183|0.00546|G>A	No	None
ENST00000426021	ENSG00000107560	RAB11FIP2	BIDIR	390	0	_	Prom_88	ENSMUST00000168140	0.334951	ESnupA	0.218455	0.355229	Hsmm	0.822344	0.28874	No	CHOL|PCPG|STAD	KICH|KIRC|THCA	NA	NA	No	None
ENST00000426037	ENSG00000134882	UBAC2	BIDIR	63	0	_	Prom_178	ENSMUST00000185880,ENSMUST00000187218,ENSMUST00000187773	0.3884	ts	7.43336	0.302013	EScepA	21.7627	0.643357	Yes	LUSC	KIRC	NA	NA	No	None
ENST00000426161	ENSG00000162769	FLVCR1	BIDIR	166	0	_	Prom_59	ENSMUST00000192407	0.324866	EScypA	9.19375	0.369467	EScepA	24.0564	0.517483	No	LIHC|LUAD|SKCM	KICH	NA	NA	No	None
ENST00000426194	ENSG00000197705	KLHL14	Asense	2373	0	_	Prom_294	ENSMUST00000144487	0.445352	ts	0.523867	0.782981	ts	0.239787	0.436013	No	UCEC	KICH|KIRC|KIRP|PAAD|PRAD|THCA	NA	NA	No	None
ENST00000426367	ENSG00000101972	STAG2	Asense	24	0	_	Prom_658	ENSMUST00000195000	0.316623	br	1.56559	0.276231	cb	25.5478	-0.539405	Yes	CESC|ESCA|STAD		NA	MU42852257|CLLE-ES|1|218|0.00459|C>T,MU42852257|CLLE-ES|1|218|0.00459|C>T,MU42852257|CLLE-ES|1|218|0.00459|C>T,MU42852257|CLLE-ES|1|218|0.00459|C>T	Yes	None
ENST00000426393	ENSG00000187140	FOXD3	BIDIR	1511	0	_	Prom_24	ENSMUST00000136525	0.400114	EScypA	13.1402	0.446151	EScepA	6.90538	0.906538	Yes			NA	NA	Yes	None
ENST00000426892	ENSG00000143933	CALM2	US-AS	50315	0	_	Prom_327	ENSMUST00000188990	0.873343	Hsmm	1.0498	0.275314	Hsmm	781.551	0.578274	No			NA	NA	No	None
ENST00000426899	ENSG00000152061	RABGAP1L	BIDIR	256	0	_	Prom_50	TCONS_00005368	0.597129	ts	0.772064	0.312086	GM12878	58.2963	0.550737	No			NA	NA	No	None
ENST00000427020	ENSG00000170577	SIX2	US-S	182835	0	_	Prom_325	ENSMUST00000186162	NA	NA	NA	0.639076	Hsmm	31.8229	NA	No	SARC		NA	NA	No	None
ENST00000427278	ENSG00000169554	ZEB2	Asense	165	0	_	Prom_348	ENSMUST00000127150	0.480628	br	0.768585	0.342169	br	60.0481	0.450715	Yes	KIRC|SARC|SKCM	GBM|LUSC|PCPG	NA	MU37790130|SKCA-BR|1|66|0.01515|G>C,MU37790136|SKCA-BR|1|66|0.01515|A>C	No	None
ENST00000427517	ENSG00000102245	CD40LG	US-S	8453	0	_	Prom_662	ENSMUST00000138082	0.527644	lv	0.153532	0.484674	lv	0.66666	0.656469	No	KIRC	PAAD|SKCM	NA	NA	No	None
ENST00000427819	ENSG00000142867	BCL10	BIDIR	258	0	_	Prom_27	TCONS_00147510	1	ts	0.160703	0.309885	Hsmm	6.93351	0.131014	No	CESC|CHOL|ESCA	BLCA|COAD|READ	NA	NA	No	None
ENST00000428029	ENSG00000139725	RHOF	OLAP	5	0	_	Prom_160	TCONS_00178036	0.362954	K562	2.66937	0.313448	GM12878	8.16212	-0.181818	Yes	CHOL|PRAD	THYM	NA	NA	Yes	None
ENST00000428151	ENSG00000185668	POU3F1	BIDIR	630	0	_	Prom_13	TCONS_00161859	0.391618	EScepA	1.33744	0.37632	EScepA	3.07834	0.774667	Yes			MU28534538|ORCA-IN|1|106|0.00943|G>T	NA	No	None
ENST00000428190	ENSG00000124207	CSE1L	BIDIR	201	0	_	Prom_382	TCONS_00134298	0.589167	ts	5.80061	0.276219	EScypA	75.1047	-0.0652602	No			NA	NA	No	None
ENST00000428461	ENSG00000171385	KCND3	BIDIR	1140	0	_	Prom_35	ENSMUST00000130683	0.47454	br	0.991599	0.422254	cb	18.5036	0.908546	Yes			NA	NA	No	None
ENST00000428590	ENSG00000143995	MEIS1	DS-S	256038	0	_	Prom_333	ENSMUST00000190769	1	cb	0.084499	0.38717	cb	19.1764	0.480384	No			NA	NA	No	None
ENST00000428623	ENSG00000169554	ZEB2	Asense	389	0	_	Prom_348	ENSMUST00000130827	0.458287	kd	0.968226	0.342169	br	60.0481	0.350839	Yes	KIRC|SARC|SKCM	GBM|LUSC|PCPG	NA	MU37790130|SKCA-BR|1|66|0.01515|G>C,MU37790136|SKCA-BR|1|66|0.01515|A>C	No	None
ENST00000428660	ENSG00000106415	GLCCI1	Asense	217	0	_	Prom_551	ENSMUST00000148063	0.530645	ht	0.214263	0.32624	cb	9.26212	0.174739	Yes			NA	NA	No	None
ENST00000428833	ENSG00000135316	SYNCRIP	US-S	34728	0	_	Prom_534	ENSMUST00000180563	0.314964	br	5.11666	0.282571	Hsmm	52.7328	-0.0699301	Yes	KIRC|THYM	CESC	NA	NA	No	None
ENST00000428857	ENSG00000082258	CCNT2	BIDIR	111	0	_	Prom_347	ENSMUST00000185310	0.486451	ts	2.32916	0.282519	ESnupA	15.9826	0.126095	Yes	KIRC|KIRP	CHOL|KICH|LIHC|SARC	"MU55240545|BRCA-EU|1|560|0.00179,MELA-AU|1|183|0.00546|C>T","MU55240545|BRCA-EU|1|560|0.00179,MELA-AU|1|183|0.00546|C>T",MU3881490|OV-AU|1|93|0.01075|CGCCAGCAGGCGGCCAACCT>-,MU3881490|OV-AU|1|93|0.01075|CGCCAGCAGGCGGCCAACCT>-,MU44380366|MELA-AU|1|183|0.00546|C>T,MU5193690|BRCA-US|1|955|0.00105|->A,MU5193690|BRCA-US|1|955|0.00105|->A,MU63500827|BRCA-EU|1|560|0.00179|A>-	NA	No	None
ENST00000429053	ENSG00000137269	LRRC1	BIDIR	222	0	_	Prom_532	ENSMUST00000184658	0.442879	ts	0.87055	0.337752	ts	14.6793	0.847109	Yes			NA	NA	No	None
ENST00000429067	ENSG00000128585	MKLN1	BIDIR	69	0	_	Prom_579	ENSMUST00000139185,ENSMUST00000144232,ENSMUST00000154820	0.363457	K562	1.24998	0.283634	ts	12.4017	0.034965	No	CHOL|COAD|LUAD|PCPG|READ	CESC|GBM|KICH	MU2263751|LINC-JP|1|244|0.00410|A>C,MU64100545|BRCA-EU|1|560|0.00179|C>A	NA	Yes	None
ENST00000429095	ENSG00000115392	FANCL	US-AS	186965	0	_	Prom_329	ENSMUST00000125987	0.489328	EScypA	1.34911	0.295235	EScypA	26.0475	0.62384	Yes	PCPG	GBM	MU41290125|MELA-AU|1|183|0.00546|C>T,MU42772610|MELA-AU|1|183|0.00546|T>C,MU42988448|MELA-AU|1|183|0.00546|C>T,MU61586801|MELA-AU|1|183|0.00546|G>A,MU7014738|PACA-AU|1|391|0.00256|C>T	MU40836269|MELA-AU|1|183|0.00546|G>A,MU45035537|MELA-AU|1|183|0.00546|G>A,MU66300791|BRCA-EU|1|560|0.00179|G>C	No	None
ENST00000429139	ENSG00000148200	NR6A1	Asense	112811	0	MIR181A2HG	Prom_638	ENSMUST00000151229	0.590472	Hsmm	1.08596	0.358327	ts	16.8739	-0.00416046	Yes	ESCA|STAD|THCA		NA	NA	No	None
ENST00000429156	ENSG00000008118	CAMK1G	US-S	154897	0	MIR205,MIR205HG	Prom_57	ENSMUST00000180420	0.546474	EScepA	1.00863	0.520492	br	25.9276	0.147901	Yes	BLCA|CESC|LUSC|THYM		MU46230100|MELA-AU|1|183|0.00546|C>T	NA	No	None
ENST00000429159	ENSG00000254656	RTL1	DS-AS	58740	0	_	Prom_205	ENSMUST00000143836	0.429175	ts	0.935365	0.528034	ts	0.338763	0.37927	Yes	PCPG	GBM|PCPG	MU8377434|PACA-AU|1|391|0.00256|C>A	NA	No	None
ENST00000429532	ENSG00000144677	CTDSPL	BIDIR	239	0	_	Prom_411	ENSMUST00000128982,ENSMUST00000149952	0.724842	Hsmm	0.334844	0.290749	kd	27.4616	-0.0275368	Yes	CHOL|KICH|PAAD|PCPG|SARC|SKCM	BRCA	NA	NA	No	None
ENST00000429611	ENSG00000105991	HOXA1	BIDIR	127	0	_	Prom_554	ENSMUST00000132559	0.578198	kd	0.432774	0.480041	Hsmm	0.908911	0.71964	Yes	BLCA|GBM|KIRP	KICH|PCPG	"MU37239|KIRC-US|2|404|0.00495,SKCM-US|1|335|0.00299|CGA>-",MU163206|COAD-US|1|216|0.00463|G>-,MU1860223|UCEC-US|1|246|0.00407|G>A,MU1959993|UCEC-US|1|246|0.00407|T>C,MU29595746|COCA-CN|1|187|0.00535|G>T,MU4456886|SKCM-US|1|335|0.00299|C>T,MU4551526|THCA-SA|1|15|0.06667|C>T	MU2601194|LINC-JP|1|244|0.00410|A>G	No	None
ENST00000429664	ENSG00000115392	FANCL	US-AS	186965	0	_	Prom_329	ENSMUST00000125987	0.498013	br	0.609484	0.295235	EScypA	26.0475	0.601844	Yes	PCPG	GBM	MU41290125|MELA-AU|1|183|0.00546|C>T,MU42772610|MELA-AU|1|183|0.00546|T>C,MU42988448|MELA-AU|1|183|0.00546|C>T,MU61586801|MELA-AU|1|183|0.00546|G>A,MU7014738|PACA-AU|1|391|0.00256|C>T	MU40836269|MELA-AU|1|183|0.00546|G>A,MU45035537|MELA-AU|1|183|0.00546|G>A,MU66300791|BRCA-EU|1|560|0.00179|G>C	No	None
ENST00000429755	ENSG00000120075	HOXB5	Asense	1670	0	_	Prom_272	ENSMUST00000140952	0.723187	kd	4.41467	0.471858	kd	6.28865	0.504956	Yes	UCEC	KICH|KIRC|KIRP	"MU2365971|LINC-JP|1|244|0.00410,THCA-SA|1|15|0.06667|C>G",MU28973245|CESC-US|1|194|0.00515|G>T,MU28973251|CESC-US|1|194|0.00515|C>T,MU29955511|LICA-FR|1|240|0.00417|C>A,MU43475580|MELA-AU|1|183|0.00546|G>A,MU4719860|LGG-US|1|283|0.00353|G>A,MU49422686|LUSC-KR|1|66|0.01515|C>T,MU62875936|LUSC-KR|1|66|0.01515|G>A,MU63130647|MELA-AU|1|183|0.00546|C>T	MU2369747|LINC-JP|1|244|0.00410|T>C,MU2369747|LINC-JP|1|244|0.00410|T>C,MU30230288|PACA-CA|1|227|0.00441|->TC,MU31194748|PACA-CA|1|227|0.00441|->A,MU46364866|COCA-CN|3|187|0.01604|A>G,MU47705488|COCA-CN|1|187|0.00535|A>G,MU63370712|COCA-CN|1|187|0.00535|A>G,MU63370712|COCA-CN|1|187|0.00535|A>G	No	None
ENST00000429841	ENSG00000102245	CD40LG	US-S	8526	0	_	Prom_662	ENSMUST00000138082	0.659642	lv	0.524602	0.484674	lv	0.66666	0.570677	No	KIRC	PAAD|SKCM	NA	NA	No	None
ENST00000429892	ENSG00000139725	RHOF	OLAP	556	0	_	Prom_160	TCONS_00178036	0.406207	ESnupA	1.82765	0.313448	GM12878	8.16212	-0.374782	Yes	CHOL|PRAD	THYM	NA	NA	Yes	None
ENST00000429901	ENSG00000128585	MKLN1	BIDIR	1996	0	_	Prom_578	ENSMUST00000115107	0.402343	ht	16.2618	0.283634	ts	12.4017	-0.440559	Yes	CHOL|COAD|LUAD|PCPG|READ	CESC|GBM|KICH	MU2263751|LINC-JP|1|244|0.00410|A>C,MU64100545|BRCA-EU|1|560|0.00179|C>A	NA	No	None
ENST00000429922	ENSG00000167615	LENG8	Asense	128	0	_	Prom_313	TCONS_00203113	0.291898	kd	3.59863	0.274978	cb	113.525	0.832168	Yes	CHOL|KIRC	PAAD|THYM	NA	NA	No	None
ENST00000430025	ENSG00000196090	PTPRT	BIDIR	251	0	_	Prom_378	TCONS_00125003	0.718975	br	1.41967	0.517323	br	9.20916	0.460082	Yes			NA	NA	No	None
ENST00000430245	ENSG00000185278	ZBTB37	BIDIR	73	0	_	Prom_49	ENSMUST00000160152,ENSMUST00000161005	0.444099	ts	1.56836	0.396592	ts	11.1793	-0.100773	No	CHOL|THYM	CESC	NA	NA	No	None
ENST00000430281	ENSG00000166862	CACNG2	BIDIR	359	0	_	Prom_399	TCONS_00076470	0.61402	cb	5.95514	0.640665	cb	4.45981	0.725319	No	PCPG	BRCA|GBM	NA	NA	No	None
ENST00000430387	ENSG00000080298	RFX3	US-AS	121330	0	_	Prom_622	ENSMUST00000186880	0.517525	br	0.220317	0.342695	ts	31.7159	-0.00416046	No			NA	NA	No	None
ENST00000430404	ENSG00000006377	DLX6	Asense	4458	0	_	Prom_572	ENSMUST00000159568	1	ts	0.0672097	0.611898	ts	4.4502	0.48901	No	UCEC		NA	NA	No	None
ENST00000430431	ENSG00000165449	SLC16A9	US-S	17394	0	_	Prom_76	ENSMUST00000187318,ENSMUST00000188568,ENSMUST00000190199	0.627607	cb	9.90981	0.374729	kd	62.174	0.134389	No	PAAD	HNSC	NA	NA	No	None
ENST00000430592	ENSG00000152061	RABGAP1L	BIDIR	122	0	_	Prom_50	TCONS_00005368	0.463745	GM12878	0.926276	0.312086	GM12878	58.2963	0.348055	No			NA	NA	No	None
ENST00000430620	ENSG00000144677	CTDSPL	BIDIR	239	0	_	Prom_411	ENSMUST00000128982,ENSMUST00000149952	0.409942	cb	2.27331	0.290749	kd	27.4616	0.427114	Yes	CHOL|KICH|PAAD|PCPG|SARC|SKCM	BRCA	NA	NA	No	None
ENST00000430847	ENSG00000138083	SIX3	US-AS	6538	0	_	Prom_324	ENSMUST00000175921,ENSMUST00000176375	0.717074	kd	0.615378	0.437913	ts	1.04873	0.499928	No			NA	NA	No	None
ENST00000430970	ENSG00000107938	EDRF1	BIDIR	149	0	_	Prom_94	TCONS_00209896	0.396519	ts	1.83971	0.306078	ts	20.1245	-0.00355928	No	UCEC	GBM|KICH	NA	NA	Yes	None
ENST00000431043	ENSG00000135316	SYNCRIP	US-S	34941	0	_	Prom_534	ENSMUST00000180563	0.342248	ESnupA	2.96792	0.282571	Hsmm	52.7328	0.18564	Yes	KIRC|THYM	CESC	NA	NA	No	None
ENST00000431095	ENSG00000214026	MRPL23	DS-AS	50484	0	MIR675	Prom_95	ENSMUST00000152754	0.701254	Hsmm	2.81897	0.283173	EScepA	161.198	0.241307	Yes	BLCA|LIHC		NA	NA	No	None
ENST00000431096	ENSG00000008118	CAMK1G	US-S	154879	0	MIR205,MIR205HG	Prom_57	ENSMUST00000180420	0.476719	EScepA	1.46868	0.520492	br	25.9276	0.147901	Yes	BLCA|CESC|LUSC|THYM		MU46230100|MELA-AU|1|183|0.00546|C>T	NA	No	None
ENST00000431188	ENSG00000176887	SOX11	DS-S	240121	0	_	Prom_317	TCONS_00051468	1	br	0.344123	0.399054	Hsmm	15.2032	0.131244	No		ESCA|GBM	NA	NA	No	None
ENST00000431189	ENSG00000128585	MKLN1	US-AS	2116	0	_	Prom_578	ENSMUST00000115107	0.351132	br	5.4002	0.283634	ts	12.4017	-0.188811	Yes	KIRC|LUAD|PCPG	CESC|GBM|UCEC	MU2263751|LINC-JP|1|244|0.00410|A>C,MU64100545|BRCA-EU|1|560|0.00179|C>A	NA	No	None
ENST00000431268	ENSG00000185278	ZBTB37	BIDIR	92	0	_	Prom_49	ENSMUST00000162289	0.347125	ESnupA	45.4743	0.396592	ts	11.1793	0.223776	No	CHOL|THYM	CESC	NA	NA	Yes	None
ENST00000431385	ENSG00000153094	BCL2L11	DS-AS	374092	0	MIR4435-1HG	Prom_344	ENSMUST00000132149,ENSMUST00000143065,TCONS_00132338	0.510666	K562	0.570258	0.322282	ts	15.6149	-0.024915	No	GBM|KIRC|SARC	KICH	NA	NA	No	None
ENST00000431497	ENSG00000006377	DLX6	BIDIR	1249	0	_	Prom_571	ENSMUST00000159827	0.8728	br	0.662455	0.611898	ts	4.4502	0.651178	No	UCEC		NA	NA	No	None
ENST00000431695	ENSG00000165669	FAM204A	DS-AS	100678	0	_	Prom_89	ENSMUST00000065383	0.566056	ts	0.797889	0.293613	ts	11.9051	0.357979	Yes			MU1656058|MALY-DE|1|44|0.02273|C>A,MU23073402|ESAD-UK|1|119|0.00840|T>G,MU26324971|ESAD-UK|1|119|0.00840|A>C,MU39319354|SKCA-BR|1|66|0.01515|C>T,MU54004019|MELA-AU|1|183|0.00546|C>T,MU6010302|LIRI-JP|1|260|0.00385|T>A,MU62526898|MELA-AU|1|183|0.00546|C>T	NA	No	None
ENST00000431737	ENSG00000169740	ZNF32	US-AS	210554	0	_	Prom_72	TCONS_00191373	0.441168	ht	0.304202	0.320877	ht	2.89561	0.776325	No			NA	NA	No	None
ENST00000432045	ENSG00000266265	KLF14	US-S	179249	0	MIR29A,MIR29B1	Prom_577	TCONS_00188818	0.448352	br	0.434844	0.713292	ts	1.49231	0.0873553	Yes		GBM	MU2263751|LINC-JP|1|244|0.00410|A>C,MU64100545|BRCA-EU|1|560|0.00179|C>A	NA	Yes	None
ENST00000432125	ENSG00000138083	SIX3	US-AS	6253	0	_	Prom_324	ENSMUST00000175921,ENSMUST00000176375	0.428336	ESnupA	0.222804	0.437913	ts	1.04873	0.391895	No			NA	NA	No	None
ENST00000432171	ENSG00000172201	ID4	Asense	1640	0	_	Prom_520	ENSMUST00000180921	0.545547	ts	0.353431	0.3439	ts	26.5331	0.675552	No		THCA	NA	NA	No	None
ENST00000432268	ENSG00000153094	BCL2L11	DS-AS	373883	0	_	Prom_344	ENSMUST00000132149,ENSMUST00000143065,TCONS_00132338	0.575127	ESnupA	0.492901	0.322282	ts	15.6149	0.232036	No	GBM|KIRC|SARC	KICH	NA	NA	No	None
ENST00000432289	ENSG00000171723	GPHN	US-S	20740	0	_	Prom_197	ENSMUST00000188791	NA	NA	NA	0.301193	lv	28.3662	NA	No		CHOL|LIHC	NA	NA	No	None
ENST00000432296	ENSG00000081237	PTPRC	DS-AS	298316	0	MIR181A1HG	Prom_53	ENSMUST00000182127	0.464149	Hsmm	0.128739	0.432522	GM12878	30.2773	-0.0157062	No	ESCA|THYM	THYM	NA	NA	No	None
ENST00000432360	ENSG00000128342	LIF	DS-S	39742	0	_	Prom_396	TCONS_00029668	1	ts	1.14906	0.509526	Hsmm	19.8974	-0.131244	Yes			NA	NA	No	None
ENST00000432473	ENSG00000100207	TCF20	US-S	25552	0	_	Prom_403	ENSMUST00000188623	0.383851	EScepA	7.3044	0.290373	ts	20.0972	0.563924	No	THCA		NA	NA	No	None
ENST00000432818	ENSG00000153094	BCL2L11	DS-AS	374172	0	MIR4435-1HG	Prom_344	ENSMUST00000132149,ENSMUST00000143065,TCONS_00132338	0.776646	K562	1.72888	0.322282	ts	15.6149	0.293726	No	GBM|KIRC|SARC	KICH	NA	NA	No	None
ENST00000432922	ENSG00000185668	POU3F1	BIDIR	519	0	_	Prom_13	TCONS_00161859	0.458445	ts	0.235759	0.37632	EScepA	3.07834	0.0166418	Yes			MU28534538|ORCA-IN|1|106|0.00943|G>T	NA	No	None
ENST00000433001	ENSG00000108439	PNPO	BIDIR	115	0	_	Prom_270	ENSMUST00000135825	0.38293	br	0.50913	0.319038	lv	63.2811	0.206655	Yes	ESCA|STAD	THCA	"MU4552875|ESCA-CN|1|228|0.00439,THCA-SA|1|15|0.06667|C>T",MU5100853|BRCA-US|1|955|0.00105|T>G,MU52011842|MELA-AU|1|183|0.00546|G>A,MU62631610|MELA-AU|1|183|0.00546|GG>AA	NA	No	None
ENST00000433033	ENSG00000135100	HNF1A	Asense	999	0	_	Prom_157	ENSMUST00000125010,ENSMUST00000131845	0.589677	lv	5.89422	0.536189	kd	19.2186	0.432167	Yes	STAD	ESCA	NA	NA	No	None
ENST00000433070	ENSG00000198553	KCNRG	DS-AS	66739	0	_	Prom_168	TCONS_00071334	0.515253	ESnupA	0.510405	0.491031	cb	3.55387	-0.552052	Yes	CESC|ESCA|LUSC|STAD	KICH|PRAD|THYM	NA	NA	No	None
ENST00000433079	ENSG00000128585	MKLN1	US-AS	3065	0	_	Prom_578	ENSMUST00000115107	0.401835	ht	3.68836	0.283634	ts	12.4017	-0.0175132	Yes	KIRC|LUAD|PCPG	CESC|GBM|UCEC	MU2263751|LINC-JP|1|244|0.00410|A>C,MU64100545|BRCA-EU|1|560|0.00179|C>A	NA	No	None
ENST00000433108	ENSG00000008118	CAMK1G	US-S	154897	0	MIR205,MIR205HG	Prom_57	ENSMUST00000180420	0.510389	ESnupA	1.48802	0.520492	br	25.9276	0.157145	Yes	BLCA|CESC|LUSC|THYM		MU46230100|MELA-AU|1|183|0.00546|C>T	NA	No	None
ENST00000433324	ENSG00000168958	MFF	Asense	33	0	_	Prom_369	ENSMUST00000181720	0.38523	cb	1.27519	0.288408	ts	153.153	0.757663	No	GBM|PCPG|SARC|SKCM	ESCA	NA	NA	No	None
ENST00000433340	ENSG00000115738	ID2	BIDIR	33	0	_	Prom_318	TCONS_00048333	0.408702	br	0.72129	0.295826	lv	331.801	0.413315	Yes			NA	NA	No	None
ENST00000433433	ENSG00000198914	POU3F3	DS-AS	16942	0	_	Prom_342	ENSMUST00000180589	0.466559	kd	0.356647	0.472353	kd	4.75431	0.840413	No	GBM	KICH|KIRC|KIRP	NA	NA	No	None
ENST00000433671	ENSG00000116954	RRAGC	BIDIR	176	0	_	Prom_15	ENSMUST00000153814	0.319069	ht	2.23531	0.28386	GM12878	8.76323	0.265734	Yes	BLCA	COAD|READ	MU1893470|UCEC-US|1|246|0.00407|G>A,MU1893470|UCEC-US|1|246|0.00407|G>A,MU4838089|BRCA-US|1|955|0.00105|C>T	NA	No	None
ENST00000433702	ENSG00000184988	TMEM106A	DS-AS	94102	0	_	Prom_265	ENSMUST00000154147	1	EScepA	0.00885683	0.415021	kd	17.4015	0.131014	No			NA	NA	No	None
ENST00000433747	ENSG00000004961	HCCS	BIDIR	186	0	_	Prom_644	ENSMUST00000149873	0.43326	EScypA	0.154493	0.284093	ht	27.3416	-0.710612	Yes	ESCA|SARC	THCA	NA	NA	Yes	None
ENST00000433939	ENSG00000142684	ZNF593	Asense	1797	0	_	Prom_8	ENSMUST00000124452	0.472535	EScypA	0.119157	0.350565	lv	4.4863	0.431411	Yes			NA	NA	Yes	None
ENST00000434063	ENSG00000105991	HOXA1	BIDIR	97	0	_	Prom_554	ENSMUST00000132559	0.442291	kd	1.63876	0.480041	Hsmm	0.908911	0.907904	Yes	BLCA|GBM|KIRP	KICH|PCPG	"MU37239|KIRC-US|2|404|0.00495,SKCM-US|1|335|0.00299|CGA>-",MU163206|COAD-US|1|216|0.00463|G>-,MU1860223|UCEC-US|1|246|0.00407|G>A,MU1959993|UCEC-US|1|246|0.00407|T>C,MU29595746|COCA-CN|1|187|0.00535|G>T,MU4456886|SKCM-US|1|335|0.00299|C>T,MU4551526|THCA-SA|1|15|0.06667|C>T	MU2601194|LINC-JP|1|244|0.00410|A>G	No	None
ENST00000434112	ENSG00000143375	CGN	DS-S	29119	0	_	Prom_40	TCONS_00145633	0.380605	ESnupA	0.274851	0.407812	ESnupA	31.77	0.0770579	No	ESCA|LUSC		NA	NA	No	None
ENST00000434363	ENSG00000114853	ZBTB47	Asense	643	0	_	Prom_413	AK089135#6854	0.375566	br	0.712454	0.352554	ht	23.3545	0.373249	Yes	KICH|SARC|THYM	CESC|ESCA	NA	NA	No	None
ENST00000434627	ENSG00000187186	RP11-195F19.5	Asense	364	0	_	Prom_627	ENSMUST00000141375,ENSMUST00000142990,ENSMUST00000180032	0.41113	ts	13.8383	0.322484	ts	281.647	0.51049	No			NA	NA	No	None
ENST00000434764	ENSG00000198914	POU3F3	DS-AS	17085	0	_	Prom_342	ENSMUST00000180589	0.572958	kd	3.05893	0.472353	kd	4.75431	0.802969	No	GBM	KICH|KIRC|KIRP	NA	NA	No	None
ENST00000434781	ENSG00000169564	PCBP1	BIDIR	138	0	_	Prom_335	ENSMUST00000180896	0.329057	EScypA	0.760188	0.275913	lv	252.123	-0.0699301	Yes	GBM|KIRC	COAD|ESCA|STAD	NA	NA	Yes	None
ENST00000435287	ENSG00000118523	CTGF	Asense	428	0	_	Prom_544	ENSMUST00000136908	0.325583	kd	8.985	0.341285	Hsmm	285.269	0.690019	Yes			"MU8114|BLCA-US|1|130|0.00769,BRCA-US|1|955|0.00105|C>G",MU1878818|UCEC-US|1|246|0.00407|G>A,MU62688873|MELA-AU|1|183|0.00546|G>A	NA	No	None
ENST00000435306	ENSG00000123562	MORF4L2	BIDIR	465	0	_	Prom_655	ENSMUST00000134672	0.317732	cb	1.08509	0.269875	Hsmm	150.143	-0.020979	No	PCPG|SARC|SKCM	CESC|UCEC	NA	NA	No	None
ENST00000435312	ENSG00000173917	HOXB2	Asense	639	0	_	Prom_271	ENSMUST00000147410	0.368476	K562	2.36446	0.388981	K562	22.2087	0.820815	Yes			"MU2365971|LINC-JP|1|244|0.00410,THCA-SA|1|15|0.06667|C>G",MU28973245|CESC-US|1|194|0.00515|G>T,MU28973251|CESC-US|1|194|0.00515|C>T,MU29955511|LICA-FR|1|240|0.00417|C>A,MU43475580|MELA-AU|1|183|0.00546|G>A,MU4719860|LGG-US|1|283|0.00353|G>A,MU49422686|LUSC-KR|1|66|0.01515|C>T,MU62875936|LUSC-KR|1|66|0.01515|G>A,MU63130647|MELA-AU|1|183|0.00546|C>T	MU2369747|LINC-JP|1|244|0.00410|T>C,MU2369747|LINC-JP|1|244|0.00410|T>C,MU30230288|PACA-CA|1|227|0.00441|->TC,MU31194748|PACA-CA|1|227|0.00441|->A,MU46364866|COCA-CN|3|187|0.01604|A>G,MU47705488|COCA-CN|1|187|0.00535|A>G,MU63370712|COCA-CN|1|187|0.00535|A>G,MU63370712|COCA-CN|1|187|0.00535|A>G	No	None
ENST00000435350	ENSG00000072657	TRHDE	BIDIR	156	0	_	Prom_149	TCONS_00021788	0.643683	cb	8.15432	0.397027	cb	8.93759	0.719759	Yes	BLCA|KICH	BRCA|THYM	MU60704868|MELA-AU|1|183|0.00546|G>A	NA	No	None
ENST00000435389	ENSG00000143995	MEIS1	DS-S	256035	0	_	Prom_333	ENSMUST00000190769	0.690813	ts	2.06515	0.38717	cb	19.1764	0.146863	No			NA	NA	No	None
ENST00000435580	ENSG00000177807	KCNJ10	Asense	7761	0	_	Prom_45	AK081224#371	0.51343	br	0.300681	0.448737	br	55.4385	0.278546	No		GBM|KICH|KIRC|KIRP	NA	NA	No	None
ENST00000435627	ENSG00000114933	INO80D	Asense	661	0	_	Prom_367	ENSMUST00000138611,ENSMUST00000186436	0.428815	ts	5.59175	0.316457	ESnupA	4.82139	-0.426573	No	CHOL|ESCA|STAD	ESCA|THYM	NA	NA	No	None
ENST00000435649	ENSG00000143032	BARHL2	US-S	134278	0	_	Prom_30	ENSMUST00000124394,ENSMUST00000131029	0.3691	lv	10.6738	0.71113	cb	36.5774	0.262037	No	GBM|SARC|SKCM	CESC	NA	NA	No	None
ENST00000435697	ENSG00000155313	USP25	DS-S	689407	0	_	Prom_391	ENSMUST00000068704	NA	NA	NA	0.302718	ts	29.1528	NA	No	GBM|PAAD|SARC|SKCM|THYM	BRCA|CESC|UCEC	NA	NA	No	None
ENST00000435880	ENSG00000169564	PCBP1	BIDIR	438	0	_	Prom_335	ENSMUST00000180896	0.435233	ts	0.10718	0.275913	lv	252.123	-0.350839	Yes	GBM|KIRC	COAD|ESCA|STAD	NA	NA	Yes	None
ENST00000435884	ENSG00000179796	LRRC3B	BIDIR	115	0	_	Prom_410	ENSMUST00000181936	0.53277	cb	0.643736	0.397653	cb	8.34878	0.635375	No			NA	NA	No	None
ENST00000435947	ENSG00000135316	SYNCRIP	US-S	34860	0	_	Prom_534	ENSMUST00000180563	0.327729	cb	7.46596	0.282571	Hsmm	52.7328	0.105636	Yes	KIRC|THYM	CESC	NA	NA	No	None
ENST00000436013	ENSG00000133124	IRS4	BIDIR	130	0	_	Prom_656	ENSMUST00000139874	0.374382	ESnupA	0.693129	0.750798	ESnupA	5.68847	0.907904	No			NA	NA	Yes	None
ENST00000436126	ENSG00000128645	HOXD1	BIDIR	309	0	_	Prom_360	ENSMUST00000152462	1	cb	0.00151914	0.437457	kd	1.32629	0.233084	No	LUAD|PCPG|SKCM	COAD|LUSC|READ	NA	NA	No	None
ENST00000436290	ENSG00000165300	SLITRK5	BIDIR	1651	0	MIR4500HG	Prom_175	TCONS_00072325	0.476849	lv	0.0421098	NA	NA	NA	NA	No	KIRP		NA	NA	No	None
ENST00000436430	ENSG00000165669	FAM204A	DS-AS	100669	0	_	Prom_89	ENSMUST00000065383	0.866809	ts	0.730127	0.293613	ts	11.9051	0.354787	Yes			MU1656058|MALY-DE|1|44|0.02273|C>A,MU23073402|ESAD-UK|1|119|0.00840|T>G,MU26324971|ESAD-UK|1|119|0.00840|A>C,MU39319354|SKCA-BR|1|66|0.01515|C>T,MU54004019|MELA-AU|1|183|0.00546|C>T,MU6010302|LIRI-JP|1|260|0.00385|T>A,MU62526898|MELA-AU|1|183|0.00546|C>T	NA	No	None
ENST00000436530	ENSG00000100523	DDHD1	US-S	460744	0	_	Prom_189	ENSMUST00000194871	1	GM12878	0.0468828	0.363837	ts	15.8682	0.305699	No			NA	NA	No	None
ENST00000436594	ENSG00000255690	TRIL	Asense	626	0	_	Prom_563	AK039090#5466	0.378203	br	2.99458	0.37695	br	10.8477	0.770153	Yes			"MU4308192|PACA-CA|1|227|0.00441,STAD-US|1|289|0.00346|G>-",MU13603758|KIRP-US|1|159|0.00629|G>A,MU29325961|CESC-US|1|194|0.00515|C>G	MU5049139|BLCA-US|1|130|0.00769|G>A,MU5449653|BRCA-US|1|955|0.00105|G>A,MU5449653|BRCA-US|1|955|0.00105|G>A	No	None
ENST00000436605	ENSG00000136717	BIN1	DS-AS	207783	0	_	Prom_345	TCONS_00106985,TCONS_00106987	1	ts	7.32947	0.306714	Hsmm	123.749	0.0436713	No			NA	NA	No	None
ENST00000436656	ENSG00000185278	ZBTB37	BIDIR	92	0	_	Prom_49	ENSMUST00000162289	0.351876	K562	4.69995	0.396592	ts	11.1793	-0.352121	No	CHOL|THYM	CESC	NA	NA	Yes	None
ENST00000436715	ENSG00000214026	MRPL23	DS-AS	49240	0	_	Prom_95	ENSMUST00000136359	0.466951	Hsmm	11.827	0.283173	EScepA	161.198	0.239443	Yes	BLCA|LIHC		NA	NA	No	None
ENST00000436841	ENSG00000135973	GPR45	US-S	97630	0	_	Prom_343	ENSMUST00000179655,ENSMUST00000188621	0.450759	EScepA	2.56246	0.522573	br	0.708072	0.0711856	No			NA	NA	No	None
ENST00000436880	ENSG00000081237	PTPRC	DS-AS	298335	0	MIR181A1HG	Prom_53	ENSMUST00000182127	0.586826	ESnupA	0.179115	0.432522	GM12878	30.2773	-0.306271	No	ESCA|THYM	THYM	NA	NA	No	None
ENST00000436893	ENSG00000165175	MID1IP1	Asense	151	0	_	Prom_645	ENSMUST00000180511	0.320191	lv	6.35033	0.272366	EScypA	58.35	0.335664	Yes	CESC|KIRP|LIHC	GBM|LUAD|LUSC	NA	NA	Yes	None
ENST00000436901	ENSG00000109787	KLF3	Asense	613	0	_	Prom_453	ENSMUST00000180470,ENSMUST00000180799	0.35442	br	1.00392	0.288002	lv	20.3873	-0.020979	Yes	CESC|GBM|PAAD|SARC|STAD	BLCA|COAD|READ	NA	NA	No	None
ENST00000436905	ENSG00000162670	BRINP3	BIDIR	921	0	_	Prom_52	ENSMUST00000186665	0.491898	ts	3.18771	0.525439	br	4.28015	0.636859	No	GBM|PRAD	GBM	NA	NA	No	None
ENST00000436945	ENSG00000187258	NPSR1	Asense	175920	0	_	Prom_566	ENSMUST00000153522	1	ts	0.0298758	0.475034	br	0.233418	0.401258	No	LIHC|STAD		NA	NA	No	None
ENST00000436975	ENSG00000165669	FAM204A	DS-AS	100676	0	_	Prom_89	ENSMUST00000065383	0.538172	br	1.24826	0.293613	ts	11.9051	0.247832	Yes			MU1656058|MALY-DE|1|44|0.02273|C>A,MU23073402|ESAD-UK|1|119|0.00840|T>G,MU26324971|ESAD-UK|1|119|0.00840|A>C,MU39319354|SKCA-BR|1|66|0.01515|C>T,MU54004019|MELA-AU|1|183|0.00546|C>T,MU6010302|LIRI-JP|1|260|0.00385|T>A,MU62526898|MELA-AU|1|183|0.00546|C>T	NA	No	None
ENST00000437181	ENSG00000196781	TLE1	BIDIR	407	0	_	Prom_630	ENSMUST00000122923	0.434179	br	0.102316	0.307528	ESnupA	39.5914	0.435068	No	CHOL|PCPG	GBM|THYM	NA	NA	No	None
ENST00000437322	ENSG00000273820	USP27X	BIDIR	706	0	_	Prom_648	ENSMUST00000128858	0.363927	cb	1.29563	0.357959	cb	12.8442	0.216783	No	CHOL|KICH|LIHC|PAAD|PCPG	THCA|UCEC	NA	NA	No	None
ENST00000437541	ENSG00000006377	DLX6	Asense	4458	0	_	Prom_572	ENSMUST00000159568	0.733173	br	0.719522	0.611898	ts	4.4502	0.0793452	No	UCEC		NA	NA	No	None
ENST00000437598	ENSG00000143013	LMO4	DS-AS	577247	0	_	Prom_28	ENSMUST00000192421	1	br	0.18091	0.297165	br	139.906	0.480384	No			NA	NA	No	None
ENST00000437677	ENSG00000177354	C10orf71	BIDIR	412	0	_	Prom_73	TCONS_00066738	0.72327	ht	3.71538	0.696852	ht	16.7998	0.982609	No			NA	NA	No	None
ENST00000437764	ENSG00000082497	SERTAD4	Asense	1246	0	_	Prom_58	TCONS_00006917	0.368673	Hsmm	1.00167	0.515656	Hsmm	1.43922	0.518702	No	BRCA|SARC	CESC|READ|STAD|UCEC	NA	NA	No	None
ENST00000437797	ENSG00000265241	RBM8A	Asense	356	0	_	Prom_38	TCONS_00145947	0.644135	lv	0.273848	0.271526	EScypA	90.7518	0.31192	No	GBM|KIRC|KIRP|LIHC|SARC	CESC|UCEC	NA	NA	Yes	None
ENST00000437898	ENSG00000127481	UBR4	BIDIR	224	0	_	Prom_7	ENSMUST00000181556	0.414687	ht	1.71653	0.275526	kd	83.6018	0.394376	No			NA	NA	Yes	None
ENST00000437916	ENSG00000138083	SIX3	US-AS	2698	0	_	Prom_324	ENSMUST00000177220	0.501629	ESnupA	0.0809466	0.437913	ts	1.04873	0.241738	No			NA	NA	No	None
ENST00000437919	ENSG00000143850	PLEKHA6	Asense	82912	0	_	Prom_55	ENSMUST00000186799	0.436145	ts	2.01038	0.334536	Hsmm	10.0975	0.70336	No			NA	NA	No	None
ENST00000437991	ENSG00000204843	DCTN1	BIDIR	276	0	_	Prom_336	ENSMUST00000145420,ENSMUST00000154953	1	br	0.0535928	0.283072	br	141.335	0.480384	No	CHOL|HNSC|SKCM	COAD	NA	NA	No	None
ENST00000438017	ENSG00000114853	ZBTB47	Asense	705	0	_	Prom_413	AK089135#6854	0.517878	br	1.60042	0.352554	ht	23.3545	0.775924	Yes	KICH|SARC|THYM	CESC|ESCA	NA	NA	No	None
ENST00000438136	ENSG00000144677	CTDSPL	BIDIR	221	0	_	Prom_411	ENSMUST00000128982,ENSMUST00000149952	0.51027	cb	0.263399	0.290749	kd	27.4616	-0.133135	Yes	CHOL|KICH|PAAD|PCPG|SARC|SKCM	BRCA	NA	NA	No	None
ENST00000438148	ENSG00000135973	GPR45	US-S	97601	0	_	Prom_343	ENSMUST00000179655,ENSMUST00000188621	0.584788	br	0.940317	0.522573	br	0.708072	0.0790487	No			NA	NA	No	None
ENST00000438290	ENSG00000125285	SOX21	BIDIR	316	0	_	Prom_177	ENSMUST00000164755	0.363401	EScepA	2.69888	0.388967	EScepA	4.69129	0.959573	Yes	CESC|GBM|LUSC	ESCA|STAD	MU833550|LINC-JP|1|244|0.00410|C>T	NA	No	None
ENST00000438293	ENSG00000171385	KCND3	BIDIR	1380	0	_	Prom_35	ENSMUST00000130683	0.515959	lv	1.01925	0.422254	cb	18.5036	0.848594	Yes			NA	NA	No	None
ENST00000438298	ENSG00000009413	REV3L	Asense	175	0	_	Prom_540	TCONS_00023274	0.782832	GM12878	0.0199184	0.335989	cb	11.409	0.00537557	Yes	GBM|SKCM|UCEC	ESCA	NA	NA	Yes	None
ENST00000438327	ENSG00000136160	EDNRB	US-AS	111167	0	_	Prom_172	ENSMUST00000194770	1	ts	0.435794	0.322581	ht	27.2952	-0.218357	No			NA	NA	No	None
ENST00000438676	ENSG00000112697	TMEM30A	BIDIR	45	0	_	Prom_533	ENSMUST00000151676	0.371709	ts	1.40759	0.283488	cb	91.2728	-0.111888	Yes	KIRC|PCPG|SARC	BLCA|ESCA|LUSC|STAD	NA	MU51344498|MELA-AU|1|183|0.00546|G>A,MU51344498|MELA-AU|1|183|0.00546|G>A,MU51344498|MELA-AU|1|183|0.00546|G>A	No	None
ENST00000439136	ENSG00000178307	TMEM11	Asense	294	0	_	Prom_258	ENSMUST00000181687	0.486844	ts	1.12237	0.345849	EScepA	16.1438	-0.526774	No			NA	NA	No	None
ENST00000439362	ENSG00000153094	BCL2L11	DS-AS	374120	0	MIR4435-1HG	Prom_344	ENSMUST00000132149,ENSMUST00000143065,TCONS_00132338	0.560397	Hsmm	3.18499	0.322282	ts	15.6149	0.476944	No	GBM|KIRC|SARC	KICH	NA	NA	No	None
ENST00000439386	ENSG00000137166	FOXP4	BIDIR	351	0	_	Prom_526	TCONS_00096313	0.450366	GM12878	0.696089	0.298948	ts	22.8705	0.499072	Yes			MU58779851|MELA-AU|1|183|0.00546|G>A	NA	No	None
ENST00000439433	ENSG00000143995	MEIS1	BIDIR	365	0	_	Prom_332	ENSMUST00000152073	0.518407	cb	2.08238	0.38717	cb	19.1764	0.774667	Yes	GBM|UCEC	CESC|PCPG	NA	NA	No	None
ENST00000439595	ENSG00000118707	TGIF2	BIDIR	212	0	_	Prom_376	ENSMUST00000137463	0.388076	ts	4.36609	0.308615	EScepA	31.5534	0.678322	No		BLCA|CESC|SARC|STAD	NA	NA	No	None
ENST00000439598	ENSG00000168958	MFF	BIDIR	4	0	_	Prom_369	ENSMUST00000181720	0.406547	ts	0.25749	0.288408	ts	153.153	-0.217163	No	GBM|PCPG|SARC|SKCM	ESCA	NA	NA	No	None
ENST00000439670	ENSG00000169564	PCBP1	BIDIR	968	0	_	Prom_335	ENSMUST00000180896	0.347392	GM12878	0.525727	0.275913	lv	252.123	0.124575	Yes	GBM|KIRC	COAD|ESCA|STAD	NA	NA	Yes	None
ENST00000439725	ENSG00000214026	MRPL23	DS-AS	50129	0	MIR675	Prom_95	ENSMUST00000152754	0.484328	Hsmm	77.6509	0.283173	EScepA	161.198	-0.0281697	Yes	BLCA|LIHC		NA	NA	No	None
ENST00000440001	ENSG00000009413	REV3L	Asense	51	0	_	Prom_540	TCONS_00023274	0.417943	ESnupA	1.11608	0.335989	cb	11.409	0.027972	Yes	GBM|SKCM|UCEC	ESCA	NA	NA	Yes	None
ENST00000440007	ENSG00000170370	EMX2	Asense	51	0	_	Prom_87	ENSMUST00000136990	0.528289	kd	18.5409	0.510568	kd	44.7414	0.761369	Yes	KIRP	CESC|KICH|KIRC|SARC|UCEC	NA	NA	No	None
ENST00000440052	ENSG00000159082	SYNJ1	BIDIR	90	0	_	Prom_392	ENSMUST00000154854	0.750234	br	0.0221953	0.349315	br	33.7669	0.236525	Yes	PCPG	GBM|KICH|THCA	NA	NA	No	None
ENST00000440116	ENSG00000117569	PTBP2	US-S	1211667	0	_	Prom_32	ENSMUST00000182124	0.870803	br	9.96058	0.283706	cb	13.6829	0.550737	No		BRCA|GBM	NA	NA	No	None
ENST00000440151	ENSG00000108175	ZMIZ1	BIDIR	1566	0	_	Prom_82	AK086741#1986	0.525098	br	0.114893	0.293274	cb	15.9813	0.031192	Yes	CHOL		NA	NA	No	None
ENST00000440181	ENSG00000109787	KLF3	Asense	432	0	_	Prom_453	ENSMUST00000180470,ENSMUST00000180799	0.315349	ht	0.189359	0.288002	lv	20.3873	0.741259	Yes	CESC|GBM|PAAD|SARC|STAD	BLCA|COAD|READ	NA	NA	No	None
ENST00000440194	ENSG00000137166	FOXP4	BIDIR	182	0	_	Prom_526	TCONS_00096313	0.63733	K562	1.297	0.298948	ts	22.8705	0	Yes			MU58779851|MELA-AU|1|183|0.00546|G>A	NA	No	None
ENST00000440456	ENSG00000100100	PIK3IP1	BIDIR	10	0	_	Prom_398	ENSMUST00000155332	0.498932	ts	1.62756	0.309057	br	22.7786	0.708297	No			NA	NA	No	None
ENST00000440801	ENSG00000183508	FAM46C	BIDIR	222	0	_	Prom_36	ENSMUST00000122898	1	ts	10.2826	0.483746	ts	43.0655	0.483779	Yes			MU51317962|MELA-AU|1|183|0.00546|GG>AA,MU60804506|MELA-AU|1|183|0.00546|G>A	NA	No	None
ENST00000441075	ENSG00000153094	BCL2L11	DS-AS	374097	0	MIR4435-1HG	Prom_344	ENSMUST00000132149,ENSMUST00000143065,TCONS_00132338	0.5047	K562	0.991937	0.322282	ts	15.6149	0.369501	No	GBM|KIRC|SARC	KICH	NA	NA	No	None
ENST00000441205	ENSG00000128654	MTX2	DS-AS	895098	0	_	Prom_362	TCONS_00129910	0.569171	br	0.632649	0.274192	ts	53.3262	-0.161267	Yes	BRCA|KIRC	KICH|KIRP	MU46421989|MELA-AU|1|183|0.00546|C>T,MU59264546|PRAD-UK|1|108|0.00926|G>A	NA	No	None
ENST00000441234	ENSG00000119042	SATB2	BIDIR	224	0	_	Prom_365	ENSMUST00000185204	0.714358	ts	0.469366	0.371542	br	7.15017	0.649032	No	KIRP	COAD|READ	NA	NA	No	None
ENST00000441257	ENSG00000148516	ZEB1	BIDIR	97	0	_	Prom_68	ENSMUST00000161921	0.407934	ts	3.94785	0.352396	Hsmm	52.5784	0.28874	Yes	CHOL|ESCA|KIRP|PCPG|SARC	CESC|KICH|THYM	NA	MU42518669|LUSC-KR|1|66|0.01515|T>G,MU9249584|SKCM-US|1|335|0.00299|G>-,MU9249584|SKCM-US|1|335|0.00299|G>-,MU9249584|SKCM-US|1|335|0.00299|G>-	No	None
ENST00000441386	ENSG00000134107	BHLHE40	Asense	822	0	_	Prom_408	ENSMUST00000137478,TCONS_00191058	0.388523	lv	0.20938	0.464897	GM12878	6.32004	0.892525	Yes		SKCM	NA	NA	No	None
ENST00000441412	ENSG00000136717	BIN1	DS-AS	207480	0	_	Prom_345	TCONS_00106985,TCONS_00106987	0.880665	ts	10.8584	0.306714	Hsmm	123.749	0.241901	No			NA	NA	No	None
ENST00000441473	ENSG00000196814	MVB12B	US-S	269269	0	_	Prom_639	ENSMUST00000134921,ENSMUST00000149707	NA	NA	NA	0.412172	br	5.62818	NA	No			NA	NA	No	None
ENST00000441617	ENSG00000165300	SLITRK5	BIDIR	1355	0	MIR4500HG	Prom_175	TCONS_00072325	0.96482	br	4.0646	NA	NA	NA	NA	No	KIRP		NA	NA	No	None
ENST00000442037	ENSG00000214026	MRPL23	DS-AS	48860	0	_	Prom_95	ENSMUST00000136359	0.422275	Hsmm	144.988	0.283173	EScepA	161.198	0.51049	Yes	BLCA|LIHC		NA	NA	No	None
ENST00000442086	ENSG00000130222	GADD45G	DS-AS	198049	0	_	Prom_631	ENSMUST00000192362	0.779655	lv	0.264449	0.328341	lv	136.885	-0.203863	No			NA	NA	No	None
ENST00000442103	ENSG00000107242	PIP5K1B	Asense	101021	0	_	Prom_628	ENSMUST00000126936	1	ts	0.897717	0.367353	cb	35.8982	0.131014	No	COAD|ESCA|READ|STAD		NA	NA	No	None
ENST00000442124	ENSG00000160584	SIK3	BIDIR	549	0	_	Prom_119	TCONS_00230821	1	ts	0.441158	0.322628	ts	52.7566	0.480384	Yes			NA	NA	No	None
ENST00000442133	ENSG00000107758	PPP3CB	BIDIR	258	0	_	Prom_78	ENSMUST00000141265	0.564907	ts	0.0139947	0.302273	cb	148.363	0.0161267	No			NA	NA	No	None
ENST00000442176	ENSG00000106511	MEOX2	BIDIR	1565	0	_	Prom_553	ENSMUST00000190633	0.626551	ht	4.51244	0.534672	ht	7.854	0.785311	Yes			NA	NA	No	None
ENST00000442188	ENSG00000166167	BTRC	US-S	43015	0	_	Prom_84	ENSMUST00000191181	0.451824	lv	0.418933	0.296381	br	18.1353	-0.128505	Yes			NA	NA	No	None
ENST00000442316	ENSG00000163092	XIRP2	DS-S	404684	0	_	Prom_355	ENSMUST00000188614,TCONS_00120480	0.445136	ESnupA	1.85236	0.585427	ht	63.1246	0.103261	No			NA	NA	No	None
ENST00000442700	ENSG00000177354	C10orf71	BIDIR	174	0	_	Prom_73	TCONS_00066738	0.727622	ht	1.316	0.696852	ht	16.7998	0.626087	No			NA	NA	No	None
ENST00000442751	ENSG00000171385	KCND3	BIDIR	614	0	_	Prom_35	ENSMUST00000130683	0.455141	lv	1.50328	0.422254	cb	18.5036	0.757673	Yes			NA	NA	No	None
ENST00000442783	ENSG00000177283	FZD8	US-S	256685	0	_	Prom_71	ENSMUST00000195097	0.566488	ht	0.132304	0.319735	kd	7.65807	0.284905	No			NA	NA	No	None
ENST00000442823	ENSG00000129595	EPB41L4A	DS-AS	258422	0	_	Prom_498	ENSMUST00000146010	0.302234	cb	61.9143	0.438097	ht	1.38454	-0.160168	Yes	CHOL|KIRC|PCPG|THYM	CESC|UCEC	NA	NA	Yes	None
ENST00000442928	ENSG00000009413	REV3L	Asense	166	0	_	Prom_540	TCONS_00023274	0.382454	cb	2.79511	0.335989	cb	11.409	0.774667	Yes	GBM|SKCM|UCEC	ESCA	NA	NA	Yes	None
ENST00000442967	ENSG00000119042	SATB2	BIDIR	87	0	_	Prom_365	ENSMUST00000185204	0.54971	br	0.782761	0.371542	br	7.15017	0.460082	No	KIRP	COAD|READ	NA	NA	No	None
ENST00000443025	ENSG00000106069	CHN2	OLAP	2988	0	_	Prom_564	TCONS_00184874	0.559247	cb	1.73198	0.400261	cb	124.4	0.52135	No			NA	NA	No	None
ENST00000443038	ENSG00000011566	MAP4K3	BIDIR	56	0	_	Prom_322	TCONS_00097140	0.843725	lv	0.665299	0.2855	ht	7.52484	-0.339621	Yes	CHOL|PAAD|PRAD	ESCA|GBM|KIRC|KIRP	MU38502976|ESAD-UK|1|119|0.00840|->G,MU41889627|MELA-AU|1|183|0.00546|G>A,MU57989524|MELA-AU|1|183|0.00546|G>A	NA	No	None
ENST00000443161	ENSG00000214114	MYCBP	Asense	664	0	_	Prom_16	ENSMUST00000181292	1	ts	4.29403	0.322122	K562	5.68728	0.305699	Yes	UCEC		MU1893470|UCEC-US|1|246|0.00407|G>A,MU1893470|UCEC-US|1|246|0.00407|G>A,MU4838089|BRCA-US|1|955|0.00105|C>T	NA	No	None
ENST00000443374	ENSG00000198964	SGMS1	BIDIR	967	0	_	Prom_75	ENSMUST00000181612	0.342294	kd	0.471672	0.278372	lv	6.91282	0.0699301	Yes	THCA|THYM	PCPG|SARC	NA	NA	No	None
ENST00000443467	ENSG00000153094	BCL2L11	DS-AS	374120	0	MIR4435-1HG	Prom_344	ENSMUST00000132149,ENSMUST00000143065,TCONS_00132338	0.553122	Hsmm	3.01746	0.322282	ts	15.6149	0.264995	No	GBM|KIRC|SARC	KICH	NA	NA	No	None
ENST00000443587	ENSG00000198553	KCNRG	DS-AS	66719	0	_	Prom_168	TCONS_00071334	0.476092	K562	0.354297	0.491031	cb	3.55387	-0.168794	Yes	CESC|ESCA|LUSC|STAD	KICH|PRAD|THYM	NA	NA	No	None
ENST00000443799	ENSG00000185278	ZBTB37	BIDIR	92	0	_	Prom_49	ENSMUST00000162289	0.328027	K562	12.4457	0.396592	ts	11.1793	0.251748	No	CHOL|THYM	CESC	NA	NA	Yes	None
ENST00000443802	ENSG00000143032	BARHL2	US-S	134413	0	_	Prom_30	ENSMUST00000124394,ENSMUST00000131029	0.431809	ts	9.78505	0.71113	cb	36.5774	0.13052	No	GBM|SARC|SKCM	CESC	NA	NA	No	None
ENST00000443901	ENSG00000162989	KCNJ3	BIDIR	481	0	_	Prom_351	ENSMUST00000180810	0.621731	cb	3.20945	0.473067	cb	34.2913	0.725189	No			NA	NA	No	None
ENST00000443988	ENSG00000198914	POU3F3	US-AS	4057	0	_	Prom_341	ENSMUST00000186656	0.563272	br	1.38818	0.472353	kd	4.75431	0.752674	Yes	GBM|KIRC	KICH	NA	MU1629737|MALY-DE|1|44|0.02273|T>G,MU1629737|MALY-DE|1|44|0.02273|T>G	No	None
ENST00000444196	ENSG00000163328	GPR155	BIDIR	294	0	_	Prom_357	ENSMUST00000144735	0.43497	ts	1.22379	0.346759	br	11.1703	0	No			NA	NA	No	None
ENST00000444245	ENSG00000128585	MKLN1	BIDIR	115	0	_	Prom_579	ENSMUST00000139185,ENSMUST00000144232,ENSMUST00000154820	0.432715	K562	1.04615	0.283634	ts	12.4017	-0.295782	No	CHOL|COAD|LUAD|PCPG|READ	CESC|GBM|KICH	MU2263751|LINC-JP|1|244|0.00410|A>C,MU64100545|BRCA-EU|1|560|0.00179|C>A	NA	No	None
ENST00000444286	ENSG00000008118	CAMK1G	US-S	154634	0	MIR205HG	Prom_57	ENSMUST00000180420	1	EScepA	0.0748448	0.520492	br	25.9276	0.0439799	Yes	BLCA|CESC|LUSC|THYM		MU46230100|MELA-AU|1|183|0.00546|C>T	NA	No	None
ENST00000444301	ENSG00000153094	BCL2L11	DS-AS	374105	0	MIR4435-1HG	Prom_344	ENSMUST00000132149,ENSMUST00000143065,TCONS_00132338	0.453632	kd	0.174126	0.322282	ts	15.6149	0.421092	No	GBM|KIRC|SARC	KICH	NA	NA	No	None
ENST00000444410	ENSG00000169564	PCBP1	BIDIR	438	0	_	Prom_335	ENSMUST00000180896	0.472581	ESnupA	0.624928	0.275913	lv	252.123	0.290046	Yes	GBM|KIRC	COAD|ESCA|STAD	NA	NA	Yes	None
ENST00000444682	ENSG00000142684	ZNF593	Asense	1432	0	_	Prom_8	ENSMUST00000124452	0.380848	K562	0.54613	0.350565	lv	4.4863	0.20979	Yes			NA	NA	Yes	None
ENST00000444728	ENSG00000105677	TMEM147	BIDIR	91	0	_	Prom_305	TCONS_00197874	0.298775	ht	2.49356	0.27687	EScepA	262.236	0.111888	Yes	LUSC|READ	THYM	MU1111338|LIRI-JP|1|260|0.00385|G>A	NA	Yes	None
ENST00000444871	ENSG00000138083	SIX3	US-AS	3009	0	_	Prom_324	ENSMUST00000177220	0.631602	kd	2.02272	0.437913	ts	1.04873	0.265132	No			NA	NA	No	None
ENST00000444958	ENSG00000109189	USP46	US-AS	53488	0	_	Prom_457	ENSMUST00000120364,TCONS_00169814	0.368398	K562	0.360474	0.301415	cb	35.7112	-0.183103	Yes	LUSC|PRAD	KICH|KIRC|KIRP|PCPG	NA	NA	No	None
ENST00000444985	ENSG00000148143	ZNF462	US-S	247039	0	_	Prom_635	ENSMUST00000127709	0.784266	ts	0.635555	0.342092	ESnupA	6.7477	0.215023	No			NA	NA	No	None
ENST00000445039	ENSG00000157193	LRP8	BIDIR	162	0	_	Prom_22	ENSMUST00000125464	0.480699	ESnupA	1.42272	0.334003	ESnupA	80.8919	0.408461	No	CHOL|PCPG	GBM	NA	NA	No	None
ENST00000445184	ENSG00000005483	KMT2E	BIDIR	1154	0	_	Prom_574	ENSMUST00000185943,ENSMUST00000188328,TCONS_00174063	0.315391	cb	2.90525	0.289175	cb	62.742	0.496503	Yes	KIRP	SKCM	"MU8923556|BRCA-EU|1|560|0.00179,OV-AU|1|93|0.01075|C>T"	NA	No	None
ENST00000445227	ENSG00000133121	STARD13	US-S	326094	0	_	Prom_166	ENSMUST00000186838	0.573156	ts	0.59889	0.370806	Hsmm	20.7437	0.367158	No	SKCM		NA	NA	No	None
ENST00000445300	ENSG00000116285	ERRFI1	BIDIR	429	0	_	Prom_2	ENSMUST00000128056	0.45769	ts	1.4916	0.322856	lv	179.572	0.546411	Yes			NA	NA	No	None
ENST00000445317	ENSG00000142611	PRDM16	BIDIR	730	0	_	Prom_1	ENSMUST00000136217	0.634146	kd	2.58056	0.429473	ht	1.05695	0.725214	No		ESCA|KICH|KIRC|KIRP	NA	NA	No	None
ENST00000445429	ENSG00000144677	CTDSPL	BIDIR	231	0	_	Prom_411	ENSMUST00000128982,ENSMUST00000149952	0.387727	kd	1.92041	0.290749	kd	27.4616	0.739455	Yes	CHOL|KICH|PAAD|PCPG|SARC|SKCM	BRCA	NA	NA	No	None
ENST00000445452	ENSG00000114853	ZBTB47	Asense	705	0	_	Prom_413	AK089135#6854	1	br	0.0359725	0.352554	ht	23.3545	0.393042	Yes	KICH|SARC|THYM	CESC|ESCA	NA	NA	No	None
ENST00000445461	ENSG00000155313	USP25	DS-S	464370	0	_	Prom_389	ENSMUST00000182820	0.457751	Hsmm	0.266181	0.302718	ts	29.1528	0.0499255	No	GBM|PAAD|SARC|SKCM|THYM	BRCA|CESC|UCEC	NA	NA	No	None
ENST00000445504	ENSG00000167244	IGF2	Asense	516	0	_	Prom_96	ENSMUST00000141681	0.660548	lv	8.80344	0.368576	Hsmm	852.278	0.939651	No	PCPG		NA	NA	No	None
ENST00000445520	ENSG00000011566	MAP4K3	BIDIR	118	0	_	Prom_322	TCONS_00097140	0.379021	lv	7.00605	0.2855	ht	7.52484	-0.146853	Yes	CHOL|PAAD|PRAD	ESCA|GBM|KIRC|KIRP	MU38502976|ESAD-UK|1|119|0.00840|->G,MU41889627|MELA-AU|1|183|0.00546|G>A,MU57989524|MELA-AU|1|183|0.00546|G>A	NA	No	None
ENST00000445737	ENSG00000134882	UBAC2	BIDIR	63	0	_	Prom_178	ENSMUST00000185880,ENSMUST00000187218,ENSMUST00000187773	0.393343	ts	1.0518	0.302013	EScepA	21.7627	0.45184	Yes	LUSC	KIRC	NA	NA	No	None
ENST00000445814	ENSG00000187969	ZCCHC13	US-AS	472979	0	_	Prom_652	ENSMUST00000185876	0.510319	GM12878	0.670347	0.869218	ts	29.4485	0.466933	Yes	CHOL|KIRC|PCPG	THYM	MU34248314|SKCA-BR|1|66|0.01515|G>A	NA	No	None
ENST00000446091	ENSG00000145012	LPP	US-AS	176876	0	_	Prom_446	TCONS_00088877	0.591369	ht	0.0330017	0.324835	ESnupA	12.7971	0.301032	No		KICH|READ|SKCM	NA	NA	No	None
ENST00000446333	ENSG00000116852	KIF21B	BIDIR	248	0	_	Prom_54	ENSMUST00000134998	0.409863	ESnupA	3.9034	0.487036	ts	4.08897	0.542908	No	GBM	GBM	NA	NA	Yes	None
ENST00000446406	ENSG00000214026	MRPL23	DS-AS	50496	0	MIR675	Prom_95	ENSMUST00000152754	0.391736	Hsmm	799.921	0.283173	EScepA	161.198	-0.0979021	Yes	BLCA|LIHC		NA	NA	No	None
ENST00000446578	ENSG00000100207	TCF20	Asense	73849	0	_	Prom_402	ENSMUST00000186291	0.529269	lv	0.586396	0.290373	ts	20.0972	-0.373233	No	COAD|ESCA|LUSC|READ|STAD	THYM	NA	NA	No	None
ENST00000446686	ENSG00000157193	LRP8	Asense	22864	0	_	Prom_21	ENSMUST00000188737	1	ts	0.0701746	0.334003	ESnupA	80.8919	0.218357	No			NA	NA	No	None
ENST00000446789	ENSG00000126217	MCF2L	Asense	325	0	_	Prom_181	ENSMUST00000123920,ENSMUST00000150686,ENSMUST00000153095	0.346439	ts	9.15579	0.333669	cb	125.562	0.434326	No	COAD|PCPG|READ|STAD	ESCA	NA	NA	No	None
ENST00000447171	ENSG00000176532	PRR15	BIDIR	147	0	_	Prom_565	ENSMUST00000185712	0.389912	ESnupA	1.41662	0.417247	kd	9.89114	0.765957	No	THCA		NA	NA	No	None
ENST00000447298	ENSG00000214026	MRPL23	DS-AS	49136	0	_	Prom_95	ENSMUST00000136359	0.371327	ht	102.359	0.283173	EScepA	161.198	0.013986	Yes	BLCA|LIHC		NA	NA	No	None
ENST00000447307	ENSG00000266265	KLF14	US-S	179115	0	MIR29B1	Prom_577	TCONS_00188818	0.443826	br	1.23821	0.713292	ts	1.49231	0.247804	Yes		GBM	MU2263751|LINC-JP|1|244|0.00410|A>C,MU64100545|BRCA-EU|1|560|0.00179|C>A	NA	Yes	None
ENST00000447413	ENSG00000116044	NFE2L2	OLAP	16	0	_	Prom_363	TCONS_00129938	0.372709	K562	1.95678	0.277282	cb	46.5791	-0.608392	No	COAD|ESCA|READ|UCEC	CESC|KIRC|KIRP	NA	NA	No	None
ENST00000447538	ENSG00000128645	HOXD1	US-AS	10494	0	_	Prom_359	TCONS_00129897	0.671975	ts	4.04446	0.437457	kd	1.32629	0.33086	No	LUAD|PCPG|SKCM	COAD|LUSC|READ	NA	NA	No	None
ENST00000447728	ENSG00000124766	SOX4	US-AS	68996	0	_	Prom_521	ENSMUST00000130109,ENSMUST00000146336	1	cb	0.0975986	0.306361	ESnupA	19.724	-0.0436713	No			NA	NA	No	None
ENST00000447795	ENSG00000143373	ZNF687	Asense	312	0	_	Prom_39	ENSMUST00000128160	0.356944	lv	2.89285	0.288804	EScepA	19.9291	0.559441	No	CESC|LIHC	KIRC|KIRP	NA	NA	No	None
ENST00000447876	ENSG00000198914	POU3F3	US-AS	2327	0	_	Prom_341	TCONS_00008220	0.478323	br	9.93038	0.472353	kd	4.75431	0.659854	Yes	GBM|KIRC	KICH	NA	MU1629737|MALY-DE|1|44|0.02273|T>G,MU1629737|MALY-DE|1|44|0.02273|T>G	No	None
ENST00000448195	ENSG00000187391	MAGI2	BIDIR	437	0	_	Prom_569	ENSMUST00000180594	0.459762	ht	4.28631	0.444087	br	8.92085	0.418754	No	GBM|PCPG|SKCM	KIRC	NA	NA	No	None
ENST00000448344	ENSG00000162433	AK4	US-AS	79811	0	_	Prom_25	TCONS_00160564	0.440449	ht	1.97154	0.306767	lv	19.9322	-0.194081	Yes			NA	NA	No	None
ENST00000448561	ENSG00000265241	RBM8A	Asense	14	0	_	Prom_38	TCONS_00145947	0.534703	ts	1.36113	0.271526	EScypA	90.7518	-0.399359	No	GBM|KIRC|KIRP|LIHC|SARC	CESC|UCEC	NA	NA	Yes	None
ENST00000448740	ENSG00000187189	TSPYL4	BIDIR	66	0	_	Prom_542	ENSMUST00000181185	0.369655	ts	0.694962	0.307938	cb	108.53	0.454545	Yes	COAD|READ|UCEC		NA	NA	No	None
ENST00000448923	ENSG00000142684	ZNF593	Asense	1880	0	_	Prom_8	ENSMUST00000124452	1	GM12878	0.0412244	0.350565	lv	4.4863	0.0436713	Yes			NA	NA	Yes	None
ENST00000448978	ENSG00000167615	LENG8	BIDIR	144	0	_	Prom_313	TCONS_00203113	0.425606	br	2.05425	0.274978	cb	113.525	0.360771	Yes	CHOL|KIRC	PAAD|THYM	NA	NA	No	None
ENST00000449270	ENSG00000132623	ANKEF1	US-S	48953	0	_	Prom_372	ENSMUST00000154343	0.616506	cb	0.745432	0.58579	ts	3.64027	0.141356	Yes			NA	NA	No	None
ENST00000449289	ENSG00000185278	ZBTB37	BIDIR	92	0	_	Prom_49	ENSMUST00000162289	0.284714	GM12878	61.8834	0.396592	ts	11.1793	-0.398601	No	CHOL|THYM	CESC	NA	NA	Yes	None
ENST00000449363	ENSG00000006695	COX10	BIDIR	37	0	_	Prom_257	ENSMUST00000146333	0.351638	br	1.69745	0.300627	ht	19.1212	-0.0352121	No	GBM|SARC	PCPG	NA	NA	Yes	None
ENST00000449448	ENSG00000115392	FANCL	US-AS	187012	0	_	Prom_329	ENSMUST00000125987	0.442575	EScypA	1.09562	0.295235	EScypA	26.0475	0.892027	Yes	PCPG	GBM	MU41290125|MELA-AU|1|183|0.00546|C>T,MU42772610|MELA-AU|1|183|0.00546|T>C,MU42988448|MELA-AU|1|183|0.00546|C>T,MU61586801|MELA-AU|1|183|0.00546|G>A,MU7014738|PACA-AU|1|391|0.00256|C>T	MU40836269|MELA-AU|1|183|0.00546|G>A,MU45035537|MELA-AU|1|183|0.00546|G>A,MU66300791|BRCA-EU|1|560|0.00179|G>C	No	None
ENST00000449449	ENSG00000009413	REV3L	Asense	154	0	_	Prom_540	TCONS_00023274	0.434688	ESnupA	0.412112	0.335989	cb	11.409	-0.313217	Yes	GBM|SKCM|UCEC	ESCA	NA	NA	Yes	None
ENST00000449485	ENSG00000102038	SMARCA1	DS-S	923032	0	_	Prom_660	ENSMUST00000186570	0.515783	EScepA	0.915415	0.303288	lv	12.9388	-0.291232	No			NA	NA	No	None
ENST00000449569	ENSG00000011566	MAP4K3	BIDIR	103	0	_	Prom_322	TCONS_00097140	0.470955	Hsmm	1.39086	0.2855	ht	7.52484	-0.281697	Yes	CHOL|PAAD|PRAD	ESCA|GBM|KIRC|KIRP	MU38502976|ESAD-UK|1|119|0.00840|->G,MU41889627|MELA-AU|1|183|0.00546|G>A,MU57989524|MELA-AU|1|183|0.00546|G>A	NA	No	None
ENST00000449579	ENSG00000198553	KCNRG	DS-AS	66725	0	MIR15A	Prom_168	TCONS_00071334	0.462277	ts	0.525584	0.491031	cb	3.55387	-0.190755	Yes	CESC|ESCA|LUSC|STAD	KICH|PRAD|THYM	NA	NA	No	None
ENST00000449589	ENSG00000185278	ZBTB37	BIDIR	92	0	_	Prom_49	ENSMUST00000162289	0.39841	K562	9.00476	0.396592	ts	11.1793	-0.239443	No	CHOL|THYM	CESC	NA	NA	Yes	None
ENST00000449652	ENSG00000100312	ACR	BIDIR	56	0	_	Prom_406	TCONS_00080769	0.790918	ts	7.03103	0.678513	ts	110.936	0.63898	No			NA	NA	No	None
ENST00000449717	ENSG00000196431	CRYBA4	DS-S	35647	0	_	Prom_395	ENSMUST00000182953	0.584513	GM12878	0.206079	0.456059	EScepA	1.41318	0.129413	Yes	PCPG	GBM	NA	NA	No	None
ENST00000449895	ENSG00000142599	RERE	Asense	568	0	_	Prom_3	ENSMUST00000128800	0.420506	ht	0.815553	0.302415	EScepA	43.5607	0.101516	No			NA	NA	No	None
ENST00000450072	ENSG00000115073	ACTR1B	BIDIR	109	0	_	Prom_339	ENSMUST00000192873	0.623808	lv	0.29051	0.285437	GM12878	14.0261	-0.0956906	No	PCPG	PAAD	NA	NA	No	None
ENST00000450106	ENSG00000095794	CREM	BIDIR	130	0	_	Prom_70	ENSMUST00000181558	0.665253	ts	0.83027	0.317607	ts	261.745	0.208023	Yes		KICH|KIRC|PCPG	NA	NA	No	None
ENST00000450299	ENSG00000171723	GPHN	US-S	21000	0	_	Prom_197	ENSMUST00000188791	0.878883	ts	18.411	0.301193	lv	28.3662	0.0430045	No		CHOL|LIHC	NA	NA	No	None
ENST00000450314	ENSG00000170370	EMX2	BIDIR	124	0	_	Prom_87	ENSMUST00000136990	0.48921	kd	0.839026	0.510568	kd	44.7414	0.756406	Yes	KIRP	CESC|KICH|KIRC|SARC|UCEC	NA	NA	No	None
ENST00000450500	ENSG00000177565	TBL1XR1	US-AS	737349	0	_	Prom_440	ENSMUST00000190301	1	lv	0.557664	0.273195	Hsmm	23.5744	-0.480384	No			NA	NA	No	None
ENST00000450540	ENSG00000176532	PRR15	BIDIR	140	0	_	Prom_565	ENSMUST00000185712	0.42081	cb	2.89524	0.417247	kd	9.89114	0.366848	No	THCA		NA	NA	No	None
ENST00000450589	ENSG00000185278	ZBTB37	BIDIR	94	0	_	Prom_49	ENSMUST00000162289	0.283319	EScypA	441.909	0.396592	ts	11.1793	0.104895	No	CHOL|THYM	CESC	NA	NA	Yes	None
ENST00000450686	ENSG00000005483	KMT2E	BIDIR	1134	0	_	Prom_574	ENSMUST00000185943,ENSMUST00000188328,TCONS_00174063	0.454674	cb	2.14041	0.289175	cb	62.742	0.574432	Yes	KIRP	SKCM	"MU8923556|BRCA-EU|1|560|0.00179,OV-AU|1|93|0.01075|C>T"	NA	No	None
ENST00000450742	ENSG00000095794	CREM	BIDIR	133	0	_	Prom_70	ENSMUST00000181558	0.923622	ts	3.21752	0.317607	ts	261.745	0.413919	Yes		KICH|KIRC|PCPG	NA	NA	No	None
ENST00000450760	ENSG00000113916	BCL6	Asense	2040	0	_	Prom_445	ENSMUST00000194926	0.424536	ht	11.7174	0.330619	cb	90.486	0.718328	Yes	ESCA|GBM|SARC	BLCA|KICH|THYM	NA	MU1472006|MALY-DE|2|44|0.04545|T>C,MU1485503|MALY-DE|1|44|0.02273|G>C,MU1511266|MALY-DE|1|44|0.02273|C>T,MU1511266|MALY-DE|1|44|0.02273|C>T,MU1511266|MALY-DE|1|44|0.02273|C>T,MU1511266|MALY-DE|1|44|0.02273|C>T,MU1551431|MALY-DE|1|44|0.02273|T>G,MU1604158|MALY-DE|1|44|0.02273|A>C,MU1604158|MALY-DE|1|44|0.02273|A>C,MU1640453|CLLE-ES|1|218|0.00459,MALY-DE|1|44|0.02273|C>T,MU1640453|CLLE-ES|1|218|0.0…	No	None
ENST00000450834	ENSG00000148516	ZEB1	BIDIR	89	0	_	Prom_68	ENSMUST00000161921	0.453209	ts	0.880212	0.352396	Hsmm	52.5784	0.562284	Yes	CHOL|ESCA|KIRP|PCPG|SARC	CESC|KICH|THYM	NA	MU42518669|LUSC-KR|1|66|0.01515|T>G,MU9249584|SKCM-US|1|335|0.00299|G>-,MU9249584|SKCM-US|1|335|0.00299|G>-,MU9249584|SKCM-US|1|335|0.00299|G>-	No	None
ENST00000450854	ENSG00000138061	CYP1B1	US-S	129688	0	_	Prom_321	ENSMUST00000195711	1	br	0.101491	0.341009	ht	5.51026	0.305699	No			NA	NA	No	None
ENST00000450930	ENSG00000124788	ATXN1	BIDIR	421	0	_	Prom_519	TCONS_00057650	0.344399	lv	3.01278	0.335435	cb	7.7078	0.216783	Yes			MU6354691|PACA-AU|1|391|0.00256|->C	NA	No	None
ENST00000450990	ENSG00000144677	CTDSPL	BIDIR	211	0	_	Prom_411	ENSMUST00000128982,ENSMUST00000149952	0.40279	lv	0.608435	0.290749	kd	27.4616	0.224785	Yes	CHOL|KICH|PAAD|PCPG|SARC|SKCM	BRCA	NA	NA	No	None
ENST00000451140	ENSG00000108439	PNPO	BIDIR	95	0	_	Prom_270	ENSMUST00000135825	0.363114	lv	0.485416	0.319038	lv	63.2811	0.434326	Yes	ESCA|STAD	THCA	"MU4552875|ESCA-CN|1|228|0.00439,THCA-SA|1|15|0.06667|C>T",MU5100853|BRCA-US|1|955|0.00105|T>G,MU52011842|MELA-AU|1|183|0.00546|G>A,MU62631610|MELA-AU|1|183|0.00546|GG>AA	NA	No	None
ENST00000451166	ENSG00000186951	PPARA	US-S	96061	0	_	Prom_404	TCONS_00077137	0.396384	cb	0.63706	0.33861	ht	5.57661	0.369808	No	CESC|KICH|PCPG	KIRC|SARC	NA	NA	No	None
ENST00000451449	ENSG00000136944	LMX1B	BIDIR	742	0	_	Prom_641	ENSMUST00000147294,ENSMUST00000152118	0.5906	kd	0.172922	0.457698	kd	0.955085	0.357295	Yes			NA	NA	No	None
ENST00000451743	ENSG00000254656	RTL1	DS-AS	58722	0	_	Prom_205	ENSMUST00000143836	0.472	cb	283.798	0.528034	ts	0.338763	0.616541	Yes	PCPG	GBM|PCPG	MU8377434|PACA-AU|1|391|0.00256|C>A	NA	No	None
ENST00000451775	ENSG00000108395	TRIM37	Asense	118	0	_	Prom_279	TCONS_00041521	0.314399	ts	2.1886	0.298256	cb	65.4837	0.888112	No	ESCA|SARC|SKCM	KICH|LUAD	NA	NA	No	None
ENST00000451786	ENSG00000128585	MKLN1	Asense	37	0	_	Prom_578	TCONS_00188819	0.389623	ht	0.369015	0.283634	ts	12.4017	-0.022394	Yes	LUAD	CESC|GBM	MU2263751|LINC-JP|1|244|0.00410|A>C,MU64100545|BRCA-EU|1|560|0.00179|C>A	NA	No	None
ENST00000451809	ENSG00000187391	MAGI2	BIDIR	435	0	_	Prom_569	ENSMUST00000180594	0.486205	lv	3.13104	0.444087	br	8.92085	-0.00781167	No	GBM|PCPG|SKCM	KIRC	NA	NA	No	None
ENST00000451910	ENSG00000112715	VEGFA	DS-AS	81627	0	_	Prom_527	TCONS_00096035	1	ts	0.752589	0.289874	ht	99.3954	-0.480384	No	KICH		NA	NA	No	None
ENST00000451937	ENSG00000008118	CAMK1G	US-S	154857	0	MIR205,MIR205HG	Prom_57	ENSMUST00000180420	0.512951	ESnupA	4.80229	0.520492	br	25.9276	0.157062	Yes	BLCA|CESC|LUSC|THYM		MU46230100|MELA-AU|1|183|0.00546|C>T	NA	No	None
ENST00000452037	ENSG00000135973	GPR45	US-S	97620	0	_	Prom_343	ENSMUST00000179655,ENSMUST00000188621	0.434466	EScepA	2.10781	0.522573	br	0.708072	0.0676264	No			NA	NA	No	None
ENST00000452120	ENSG00000254656	RTL1	DS-AS	58715	0	_	Prom_205	ENSMUST00000143836	0.367398	ht	11.4747	0.528034	ts	0.338763	0.330505	Yes	PCPG	GBM|PCPG	MU8377434|PACA-AU|1|391|0.00256|C>A	NA	No	None
ENST00000452197	ENSG00000185278	ZBTB37	BIDIR	98	0	_	Prom_49	ENSMUST00000162289	0.404587	kd	7.60657	0.396592	ts	11.1793	-0.0422546	No	CHOL|THYM	CESC	NA	NA	Yes	None
ENST00000452365	ENSG00000128645	HOXD1	BIDIR	47	0	_	Prom_360	ENSMUST00000152462	0.723843	kd	0.404483	0.437457	kd	1.32629	0.744651	No	LUAD|PCPG|SKCM	COAD|LUSC|READ	NA	NA	No	None
ENST00000452481	ENSG00000101076	HNF4A	Asense	39902	0	_	Prom_379	ENSMUST00000141329	0.787721	lv	4.53048	0.518985	lv	80.8935	0.775532	Yes		CHOL|KIRP|LIHC|STAD	MU55386900|MELA-AU|1|183|0.00546|G>A	NA	No	None
ENST00000452514	ENSG00000254656	RTL1	DS-AS	55237	0	_	Prom_205	ENSMUST00000143272	0.478295	ts	9.27157	0.528034	ts	0.338763	0.566009	Yes	PCPG	GBM|PCPG	MU8377434|PACA-AU|1|391|0.00256|C>A	NA	No	None
ENST00000452617	ENSG00000118496	FBXO30	BIDIR	487	0	_	Prom_545	ENSMUST00000181330,ENSMUST00000181688	0.461881	ts	1.00143	0.29821	Hsmm	9.11857	0	Yes	PCPG|SARC	THCA	NA	NA	No	None
ENST00000452675	ENSG00000277443	MARCKS	US-AS	224847	0	_	Prom_541	ENSMUST00000181602	0.640923	GM12878	0.919191	0.29885	cb	39.291	0.0624069	Yes			NA	NA	No	None
ENST00000452809	ENSG00000116539	ASH1L	Asense	460	0	_	Prom_42	ENSMUST00000172790,ENSMUST00000188259	0.297831	K562	4.22957	0.319372	cb	19.8625	-0.13986	No	CHOL|SARC	GBM	NA	NA	Yes	None
ENST00000452840	ENSG00000115392	FANCL	US-AS	186965	0	_	Prom_329	ENSMUST00000125987	0.5962	ESnupA	0.478416	0.295235	EScypA	26.0475	0.715599	Yes	PCPG	GBM	MU41290125|MELA-AU|1|183|0.00546|C>T,MU42772610|MELA-AU|1|183|0.00546|T>C,MU42988448|MELA-AU|1|183|0.00546|C>T,MU61586801|MELA-AU|1|183|0.00546|G>A,MU7014738|PACA-AU|1|391|0.00256|C>T	MU40836269|MELA-AU|1|183|0.00546|G>A,MU45035537|MELA-AU|1|183|0.00546|G>A,MU66300791|BRCA-EU|1|560|0.00179|G>C	No	None
ENST00000452971	ENSG00000116954	RRAGC	DS-AS	384628	0	_	Prom_14	ENSMUST00000193103	0.661282	ts	0.413715	0.28386	GM12878	8.76323	0.660884	No			NA	NA	No	None
ENST00000453011	ENSG00000117543	DPH5	BIDIR	102	0	_	Prom_34	ENSMUST00000188260	0.389778	lv	0.508462	0.291358	EScepA	50.636	0.1331	Yes	GBM	CESC|KICH|PCPG	NA	NA	Yes	None
ENST00000453016	ENSG00000136536	MARCH7	BIDIR	26	0	_	Prom_353	ENSMUST00000144893,ENSMUST00000151756	0.405103	ts	0.410178	0.272964	ht	32.9932	0.440415	Yes			NA	NA	Yes	None
ENST00000453023	ENSG00000196431	CRYBA4	DS-S	35650	0	_	Prom_395	ENSMUST00000182953	0.506862	ESnupA	1.94758	0.456059	EScepA	1.41318	0.471186	Yes	PCPG	GBM	NA	NA	No	None
ENST00000453236	ENSG00000165669	FAM204A	US-AS	15434	0	_	Prom_90	ENSMUST00000186261	0.552214	kd	0.11305	0.293613	ts	11.9051	-0.0734316	No			NA	NA	No	None
ENST00000453478	ENSG00000153094	BCL2L11	DS-AS	374126	0	MIR4435-1HG	Prom_344	ENSMUST00000132149,ENSMUST00000143065,TCONS_00132338	1	K562	0.0501747	0.322282	ts	15.6149	0.305699	No	GBM|KIRC|SARC	KICH	NA	NA	No	None
ENST00000453491	ENSG00000188316	ENO4	Asense	119	0	_	Prom_85	TCONS_00115770	0.448968	ts	1.95056	0.408904	ts	7.34372	0.259828	No	CHOL|THYM	GBM|KICH|KIRC|KIRP|THCA	NA	NA	No	None
ENST00000453677	ENSG00000005483	KMT2E	Asense	104	0	_	Prom_574	TCONS_00174063	0.312896	cb	18.4449	0.289175	cb	62.742	0.335664	Yes	CHOL|ESCA|SARC|SKCM|STAD		NA	NA	Yes	None
ENST00000453754	ENSG00000135316	SYNCRIP	US-S	34781	0	_	Prom_534	ENSMUST00000180563	0.448361	GM12878	0.493299	0.282571	Hsmm	52.7328	0.736401	Yes	KIRC|THYM	CESC	NA	NA	No	None
ENST00000453832	ENSG00000165300	SLITRK5	BIDIR	1508	0	MIR4500HG	Prom_175	TCONS_00072325	0.585291	br	0.0665213	NA	NA	NA	NA	No	KIRP		NA	NA	No	None
ENST00000453910	ENSG00000155313	USP25	DS-S	689493	0	_	Prom_391	ENSMUST00000068704	0.444694	lv	5.88502	0.302718	ts	29.1528	0.38431	No	GBM|PAAD|SARC|SKCM|THYM	BRCA|CESC|UCEC	NA	NA	No	None
ENST00000454034	ENSG00000136944	LMX1B	US-S	98026	0	_	Prom_640	ENSMUST00000130532	0.697876	ts	0.0842133	0.457698	kd	0.955085	0.048722	No			NA	NA	No	None
ENST00000454515	ENSG00000128585	MKLN1	BIDIR	128	0	_	Prom_579	ENSMUST00000139185,ENSMUST00000144232,ENSMUST00000154820	0.38629	K562	0.972053	0.283634	ts	12.4017	0.225358	No	CHOL|COAD|LUAD|PCPG|READ	CESC|GBM|KICH	MU2263751|LINC-JP|1|244|0.00410|A>C,MU64100545|BRCA-EU|1|560|0.00179|C>A	NA	No	None
ENST00000454673	ENSG00000170577	SIX2	US-S	182855	0	_	Prom_325	ENSMUST00000186162	0.641526	ts	0.0179427	0.639076	Hsmm	31.8229	-0.360509	No	SARC		NA	NA	No	None
ENST00000454681	ENSG00000133121	STARD13	US-S	326138	0	_	Prom_166	ENSMUST00000186838	0.435661	lv	0.551191	0.370806	Hsmm	20.7437	0.729653	No	SKCM		NA	NA	No	None
ENST00000454729	ENSG00000198914	POU3F3	US-AS	4034	0	_	Prom_341	ENSMUST00000186656	0.676028	kd	2.7974	0.472353	kd	4.75431	0.761853	Yes	GBM|KIRC	KICH	NA	MU1629737|MALY-DE|1|44|0.02273|T>G,MU1629737|MALY-DE|1|44|0.02273|T>G	No	None
ENST00000454781	ENSG00000107560	RAB11FIP2	BIDIR	400	0	_	Prom_88	ENSMUST00000168140	0.592843	ts	3.39301	0.355229	Hsmm	0.822344	-0.0422546	No	CHOL|PCPG|STAD	KICH|KIRC|THCA	NA	NA	No	None
ENST00000454857	ENSG00000107560	RAB11FIP2	BIDIR	420	0	_	Prom_88	ENSMUST00000168140	0.415885	ts	0.735922	0.355229	Hsmm	0.822344	-0.0286755	No	CHOL|PCPG|STAD	KICH|KIRC|THCA	NA	NA	No	None
ENST00000455219	ENSG00000115392	FANCL	US-AS	187012	0	_	Prom_329	ENSMUST00000125987	0.48178	ESnupA	0.849379	0.295235	EScypA	26.0475	0.549181	Yes	PCPG	GBM	MU41290125|MELA-AU|1|183|0.00546|C>T,MU42772610|MELA-AU|1|183|0.00546|T>C,MU42988448|MELA-AU|1|183|0.00546|C>T,MU61586801|MELA-AU|1|183|0.00546|G>A,MU7014738|PACA-AU|1|391|0.00256|C>T	MU40836269|MELA-AU|1|183|0.00546|G>A,MU45035537|MELA-AU|1|183|0.00546|G>A,MU66300791|BRCA-EU|1|560|0.00179|G>C	No	None
ENST00000455286	ENSG00000254656	RTL1	DS-AS	57437	0	_	Prom_205	ENSMUST00000143272	0.552975	br	20.5553	0.528034	ts	0.338763	0.873271	Yes	PCPG	GBM|PCPG	MU8377434|PACA-AU|1|391|0.00256|C>A	NA	No	None
ENST00000455406	ENSG00000132485	ZRANB2	BIDIR	26	0	_	Prom_26	TCONS_00147775	0.421911	ts	1.02162	0.279512	K562	44.7864	0.6655	Yes	UCEC	KICH|PCPG|READ|THCA	MU3057748|LIRI-JP|1|260|0.00385|A>T,MU31613480|LIRI-JP|1|260|0.00385|A>G,MU49443600|MELA-AU|1|183|0.00546|A>G,MU51116436|MELA-AU|1|183|0.00546|C>T	NA	No	None
ENST00000455838	ENSG00000185278	ZBTB37	BIDIR	92	0	_	Prom_49	ENSMUST00000162289	0.311667	K562	2.76437	0.396592	ts	11.1793	-0.161976	No	CHOL|THYM	CESC	NA	NA	Yes	None
ENST00000455988	ENSG00000128683	GAD1	Asense	268	0	_	Prom_356	ENSMUST00000151851	0.484207	K562	1.68468	0.39425	br	16.6762	0.737541	Yes		GBM	NA	NA	No	None
ENST00000456099	ENSG00000100092	SH3BP1	Asense	18685	0	_	Prom_400	ENSMUST00000150472	0.41245	EScepA	1.12531	0.385032	GM12878	12.2668	-0.0490369	No	ESCA	PAAD	NA	NA	No	None
ENST00000456126	ENSG00000183508	FAM46C	BIDIR	248	0	_	Prom_36	ENSMUST00000122898	1	ts	1.90783	0.483746	ts	43.0655	0.483779	Yes			MU51317962|MELA-AU|1|183|0.00546|GG>AA,MU60804506|MELA-AU|1|183|0.00546|G>A	NA	No	None
ENST00000456293	ENSG00000185278	ZBTB37	BIDIR	90	0	_	Prom_49	ENSMUST00000162289	0.334178	ESnupA	12.7361	0.396592	ts	11.1793	0.335664	No	CHOL|THYM	CESC	NA	NA	Yes	None
ENST00000456342	ENSG00000155313	USP25	DS-S	341208	0	_	Prom_388	ENSMUST00000182656	0.741753	br	0.527333	0.302718	ts	29.1528	0.333285	No	GBM|PAAD|SARC|SKCM|THYM	BRCA|CESC|UCEC	NA	NA	No	None
ENST00000456352	ENSG00000009413	REV3L	Asense	104	0	_	Prom_540	TCONS_00023274	0.445624	ts	0.491013	0.335989	cb	11.409	0.159525	Yes	GBM|SKCM|UCEC	ESCA	NA	NA	Yes	None
ENST00000456353	ENSG00000108175	ZMIZ1	BIDIR	1139	0	_	Prom_82	AK086741#1986	0.738981	ts	0.823977	0.293274	cb	15.9813	-0.594946	Yes	CHOL		NA	NA	No	None
ENST00000456363	ENSG00000115306	SPTBN1	Asense	104399	0	_	Prom_328	ENSMUST00000186216	0.346946	ht	25.0572	0.278483	br	114.781	0.867133	No			NA	NA	No	None
ENST00000456467	ENSG00000138083	SIX3	BIDIR	403	0	_	Prom_324	ENSMUST00000188560	0.458694	ts	0.200572	0.437913	ts	1.04873	0.653192	No			NA	NA	No	None
ENST00000456633	ENSG00000116539	ASH1L	Asense	491	0	_	Prom_42	ENSMUST00000172790,ENSMUST00000188259	0.333004	ESnupA	5.83587	0.319372	cb	19.8625	-0.440559	No	CHOL|SARC	GBM	NA	NA	Yes	None
ENST00000456746	ENSG00000116044	NFE2L2	OLAP	6	0	_	Prom_363	TCONS_00129938	0.380366	br	0.47101	0.277282	cb	46.5791	0.573427	No	COAD|ESCA|READ|UCEC	CESC|KIRC|KIRP	NA	NA	No	None
ENST00000456813	ENSG00000116954	RRAGC	BIDIR	259	0	_	Prom_15	ENSMUST00000153814	0.631886	lv	1.61442	0.28386	GM12878	8.76323	0.146863	Yes	BLCA	COAD|READ	MU1893470|UCEC-US|1|246|0.00407|G>A,MU1893470|UCEC-US|1|246|0.00407|G>A,MU4838089|BRCA-US|1|955|0.00105|C>T	NA	No	None
ENST00000456876	ENSG00000128645	HOXD1	US-AS	10453	0	_	Prom_359	TCONS_00129897	NA	NA	NA	0.437457	kd	1.32629	NA	No	LUAD|PCPG|SKCM	COAD|LUSC|READ	NA	NA	No	None
ENST00000456933	ENSG00000117569	PTBP2	US-S	1211616	0	_	Prom_32	ENSMUST00000182124	1	ts	0.100546	0.283706	cb	13.6829	0.0436713	No		BRCA|GBM	NA	NA	No	None
ENST00000456981	ENSG00000155966	AFF2	BIDIR	3	0	_	Prom_665	ENSMUST00000154109	0.605019	br	0.121468	0.390653	cb	4.37619	0.56981	No			NA	NA	No	None
ENST00000456999	ENSG00000198914	POU3F3	US-S	196174	0	_	Prom_340	ENSMUST00000191992	0.899051	ts	2.03349	0.472353	kd	4.75431	0.440797	Yes			MU51442645|MELA-AU|1|183|0.00546|G>A,MU66035443|BRCA-EU|1|560|0.00179|G>A,MU8994014|OV-AU|1|93|0.01075|A>T	MU1629737|MALY-DE|1|44|0.02273|T>G,MU1629737|MALY-DE|1|44|0.02273|T>G	No	None
ENST00000457058	ENSG00000165995	CACNB2	BIDIR	66	0	_	Prom_67	ENSMUST00000192361	NA	NA	NA	0.401227	ht	8.53329	NA	No			NA	NA	No	None
ENST00000457076	ENSG00000169564	PCBP1	BIDIR	133	0	_	Prom_335	ENSMUST00000180896	0.396989	ts	0.637425	0.275913	lv	252.123	0.0427114	Yes	GBM|KIRC	COAD|ESCA|STAD	NA	NA	Yes	None
ENST00000457171	ENSG00000102471	NDFIP2	Asense	80	0	_	Prom_173	AK136897#2206	1	ts	1.72436	0.278814	br	40.0964	0.131014	No			NA	NA	No	None
ENST00000457255	ENSG00000095794	CREM	BIDIR	42	0	_	Prom_70	ENSMUST00000181558	NA	NA	NA	0.317607	ts	261.745	NA	Yes		KICH|KIRC|PCPG	NA	NA	No	None
ENST00000457661	ENSG00000144677	CTDSPL	BIDIR	179	0	_	Prom_411	ENSMUST00000128982,ENSMUST00000149952	0.418131	br	1.64971	0.290749	kd	27.4616	0.232036	Yes	CHOL|KICH|PAAD|PCPG|SARC|SKCM	BRCA	NA	NA	No	None
ENST00000457858	ENSG00000102471	NDFIP2	DS-S	323266	0	_	Prom_174	TCONS_00068818	1	ts	1.99534	0.278814	br	40.0964	0.131014	No			NA	NA	No	None
ENST00000457998	ENSG00000197375	SLC22A5	BIDIR	103	0	_	Prom_500	TCONS_00031309	0.332753	ht	4.63231	0.331721	kd	28.9382	0.559441	Yes	CHOL|KIRC|KIRP|PCPG	KICH|KIRC	NA	NA	No	None
ENST00000458003	ENSG00000116852	KIF21B	BIDIR	260	0	_	Prom_54	ENSMUST00000134998	0.422949	EScypA	2.63057	0.487036	ts	4.08897	0.497374	No	GBM	GBM	NA	NA	Yes	None
ENST00000458036	ENSG00000197579	TOPORS	Asense	225	0	_	Prom_625	ENSMUST00000129758	0.426802	cb	0.146943	0.289044	EScepA	8.3564	-0.203032	Yes	LIHC|THYM	SKCM	NA	NA	No	None
ENST00000458220	ENSG00000185278	ZBTB37	BIDIR	94	0	_	Prom_49	ENSMUST00000162289	0.327819	EScypA	1.05275	0.396592	ts	11.1793	-0.034965	No	CHOL|THYM	CESC	NA	NA	Yes	None
ENST00000458250	ENSG00000008118	CAMK1G	US-S	154413	0	MIR205HG	Prom_57	ENSMUST00000180420	0.582528	ts	1.89945	0.520492	br	25.9276	0.397484	Yes	BLCA|CESC|LUSC|THYM		MU46230100|MELA-AU|1|183|0.00546|C>T	NA	No	None
ENST00000458253	ENSG00000198914	POU3F3	US-AS	4052	0	_	Prom_341	ENSMUST00000186656	0.705753	br	2.25192	0.472353	kd	4.75431	0.52143	Yes	GBM|KIRC	KICH	NA	MU1629737|MALY-DE|1|44|0.02273|T>G,MU1629737|MALY-DE|1|44|0.02273|T>G	No	None
ENST00000458302	ENSG00000196431	CRYBA4	DS-S	35624	0	_	Prom_395	ENSMUST00000182953	0.768377	br	1.34051	0.456059	EScepA	1.41318	0.173234	Yes	PCPG	GBM	NA	NA	No	None
ENST00000458352	ENSG00000006377	DLX6	Asense	4625	0	_	Prom_572	ENSMUST00000159568	1	br	0.289579	0.611898	ts	4.4502	0.400099	No	UCEC		NA	NA	No	None
ENST00000458479	ENSG00000159082	SYNJ1	BIDIR	66	0	_	Prom_392	ENSMUST00000154854	0.358815	br	1.65727	0.349315	br	33.7669	0.755245	Yes	PCPG	GBM|KICH|THCA	NA	NA	No	None
ENST00000458624	ENSG00000003147	ICA1	BIDIR	26	0	_	Prom_552	TCONS_00183300	0.330865	ht	8.68427	0.308986	ts	32.5904	0.433566	No	COAD|PCPG|READ|STAD	KIRC|SARC	NA	NA	No	None
ENST00000458698	ENSG00000169564	PCBP1	BIDIR	149	0	_	Prom_335	ENSMUST00000180896	0.3152	lv	1.10886	0.275913	lv	252.123	0.496503	Yes	GBM|KIRC	COAD|ESCA|STAD	NA	NA	Yes	None
ENST00000458725	ENSG00000198553	KCNRG	DS-AS	66725	0	_	Prom_168	TCONS_00071334	0.430721	K562	4.25185	0.491031	cb	3.55387	-0.375757	Yes	CESC|ESCA|LUSC|STAD	KICH|PRAD|THYM	NA	NA	No	None
ENST00000459866	ENSG00000184937	WT1	BIDIR	145	0	_	Prom_100	ENSMUST00000172701,ENSMUST00000174870	0.43061	ts	1.723	0.435031	ts	33.3913	0.840413	No		CESC|UCEC	NA	NA	No	None
ENST00000460585	ENSG00000186487	MYT1L	OLAP	66	0	_	Prom_315	BC056457#1259	0.702246	cb	1.51398	0.510579	br	20.1674	0.415797	No	PCPG	GBM	NA	NA	No	None
ENST00000460833	ENSG00000163638	ADAMTS9	Asense	2771	0	_	Prom_417	ENSMUST00000181121,ENSMUST00000181145,ENSMUST00000181840	0.557677	kd	0.255383	0.447119	ht	21.7525	0.687427	Yes	CHOL|GBM|KIRC|PCPG|SKCM|THCA	BRCA|CESC|KICH|STAD|UCEC	MU36736687|SKCA-BR|1|66|0.01515|G>A,MU37414265|SKCA-BR|1|66|0.01515|G>A,MU8384087|PACA-AU|1|391|0.00256|T>G	MU27021129|LAML-KR|1|107|0.00935|A>T,MU27021129|LAML-KR|1|107|0.00935|A>T,MU36736687|SKCA-BR|1|66|0.01515|G>A,MU43338680|PACA-CA|1|227|0.00441|A>T,MU43338680|PACA-CA|1|227|0.00441|A>T,MU43338680|PACA-CA|1|227|0.00441|A>T,MU43338680|PACA-CA|1|227|0.00441|A>T,MU43975978|CLLE-ES|1|218|0.00459|G>A	No	None
ENST00000460993	ENSG00000181449	SOX2	US-AS	269437	0	_	Prom_442	ENSMUST00000174440	0.72298	br	1.92409	0.373068	EScepA	112.733	0.112232	No			NA	NA	No	None
ENST00000461019	ENSG00000171130	ATP6V0E2	BIDIR	130	0	_	Prom_585	ENSMUST00000180937	0.516299	K562	0.125649	0.300973	br	220.066	0.11697	No	GBM|KICH|PCPG	THCA	NA	NA	No	None
ENST00000461479	ENSG00000132676	DAP3	OLAP	7	0	_	Prom_43	ENSMUST00000172790,ENSMUST00000188259	0.347688	EScypA	0.182383	0.274026	lv	90.5228	-0.242031	No	BRCA|CHOL|LIHC	KICH|SKCM	NA	NA	No	None
ENST00000461610	ENSG00000187037	GPR141	OLAP	1	0	_	Prom_567	AK154370#1540	0.599261	ts	0.365904	0.477979	ESnupA	1.92943	0.276531	No			NA	NA	No	None
ENST00000462169	ENSG00000125122	LRRC29	OLAP	14	0	_	Prom_245	TCONS_00220578	0.380411	br	0.431118	0.329976	lv	5.05778	0.788092	No	KICH|KIRP|PCPG|THCA	SARC	NA	NA	No	PF12937.6
ENST00000462661	ENSG00000154556	SORBS2	OLAP	1	0	_	Prom_478	ENSMUST00000127395	0.532029	ht	4.12671	0.338525	ht	155.272	0.692308	No	THYM	THCA	NA	NA	No	None
ENST00000462801	ENSG00000114757	PEX5L	Asense	95	0	_	Prom_441	ENSMUST00000125494	0.691313	ts	27.0227	0.528834	br	12.2514	0.775066	No			NA	NA	No	None
ENST00000464271	ENSG00000163421	PROK2	US-S	315249	0	_	Prom_419	TCONS_00190989	1	GM12878	0.173257	0.608767	ts	11.9688	-0.480384	No	PCPG|SARC	PAAD|SKCM	NA	NA	No	None
ENST00000465346	ENSG00000160097	FNDC5	OLAP	2	0	_	Prom_10	ENSMUST00000124746	0.552152	Hsmm	9.78756	0.342313	ht	29.9108	0.440797	Yes	KICH|PCPG|SARC	ESCA|HNSC	NA	NA	No	None
ENST00000465846	ENSG00000120093	HOXB3	Asense	4293	0	_	Prom_271	TCONS_00041995	0.899474	ts	1.27335	0.687004	Hsmm	0.0119746	0.392562	Yes	UCEC	KIRC	"MU2365971|LINC-JP|1|244|0.00410,THCA-SA|1|15|0.06667|C>G",MU28973245|CESC-US|1|194|0.00515|G>T,MU28973251|CESC-US|1|194|0.00515|C>T,MU29955511|LICA-FR|1|240|0.00417|C>A,MU43475580|MELA-AU|1|183|0.00546|G>A,MU4719860|LGG-US|1|283|0.00353|G>A,MU49422686|LUSC-KR|1|66|0.01515|C>T,MU62875936|LUSC-KR|1|66|0.01515|G>A,MU63130647|MELA-AU|1|183|0.00546|C>T	MU2369747|LINC-JP|1|244|0.00410|T>C,MU2369747|LINC-JP|1|244|0.00410|T>C,MU30230288|PACA-CA|1|227|0.00441|->TC,MU31194748|PACA-CA|1|227|0.00441|->A,MU46364866|COCA-CN|3|187|0.01604|A>G,MU47705488|COCA-CN|1|187|0.00535|A>G,MU63370712|COCA-CN|1|187|0.00535|A>G,MU63370712|COCA-CN|1|187|0.00535|A>G	No	None
ENST00000466034	ENSG00000181449	SOX2	OLAP	12428	0	_	Prom_444	AK039272#4155	0.651761	br	21.2416	0.373068	EScepA	112.733	0.35721	Yes		GBM	NA	NA	No	None
ENST00000466144	ENSG00000114279	FGF12	OLAP	12	0	_	Prom_447	TCONS_00088926	0.674221	ht	4.00628	0.399515	ht	161.344	0.764204	No		GBM	NA	NA	No	None
ENST00000466307	ENSG00000146859	TMEM140	OLAP	123	0	_	Prom_580	ENSMUST00000123019	0.398786	GM12878	0.815155	0.296943	lv	51.5413	0.174027	No	KICH|KIRC|KIRP		NA	NA	No	None
ENST00000467069	ENSG00000168137	SETD5	BIDIR	185	0	_	Prom_409	ENSMUST00000124246	0.477617	ts	4.0642	0.297555	ESnupA	61.8728	-0.39864	No	BLCA	KIRC|THYM	NA	NA	No	None
ENST00000467155	ENSG00000120075	HOXB5	Asense	3485	0	_	Prom_272	ENSMUST00000150698	0.700537	kd	2.68076	0.471858	kd	6.28865	0.59768	Yes	UCEC	KICH|KIRC|KIRP	"MU2365971|LINC-JP|1|244|0.00410,THCA-SA|1|15|0.06667|C>G",MU28973245|CESC-US|1|194|0.00515|G>T,MU28973251|CESC-US|1|194|0.00515|C>T,MU29955511|LICA-FR|1|240|0.00417|C>A,MU43475580|MELA-AU|1|183|0.00546|G>A,MU4719860|LGG-US|1|283|0.00353|G>A,MU49422686|LUSC-KR|1|66|0.01515|C>T,MU62875936|LUSC-KR|1|66|0.01515|G>A,MU63130647|MELA-AU|1|183|0.00546|C>T	MU2369747|LINC-JP|1|244|0.00410|T>C,MU2369747|LINC-JP|1|244|0.00410|T>C,MU30230288|PACA-CA|1|227|0.00441|->TC,MU31194748|PACA-CA|1|227|0.00441|->A,MU46364866|COCA-CN|3|187|0.01604|A>G,MU47705488|COCA-CN|1|187|0.00535|A>G,MU63370712|COCA-CN|1|187|0.00535|A>G,MU63370712|COCA-CN|1|187|0.00535|A>G	No	None
ENST00000467202	ENSG00000187037	GPR141	OLAP	6	0	_	Prom_567	AK154370#1540	0.455164	EScepA	0.195305	0.477979	ESnupA	1.92943	0.258827	No			NA	NA	No	None
ENST00000467395	ENSG00000175029	CTBP2	OLAP	542	0	_	Prom_92	ENSMUST00000168238	0.430419	ht	0.986444	0.323258	ESnupA	110.42	0.408461	Yes	CHOL|UCEC	CESC|KICH	NA	MU50542260|MELA-AU|1|183|0.00546|G>A	No	None
ENST00000467458	ENSG00000106617	PRKAG2	BIDIR	339	0	_	Prom_587	ENSMUST00000128569	0.390378	lv	10.1367	0.304778	Hsmm	23.6208	0.461538	No	PCPG|PRAD	CHOL|GBM|KICH	NA	NA	No	None
ENST00000467603	ENSG00000166619	BLCAP	OLAP	16	0	_	Prom_377	ENSMUST00000131902	0.52994	kd	0.346754	0.279668	br	69.9128	0.237146	Yes	BLCA|CESC|KICH|LUSC|THYM	GBM	MU51520055|LUSC-KR|1|66|0.01515|C>T	NA	No	None
ENST00000467716	ENSG00000106392	C1GALT1	OLAP	10	0	_	Prom_550	TCONS_00183256	0.4015	ESnupA	0.718382	0.303631	EScepA	22.7736	0.338037	No	ESCA|LUAD|PAAD|STAD		NA	NA	No	None
ENST00000468186	ENSG00000168137	SETD5	BIDIR	960	0	_	Prom_409	ENSMUST00000124246	0.325051	GM12878	0.294189	0.297555	ESnupA	61.8728	0.0910684	No	BLCA	KIRC|THYM	NA	NA	No	None
ENST00000468573	ENSG00000133019	CHRM3	OLAP	242508	0	_	Prom_64	AK051841#1511	0.44714	EScepA	0.159278	0.377913	ESnupA	3.69494	0.725214	Yes	LUSC|PRAD	BLCA|ESCA|GBM	MU44357610|LUSC-KR|1|66|0.01515|G>A,MU46248228|MELA-AU|1|183|0.00546|G>A	NA	No	None
ENST00000468646	ENSG00000163421	PROK2	US-S	315221	0	_	Prom_419	TCONS_00190989	1	GM12878	0.270458	0.608767	ts	11.9688	-0.480384	No	PCPG|SARC	PAAD|SKCM	NA	NA	No	None
ENST00000469002	ENSG00000115935	WIPF1	OLAP	24	0	_	Prom_358	ENSMUST00000129594	0.373042	ht	0.534007	0.334073	GM12878	21.9261	0.220666	Yes	KICH|PCPG|SARC	ESCA|STAD	NA	NA	No	None
ENST00000469438	ENSG00000115947	ORC4	Asense	12	0	_	Prom_350	ENSMUST00000142250,ENSMUST00000147023,ENSMUST00000148796	0.345891	EScypA	8.56195	0.28079	cb	13.9392	-0.38529	No	CHOL|PCPG	ESCA|READ|STAD	NA	NA	No	None
ENST00000469846	ENSG00000168137	SETD5	BIDIR	110	0	_	Prom_409	ENSMUST00000124246	0.382479	ESnupA	3.9652	0.297555	ESnupA	61.8728	0.450715	No	BLCA	KIRC|THYM	NA	NA	No	None
ENST00000470063	ENSG00000115947	ORC4	Asense	102	0	_	Prom_350	ENSMUST00000142250,ENSMUST00000147023,ENSMUST00000148796	0.351062	cb	8.65366	0.28079	cb	13.9392	0.0525395	No	CHOL|PCPG	ESCA|READ|STAD	NA	NA	No	None
ENST00000470138	ENSG00000121871	SLITRK3	US-AS	9850	0	_	Prom_439	ENSMUST00000192642	0.493069	lv	0.114147	0.409142	br	5.66354	0.730262	No	BLCA|ESCA|LUSC|THYM		NA	NA	No	None
ENST00000471991	ENSG00000116560	SFPQ	OLAP	10381	0	_	Prom_11	ENSMUST00000130659,ENSMUST00000137236,ENSMUST00000137457	0.305486	lv	5.10213	0.270942	ts	130.262	0.475524	No	CHOL|SARC	PAAD|THYM	NA	NA	No	None
ENST00000472761	ENSG00000168237	GLYCTK	DS-AS	11059	0	_	Prom_416	ENSMUST00000143956	NA	NA	NA	0.482195	lv	72.0775	NA	No			NA	NA	No	None
ENST00000473270	ENSG00000137074	APTX	OLAP	2	0	_	Prom_626	ENSMUST00000181475	0.436647	K562	0.380799	0.269738	lv	17.1498	-0.239288	No	SARC|THYM	KICH	NA	NA	No	None
ENST00000473299	ENSG00000174963	ZIC4	DS-S	36204	0	_	Prom_436	ENSMUST00000191272	0.669536	cb	1.90257	0.928484	cb	19.488	0.830068	No			NA	NA	No	None
ENST00000473465	ENSG00000142687	KIAA0319L	OLAP	13	0	_	Prom_12	ENSMUST00000136035	0.509155	GM12878	0.0765168	0.275151	ESnupA	23.3469	-0.449768	Yes	BRCA|PRAD|SKCM	ESCA|KIRC|KIRP	NA	MU29572881|LUSC-KR|1|66|0.01515|A>C,MU45628755|MELA-AU|1|183|0.00546|C>T,MU45628755|MELA-AU|1|183|0.00546|C>T,MU5292721|OV-AU|1|93|0.01075|A>T,MU5292721|OV-AU|1|93|0.01075|A>T,MU5292721|OV-AU|1|93|0.01075|A>T	No	None
ENST00000473478	ENSG00000115947	ORC4	Asense	127	0	_	Prom_350	ENSMUST00000142250,ENSMUST00000147023,ENSMUST00000148796	0.339784	GM12878	3.13189	0.28079	cb	13.9392	0.335664	No	CHOL|PCPG	ESCA|READ|STAD	NA	NA	No	None
ENST00000473753	ENSG00000123106	CCDC91	BIDIR	60	0	_	Prom_134	TCONS_00192929	0.409835	ESnupA	0.526913	0.288141	ht	22.1551	-0.369808	Yes		THYM	NA	NA	Yes	None
ENST00000474040	ENSG00000120075	HOXB5	Asense	3520	0	_	Prom_272	ENSMUST00000150698	NA	NA	NA	0.471858	kd	6.28865	NA	Yes	UCEC	KICH|KIRC|KIRP	"MU2365971|LINC-JP|1|244|0.00410,THCA-SA|1|15|0.06667|C>G",MU28973245|CESC-US|1|194|0.00515|G>T,MU28973251|CESC-US|1|194|0.00515|C>T,MU29955511|LICA-FR|1|240|0.00417|C>A,MU43475580|MELA-AU|1|183|0.00546|G>A,MU4719860|LGG-US|1|283|0.00353|G>A,MU49422686|LUSC-KR|1|66|0.01515|C>T,MU62875936|LUSC-KR|1|66|0.01515|G>A,MU63130647|MELA-AU|1|183|0.00546|C>T	MU2369747|LINC-JP|1|244|0.00410|T>C,MU2369747|LINC-JP|1|244|0.00410|T>C,MU30230288|PACA-CA|1|227|0.00441|->TC,MU31194748|PACA-CA|1|227|0.00441|->A,MU46364866|COCA-CN|3|187|0.01604|A>G,MU47705488|COCA-CN|1|187|0.00535|A>G,MU63370712|COCA-CN|1|187|0.00535|A>G,MU63370712|COCA-CN|1|187|0.00535|A>G	No	None
ENST00000474137	ENSG00000114439	BBX	OLAP	10	0	_	Prom_422	ENSMUST00000130210	0.574644	ESnupA	1.17756	0.31721	ts	63.4779	0.03899	Yes	ESCA|KICH|SARC|SKCM	KIRC|PRAD	NA	NA	No	None
ENST00000474330	ENSG00000146776	ATXN7L1	BIDIR	213	0	_	Prom_575	ENSMUST00000145769	0.444171	ts	0.488543	0.358164	ts	13.1485	0.84355	Yes	KIRC|KIRP|PCPG	ESCA|THCA	NA	MU50973792|MELA-AU|2|183|0.01093|G>A,MU825952|LINC-JP|1|244|0.00410,SKCA-BR|1|66|0.01515|C>T,MU825952|LINC-JP|1|244|0.00410,SKCA-BR|1|66|0.01515|C>T	No	None
ENST00000474768	ENSG00000163638	ADAMTS9	Asense	2576	0	_	Prom_417	ENSMUST00000181121,ENSMUST00000181145,ENSMUST00000181840	0.4608	kd	0.746189	0.447119	ht	21.7525	0.866422	Yes	CHOL|GBM|KIRC|PCPG|SKCM|THCA	BRCA|CESC|KICH|STAD|UCEC	MU36736687|SKCA-BR|1|66|0.01515|G>A,MU37414265|SKCA-BR|1|66|0.01515|G>A,MU8384087|PACA-AU|1|391|0.00256|T>G	MU27021129|LAML-KR|1|107|0.00935|A>T,MU27021129|LAML-KR|1|107|0.00935|A>T,MU36736687|SKCA-BR|1|66|0.01515|G>A,MU43338680|PACA-CA|1|227|0.00441|A>T,MU43338680|PACA-CA|1|227|0.00441|A>T,MU43338680|PACA-CA|1|227|0.00441|A>T,MU43338680|PACA-CA|1|227|0.00441|A>T,MU43975978|CLLE-ES|1|218|0.00459|G>A	No	None
ENST00000474798	ENSG00000057019	DCBLD2	BIDIR	734	0	_	Prom_421	ENSMUST00000133622	0.488849	EScepA	0.131813	0.336429	Hsmm	64.62	0.104011	Yes			MU4553795|THCA-SA|1|15|0.06667|A>T,MU60478898|MELA-AU|1|183|0.00546|C>T,MU61398596|MELA-AU|1|183|0.00546|C>T	MU43665669|MELA-AU|1|183|0.00546|G>A	No	None
ENST00000474836	ENSG00000196456	ZNF775	DS-S	26439	0	_	Prom_586	ENSMUST00000154570	0.368822	lv	2.98271	0.299568	EScypA	11.0084	-0.342657	No	CHOL|KICH|LIHC|READ|THYM	ESCA|GBM|THYM	NA	NA	No	None
ENST00000474979	ENSG00000114125	RNF7	US-S	75005	0	_	Prom_434	ENSMUST00000190704	0.513954	EScepA	0.0726745	0.27064	lv	83.3806	0.145616	No			NA	NA	No	None
ENST00000475854	ENSG00000184867	ARMCX2	OLAP	1	0	_	Prom_654	ENSMUST00000149902	0.354004	ESnupA	7.09605	0.300049	ESnupA	34.0404	0.461538	No	CHOL|KICH|SARC|SKCM|THCA	PCPG	NA	NA	No	None
ENST00000476125	ENSG00000181449	SOX2	US-S	101315	0	_	Prom_443	TCONS_00138883	0.812017	br	1.7597	0.373068	EScepA	112.733	0.172859	No		GBM	NA	NA	No	None
ENST00000476204	ENSG00000120075	HOXB5	Asense	3542	0	_	Prom_272	ENSMUST00000150698	0.688707	kd	3.43125	0.471858	kd	6.28865	0.54869	Yes	UCEC	KICH|KIRC|KIRP	"MU2365971|LINC-JP|1|244|0.00410,THCA-SA|1|15|0.06667|C>G",MU28973245|CESC-US|1|194|0.00515|G>T,MU28973251|CESC-US|1|194|0.00515|C>T,MU29955511|LICA-FR|1|240|0.00417|C>A,MU43475580|MELA-AU|1|183|0.00546|G>A,MU4719860|LGG-US|1|283|0.00353|G>A,MU49422686|LUSC-KR|1|66|0.01515|C>T,MU62875936|LUSC-KR|1|66|0.01515|G>A,MU63130647|MELA-AU|1|183|0.00546|C>T	MU2369747|LINC-JP|1|244|0.00410|T>C,MU2369747|LINC-JP|1|244|0.00410|T>C,MU30230288|PACA-CA|1|227|0.00441|->TC,MU31194748|PACA-CA|1|227|0.00441|->A,MU46364866|COCA-CN|3|187|0.01604|A>G,MU47705488|COCA-CN|1|187|0.00535|A>G,MU63370712|COCA-CN|1|187|0.00535|A>G,MU63370712|COCA-CN|1|187|0.00535|A>G	No	None
ENST00000476240	ENSG00000117143	UAP1	OLAP	189	0	_	Prom_46	ENSMUST00000191690	0.615838	ts	26.0928	0.295373	Hsmm	68.1405	0.263403	No	KICH|PRAD|SARC	CHOL|COAD|PCPG|READ	NA	NA	No	None
ENST00000476383	ENSG00000115507	OTX1	OLAP	20	0	_	Prom_331	AK049430#823	0.525939	br	0.0802158	0.54283	K562	1.76482	0.67275	No	ESCA|LUSC		NA	NA	No	None
ENST00000476964	ENSG00000181449	SOX2	OLAP	101590	0	_	Prom_443	TCONS_00138883	NA	NA	NA	0.373068	EScepA	112.733	NA	No		GBM	NA	NA	No	None
ENST00000477348	ENSG00000115507	OTX1	OLAP	1	0	_	Prom_331	AK049430#823	0.726676	ts	0.274122	0.54283	K562	1.76482	0.508904	No	ESCA|LUSC		NA	NA	No	None
ENST00000477513	ENSG00000159086	PAXBP1	BIDIR	329	0	_	Prom_393	ENSMUST00000147848	0.391725	ts	0.578378	0.308993	cb	10.6652	0.174027	No	GBM	KICH|KIRC	NA	NA	No	None
ENST00000477643	ENSG00000114487	MORC1	US-AS	18698	0	_	Prom_423	AK078896#2643	0.58641	lv	12.6393	0.808297	ts	3.18421	-0.307024	No		CHOL|COAD|STAD	NA	NA	No	None
ENST00000477928	ENSG00000181449	SOX2	OLAP	12431	0	_	Prom_444	AK031919#4154	0.556159	br	67.375	0.373068	EScepA	112.733	0.262037	Yes		GBM	NA	NA	No	None
ENST00000478078	ENSG00000146592	CREB5	OLAP	20	0	_	Prom_562	TCONS_00184864	0.589959	ht	1.42129	0.356218	br	11.7871	0.464073	Yes	CHOL|KIRP|SARC	BLCA	NA	NA	No	None
ENST00000478190	ENSG00000204406	MBD5	OLAP	227	0	_	Prom_350	ENSMUST00000142250,ENSMUST00000147023,ENSMUST00000148796	0.312778	ESnupA	22.2997	0.344262	cb	5.0625	-0.706294	No	CHOL|PCPG	ESCA|READ|STAD	NA	NA	No	None
ENST00000478198	ENSG00000164818	HEATR2	BIDIR	241	0	_	Prom_549	ENSMUST00000151512	0.384246	ts	4.04076	0.311208	EScepA	33.811	0.174825	Yes			NA	NA	No	None
ENST00000478823	ENSG00000163714	U2SURP	OLAP	337	0	_	Prom_435	TCONS_00232801	0.572171	lv	2.46173	0.281572	K562	38.1476	-0.309783	No			NA	NA	No	None
ENST00000479039	ENSG00000114487	MORC1	US-AS	18699	0	_	Prom_423	AK078896#2643	0.624655	lv	6.13739	0.808297	ts	3.18421	-0.307024	No		CHOL|COAD|STAD	NA	NA	No	None
ENST00000479076	ENSG00000132676	DAP3	OLAP	6	0	_	Prom_43	ENSMUST00000172790,ENSMUST00000188259	0.324632	GM12878	0.78792	0.274026	lv	90.5228	-0.342657	No	BRCA|CHOL|LIHC	KICH|SKCM	NA	NA	No	None
ENST00000479766	ENSG00000005073	HOXA11	US-AS	2595	0	_	Prom_559	ENSMUST00000154027	0.792031	Hsmm	0.310088	0.604009	Hsmm	1.21461	0.776151	Yes	PRAD	CESC|UCEC	MU40344552|SKCA-BR|1|66|0.01515|T>C	NA	No	None
ENST00000480052	ENSG00000082497	SERTAD4	Asense	1249	0	_	Prom_58	TCONS_00006917	0.595669	Hsmm	3.8429	0.515656	Hsmm	1.43922	0.511923	No	BRCA|SARC	CESC|READ|STAD|UCEC	NA	NA	No	None
ENST00000480309	ENSG00000119509	INVS	OLAP	3	0	_	Prom_633	ENSMUST00000151762	0.363695	ESnupA	0.519658	0.284723	ESnupA	4.19864	0.388792	No	ESCA|GBM|HNSC|SARC	CHOL|KICH|KIRP|THYM	NA	NA	No	None
ENST00000480591	ENSG00000181072	CHRM2	OLAP	0	0	_	Prom_582	ENSMUST00000169004	0.840764	ht	2.85391	0.570112	ht	7.27621	0.416844	No		BLCA|READ|STAD	NA	NA	No	None
ENST00000480872	ENSG00000120075	HOXB5	Asense	3481	0	_	Prom_272	ENSMUST00000150698	1	kd	3.99833	0.471858	kd	6.28865	0.512785	Yes	UCEC	KICH|KIRC|KIRP	"MU2365971|LINC-JP|1|244|0.00410,THCA-SA|1|15|0.06667|C>G",MU28973245|CESC-US|1|194|0.00515|G>T,MU28973251|CESC-US|1|194|0.00515|C>T,MU29955511|LICA-FR|1|240|0.00417|C>A,MU43475580|MELA-AU|1|183|0.00546|G>A,MU4719860|LGG-US|1|283|0.00353|G>A,MU49422686|LUSC-KR|1|66|0.01515|C>T,MU62875936|LUSC-KR|1|66|0.01515|G>A,MU63130647|MELA-AU|1|183|0.00546|C>T	MU2369747|LINC-JP|1|244|0.00410|T>C,MU2369747|LINC-JP|1|244|0.00410|T>C,MU30230288|PACA-CA|1|227|0.00441|->TC,MU31194748|PACA-CA|1|227|0.00441|->A,MU46364866|COCA-CN|3|187|0.01604|A>G,MU47705488|COCA-CN|1|187|0.00535|A>G,MU63370712|COCA-CN|1|187|0.00535|A>G,MU63370712|COCA-CN|1|187|0.00535|A>G	No	None
ENST00000480904	ENSG00000168137	SETD5	BIDIR	582	0	_	Prom_409	ENSMUST00000124246	0.327134	br	4.57518	0.297555	ESnupA	61.8728	-0.322242	No	BLCA	KIRC|THYM	NA	NA	No	None
ENST00000481221	ENSG00000168137	SETD5	BIDIR	140	0	_	Prom_409	ENSMUST00000124246	0.368315	EScypA	7.10806	0.297555	ESnupA	61.8728	0.00725114	No	BLCA	KIRC|THYM	NA	NA	No	None
ENST00000481312	ENSG00000163638	ADAMTS9	Asense	2552	0	_	Prom_417	ENSMUST00000181121,ENSMUST00000181145,ENSMUST00000181840	0.466988	kd	1.20079	0.447119	ht	21.7525	0.923502	Yes	CHOL|GBM|KIRC|PCPG|SKCM|THCA	BRCA|CESC|KICH|STAD|UCEC	MU36736687|SKCA-BR|1|66|0.01515|G>A,MU37414265|SKCA-BR|1|66|0.01515|G>A,MU8384087|PACA-AU|1|391|0.00256|T>G	MU27021129|LAML-KR|1|107|0.00935|A>T,MU27021129|LAML-KR|1|107|0.00935|A>T,MU36736687|SKCA-BR|1|66|0.01515|G>A,MU43338680|PACA-CA|1|227|0.00441|A>T,MU43338680|PACA-CA|1|227|0.00441|A>T,MU43338680|PACA-CA|1|227|0.00441|A>T,MU43338680|PACA-CA|1|227|0.00441|A>T,MU43975978|CLLE-ES|1|218|0.00459|G>A	No	None
ENST00000481598	ENSG00000181072	CHRM2	OLAP	0	0	_	Prom_582	ENSMUST00000169004	1	EScepA	0.0328324	0.570112	ht	7.27621	-0.0439799	No		BLCA|READ|STAD	NA	NA	No	None
ENST00000481877	ENSG00000196456	ZNF775	DS-S	26107	0	_	Prom_586	ENSMUST00000095938	0.473544	cb	1.48433	0.299568	EScypA	11.0084	-0.391521	No	CHOL|KICH|LIHC|READ|THYM	ESCA|GBM|THYM	NA	NA	No	PF00096.25
ENST00000482467	ENSG00000122482	ZNF644	OLAP	252	0	_	Prom_31	ENSMUST00000142391	0.410805	ts	2.33797	0.286171	Hsmm	9.8201	-0.478885	No	ESCA|SARC|STAD	THCA	NA	NA	No	None
ENST00000482692	ENSG00000146592	CREB5	OLAP	11	0	_	Prom_562	TCONS_00184864	0.430384	ht	1.82846	0.356218	br	11.7871	0.658495	Yes	CHOL|KIRP|SARC	BLCA	NA	NA	No	None
ENST00000483218	ENSG00000168505	GBX2	Asense	545	0	_	Prom_370	ENSMUST00000173856	NA	NA	NA	0.631579	Hsmm	2.71667	NA	Yes			MU29890638|LICA-FR|1|240|0.00417|C>A,MU29890638|LICA-FR|1|240|0.00417|C>A,MU3883303|PACA-AU|1|391|0.00256|C>G,MU3883303|PACA-AU|1|391|0.00256|C>G,MU47061534|MELA-AU|1|183|0.00546|C>T	NA	No	None
ENST00000483933	ENSG00000172461	FUT9	OLAP	0	0	_	Prom_535	ENSMUST00000149875	0.58617	ESnupA	0.127436	0.511701	cb	14.9429	0.609137	No		ESCA|GBM	NA	NA	No	None
ENST00000484236	ENSG00000138771	SHROOM3	OLAP	151213	0	_	Prom_461	ENSMUST00000172849	0.679835	cb	0.257857	0.419974	EScepA	0.265561	-0.258827	No	CHOL|STAD	COAD	NA	NA	No	None
ENST00000484608	ENSG00000198843	SELT	BIDIR	110	0	_	Prom_437	TCONS_00144131	0.416188	cb	0.462941	0.269682	EScepA	81.8942	-0.0704243	No			NA	NA	No	None
ENST00000484909	ENSG00000152689	RASGRP3	OLAP	2	0	_	Prom_319	TCONS_00097058	0.636886	GM12878	1.93593	0.364519	GM12878	18.1653	0.630764	No	KIRC	GBM|LUSC|PAAD	NA	NA	No	None
ENST00000485035	ENSG00000181449	SOX2	US-S	101383	0	_	Prom_443	TCONS_00138883	1	EScypA	0.188518	0.373068	EScepA	112.733	0.400099	No		GBM	NA	NA	No	None
ENST00000485174	ENSG00000163638	ADAMTS9	Asense	2576	0	_	Prom_417	ENSMUST00000181121,ENSMUST00000181145,ENSMUST00000181840	0.468395	br	0.295092	0.447119	ht	21.7525	0.608492	Yes	CHOL|GBM|KIRC|PCPG|SKCM|THCA	BRCA|CESC|KICH|STAD|UCEC	MU36736687|SKCA-BR|1|66|0.01515|G>A,MU37414265|SKCA-BR|1|66|0.01515|G>A,MU8384087|PACA-AU|1|391|0.00256|T>G	MU27021129|LAML-KR|1|107|0.00935|A>T,MU27021129|LAML-KR|1|107|0.00935|A>T,MU36736687|SKCA-BR|1|66|0.01515|G>A,MU43338680|PACA-CA|1|227|0.00441|A>T,MU43338680|PACA-CA|1|227|0.00441|A>T,MU43338680|PACA-CA|1|227|0.00441|A>T,MU43338680|PACA-CA|1|227|0.00441|A>T,MU43975978|CLLE-ES|1|218|0.00459|G>A	No	None
ENST00000485549	ENSG00000125122	LRRC29	OLAP	35	0	_	Prom_245	TCONS_00220578	0.438028	ts	1.37787	0.329976	lv	5.05778	0.704738	No	KICH|KIRP|PCPG|THCA	SARC	NA	NA	No	PF12937.6
ENST00000485780	ENSG00000138771	SHROOM3	OLAP	151186	0	_	Prom_461	ENSMUST00000172849	0.4758	cb	0.193025	0.419974	EScepA	0.265561	0.0460885	No	CHOL|STAD	COAD	NA	NA	No	None
ENST00000486015	ENSG00000165655	ZNF503	BIDIR	990	0	_	Prom_80	TCONS_00066227,TCONS_00066228	0.785588	lv	0.326859	0.378562	kd	20.7986	0.462299	Yes	KICH|LUSC|THYM	KIRC|KIRP|PCPG	NA	MU63182169|MELA-AU|1|183|0.00546|G>A	No	None
ENST00000486489	ENSG00000115363	EVA1A	OLAP	6	0	_	Prom_337	ENSMUST00000150691	0.442861	lv	6.96315	0.444754	lv	69.8416	0.733649	Yes	SKCM|THCA	CHOL|KICH|LIHC|LUSC	NA	NA	No	None
ENST00000487084	ENSG00000146776	ATXN7L1	BIDIR	191	0	_	Prom_575	ENSMUST00000145769	0.356086	ESnupA	2.04951	0.358164	ts	13.1485	0.658495	Yes	KIRC|KIRP|PCPG	ESCA|THCA	NA	MU50973792|MELA-AU|2|183|0.01093|G>A,MU825952|LINC-JP|1|244|0.00410,SKCA-BR|1|66|0.01515|C>T,MU825952|LINC-JP|1|244|0.00410,SKCA-BR|1|66|0.01515|C>T	No	None
ENST00000487849	ENSG00000120075	HOXB5	Asense	1642	0	_	Prom_272	ENSMUST00000140952	0.817716	kd	0.983016	0.471858	kd	6.28865	0.813237	Yes	UCEC	KICH|KIRC|KIRP	"MU2365971|LINC-JP|1|244|0.00410,THCA-SA|1|15|0.06667|C>G",MU28973245|CESC-US|1|194|0.00515|G>T,MU28973251|CESC-US|1|194|0.00515|C>T,MU29955511|LICA-FR|1|240|0.00417|C>A,MU43475580|MELA-AU|1|183|0.00546|G>A,MU4719860|LGG-US|1|283|0.00353|G>A,MU49422686|LUSC-KR|1|66|0.01515|C>T,MU62875936|LUSC-KR|1|66|0.01515|G>A,MU63130647|MELA-AU|1|183|0.00546|C>T	MU2369747|LINC-JP|1|244|0.00410|T>C,MU2369747|LINC-JP|1|244|0.00410|T>C,MU30230288|PACA-CA|1|227|0.00441|->TC,MU31194748|PACA-CA|1|227|0.00441|->A,MU46364866|COCA-CN|3|187|0.01604|A>G,MU47705488|COCA-CN|1|187|0.00535|A>G,MU63370712|COCA-CN|1|187|0.00535|A>G,MU63370712|COCA-CN|1|187|0.00535|A>G	No	None
ENST00000487977	ENSG00000117335	CD46	DS-AS	70647	0	_	Prom_56	ENSMUST00000181273	0.815737	ts	0.878652	0.276415	lv	70.6737	0.208023	Yes	PCPG	ESCA	MU65897903|BRCA-EU|1|560|0.00179|G>A	NA	No	None
ENST00000488315	ENSG00000171130	ATP6V0E2	BIDIR	133	0	_	Prom_585	ENSMUST00000180937	0.534457	br	0.832038	0.300973	br	220.066	0.340803	No	GBM|KICH|PCPG	THCA	NA	NA	No	None
ENST00000488663	ENSG00000181722	ZBTB20	OLAP	6	0	_	Prom_424	ENSMUST00000126354	0.505397	lv	0.338983	0.575849	ts	13.9787	-0.0526316	No		ESCA|STAD	NA	NA	No	None
ENST00000489103	ENSG00000127124	HIVEP3	OLAP	117218	0	_	Prom_18	BC049859#4717	0.359917	ht	0.598067	0.42488	cb	3.13361	0.47673	No	ESCA	SKCM	NA	NA	No	None
ENST00000489583	ENSG00000137074	APTX	OLAP	125	0	_	Prom_626	ENSMUST00000181475	0.442756	ht	0.266869	0.269738	lv	17.1498	0.0783789	No	SARC|THYM	KICH	NA	NA	No	None
ENST00000489616	ENSG00000168137	SETD5	BIDIR	980	0	_	Prom_409	ENSMUST00000124246	0.324483	EScypA	3.7949	0.297555	ESnupA	61.8728	0.654992	No	BLCA	KIRC|THYM	NA	NA	No	None
ENST00000490005	ENSG00000181449	SOX2	US-S	12330	0	_	Prom_444	AK039272#4155	0.452611	ESnupA	0.221675	0.373068	EScepA	112.733	0.392438	Yes		GBM	NA	NA	No	None
ENST00000490690	ENSG00000138771	SHROOM3	OLAP	151040	0	_	Prom_461	ENSMUST00000172849	0.497627	lv	0.727149	0.419974	EScepA	0.265561	0.549718	No	CHOL|STAD	COAD	NA	NA	No	None
ENST00000490945	ENSG00000198843	SELT	BIDIR	50	0	_	Prom_437	TCONS_00144131	0.434212	cb	0.172853	0.269682	EScepA	81.8942	-0.593441	No			NA	NA	No	None
ENST00000491282	ENSG00000181449	SOX2	OLAP	101400	0	_	Prom_443	TCONS_00138883	NA	NA	NA	0.373068	EScepA	112.733	NA	No		GBM	NA	NA	No	None
ENST00000491442	ENSG00000127124	HIVEP3	OLAP	38	0	_	Prom_17	ENSMUST00000136547,ENSMUST00000143837	0.53102	cb	1.22066	0.42488	cb	3.13361	0.545013	No	ESCA	SKCM	NA	NA	No	None
ENST00000491636	ENSG00000114279	FGF12	OLAP	12	0	_	Prom_447	TCONS_00088926	0.476317	ht	9.47559	0.399515	ht	161.344	0.754118	No		GBM	NA	NA	No	None
ENST00000491664	ENSG00000196456	ZNF775	DS-S	26402	0	_	Prom_586	ENSMUST00000154570	0.362503	ESnupA	6.07077	0.299568	EScypA	11.0084	0.671329	No	CHOL|KICH|LIHC|READ|THYM	ESCA|GBM|THYM	NA	NA	No	PF00096.25
ENST00000491756	ENSG00000159086	PAXBP1	BIDIR	315	0	_	Prom_393	ENSMUST00000147848	0.572985	ts	0.419686	0.308993	cb	10.6652	0.241307	No	GBM	KICH|KIRC	NA	NA	No	None
ENST00000492070	ENSG00000081087	OSTM1	OLAP	14	0	_	Prom_539	ENSMUST00000147899	0.524957	br	0.364647	0.291368	ht	7.71228	0.26619	No	KIRC		NA	NA	No	None
ENST00000492335	ENSG00000133019	CHRM3	US-S	242153	0	_	Prom_64	AK051841#1511	0.397613	ESnupA	0.965974	0.377913	ESnupA	3.69494	0.722534	Yes	STAD	ESCA|GBM|STAD	MU44357610|LUSC-KR|1|66|0.01515|G>A,MU46248228|MELA-AU|1|183|0.00546|G>A	NA	No	None
ENST00000492337	ENSG00000181449	SOX2	OLAP	101561	0	_	Prom_443	TCONS_00138883	0.594743	cb	1.30327	0.373068	EScepA	112.733	0.400869	No		GBM	NA	NA	No	None
ENST00000492601	ENSG00000198964	SGMS1	OLAP	74232	0	_	Prom_74	AK156209#3396	0.394355	K562	0.642415	0.278372	lv	6.91282	0.413315	Yes			NA	NA	No	None
ENST00000492897	ENSG00000120075	HOXB5	Asense	1649	0	_	Prom_272	ENSMUST00000140952	1	ts	0.141169	0.471858	kd	6.28865	0.233084	Yes	UCEC	KICH|KIRC|KIRP	"MU2365971|LINC-JP|1|244|0.00410,THCA-SA|1|15|0.06667|C>G",MU28973245|CESC-US|1|194|0.00515|G>T,MU28973251|CESC-US|1|194|0.00515|C>T,MU29955511|LICA-FR|1|240|0.00417|C>A,MU43475580|MELA-AU|1|183|0.00546|G>A,MU4719860|LGG-US|1|283|0.00353|G>A,MU49422686|LUSC-KR|1|66|0.01515|C>T,MU62875936|LUSC-KR|1|66|0.01515|G>A,MU63130647|MELA-AU|1|183|0.00546|C>T	MU2369747|LINC-JP|1|244|0.00410|T>C,MU2369747|LINC-JP|1|244|0.00410|T>C,MU30230288|PACA-CA|1|227|0.00441|->TC,MU31194748|PACA-CA|1|227|0.00441|->A,MU46364866|COCA-CN|3|187|0.01604|A>G,MU47705488|COCA-CN|1|187|0.00535|A>G,MU63370712|COCA-CN|1|187|0.00535|A>G,MU63370712|COCA-CN|1|187|0.00535|A>G	No	None
ENST00000493825	ENSG00000163714	U2SURP	OLAP	57	0	_	Prom_435	TCONS_00232801	0.507165	lv	13.9419	0.281572	K562	38.1476	-0.591564	No			NA	NA	No	None
ENST00000494138	ENSG00000143373	ZNF687	Asense	263	0	_	Prom_39	ENSMUST00000128160	0.373524	GM12878	2.1841	0.288804	EScepA	19.9291	-0.218315	No	CESC|LIHC	KIRC|KIRP	NA	NA	No	None
ENST00000494680	ENSG00000168137	SETD5	BIDIR	175	0	_	Prom_409	ENSMUST00000124246	0.325806	Hsmm	1.26578	0.297555	ESnupA	61.8728	-0.0980737	No	BLCA	KIRC|THYM	NA	NA	No	None
ENST00000494911	ENSG00000184937	WT1	Asense	18	0	_	Prom_100	ENSMUST00000172701,ENSMUST00000174870	0.519475	K562	0.692149	0.435031	ts	33.3913	0.81545	No		CESC|UCEC	NA	NA	No	None
ENST00000494915	ENSG00000121871	SLITRK3	US-AS	9871	0	_	Prom_439	ENSMUST00000192642	0.54068	cb	0.0954163	0.409142	br	5.66354	0.644213	No	BLCA|ESCA|LUSC|THYM		NA	NA	No	None
ENST00000495032	ENSG00000105991	HOXA1	Asense	328	0	_	Prom_554	TCONS_00184800	0.482897	lv	13.0629	0.480041	Hsmm	0.908911	0.595337	Yes	BLCA|GBM|KIRP	KICH|PCPG	"MU37239|KIRC-US|2|404|0.00495,SKCM-US|1|335|0.00299|CGA>-",MU163206|COAD-US|1|216|0.00463|G>-,MU1860223|UCEC-US|1|246|0.00407|G>A,MU1959993|UCEC-US|1|246|0.00407|T>C,MU29595746|COCA-CN|1|187|0.00535|G>T,MU4456886|SKCM-US|1|335|0.00299|C>T,MU4551526|THCA-SA|1|15|0.06667|C>T	MU2601194|LINC-JP|1|244|0.00410|A>G	No	None
ENST00000495966	ENSG00000122482	ZNF644	OLAP	200	0	_	Prom_31	ENSMUST00000142391	0.335919	GM12878	1.37512	0.286171	Hsmm	9.8201	-0.0350263	No	ESCA|SARC|STAD	THCA	NA	NA	No	None
ENST00000496733	ENSG00000164180	TMEM161B	BIDIR	181	0	_	Prom_487	ENSMUST00000180894	0.454804	cb	1.01493	0.287738	K562	9.99243	-0.0996599	No	GBM|KIRP|THYM|UCEC	KICH|KIRC	NA	NA	Yes	None
ENST00000497017	ENSG00000177706	FAM20C	US-S	18049	0	_	Prom_548	ENSMUST00000193602	0.684944	kd	1.23821	0.337936	kd	39.8545	0.616068	No			NA	NA	No	None
ENST00000497374	ENSG00000196542	SPTSSB	OLAP	16	0	_	Prom_438	TCONS_00144436	0.507881	ESnupA	1.60088	0.369538	cb	46.6552	0.753898	No	BLCA		NA	NA	No	None
ENST00000498199	ENSG00000168137	SETD5	BIDIR	990	0	_	Prom_409	ENSMUST00000124246	0.48919	GM12878	1.6534	0.297555	ESnupA	61.8728	-0.0208023	No	BLCA	KIRC|THYM	NA	NA	No	None
ENST00000498226	ENSG00000181449	SOX2	OLAP	101395	0	_	Prom_443	TCONS_00138883	0.548084	br	0.209904	0.373068	EScepA	112.733	0.268132	No		GBM	NA	NA	No	None
ENST00000498432	ENSG00000163421	PROK2	US-S	315097	0	_	Prom_419	TCONS_00190989	0.660015	GM12878	0.309292	0.608767	ts	11.9688	-0.339621	No	PCPG|SARC	PAAD|SKCM	NA	NA	No	None
ENST00000498441	ENSG00000092068	SLC7A8	BIDIR	1693	0	_	Prom_182	TCONS_00067601	NA	NA	NA	0.315882	kd	166.357	NA	Yes			MU28748937|PACA-CA|1|227|0.00441|A>T	NA	No	None
ENST00000498487	ENSG00000128606	LRRC17	OLAP	5	0	_	Prom_573	AK014767#4904	0.737533	Hsmm	11.0628	0.471014	Hsmm	318.03	0.203032	No	SARC		NA	NA	No	None
ENST00000498616	ENSG00000121871	SLITRK3	US-AS	9852	0	_	Prom_439	ENSMUST00000192642	0.676167	br	0.534259	0.409142	br	5.66354	0.00924382	No	BLCA|ESCA|LUSC|THYM		NA	NA	No	None
ENST00000498732	ENSG00000134595	SOX3	US-AS	204276	0	_	Prom_663	ENSMUST00000144853	0.622149	cb	8.00134	0.397949	EScepA	6.72959	0.241586	No	PCPG	GBM	NA	NA	No	None
ENST00000499006	ENSG00000100749	VRK1	DS-AS	1125237	0	_	Prom_204	ENSMUST00000124395	0.488189	kd	0.62176	0.322898	K562	29.0721	-0.58485	No	GBM|KIRC	KICH|THYM	NA	NA	No	None
ENST00000499194	ENSG00000166199	ALKBH3	Asense	31165	0	_	Prom_105	ENSMUST00000028621	0.538533	ESnupA	0.106409	0.285149	kd	8.80118	0.00832092	No	STAD	ESCA	NA	NA	No	None
ENST00000499322	ENSG00000109586	GALNT7	Asense	345	0	_	Prom_474	TCONS_00215022,TCONS_00215024	0.334796	cb	0.576969	0.30017	Hsmm	25.1705	0.258741	Yes	PRAD|THCA	THYM	NA	NA	No	None
ENST00000499326	ENSG00000104064	GABPB1	BIDIR	144	0	_	Prom_214	ENSMUST00000182590	0.373813	lv	2.57905	0.321835	EScepA	60.3025	-0.619966	Yes	GBM|SARC	THYM	NA	NA	Yes	None
ENST00000499583	ENSG00000164330	EBF1	BIDIR	920	0	_	Prom_511	ENSMUST00000191765	0.482477	ht	0.309747	0.418365	cb	11.312	0.701179	Yes	GBM|KIRC|PCPG|SARC	BRCA|CESC|THYM	MU39419628|SKCA-BR|1|66|0.01515|C>T	MU2589702|LINC-JP|1|244|0.00410|G>A,MU43165178|MELA-AU|1|183|0.00546|G>A,MU61638276|MELA-AU|1|183|0.00546|G>A	No	None
ENST00000499624	ENSG00000104064	GABPB1	BIDIR	58	0	MIR4712	Prom_214	ENSMUST00000182590	0.366325	EScypA	4.77247	0.321835	EScepA	60.3025	0.468531	Yes	GBM|SARC	THYM	NA	NA	Yes	None
ENST00000499642	ENSG00000179041	RRS1	BIDIR	50	0	_	Prom_603	TCONS_00007123	0.392979	kd	0.225124	0.284972	EScypA	24.0942	-0.171629	Yes			MU42215449|MELA-AU|1|183|0.00546|CC>TT	MU42215449|MELA-AU|1|183|0.00546|CC>TT,MU42215449|MELA-AU|1|183|0.00546|CC>TT	No	None
ENST00000499662	ENSG00000139515	PDX1	Asense	1385	0	_	Prom_163	ENSMUST00000174285	1	ts	0.390398	0.54528	ts	0.263962	0.571605	No	COAD|READ|STAD		NA	NA	No	None
ENST00000500179	ENSG00000168772	CXXC4	Asense	3930	0	_	Prom_465	ENSMUST00000180471,ENSMUST00000181952	0.537274	br	0.214242	0.40515	br	0.665296	0.740912	No	KICH|PCPG	GBM|THCA	NA	NA	No	None
ENST00000500197	ENSG00000081189	MEF2C	DS-S	230743	0	MIR9-2	Prom_489	ENSMUST00000182701	0.678231	cb	1.09807	0.329553	br	55.5919	0.290281	Yes	GBM		MU34469869|ESAD-UK|1|119|0.00840|A>C,MU61980176|MELA-AU|1|183|0.00546|C>T	MU29028749|CESC-US|1|194|0.00515|G>A,MU41457238|MELA-AU|1|183|0.00546|G>A,MU43005629|LICA-FR|1|240|0.00417|T>C,MU4697353|PRAD-US|3|256|0.01172|GAG>-,MU4697353|PRAD-US|3|256|0.01172|GAG>-,MU4697353|PRAD-US|3|256|0.01172|GAG>-,MU4697353|PRAD-US|3|256|0.01172|GAG>-,MU4697353|PRAD-US|3|256|0.01172|GAG>-,MU4697353|PRAD-US|3|256|0.01172|GAG>-,MU56166063|MELA-AU|1|183|0.00546|C>T	No	None
ENST00000500370	ENSG00000182512	GLRX5	Asense	208	0	_	Prom_201	TCONS_00053242	NA	NA	NA	0.287811	lv	114.275	NA	Yes	BLCA	PAAD|PCPG|SKCM|THYM	MU3328635|LIRI-JP|1|260|0.00385|C>A	NA	Yes	None
ENST00000500610	ENSG00000198673	FAM19A2	OLAP	416	0	_	Prom_145	TCONS_00022046	0.799704	K562	2.05961	0.479635	br	17.8066	0.201937	No		GBM	NA	NA	No	None
ENST00000500689	ENSG00000197380	DACT3	BIDIR	339	0	_	Prom_310	ENSMUST00000181501	0.66331	ts	2.32618	0.370614	br	23.4375	0.348055	Yes	SARC	CESC|GBM	MU59711900|MELA-AU|1|183|0.00546|CC>TT	NA	No	None
ENST00000500698	ENSG00000133789	SWAP70	DS-AS	95457	0	_	Prom_97	TCONS_00208620	0.595179	ts	0.239141	0.296307	GM12878	19.3724	-0.00917895	Yes	CHOL|KICH		NA	NA	No	None
ENST00000500741	ENSG00000111786	SRSF9	US-S	26147	0	_	Prom_156	ENSMUST00000124378,ENSMUST00000144202,ENSMUST00000148916	0.33589	ts	39.6473	0.269072	ts	157.436	0.0769231	No	BRCA|CESC|CHOL|GBM|UCEC	KICH|SARC	NA	NA	Yes	None
ENST00000501011	ENSG00000137502	RAB30	BIDIR	142	0	_	Prom_117	ENSMUST00000147198	1	EScepA	0.126383	0.319316	GM12878	16.4641	-0.393042	Yes	UCEC		MU1145712|LIRI-JP|1|260|0.00385|G>T	NA	No	None
ENST00000501133	ENSG00000109332	UBE2D3	Asense	10	0	_	Prom_464	ENSMUST00000181619,ENSMUST00000182865	0.302131	ht	6.36105	0.265514	ht	264.646	0.0909091	Yes	CESC	COAD|PCPG|READ	NA	MU34867150|SKCA-BR|1|66|0.01515|T>C	Yes	None
ENST00000501259	ENSG00000087258	GNAO1	BIDIR	295	0	_	Prom_244	ENSMUST00000181864	0.430712	ts	0.35015	0.365002	br	227.616	0.543835	No	GBM|PCPG|SARC|SKCM	CHOL|GBM|READ|STAD	NA	NA	No	None
ENST00000501280	ENSG00000164576	SAP30L	BIDIR	106	0	_	Prom_509	ENSMUST00000152790	0.367537	EScypA	0.840301	0.284782	ts	7.5065	-0.535903	Yes	LUAD|STAD	ESCA	NA	NA	No	None
ENST00000501300	ENSG00000127325	BEST3	US-S	39086	0	_	Prom_148	TCONS_00021847	0.706738	ts	4.98449	0.484491	cb	3.68135	0.167955	No			NA	NA	No	None
ENST00000501387	ENSG00000127325	BEST3	US-S	39092	0	_	Prom_148	TCONS_00021847	0.929643	ts	1.60431	0.484491	cb	3.68135	0.286919	No			NA	NA	No	None
ENST00000501715	ENSG00000164180	TMEM161B	BIDIR	166	0	_	Prom_487	ENSMUST00000180894	0.688173	cb	1.29494	0.287738	K562	9.99243	-0.054586	No	GBM|KIRP|THYM|UCEC	KICH|KIRC	NA	NA	Yes	None
ENST00000501869	ENSG00000164180	TMEM161B	BIDIR	80	0	_	Prom_487	ENSMUST00000180894	0.574145	ts	0.443217	0.287738	K562	9.99243	0.278751	No	GBM|KIRP|THYM|UCEC	KICH|KIRC	NA	NA	Yes	None
ENST00000501976	ENSG00000164032	H2AFZ	BIDIR	134	0	_	Prom_463	TCONS_00147338	0.63701	ts	0.613581	0.288563	K562	413.642	-0.553658	Yes	PCPG|SARC	GBM|SKCM	MU47546035|MELA-AU|1|183|0.00546|G>A	NA	No	None
ENST00000502066	ENSG00000176842	IRX5	US-AS	2065	0	_	Prom_243	ENSMUST00000034183	0.396231	ts	35.398	0.418058	ht	8.37853	0.75354	Yes	BRCA|CESC|KIRP	KICH	MU1546437|MALY-DE|1|44|0.02273|G>A	MU59913470|MELA-AU|1|183|0.00546|G>A	No	None
ENST00000502125	ENSG00000185551	NR2F2	Asense	1424	0	_	Prom_230	ENSMUST00000189966	0.491397	K562	0.444113	0.310872	ts	54.3933	0.804876	Yes	CHOL|GBM|KIRC	CESC|ESCA|KICH|UCEC	NA	MU30480316|PACA-CA|1|227|0.00441|T>C,MU30480316|PACA-CA|1|227|0.00441|T>C,MU30480316|PACA-CA|1|227|0.00441|T>C	No	None
ENST00000502187	ENSG00000100749	VRK1	DS-AS	1125223	0	_	Prom_204	ENSMUST00000124395	0.50331	ht	0.472004	0.322898	K562	29.0721	-0.395244	No	GBM|KIRC	KICH|THYM	NA	NA	No	None
ENST00000502334	ENSG00000164107	HAND2	BIDIR	228	0	_	Prom_476	ENSMUST00000189169	0.719678	ht	3.45235	0.490879	ht	47.0609	0.707272	No	PCPG	CESC|STAD	NA	NA	No	None
ENST00000502344	ENSG00000163145	C1QTNF7	Asense	126	0	_	Prom_450	ENSMUST00000152116	NA	NA	NA	0.425398	ts	1.31143	NA	No	PAAD|SARC	LUSC|UCEC	NA	NA	No	None
ENST00000502457	ENSG00000070193	FGF10	Asense	66	0	_	Prom_481	ENSMUST00000144680	0.491867	ts	0.181077	0.496303	ht	2.12918	0.297668	No			NA	NA	No	None
ENST00000502645	ENSG00000118985	ELL2	Asense	71	0	_	Prom_495	AK006620#1760	0.746043	Hsmm	0.59812	0.300545	Hsmm	36.3985	0.229474	Yes	PCPG		MU57179964|MELA-AU|1|183|0.00546|C>T	MU8377786|OV-AU|1|93|0.01075|C>A	No	None
ENST00000502764	ENSG00000173917	HOXB2	BIDIR	1702	0	_	Prom_271	TCONS_00041997	0.383268	Hsmm	3.72794	0.388981	K562	22.2087	0.848594	Yes			"MU2365971|LINC-JP|1|244|0.00410,THCA-SA|1|15|0.06667|C>G",MU28973245|CESC-US|1|194|0.00515|G>T,MU28973251|CESC-US|1|194|0.00515|C>T,MU29955511|LICA-FR|1|240|0.00417|C>A,MU43475580|MELA-AU|1|183|0.00546|G>A,MU4719860|LGG-US|1|283|0.00353|G>A,MU49422686|LUSC-KR|1|66|0.01515|C>T,MU62875936|LUSC-KR|1|66|0.01515|G>A,MU63130647|MELA-AU|1|183|0.00546|C>T	MU2369747|LINC-JP|1|244|0.00410|T>C,MU2369747|LINC-JP|1|244|0.00410|T>C,MU30230288|PACA-CA|1|227|0.00441|->TC,MU31194748|PACA-CA|1|227|0.00441|->A,MU46364866|COCA-CN|3|187|0.01604|A>G,MU47705488|COCA-CN|1|187|0.00535|A>G,MU63370712|COCA-CN|1|187|0.00535|A>G,MU63370712|COCA-CN|1|187|0.00535|A>G	No	None
ENST00000502896	ENSG00000164107	HAND2	BIDIR	228	0	_	Prom_476	ENSMUST00000189169	0.766847	ht	1.68323	0.490879	ht	47.0609	0.766564	No	PCPG	CESC|STAD	NA	NA	No	None
ENST00000502941	ENSG00000164107	HAND2	BIDIR	228	0	_	Prom_476	ENSMUST00000189169	0.589726	ht	1.58676	0.490879	ht	47.0609	0.662122	No	PCPG	CESC|STAD	NA	NA	No	None
ENST00000503134	ENSG00000175745	NR2F1	US-AS	2304	0	_	Prom_493	ENSMUST00000123998,ENSMUST00000134705	0.44826	br	0.962186	0.363042	br	33.5707	0.811881	Yes	SKCM|THCA	CESC|GBM|KICH|PCPG|UCEC	MU5944575|PACA-AU|1|391|0.00256|A>G	MU60579224|MELA-AU|1|183|0.00546|C>T	No	None
ENST00000503198	ENSG00000164107	HAND2	BIDIR	229	0	_	Prom_476	ENSMUST00000189169	0.799031	ht	3.17509	0.490879	ht	47.0609	0.904933	No	PCPG	CESC|STAD	NA	NA	No	None
ENST00000503309	ENSG00000164107	HAND2	BIDIR	245	0	_	Prom_476	ENSMUST00000189169	0.688186	ht	0.960227	0.490879	ht	47.0609	0.626032	No	PCPG	CESC|STAD	NA	NA	No	None
ENST00000503474	ENSG00000164107	HAND2	BIDIR	233	0	_	Prom_476	ENSMUST00000189169	0.842464	ht	11.1467	0.490879	ht	47.0609	0.904933	No	PCPG	CESC|STAD	NA	NA	No	None
ENST00000503496	ENSG00000159248	GJD2	BIDIR	118	0	_	Prom_208	ENSMUST00000131299,ENSMUST00000135729,ENSMUST00000143993	0.493564	Hsmm	0.566316	0.404324	br	0.472335	0.278195	No		BLCA|SARC	NA	NA	No	None
ENST00000503525	ENSG00000100721	TCL1A	US-AS	162575	0	_	Prom_202	ENSMUST00000180503	0.374238	EScepA	8.62079	0.469545	GM12878	54.8645	0.258355	No	KIRP	GBM|UCEC	NA	NA	No	None
ENST00000503611	ENSG00000164125	FAM198B	BIDIR	373	0	_	Prom_472	ENSMUST00000195082	0.442532	ht	4.35829	0.370173	ht	19.0017	0.686083	Yes	KICH	PCPG|UCEC	NA	NA	No	None
ENST00000503685	ENSG00000145675	PIK3R1	DS-S	159045	0	_	Prom_483	ENSMUST00000190179	1	lv	0.283406	0.310318	br	49.0307	0.305699	No			NA	NA	No	None
ENST00000503701	ENSG00000113580	NR3C1	OLAP	72	0	_	Prom_507	TCONS_00107362	0.590482	lv	4.19119	0.298322	GM12878	10.0389	0.0734316	No	KIRP	CHOL|LIHC	NA	NA	No	None
ENST00000504119	ENSG00000100721	TCL1A	US-AS	162195	0	_	Prom_202	ENSMUST00000180503	0.369165	br	5.99384	0.469545	GM12878	54.8645	0.0652174	No	KIRP	GBM|UCEC	NA	NA	No	None
ENST00000504250	ENSG00000090989	EXOC1	US-S	33613	0	_	Prom_459	ENSMUST00000191515	0.583277	K562	0.631189	0.285782	ts	6.61547	0.162258	No			NA	NA	No	PF15277.5
ENST00000504278	ENSG00000123415	SMUG1	DS-S	58039	0	_	Prom_143	TCONS_00081598	0.54618	ts	25.4336	0.290179	lv	40.2471	-0.355306	No			NA	NA	No	None
ENST00000504429	ENSG00000164107	HAND2	BIDIR	1315	0	_	Prom_476	ENSMUST00000189169	0.898353	ht	1.39402	0.490879	ht	47.0609	0.481543	No	PCPG	CESC|STAD	NA	NA	No	None
ENST00000504440	ENSG00000274810	NPHP3-ACAD11	Asense	118	0	_	Prom_429	TCONS_00233207	0.445995	Hsmm	0.317278	0.55583	br	0.295881	-0.258827	Yes	GBM		MU19657651|ESAD-UK|1|119|0.00840|T>C,MU36148057|ESAD-UK|1|119|0.00840|T>G,MU37772682|ESAD-UK|1|119|0.00840|G>-	NA	No	None
ENST00000504474	ENSG00000175745	NR2F1	US-AS	2039	0	_	Prom_493	ENSMUST00000123998	0.463282	br	0.371437	0.363042	br	33.5707	0.384802	Yes	SKCM|THCA	CESC|GBM|KICH|PCPG|UCEC	MU5944575|PACA-AU|1|391|0.00256|A>G	MU60579224|MELA-AU|1|183|0.00546|C>T	No	None
ENST00000504636	ENSG00000164180	TMEM161B	BIDIR	186	0	_	Prom_487	ENSMUST00000180894	0.378013	ESnupA	5.29388	0.287738	K562	9.99243	0.384615	No	GBM|KIRP|THYM|UCEC	KICH|KIRC	NA	NA	Yes	None
ENST00000504670	ENSG00000184432	COPB2	BIDIR	82	0	_	Prom_431	ENSMUST00000190541	0.548272	kd	0.899616	0.276378	Hsmm	82.5997	0.280728	No	CHOL|ESCA|LUSC	THCA	NA	NA	Yes	None
ENST00000504737	ENSG00000017260	ATP2C1	BIDIR	21	0	_	Prom_428	ENSMUST00000188984	0.529273	br	0.278825	0.276531	br	54.946	0.165221	No			NA	NA	No	None
ENST00000504740	ENSG00000164107	HAND2	BIDIR	249	0	_	Prom_476	ENSMUST00000189169	0.805961	ht	2.86297	0.490879	ht	47.0609	0.67275	No	PCPG	CESC|STAD	NA	NA	No	None
ENST00000504769	ENSG00000164180	TMEM161B	BIDIR	166	0	_	Prom_487	ENSMUST00000180894	0.336069	cb	2.30895	0.287738	K562	9.99243	-0.0704243	No	GBM|KIRP|THYM|UCEC	KICH|KIRC	NA	NA	Yes	None
ENST00000504922	ENSG00000164180	TMEM161B	BIDIR	58	0	_	Prom_487	ENSMUST00000180894	0.345339	cb	1.88162	0.287738	K562	9.99243	0.104895	No	GBM|KIRP|THYM|UCEC	KICH|KIRC	NA	NA	Yes	None
ENST00000504972	ENSG00000173917	HOXB2	Asense	1439	0	_	Prom_271	ENSMUST00000147410	0.351996	kd	3.23712	0.388981	K562	22.2087	0.867737	Yes			"MU2365971|LINC-JP|1|244|0.00410,THCA-SA|1|15|0.06667|C>G",MU28973245|CESC-US|1|194|0.00515|G>T,MU28973251|CESC-US|1|194|0.00515|C>T,MU29955511|LICA-FR|1|240|0.00417|C>A,MU43475580|MELA-AU|1|183|0.00546|G>A,MU4719860|LGG-US|1|283|0.00353|G>A,MU49422686|LUSC-KR|1|66|0.01515|C>T,MU62875936|LUSC-KR|1|66|0.01515|G>A,MU63130647|MELA-AU|1|183|0.00546|C>T	MU2369747|LINC-JP|1|244|0.00410|T>C,MU2369747|LINC-JP|1|244|0.00410|T>C,MU30230288|PACA-CA|1|227|0.00441|->TC,MU31194748|PACA-CA|1|227|0.00441|->A,MU46364866|COCA-CN|3|187|0.01604|A>G,MU47705488|COCA-CN|1|187|0.00535|A>G,MU63370712|COCA-CN|1|187|0.00535|A>G,MU63370712|COCA-CN|1|187|0.00535|A>G	No	None
ENST00000504984	ENSG00000164040	PGRMC2	US-AS	166339	0	_	Prom_468	TCONS_00139185	0.447547	ESnupA	0.154361	0.282519	lv	69.8918	-0.55985	Yes	CHOL|KIRC|KIRP		NA	NA	No	None
ENST00000505030	ENSG00000081189	MEF2C	DS-S	230757	0	MIR9-2	Prom_489	ENSMUST00000182701	0.699346	br	1.73768	0.329553	br	55.5919	0.354787	Yes	GBM		MU34469869|ESAD-UK|1|119|0.00840|A>C,MU61980176|MELA-AU|1|183|0.00546|C>T	MU29028749|CESC-US|1|194|0.00515|G>A,MU41457238|MELA-AU|1|183|0.00546|G>A,MU43005629|LICA-FR|1|240|0.00417|T>C,MU4697353|PRAD-US|3|256|0.01172|GAG>-,MU4697353|PRAD-US|3|256|0.01172|GAG>-,MU4697353|PRAD-US|3|256|0.01172|GAG>-,MU4697353|PRAD-US|3|256|0.01172|GAG>-,MU4697353|PRAD-US|3|256|0.01172|GAG>-,MU4697353|PRAD-US|3|256|0.01172|GAG>-,MU56166063|MELA-AU|1|183|0.00546|C>T	No	None
ENST00000505032	ENSG00000164107	HAND2	BIDIR	232	0	_	Prom_476	ENSMUST00000189169	0.727272	ht	0.755622	0.490879	ht	47.0609	0.601929	No	PCPG	CESC|STAD	NA	NA	No	None
ENST00000505058	ENSG00000113580	NR3C1	OLAP	70	0	_	Prom_507	TCONS_00107362	0.557233	lv	51.8644	0.298322	GM12878	10.0389	0.0915301	No	KIRP	CHOL|LIHC	NA	NA	No	None
ENST00000505240	ENSG00000109787	KLF3	Asense	687	0	_	Prom_453	ENSMUST00000180470,ENSMUST00000180799	0.458951	lv	0.254268	0.288002	lv	20.3873	0.133135	Yes	CESC|GBM|PAAD|SARC|STAD	BLCA|COAD|READ	NA	NA	No	None
ENST00000505254	ENSG00000127743	IL17B	US-AS	27601	0	MIR143HG	Prom_508	ENSMUST00000181155,TCONS_00107733	0.572286	ts	0.172841	0.502932	ts	1.64655	0.695661	No	KIRC|SARC	BRCA|CESC|ESCA|STAD	NA	NA	No	None
ENST00000505266	ENSG00000163697	APBB2	OLAP	4	0	_	Prom_454	ENSMUST00000159847	0.593424	kd	0.100106	0.301291	Hsmm	37.5852	-0.440797	Yes	BRCA|HNSC|SARC	BRCA|THCA	NA	NA	No	None
ENST00000505289	ENSG00000138650	PCDH10	BIDIR	201	0	_	Prom_469	TCONS_00143868	0.638337	br	2.05027	0.486104	br	15.2587	0.4964	Yes	PCPG	GBM	NA	MU11209762|LUSC-KR|1|66|0.01515|G>T,MU11209762|LUSC-KR|1|66|0.01515|G>T,MU11209762|LUSC-KR|1|66|0.01515|G>T,MU112899|COAD-US|1|216|0.00463|A>G,MU112899|COAD-US|1|216|0.00463|A>G,MU112899|COAD-US|1|216|0.00463|A>G,MU112899|COAD-US|1|216|0.00463|A>G,MU112899|COAD-US|1|216|0.00463|A>G,MU1834338|UCEC-US|1|246|0.00407|G>T,MU1834338|UCEC-US|1|246|0.00407|G>T,MU2225301|ESAD-UK|1|119|0.00840,BTCA-JP|1|23…	No	None
ENST00000505340	ENSG00000127743	IL17B	US-AS	27687	0	MIR143HG	Prom_508	ENSMUST00000181155,TCONS_00107733	0.537674	kd	0.138392	0.502932	ts	1.64655	0.732776	No	KIRC|SARC	BRCA|CESC|ESCA|STAD	NA	NA	No	None
ENST00000505371	ENSG00000145740	SLC30A5	US-AS	63718	0	_	Prom_484	ENSMUST00000195282	0.672194	ts	0.103396	0.289856	K562	13.533	0.0860091	No	PCPG	KICH	NA	NA	No	None
ENST00000505532	ENSG00000164125	FAM198B	BIDIR	994	0	_	Prom_472	ENSMUST00000195082	0.418112	Hsmm	0.210958	0.370173	ht	19.0017	0.818813	Yes	KICH	PCPG|UCEC	NA	NA	No	None
ENST00000505621	ENSG00000164107	HAND2	BIDIR	228	0	_	Prom_476	ENSMUST00000189169	NA	NA	NA	0.490879	ht	47.0609	NA	No	PCPG	CESC|STAD	NA	NA	No	None
ENST00000505661	ENSG00000123415	SMUG1	DS-S	57941	0	_	Prom_143	TCONS_00081598	0.609241	ts	17.6117	0.290179	lv	40.2471	-0.115702	No			NA	NA	No	None
ENST00000505801	ENSG00000168769	TET2	OLAP	10	0	_	Prom_466	AK155776#4405	0.407419	ts	0.333743	0.347276	GM12878	3.90377	0.137772	Yes	CESC|ESCA|KICH|PCPG	HNSC	NA	NA	No	None
ENST00000505807	ENSG00000111432	FZD10	BIDIR	235	0	_	Prom_162	ENSMUST00000091324	0.632922	cb	0.611678	0.376419	cb	0.682813	0.545525	No	ESCA|LUSC|UCEC	UCEC	NA	NA	No	None
ENST00000505817	ENSG00000164107	HAND2	BIDIR	277	0	_	Prom_476	ENSMUST00000189169	0.757249	ht	15.7082	0.490879	ht	47.0609	0.766188	No	PCPG	CESC|STAD	NA	NA	No	None
ENST00000505873	ENSG00000218336	TENM3	BIDIR	913	0	_	Prom_477	ENSMUST00000186135,ENSMUST00000187946	0.485742	ESnupA	1.04958	0.380317	ESnupA	30.1783	0.681607	No	HNSC|KIRP|SARC|SKCM		NA	NA	No	None
ENST00000505903	ENSG00000159217	IGF2BP1	Asense	81	0	_	Prom_273	ENSMUST00000191263	0.408435	ESnupA	4.25153	0.396771	ESnupA	43.1287	0.881119	Yes			MU52940080|PRAD-UK|1|108|0.00926|G>T	NA	Yes	None
ENST00000506127	ENSG00000145730	PAM	OLAP	29	0	_	Prom_496	TCONS_00010530	0.690018	GM12878	0.0818275	0.313976	ht	303.177	-0.037629	Yes			NA	NA	No	None
ENST00000506431	ENSG00000168269	FOXI1	DS-AS	93229	0	_	Prom_513	TCONS_00030522	1	kd	6.7054	0.902976	kd	24.2525	0.571605	No	KICH		NA	NA	No	None
ENST00000506584	ENSG00000164180	TMEM161B	BIDIR	189	0	_	Prom_487	ENSMUST00000180894	0.404241	lv	2.63808	0.287738	K562	9.99243	0.377059	No	GBM|KIRP|THYM|UCEC	KICH|KIRC	NA	NA	Yes	None
ENST00000506978	ENSG00000081189	MEF2C	DS-S	219274	0	_	Prom_490	ENSMUST00000131907	1	br	0.171433	0.329553	br	55.5919	0.480384	Yes	GBM		MU34469869|ESAD-UK|1|119|0.00840|A>C,MU61980176|MELA-AU|1|183|0.00546|C>T	MU29028749|CESC-US|1|194|0.00515|G>A,MU41457238|MELA-AU|1|183|0.00546|G>A,MU43005629|LICA-FR|1|240|0.00417|T>C,MU4697353|PRAD-US|3|256|0.01172|GAG>-,MU4697353|PRAD-US|3|256|0.01172|GAG>-,MU4697353|PRAD-US|3|256|0.01172|GAG>-,MU4697353|PRAD-US|3|256|0.01172|GAG>-,MU4697353|PRAD-US|3|256|0.01172|GAG>-,MU4697353|PRAD-US|3|256|0.01172|GAG>-,MU56166063|MELA-AU|1|183|0.00546|C>T	No	None
ENST00000507062	ENSG00000164107	HAND2	BIDIR	141	0	_	Prom_476	ENSMUST00000189169	0.520014	ht	1.16018	0.490879	ht	47.0609	0.889057	No	PCPG	CESC|STAD	NA	NA	No	None
ENST00000507091	ENSG00000109787	KLF3	Asense	659	0	_	Prom_453	ENSMUST00000180470,ENSMUST00000180799	0.515914	ht	0.306753	0.288002	lv	20.3873	0.752674	Yes	CESC|GBM|PAAD|SARC|STAD	BLCA|COAD|READ	NA	NA	No	None
ENST00000507190	ENSG00000154277	UCHL1	BIDIR	41	0	_	Prom_455	ENSMUST00000152002,ENSMUST00000177319	0.646566	ts	0.124333	0.311045	EScypA	411.443	-0.0268778	No			NA	NA	No	None
ENST00000507217	ENSG00000113369	ARRDC3	US-AS	699237	0	_	Prom_492	ENSMUST00000187731	NA	NA	NA	0.284499	lv	11.4344	NA	No	KIRC		NA	NA	No	None
ENST00000507269	ENSG00000134987	WDR36	BIDIR	56	0	_	Prom_497	ENSMUST00000181632	NA	NA	NA	0.291415	EScepA	8.67575	NA	Yes			NA	NA	No	None
ENST00000507322	ENSG00000164107	HAND2	BIDIR	228	0	_	Prom_476	ENSMUST00000189169	NA	NA	NA	0.490879	ht	47.0609	NA	No	PCPG	CESC|STAD	NA	NA	No	None
ENST00000507337	ENSG00000198740	ZNF652	Asense	92	0	_	Prom_274	ENSMUST00000155531	0.648085	br	1.01647	0.30276	br	8.86282	-0.179354	Yes			NA	NA	No	None
ENST00000507362	ENSG00000184432	COPB2	BIDIR	85	0	_	Prom_431	ENSMUST00000190541	0.363615	ts	1.22971	0.276378	Hsmm	82.5997	-0.591945	No	CHOL|ESCA|LUSC	THCA	NA	NA	Yes	None
ENST00000507486	ENSG00000170185	USP38	BIDIR	87	0	_	Prom_470	ENSMUST00000166229	0.481366	ts	1.11067	0.276588	Hsmm	7.86167	-0.218315	No			NA	NA	No	None
ENST00000507494	ENSG00000164032	H2AFZ	BIDIR	101	0	_	Prom_463	TCONS_00147338	0.372263	kd	0.101949	0.288563	K562	413.642	0.0427114	Yes	PCPG|SARC	GBM|SKCM	MU47546035|MELA-AU|1|183|0.00546|G>A	NA	No	None
ENST00000507521	ENSG00000131503	ANKHD1	BIDIR	446	0	_	Prom_502	TCONS_00107166	0.435612	ts	1.08745	0.278327	ESnupA	31.3175	0.0281697	No	KICH	KICH|KIRC|KIRP|SARC	NA	NA	No	None
ENST00000507571	ENSG00000164107	HAND2	BIDIR	228	0	_	Prom_476	ENSMUST00000189169	0.69157	ts	0.00377705	0.490879	ht	47.0609	0.00820813	No	PCPG	CESC|STAD	NA	NA	No	None
ENST00000507636	ENSG00000164107	HAND2	BIDIR	228	0	_	Prom_476	ENSMUST00000189169	1	K562	0.0206985	0.490879	ht	47.0609	0.133366	No	PCPG	CESC|STAD	NA	NA	No	None
ENST00000507657	ENSG00000177311	ZBTB38	OLAP	16320	0	_	Prom_432	ENSMUST00000130078,ENSMUST00000132060	0.485639	GM12878	0.944944	0.299191	ts	19.6867	0.616347	Yes	KIRC|SKCM		NA	NA	No	None
ENST00000507826	ENSG00000170185	USP38	BIDIR	55	0	_	Prom_470	ENSMUST00000166229	0.522409	br	1.18347	0.276588	Hsmm	7.86167	0.185083	No			NA	NA	No	None
ENST00000507957	ENSG00000083312	TNPO1	BIDIR	83	0	_	Prom_486	TCONS_00059087	0.53739	ts	3.04929	0.294148	Hsmm	55.3975	-0.0725114	Yes			NA	NA	No	None
ENST00000507963	ENSG00000175745	NR2F1	US-AS	2281	0	_	Prom_493	ENSMUST00000123998,ENSMUST00000134705	0.455369	cb	4.37301	0.363042	br	33.5707	0.9201	Yes	SKCM|THCA	CESC|GBM|KICH|PCPG|UCEC	MU5944575|PACA-AU|1|391|0.00256|A>G	MU60579224|MELA-AU|1|183|0.00546|C>T	No	None
ENST00000508015	ENSG00000164180	TMEM161B	US-AS	123337	0	_	Prom_488	ENSMUST00000182477	1	cb	0.623039	0.287738	K562	9.99243	0.305699	No	GBM|KIRP	KICH|KIRC	NA	NA	No	None
ENST00000508179	ENSG00000112902	SEMA5A	BIDIR	124	0	_	Prom_479	ENSMUST00000181536	0.371749	kd	7.52656	0.350986	ESnupA	4.71593	0.823119	Yes	COAD|READ		NA	NA	No	None
ENST00000508534	ENSG00000164107	HAND2	BIDIR	228	0	_	Prom_476	ENSMUST00000189169	0.470029	ts	0.109481	0.490879	ht	47.0609	0.34093	No	PCPG	CESC|STAD	NA	NA	No	None
ENST00000508564	ENSG00000123415	SMUG1	DS-AS	57836	0	_	Prom_143	TCONS_00078074	0.398216	kd	19.3485	0.290179	lv	40.2471	-0.258741	No	GBM|PCPG	ESCA|KICH|KIRC|KIRP	NA	NA	No	None
ENST00000508590	ENSG00000129595	EPB41L4A	DS-AS	258380	0	_	Prom_498	ENSMUST00000146010	0.31022	cb	35.4474	0.438097	ht	1.38454	0.0481345	Yes	CHOL|KIRC|PCPG|THYM	CESC|UCEC	NA	NA	Yes	None
ENST00000508732	ENSG00000185551	NR2F2	US-AS	998837	0	_	Prom_229	ENSMUST00000190004	0.449054	br	0.356844	0.310872	ts	54.3933	0.600905	No	PCPG|SARC|STAD	CESC|GBM|KICH|UCEC	NA	NA	No	None
ENST00000508763	ENSG00000123415	SMUG1	DS-S	58042	0	_	Prom_143	TCONS_00081598	0.824217	ts	0.293471	0.290179	lv	40.2471	-0.344036	No			NA	NA	No	None
ENST00000508887	ENSG00000164107	HAND2	BIDIR	254	0	_	Prom_476	ENSMUST00000189169	0.706259	ht	1.977	0.490879	ht	47.0609	0.626032	No	PCPG	CESC|STAD	NA	NA	No	None
ENST00000509012	ENSG00000218336	TENM3	BIDIR	494	0	_	Prom_477	ENSMUST00000186135,ENSMUST00000187946	0.502544	EScepA	0.170129	0.380317	ESnupA	30.1783	0.495095	No	HNSC|KIRP|SARC|SKCM		NA	NA	No	None
ENST00000509265	ENSG00000081189	MEF2C	DS-S	219259	0	_	Prom_490	ENSMUST00000131907	0.678087	cb	0.236945	0.329553	br	55.5919	0.290281	Yes	GBM		MU34469869|ESAD-UK|1|119|0.00840|A>C,MU61980176|MELA-AU|1|183|0.00546|C>T	MU29028749|CESC-US|1|194|0.00515|G>A,MU41457238|MELA-AU|1|183|0.00546|G>A,MU43005629|LICA-FR|1|240|0.00417|T>C,MU4697353|PRAD-US|3|256|0.01172|GAG>-,MU4697353|PRAD-US|3|256|0.01172|GAG>-,MU4697353|PRAD-US|3|256|0.01172|GAG>-,MU4697353|PRAD-US|3|256|0.01172|GAG>-,MU4697353|PRAD-US|3|256|0.01172|GAG>-,MU4697353|PRAD-US|3|256|0.01172|GAG>-,MU56166063|MELA-AU|1|183|0.00546|C>T	No	None
ENST00000509405	ENSG00000081189	MEF2C	DS-S	219277	0	_	Prom_490	ENSMUST00000131907	NA	NA	NA	0.329553	br	55.5919	NA	Yes	GBM		MU34469869|ESAD-UK|1|119|0.00840|A>C,MU61980176|MELA-AU|1|183|0.00546|C>T	MU29028749|CESC-US|1|194|0.00515|G>A,MU41457238|MELA-AU|1|183|0.00546|G>A,MU43005629|LICA-FR|1|240|0.00417|T>C,MU4697353|PRAD-US|3|256|0.01172|GAG>-,MU4697353|PRAD-US|3|256|0.01172|GAG>-,MU4697353|PRAD-US|3|256|0.01172|GAG>-,MU4697353|PRAD-US|3|256|0.01172|GAG>-,MU4697353|PRAD-US|3|256|0.01172|GAG>-,MU4697353|PRAD-US|3|256|0.01172|GAG>-,MU56166063|MELA-AU|1|183|0.00546|C>T	No	None
ENST00000509463	ENSG00000164125	FAM198B	BIDIR	849	0	_	Prom_472	ENSMUST00000195082	0.430107	ht	2.43489	0.370173	ht	19.0017	0.813551	Yes	KICH	PCPG|UCEC	NA	NA	No	None
ENST00000509640	ENSG00000164107	HAND2	BIDIR	228	0	_	Prom_476	ENSMUST00000189169	NA	NA	NA	0.490879	ht	47.0609	NA	No	PCPG	CESC|STAD	NA	NA	No	None
ENST00000509715	ENSG00000138650	PCDH10	BIDIR	198	0	_	Prom_469	TCONS_00143868	0.509474	ts	0.0962973	0.486104	br	15.2587	0.507576	Yes	PCPG	GBM	NA	MU11209762|LUSC-KR|1|66|0.01515|G>T,MU11209762|LUSC-KR|1|66|0.01515|G>T,MU11209762|LUSC-KR|1|66|0.01515|G>T,MU112899|COAD-US|1|216|0.00463|A>G,MU112899|COAD-US|1|216|0.00463|A>G,MU112899|COAD-US|1|216|0.00463|A>G,MU112899|COAD-US|1|216|0.00463|A>G,MU112899|COAD-US|1|216|0.00463|A>G,MU1834338|UCEC-US|1|246|0.00407|G>T,MU1834338|UCEC-US|1|246|0.00407|G>T,MU2225301|ESAD-UK|1|119|0.00840,BTCA-JP|1|23…	No	None
ENST00000509760	ENSG00000111432	FZD10	BIDIR	780	0	_	Prom_162	ENSMUST00000091324	0.443962	cb	0.487117	0.376419	cb	0.682813	0.605263	No	ESCA|LUSC|UCEC	UCEC	NA	NA	No	None
ENST00000509783	ENSG00000081189	MEF2C	DS-S	219312	0	MIR9-2	Prom_490	ENSMUST00000131907	0.669926	br	0.623943	0.329553	br	55.5919	0.354787	Yes	GBM		MU34469869|ESAD-UK|1|119|0.00840|A>C,MU61980176|MELA-AU|1|183|0.00546|C>T	MU29028749|CESC-US|1|194|0.00515|G>A,MU41457238|MELA-AU|1|183|0.00546|G>A,MU43005629|LICA-FR|1|240|0.00417|T>C,MU4697353|PRAD-US|3|256|0.01172|GAG>-,MU4697353|PRAD-US|3|256|0.01172|GAG>-,MU4697353|PRAD-US|3|256|0.01172|GAG>-,MU4697353|PRAD-US|3|256|0.01172|GAG>-,MU4697353|PRAD-US|3|256|0.01172|GAG>-,MU4697353|PRAD-US|3|256|0.01172|GAG>-,MU56166063|MELA-AU|1|183|0.00546|C>T	No	None
ENST00000509788	ENSG00000112902	SEMA5A	BIDIR	214	0	_	Prom_479	ENSMUST00000181536	0.376322	kd	4.90898	0.350986	ESnupA	4.71593	0.350263	Yes	COAD|READ		NA	NA	No	None
ENST00000509866	ENSG00000164107	HAND2	BIDIR	232	0	_	Prom_476	ENSMUST00000189169	1	cb	0.0764253	0.490879	ht	47.0609	0.222277	No	PCPG	CESC|STAD	NA	NA	No	None
ENST00000509886	ENSG00000075539	FRYL	OLAP	23	0	_	Prom_456	ENSMUST00000123446	0.418085	cb	0.0907624	0.316312	br	12.8905	-0.0186617	Yes	ESCA|HNSC|STAD	COAD|ESCA|GBM|READ	NA	NA	No	None
ENST00000509909	ENSG00000127743	IL17B	US-AS	27687	0	MIR143HG	Prom_508	ENSMUST00000181155,TCONS_00107733	NA	NA	NA	0.502932	ts	1.64655	NA	No	KIRC|SARC	BRCA|CESC|ESCA|STAD	NA	NA	No	None
ENST00000510068	ENSG00000184432	COPB2	BIDIR	105	0	_	Prom_431	ENSMUST00000190541	1	br	0.0582436	0.276378	Hsmm	82.5997	-0.305699	No	CHOL|ESCA|LUSC	THCA	NA	NA	Yes	None
ENST00000510073	ENSG00000154277	UCHL1	BIDIR	47	0	_	Prom_455	ENSMUST00000152002,ENSMUST00000177319	NA	NA	NA	0.311045	EScypA	411.443	NA	No			NA	NA	No	None
ENST00000510087	ENSG00000164180	TMEM161B	BIDIR	184	0	_	Prom_487	ENSMUST00000180894	0.395246	cb	2.43898	0.287738	K562	9.99243	0.392295	No	GBM|KIRP|THYM|UCEC	KICH|KIRC	NA	NA	Yes	None
ENST00000510176	ENSG00000243789	JMJD7	BIDIR	148	0	_	Prom_211	ENSMUST00000141511	NA	NA	NA	0.290223	cb	11.5915	NA	No			NA	NA	No	None
ENST00000510221	ENSG00000164107	HAND2	BIDIR	228	0	_	Prom_476	ENSMUST00000189169	0.590165	lv	0.377685	0.490879	ht	47.0609	0.67275	No	PCPG	CESC|STAD	NA	NA	No	None
ENST00000510225	ENSG00000154447	SH3RF1	Asense	69312	0	_	Prom_473	ENSMUST00000188654	0.628722	ts	0.597984	0.331758	Hsmm	12.7748	0.112887	No			NA	NA	No	None
ENST00000510254	ENSG00000175745	NR2F1	US-AS	2329	0	_	Prom_493	ENSMUST00000123998,ENSMUST00000134705	0.419422	br	1.38701	0.363042	br	33.5707	0.890891	Yes	SKCM|THCA	CESC|GBM|KICH|PCPG|UCEC	MU5944575|PACA-AU|1|391|0.00256|A>G	MU60579224|MELA-AU|1|183|0.00546|C>T	No	None
ENST00000510268	ENSG00000164107	HAND2	BIDIR	945	0	_	Prom_476	ENSMUST00000189169	0.711468	ht	1.1303	0.490879	ht	47.0609	0.682094	No	PCPG	CESC|STAD	NA	NA	No	None
ENST00000510274	ENSG00000081189	MEF2C	Asense	147710	0	_	Prom_489	ENSMUST00000181705	0.529693	br	1.12558	0.329553	br	55.5919	0.705411	Yes	GBM	GBM	MU34469869|ESAD-UK|1|119|0.00840|A>C,MU61980176|MELA-AU|1|183|0.00546|C>T	MU43005629|LICA-FR|1|240|0.00417|T>C,MU4697353|PRAD-US|3|256|0.01172|GAG>-,MU4697353|PRAD-US|3|256|0.01172|GAG>-,MU4697353|PRAD-US|3|256|0.01172|GAG>-,MU4697353|PRAD-US|3|256|0.01172|GAG>-,MU4697353|PRAD-US|3|256|0.01172|GAG>-,MU4697353|PRAD-US|3|256|0.01172|GAG>-	No	None
ENST00000510311	ENSG00000187678	SPRY4	BIDIR	252	0	_	Prom_506	ENSMUST00000145090	0.450927	EScepA	0.195847	0.302764	EScepA	26.7618	0.242601	Yes	PCPG	GBM|KICH|KIRC|KIRP|SARC	"MU5158032|PACA-AU|1|391|0.00256,MELA-AU|1|183|0.00546|G>A",MU51130242|MELA-AU|1|183|0.00546|C>T	MU59227248|LUSC-KR|1|66|0.01515|C>T	No	None
ENST00000510339	ENSG00000164107	HAND2	BIDIR	228	0	_	Prom_476	ENSMUST00000189169	0.7403	ht	1.32444	0.490879	ht	47.0609	0.800445	No	PCPG	CESC|STAD	NA	NA	No	None
ENST00000510381	ENSG00000212122	TSSK1B	BIDIR	47	0	_	Prom_499	ENSMUST00000126919	0.535454	ts	0.888334	0.762948	ts	51.896	0.740751	No			NA	NA	No	None
ENST00000510523	ENSG00000109586	GALNT7	Asense	117	0	_	Prom_474	TCONS_00215022,TCONS_00215024	0.33463	ts	6.3088	0.30017	Hsmm	25.1705	0.0629371	Yes	PRAD|THCA	THYM	NA	NA	No	None
ENST00000511014	ENSG00000081189	MEF2C	DS-S	219146	0	MIR9-2	Prom_490	ENSMUST00000131907	1	br	0.167934	0.329553	br	55.5919	0.480384	Yes	GBM		MU34469869|ESAD-UK|1|119|0.00840|A>C,MU61980176|MELA-AU|1|183|0.00546|C>T	MU29028749|CESC-US|1|194|0.00515|G>A,MU41457238|MELA-AU|1|183|0.00546|G>A,MU43005629|LICA-FR|1|240|0.00417|T>C,MU4697353|PRAD-US|3|256|0.01172|GAG>-,MU4697353|PRAD-US|3|256|0.01172|GAG>-,MU4697353|PRAD-US|3|256|0.01172|GAG>-,MU4697353|PRAD-US|3|256|0.01172|GAG>-,MU4697353|PRAD-US|3|256|0.01172|GAG>-,MU4697353|PRAD-US|3|256|0.01172|GAG>-,MU56166063|MELA-AU|1|183|0.00546|C>T	No	None
ENST00000511052	ENSG00000218336	TENM3	BIDIR	801	0	_	Prom_477	ENSMUST00000186135,ENSMUST00000187946	0.382436	Hsmm	0.997468	0.380317	ESnupA	30.1783	0.709143	No	HNSC|KIRP|SARC|SKCM		NA	NA	No	None
ENST00000511196	ENSG00000164107	HAND2	BIDIR	230	0	_	Prom_476	ENSMUST00000189169	0.556502	cb	0.270181	0.490879	ht	47.0609	0.485875	No	PCPG	CESC|STAD	NA	NA	No	None
ENST00000511634	ENSG00000134853	PDGFRA	DS-S	103795	0	_	Prom_458	ENSMUST00000187957	0.711438	br	0.874235	0.401912	ht	7.9442	0.274634	Yes			MU28492883|PRAD-CA|1|124|0.00806|C>T	NA	No	None
ENST00000511728	ENSG00000164107	HAND2	BIDIR	232	0	_	Prom_476	ENSMUST00000189169	1	ht	5.0442	0.490879	ht	47.0609	0.48901	No	PCPG	CESC|STAD	NA	NA	No	None
ENST00000511775	ENSG00000118985	ELL2	Asense	70	0	_	Prom_495	AK006620#1760	0.643637	Hsmm	0.101258	0.300545	Hsmm	36.3985	0.183579	Yes	PCPG		MU57179964|MELA-AU|1|183|0.00546|C>T	MU8377786|OV-AU|1|93|0.01075|C>A	No	None
ENST00000512096	ENSG00000127743	IL17B	US-AS	27412	0	MIR143HG	Prom_508	ENSMUST00000181155,TCONS_00107733	1	kd	0.0093489	0.502932	ts	1.64655	0.326318	No	KIRC|SARC	BRCA|CESC|ESCA|STAD	NA	NA	No	None
ENST00000512099	ENSG00000164107	HAND2	Asense	1643	0	_	Prom_476	ENSMUST00000187718	0.612238	ht	6.13654	0.490879	ht	47.0609	0.885247	No	PCPG	CESC|STAD	NA	NA	No	None
ENST00000512209	ENSG00000164107	HAND2	BIDIR	245	0	_	Prom_476	ENSMUST00000189169	0.794791	ht	0.543622	0.490879	ht	47.0609	0.541736	No	PCPG	CESC|STAD	NA	NA	No	None
ENST00000512246	ENSG00000164107	HAND2	BIDIR	228	0	_	Prom_476	ENSMUST00000189169	0.617304	lv	0.0472176	0.490879	ht	47.0609	0.410406	No	PCPG	CESC|STAD	NA	NA	No	None
ENST00000512295	ENSG00000243789	JMJD7	BIDIR	229	0	_	Prom_211	ENSMUST00000141511	0.502098	cb	0.819157	0.290223	cb	11.5915	0.541011	No			NA	NA	No	None
ENST00000512327	ENSG00000177311	ZBTB38	OLAP	10	0	_	Prom_433	ENSMUST00000124186	0.448138	cb	0.9819	0.299191	ts	19.6867	0.369808	No	KIRC|SKCM		NA	NA	No	None
ENST00000512622	ENSG00000184432	COPB2	BIDIR	97	0	_	Prom_431	ENSMUST00000190541	0.562602	ts	1.15638	0.276378	Hsmm	82.5997	0.07798	No	CHOL|ESCA|LUSC	THCA	NA	NA	Yes	None
ENST00000512720	ENSG00000121073	SLC35B1	BIDIR	134	0	_	Prom_275	ENSMUST00000189860	1	ts	0.296152	0.275723	lv	50.2904	0.218357	Yes			NA	NA	No	None
ENST00000512724	ENSG00000164180	TMEM161B	BIDIR	192	0	_	Prom_487	ENSMUST00000180894	0.347377	cb	6.02975	0.287738	K562	9.99243	-0.0925413	No	GBM|KIRP|THYM|UCEC	KICH|KIRC	NA	NA	Yes	None
ENST00000512794	ENSG00000164093	PITX2	US-AS	152279	0	_	Prom_467	ENSMUST00000188986	1	Hsmm	0.0183372	0.680816	Hsmm	27.6803	0.481227	No			NA	NA	No	None
ENST00000512901	ENSG00000100749	VRK1	DS-AS	1125221	0	_	Prom_204	ENSMUST00000124395	0.679725	ht	0.355529	0.322898	K562	29.0721	-0.756406	No	GBM|KIRC	KICH|THYM	NA	NA	No	None
ENST00000512929	ENSG00000164107	HAND2	BIDIR	211	0	_	Prom_476	ENSMUST00000189169	0.862244	lv	0.359165	0.490879	ht	47.0609	0.530792	No	PCPG	CESC|STAD	NA	NA	No	None
ENST00000512943	ENSG00000164107	HAND2	BIDIR	233	0	_	Prom_476	ENSMUST00000189169	NA	NA	NA	0.490879	ht	47.0609	NA	No	PCPG	CESC|STAD	NA	NA	No	None
ENST00000513011	ENSG00000164180	TMEM161B	BIDIR	37	0	_	Prom_487	ENSMUST00000180894	0.310116	cb	3.67895	0.287738	K562	9.99243	-0.048951	No	GBM|KIRP|THYM|UCEC	KICH|KIRC	NA	NA	Yes	None
ENST00000513055	ENSG00000175745	NR2F1	Asense	625	0	_	Prom_494	ENSMUST00000145613	0.50377	cb	0.176553	0.363042	br	33.5707	0.573277	Yes	SKCM|THCA	CESC|GBM|KICH|PCPG|UCEC	MU5944575|PACA-AU|1|391|0.00256|A>G	MU60579224|MELA-AU|1|183|0.00546|C>T	No	None
ENST00000513381	ENSG00000123415	SMUG1	DS-S	58103	0	_	Prom_143	TCONS_00081598	0.532	kd	0.606984	0.290179	lv	40.2471	-0.304548	No			NA	NA	No	None
ENST00000513619	ENSG00000177311	ZBTB38	OLAP	16506	0	_	Prom_432	ENSMUST00000130078,ENSMUST00000132060	0.406344	GM12878	2.4875	0.299191	ts	19.6867	-0.027972	Yes	KIRC|SKCM		NA	NA	No	None
ENST00000513752	ENSG00000218336	TENM3	BIDIR	189	0	_	Prom_477	ENSMUST00000186135,ENSMUST00000187946	0.473591	Hsmm	0.699321	0.380317	ESnupA	30.1783	0.855634	No	HNSC|KIRP|SARC|SKCM		NA	NA	No	None
ENST00000513805	ENSG00000081189	MEF2C	DS-S	219257	0	_	Prom_490	ENSMUST00000131907	0.56616	cb	0.464952	0.329553	br	55.5919	0.290281	Yes	GBM		MU34469869|ESAD-UK|1|119|0.00840|A>C,MU61980176|MELA-AU|1|183|0.00546|C>T	MU29028749|CESC-US|1|194|0.00515|G>A,MU41457238|MELA-AU|1|183|0.00546|G>A,MU43005629|LICA-FR|1|240|0.00417|T>C,MU4697353|PRAD-US|3|256|0.01172|GAG>-,MU4697353|PRAD-US|3|256|0.01172|GAG>-,MU4697353|PRAD-US|3|256|0.01172|GAG>-,MU4697353|PRAD-US|3|256|0.01172|GAG>-,MU4697353|PRAD-US|3|256|0.01172|GAG>-,MU4697353|PRAD-US|3|256|0.01172|GAG>-,MU56166063|MELA-AU|1|183|0.00546|C>T	No	None
ENST00000514287	ENSG00000171604	CXXC5	Asense	796	0	_	Prom_501	ENSMUST00000188160	0.418737	cb	0.839482	0.269384	EScepA	38.6331	-0.169018	Yes	CHOL|THYM	KICH|KIRP	MU2177511|BRCA-UK|1|117|0.00855|C>T	NA	No	None
ENST00000514431	ENSG00000164107	HAND2	BIDIR	285	0	_	Prom_476	ENSMUST00000189169	0.904507	ht	1.34273	0.490879	ht	47.0609	0.541736	No	PCPG	CESC|STAD	NA	NA	No	None
ENST00000514529	ENSG00000144868	TMEM108	OLAP	0	0	_	Prom_430	ENSMUST00000186455	0.561082	ts	2.12078	0.316377	ts	28.2306	0.380698	Yes	GBM|PCPG|SARC|THCA	BLCA|LUSC	NA	NA	No	None
ENST00000514624	ENSG00000164032	H2AFZ	Asense	383	0	_	Prom_463	TCONS_00147338	0.340684	GM12878	3.78638	0.288563	K562	413.642	0.223776	Yes	PCPG|SARC	GBM|SKCM	MU47546035|MELA-AU|1|183|0.00546|G>A	NA	Yes	None
ENST00000514673	ENSG00000164107	HAND2	BIDIR	141	0	_	Prom_476	ENSMUST00000189169	0.821164	ht	0.721342	0.490879	ht	47.0609	0.481543	No	PCPG	CESC|STAD	NA	NA	No	None
ENST00000514729	ENSG00000184432	COPB2	BIDIR	143	0	_	Prom_431	ENSMUST00000190541	0.355285	kd	0.813786	0.276378	Hsmm	82.5997	-0.153846	No	CHOL|ESCA|LUSC	THCA	NA	NA	Yes	None
ENST00000514783	ENSG00000075539	FRYL	OLAP	23	0	_	Prom_456	ENSMUST00000123446	0.355024	br	0.0963367	0.316312	br	12.8905	0.423555	Yes	ESCA|HNSC|STAD	COAD|ESCA|GBM|READ	NA	NA	No	None
ENST00000515247	ENSG00000184432	COPB2	BIDIR	107	0	_	Prom_431	ENSMUST00000190541	0.46329	K562	0.294672	0.276378	Hsmm	82.5997	-0.328676	No	CHOL|ESCA|LUSC	THCA	NA	NA	Yes	None
ENST00000515288	ENSG00000187678	SPRY4	BIDIR	257	0	_	Prom_506	ENSMUST00000145090	0.354406	K562	0.493045	0.302764	EScepA	26.7618	0.472855	Yes	PCPG	GBM|KICH|KIRC|KIRP|SARC	"MU5158032|PACA-AU|1|391|0.00256,MELA-AU|1|183|0.00546|G>A",MU51130242|MELA-AU|1|183|0.00546|C>T	MU59227248|LUSC-KR|1|66|0.01515|C>T	No	None
ENST00000515345	ENSG00000164107	HAND2	BIDIR	244	0	_	Prom_476	ENSMUST00000189169	1	K562	0.00546284	0.490879	ht	47.0609	0.133366	No	PCPG	CESC|STAD	NA	NA	No	None
ENST00000515350	ENSG00000164107	HAND2	BIDIR	228	0	_	Prom_476	ENSMUST00000189169	NA	NA	NA	0.490879	ht	47.0609	NA	No	PCPG	CESC|STAD	NA	NA	No	None
ENST00000515376	ENSG00000164107	HAND2	BIDIR	230	0	_	Prom_476	ENSMUST00000189169	0.463732	cb	0.107309	0.490879	ht	47.0609	0.67275	No	PCPG	CESC|STAD	NA	NA	No	None
ENST00000515692	ENSG00000176358	TAC4	US-AS	39580	0	_	Prom_276	ENSMUST00000150818	0.450012	ESnupA	0.0249784	0.374356	ESnupA	1.06708	0.241738	No			NA	NA	No	None
ENST00000515741	ENSG00000164107	HAND2	BIDIR	232	0	_	Prom_476	ENSMUST00000189169	0.533859	lv	0.0972156	0.490879	ht	47.0609	0.504563	No	PCPG	CESC|STAD	NA	NA	No	None
ENST00000515885	ENSG00000081189	MEF2C	DS-S	231386	0	_	Prom_489	ENSMUST00000182701	0.555174	cb	0.230361	0.329553	br	55.5919	0.431411	Yes	GBM		MU34469869|ESAD-UK|1|119|0.00840|A>C,MU61980176|MELA-AU|1|183|0.00546|C>T	MU29028749|CESC-US|1|194|0.00515|G>A,MU41457238|MELA-AU|1|183|0.00546|G>A,MU43005629|LICA-FR|1|240|0.00417|T>C,MU4697353|PRAD-US|3|256|0.01172|GAG>-,MU4697353|PRAD-US|3|256|0.01172|GAG>-,MU4697353|PRAD-US|3|256|0.01172|GAG>-,MU4697353|PRAD-US|3|256|0.01172|GAG>-,MU4697353|PRAD-US|3|256|0.01172|GAG>-,MU4697353|PRAD-US|3|256|0.01172|GAG>-,MU56166063|MELA-AU|1|183|0.00546|C>T	No	None
ENST00000517335	ENSG00000164330	EBF1	BIDIR	721	0	_	Prom_511	ENSMUST00000191765	0.450172	ht	0.549883	0.418365	cb	11.312	0.638229	Yes	GBM|KIRC|PCPG|SARC	BRCA|CESC|THYM	MU39419628|SKCA-BR|1|66|0.01515|C>T	MU2589702|LINC-JP|1|244|0.00410|G>A,MU43165178|MELA-AU|1|183|0.00546|G>A,MU61638276|MELA-AU|1|183|0.00546|G>A	No	None
ENST00000517408	ENSG00000145934	TENM2	Asense	311735	0	_	Prom_512	ENSMUST00000147717	0.584627	ht	0.0664225	0.501228	ht	10.4419	0.1744	No	ESCA		NA	NA	No	None
ENST00000517509	ENSG00000133112	TPT1	Asense	26	0	_	Prom_167	ENSMUST00000131222	0.427024	ts	1.20627	0.277671	lv	4615.37	0.13986	No	COAD|READ|SKCM	BRCA|CESC	NA	NA	No	None
ENST00000517550	ENSG00000105997	HOXA3	Asense	5104	0	_	Prom_556	ENSMUST00000191453	0.813027	kd	1.49831	0.585246	kd	0.960552	0.779269	Yes	ESCA|KIRP	KICH	NA	MU12944406|PACA-CA|1|227|0.00441|G>A,MU12944406|PACA-CA|1|227|0.00441|G>A,MU34799|BRCA-US|1|955|0.00105|G>A,MU4505554|SKCM-US|1|335|0.00299|G>A,MU5449230|BRCA-US|1|955|0.00105|C>A,MU67282639|BRCA-EU|1|560|0.00179|T>C	No	None
ENST00000517595	ENSG00000164330	EBF1	DS-AS	415539	0	_	Prom_510	ENSMUST00000195753	0.564533	ht	0.0987504	0.418365	cb	11.312	0.486484	No			NA	NA	No	None
ENST00000517604	ENSG00000040341	STAU2	Asense	318254	0	_	Prom_605	ENSMUST00000186343	1	ht	0.023718	0.28	br	38.6983	0.393042	No			NA	NA	No	None
ENST00000517639	ENSG00000104490	NCALD	OLAP	0	0	_	Prom_612	ENSMUST00000123317,TCONS_00078649	0.8769	br	1.16947	0.362375	br	90.1252	0.650444	No	KICH|PCPG|UCEC	GBM	NA	NA	No	None
ENST00000517641	ENSG00000105997	HOXA3	Asense	4578	0	_	Prom_556	ENSMUST00000191453	0.680225	kd	0.938693	0.585246	kd	0.960552	0.681861	Yes	ESCA|KIRP	KICH	NA	MU12944406|PACA-CA|1|227|0.00441|G>A,MU12944406|PACA-CA|1|227|0.00441|G>A,MU34799|BRCA-US|1|955|0.00105|G>A,MU4505554|SKCM-US|1|335|0.00299|G>A,MU5449230|BRCA-US|1|955|0.00105|C>A,MU67282639|BRCA-EU|1|560|0.00179|T>C	No	None
ENST00000517773	ENSG00000168672	FAM84B	Asense	508	0	_	Prom_618	ENSMUST00000180730,ENSMUST00000181910	0.716808	ts	1.31365	0.351543	EScypA	17.0167	-0.201937	Yes		KIRC|SARC	MU54892656|MELA-AU|1|183|0.00546|G>A	NA	No	None
ENST00000518014	ENSG00000127743	IL17B	US-AS	27686	0	MIR143HG	Prom_508	ENSMUST00000181155,TCONS_00107733	0.483107	ht	0.083214	0.502932	ts	1.64655	0.321045	No	KIRC|SARC	BRCA|CESC|ESCA|STAD	NA	NA	No	None
ENST00000518143	ENSG00000091656	ZFHX4	BIDIR	502	0	_	Prom_607	ENSMUST00000128815	NA	NA	NA	0.410922	ts	3.22544	NA	Yes	SARC		NA	NA	No	None
ENST00000518285	ENSG00000153310	FAM49B	OLAP	2	0	_	Prom_619	AK043641#2383	0.671752	GM12878	0.548144	0.282956	EScypA	44.8708	0.104011	Yes	BRCA|CHOL	GBM|PAAD|SKCM	MU7923638|PACA-AU|1|391|0.00256|C>G	NA	No	None
ENST00000518377	ENSG00000168453	HR	OLAP	1516	0	_	Prom_594	ENSMUST00000161468	0.555203	ESnupA	0.100555	0.444226	cb	11.1676	-0.0687679	No	CESC|ESCA|HNSC|SKCM	GBM	NA	NA	No	None
ENST00000518437	ENSG00000168137	SETD5	BIDIR	118	0	_	Prom_409	ENSMUST00000124246	0.35421	ts	19.1954	0.297555	ESnupA	61.8728	-0.556352	No	BLCA	KIRC|THYM	NA	NA	No	None
ENST00000518451	ENSG00000106006	HOXA6	OLAP	4807	0	_	Prom_558	ENSMUST00000142764	0.880993	kd	0.288075	0.663593	kd	2.04397	0.703598	Yes	KIRP	KICH	MU65231134|BRCA-EU|1|560|0.00179|G>T	MU12944406|PACA-CA|1|227|0.00441|G>A,MU12944406|PACA-CA|1|227|0.00441|G>A,MU34799|BRCA-US|1|955|0.00105|G>A,MU4505554|SKCM-US|1|335|0.00299|G>A,MU5449230|BRCA-US|1|955|0.00105|C>A,MU67282639|BRCA-EU|1|560|0.00179|T>C	No	None
ENST00000518639	ENSG00000147687	TATDN1	Asense	50561	0	_	Prom_617	AK016137#2357	0.313186	lv	3.04654	0.278072	EScypA	29.6316	-0.286713	No			NA	NA	No	None
ENST00000518732	ENSG00000091656	ZFHX4	US-S	274565	0	_	Prom_606	ENSMUST00000183944	0.827683	Hsmm	0.343852	0.410922	ts	3.22544	0.0188475	No			NA	NA	No	None
ENST00000518916	ENSG00000178860	MSC	Asense	311	0	_	Prom_604	AK080352#21	0.431722	Hsmm	0.750606	0.373838	Hsmm	9.69899	0.877388	Yes	KIRC|LUSC|SARC|SKCM		"MU8283652|ESAD-UK|1|119|0.00840,PACA-AU|1|391|0.00256,LIRI-JP|1|260|0.00385|A>C",MU23620136|ESAD-UK|1|119|0.00840|T>G,MU2427271|LINC-JP|1|244|0.00410|T>C,MU3111056|LIRI-JP|1|260|0.00385|T>C,MU38808408|SKCA-BR|1|66|0.01515|C>T,MU44209710|BTCA-JP|1|239|0.00418|G>T,MU45373632|MELA-AU|1|183|0.00546|C>T,MU48298933|MELA-AU|1|183|0.00546|C>T,MU6380679|STAD-US|1|289|0.00346|A>G	NA	No	None
ENST00000518952	ENSG00000104490	NCALD	OLAP	0	0	_	Prom_612	ENSMUST00000123317,TCONS_00078649	0.714649	br	0.861953	0.362375	br	90.1252	0.596632	No	KICH|PCPG|UCEC	GBM	NA	NA	No	None
ENST00000519050	ENSG00000106038	EVX1	Asense	263	0	_	Prom_561	ENSMUST00000125305	1	ts	0.246826	0.712264	ts	0.480641	0.738549	No			NA	NA	No	None
ENST00000519077	ENSG00000133422	MORC2	US-AS	2767	0	_	Prom_397	ENSMUST00000153313	NA	NA	NA	0.297381	ts	28.0534	NA	No	CHOL|ESCA|LUSC|SARC	THYM	NA	NA	Yes	None
ENST00000519218	ENSG00000106038	EVX1	Asense	592	0	_	Prom_561	ENSMUST00000125305	NA	NA	NA	0.712264	ts	0.480641	NA	No			NA	NA	No	None
ENST00000519461	ENSG00000175806	MSRA	US-AS	150938	0	_	Prom_591	ENSMUST00000186703	0.436408	ESnupA	163.098	0.330447	kd	199.639	-0.331013	No		GBM	NA	NA	No	None
ENST00000519587	ENSG00000169439	SDC2	OLAP	0	0	_	Prom_610	BC089548#2310	0.643003	lv	0.915149	0.315698	lv	316.539	0.608244	Yes			MU34107990|ESAD-UK|1|119|0.00840|T>C	MU59585147|MELA-AU|1|183|0.00546|A>C,MU59585147|MELA-AU|1|183|0.00546|A>C,MU59585147|MELA-AU|1|183|0.00546|A>C	No	None
ENST00000519709	ENSG00000254656	RTL1	DS-AS	58714	0	_	Prom_205	ENSMUST00000143836	0.478152	ts	1.2352	0.528034	ts	0.338763	0.185974	Yes	PCPG	GBM|PCPG	MU8377434|PACA-AU|1|391|0.00256|C>A	NA	No	None
ENST00000519727	ENSG00000164576	SAP30L	BIDIR	137	0	_	Prom_509	ENSMUST00000152790	0.378322	lv	0.40768	0.284782	ts	7.5065	-0.0569485	Yes	LUAD|STAD	ESCA	NA	NA	No	None
ENST00000519741	ENSG00000185728	YTHDF3	DS-S	1209407	0	MIR124-2HG	Prom_602	ENSMUST00000186923	0.480876	br	8.48729	0.273551	Hsmm	32.4729	0.296324	Yes		GBM	MU45426397|MELA-AU|1|183|0.00546|C>T,MU56637524|MELA-AU|1|183|0.00546|C>T	MU50174734|MELA-AU|1|183|0.00546|G>A	No	None
ENST00000519751	ENSG00000178860	MSC	Asense	325	0	_	Prom_604	AK080352#21	0.399555	Hsmm	2.12275	0.373838	Hsmm	9.69899	0.788092	Yes	KIRC|LUSC|SARC|SKCM		"MU8283652|ESAD-UK|1|119|0.00840,PACA-AU|1|391|0.00256,LIRI-JP|1|260|0.00385|A>C",MU23620136|ESAD-UK|1|119|0.00840|T>G,MU2427271|LINC-JP|1|244|0.00410|T>C,MU3111056|LIRI-JP|1|260|0.00385|T>C,MU38808408|SKCA-BR|1|66|0.01515|C>T,MU44209710|BTCA-JP|1|239|0.00418|G>T,MU45373632|MELA-AU|1|183|0.00546|C>T,MU48298933|MELA-AU|1|183|0.00546|C>T,MU6380679|STAD-US|1|289|0.00346|A>G	NA	No	None
ENST00000519880	ENSG00000168672	FAM84B	Asense	519	0	_	Prom_618	ENSMUST00000180730,ENSMUST00000181910	0.440378	EScypA	0.297262	0.351543	EScypA	17.0167	0.187152	Yes		KIRC|SARC	MU54892656|MELA-AU|1|183|0.00546|G>A	NA	No	None
ENST00000519898	ENSG00000127743	IL17B	US-AS	27600	0	MIR143HG	Prom_508	ENSMUST00000181155,TCONS_00107733	0.527937	ts	1.12339	0.502932	ts	1.64655	0.478088	No	KIRC|SARC	BRCA|CESC|ESCA|STAD	NA	NA	No	None
ENST00000520043	ENSG00000170961	HAS2	BIDIR	45	0	_	Prom_616	ENSMUST00000166290	1	br	0.00506657	0.568969	Hsmm	64.3464	-0.0437479	Yes	GBM|SARC		NA	MU40351586|SKCA-BR|1|66|0.01515|A>G	No	None
ENST00000520268	ENSG00000083307	GRHL2	Asense	61	0	_	Prom_611	ENSMUST00000162520	0.719899	ts	0.594422	0.398351	ESnupA	15.8165	0.273126	Yes			NA	NA	Yes	None
ENST00000520275	ENSG00000168269	FOXI1	DS-AS	93188	0	_	Prom_513	TCONS_00030522	1	kd	0.797493	0.902976	kd	24.2525	0.571605	No	KICH		NA	NA	No	None
ENST00000520310	ENSG00000133112	TPT1	BIDIR	167	0	_	Prom_167	ENSMUST00000131222	0.422093	ts	3.51577	0.277671	lv	4615.37	-0.517483	No	COAD|READ|SKCM	BRCA|CESC	NA	NA	No	None
ENST00000520360	ENSG00000005073	HOXA11	Asense	699	0	_	Prom_559	ENSMUST00000134512	NA	NA	NA	0.604009	Hsmm	1.21461	NA	Yes	PRAD	CESC|UCEC	MU40344552|SKCA-BR|1|66|0.01515|T>C	NA	No	None
ENST00000520369	ENSG00000169122	FAM110B	OLAP	14	0	_	Prom_601	ENSMUST00000126564,ENSMUST00000144605	0.451739	Hsmm	0.344019	0.322249	cb	4.5933	0.161976	Yes	BRCA|KICH	CESC	MU613997|KIRC-US|1|404|0.00248|A>G	NA	No	None
ENST00000520395	ENSG00000005073	HOXA11	BIDIR	310	0	_	Prom_559	ENSMUST00000134512	0.517594	Hsmm	1.09293	0.604009	Hsmm	1.21461	0.8956	Yes	PRAD	CESC|UCEC	MU40344552|SKCA-BR|1|66|0.01515|T>C	NA	No	None
ENST00000520396	ENSG00000168137	SETD5	BIDIR	1009	0	_	Prom_409	ENSMUST00000124246	1	cb	0.259143	0.297555	ESnupA	61.8728	0.393042	No	BLCA	KIRC|THYM	NA	NA	No	None
ENST00000520447	ENSG00000168137	SETD5	BIDIR	119	0	_	Prom_409	ENSMUST00000124246	0.385311	K562	1.95219	0.297555	ESnupA	61.8728	-0.261041	No	BLCA	KIRC|THYM	NA	NA	No	None
ENST00000520512	ENSG00000168672	FAM84B	Asense	499	0	_	Prom_618	ENSMUST00000180730,ENSMUST00000181910	0.710568	lv	0.647979	0.351543	EScypA	17.0167	0.370914	Yes		KIRC|SARC	MU54892656|MELA-AU|1|183|0.00546|G>A	NA	No	None
ENST00000520590	ENSG00000133112	TPT1	BIDIR	58	0	_	Prom_167	ENSMUST00000131222	0.426965	ts	1.22302	0.277671	lv	4615.37	0.269703	No	COAD|READ|SKCM	BRCA|CESC	NA	NA	No	None
ENST00000520622	ENSG00000133112	TPT1	BIDIR	49	0	_	Prom_167	ENSMUST00000131222	0.398229	cb	0.815326	0.277671	lv	4615.37	-0.0213557	No	COAD|READ|SKCM	BRCA|CESC	NA	NA	No	None
ENST00000520629	ENSG00000168137	SETD5	BIDIR	991	0	_	Prom_409	ENSMUST00000124246	0.49217	ts	7.37534	0.297555	ESnupA	61.8728	-0.391895	No	BLCA	KIRC|THYM	NA	NA	No	None
ENST00000520714	ENSG00000254656	RTL1	DS-AS	58730	0	_	Prom_205	ENSMUST00000143836	0.479113	br	2.88617	0.528034	ts	0.338763	0.616541	Yes	PCPG	GBM|PCPG	MU8377434|PACA-AU|1|391|0.00256|C>A	NA	No	None
ENST00000520799	ENSG00000185728	YTHDF3	DS-S	1204775	0	MIR124-2HG	Prom_602	ENSMUST00000188983	0.45252	br	0.835354	0.273551	Hsmm	32.4729	0.327516	Yes		GBM	MU45426397|MELA-AU|1|183|0.00546|C>T,MU56637524|MELA-AU|1|183|0.00546|C>T	MU50174734|MELA-AU|1|183|0.00546|G>A	No	None
ENST00000520924	ENSG00000133112	TPT1	BIDIR	221	0	_	Prom_167	ENSMUST00000131222	0.756912	ESnupA	1.51832	0.277671	lv	4615.37	-0.312084	No	COAD|READ|SKCM	BRCA|CESC	NA	NA	No	None
ENST00000521028	ENSG00000106031	HOXA13	BIDIR	1735	0	_	Prom_560	ENSMUST00000141300	1	Hsmm	0.0118448	0.694028	Hsmm	0.309338	0.630548	Yes	COAD|ESCA|STAD	COAD|READ	NA	NA	No	None
ENST00000521091	ENSG00000133422	MORC2	US-AS	3068	0	_	Prom_397	ENSMUST00000153313	0.397476	ts	2.31937	0.297381	ts	28.0534	0.125874	No	CHOL|ESCA|LUSC|SARC	THYM	NA	NA	Yes	None
ENST00000521159	ENSG00000105997	HOXA3	Asense	4473	0	_	Prom_556	ENSMUST00000191453	1	kd	4.4124	0.585246	kd	0.960552	0.48901	Yes	ESCA|KIRP	KICH	NA	MU12944406|PACA-CA|1|227|0.00441|G>A,MU12944406|PACA-CA|1|227|0.00441|G>A,MU34799|BRCA-US|1|955|0.00105|G>A,MU4505554|SKCM-US|1|335|0.00299|G>A,MU5449230|BRCA-US|1|955|0.00105|C>A,MU67282639|BRCA-EU|1|560|0.00179|T>C	No	None
ENST00000521197	ENSG00000105997	HOXA3	BIDIR	144	0	_	Prom_557	ENSMUST00000131502	1	kd	0.175757	0.585246	kd	0.960552	0.48901	Yes	KIRP	KICH	MU65231134|BRCA-EU|1|560|0.00179|G>T	MU12944406|PACA-CA|1|227|0.00441|G>A,MU12944406|PACA-CA|1|227|0.00441|G>A,MU34799|BRCA-US|1|955|0.00105|G>A,MU4505554|SKCM-US|1|335|0.00299|G>A,MU5449230|BRCA-US|1|955|0.00105|C>A,MU67282639|BRCA-EU|1|560|0.00179|T>C	No	None
ENST00000521242	ENSG00000175806	MSRA	US-AS	148901	0	MIR124-1	Prom_591	ENSMUST00000180610	0.47667	ESnupA	59.5059	0.330447	kd	199.639	-0.44788	No		GBM	NA	NA	No	None
ENST00000521267	ENSG00000168137	SETD5	BIDIR	1009	0	_	Prom_409	ENSMUST00000124246	0.819607	br	0.799078	0.297555	ESnupA	61.8728	-0.252652	No	BLCA	KIRC|THYM	NA	NA	No	None
ENST00000521292	ENSG00000136352	NKX2-1	Asense	416	0	_	Prom_185	ENSMUST00000182733	0.577113	ts	0.0265459	0.479676	br	0.0692038	0.71333	Yes	LUAD|THCA	LUSC	NA	NA	No	None
ENST00000521316	ENSG00000147481	SNTG1	OLAP	31	0	_	Prom_600	ENSMUST00000126083	NA	NA	NA	0.596652	br	3.51272	NA	Yes	GBM|PCPG	GBM	NA	NA	No	None
ENST00000521336	ENSG00000133112	TPT1	BIDIR	140	0	_	Prom_167	ENSMUST00000131222	0.371513	ts	3.89434	0.277671	lv	4615.37	0.34965	No	COAD|READ|SKCM	BRCA|CESC	NA	NA	No	None
ENST00000521383	ENSG00000164930	FZD6	BIDIR	67	0	_	Prom_614	ENSMUST00000181362	0.606666	ht	0.0574198	0.310256	Hsmm	6.49524	0.275368	No	UCEC		NA	NA	No	None
ENST00000521404	ENSG00000254656	RTL1	DS-AS	58722	0	_	Prom_205	ENSMUST00000143836	0.442597	ht	0.477428	0.528034	ts	0.338763	0.29109	Yes	PCPG	GBM|PCPG	MU8377434|PACA-AU|1|391|0.00256|C>A	NA	No	None
ENST00000521441	ENSG00000185728	YTHDF3	DS-S	1204775	0	MIR124-2HG	Prom_602	ENSMUST00000188983	0.551451	br	0.712493	0.273551	Hsmm	32.4729	0.18306	Yes		GBM	MU45426397|MELA-AU|1|183|0.00546|C>T,MU56637524|MELA-AU|1|183|0.00546|C>T	MU50174734|MELA-AU|1|183|0.00546|G>A	No	None
ENST00000521455	ENSG00000176209	SMIM19	Asense	54	0	_	Prom_599	TCONS_00214164	0.300234	lv	7.15732	0.286277	EScepA	161.072	0.20979	Yes	ESCA	COAD|READ|THCA	NA	NA	No	None
ENST00000521609	ENSG00000168137	SETD5	BIDIR	186	0	_	Prom_409	ENSMUST00000124246	0.36957	ht	2.28899	0.297555	ESnupA	61.8728	-0.321678	No	BLCA	KIRC|THYM	NA	NA	No	None
ENST00000521687	ENSG00000105997	HOXA3	Asense	4445	0	_	Prom_556	ENSMUST00000191453	1	Hsmm	0.00560501	0.585246	kd	0.960552	0.311188	Yes	ESCA|KIRP	KICH	NA	MU12944406|PACA-CA|1|227|0.00441|G>A,MU12944406|PACA-CA|1|227|0.00441|G>A,MU34799|BRCA-US|1|955|0.00105|G>A,MU4505554|SKCM-US|1|335|0.00299|G>A,MU5449230|BRCA-US|1|955|0.00105|C>A,MU67282639|BRCA-EU|1|560|0.00179|T>C	No	None
ENST00000521863	ENSG00000175806	MSRA	US-AS	150057	0	MIR124-1	Prom_591	ENSMUST00000181808,ENSMUST00000186703	0.612614	ESnupA	1.69155	0.330447	kd	199.639	-0.23394	No		GBM	NA	NA	No	None
ENST00000522028	ENSG00000120875	DUSP4	US-AS	197502	0	_	Prom_597	AK047086#6255	1	K562	0.0115749	0.338367	Hsmm	9.75725	-0.480384	No			NA	NA	No	None
ENST00000522193	ENSG00000105997	HOXA3	BIDIR	90	0	_	Prom_555	ENSMUST00000136806,ENSMUST00000139055	0.598646	ts	4.20124	0.585246	kd	0.960552	0.881119	Yes	KIRP	KICH	MU65231134|BRCA-EU|1|560|0.00179|G>T	MU12944406|PACA-CA|1|227|0.00441|G>A,MU12944406|PACA-CA|1|227|0.00441|G>A,MU34799|BRCA-US|1|955|0.00105|G>A,MU4505554|SKCM-US|1|335|0.00299|G>A,MU5449230|BRCA-US|1|955|0.00105|C>A,MU67282639|BRCA-EU|1|560|0.00179|T>C	No	None
ENST00000522285	ENSG00000008513	ST3GAL1	OLAP	103	0	_	Prom_620	AK171719#2392	0.441148	lv	3.95446	0.36735	ht	12.1139	0.455342	Yes	KICH	CHOL|KIRP|PCPG	NA	NA	No	None
ENST00000522312	ENSG00000164576	SAP30L	BIDIR	134	0	_	Prom_509	ENSMUST00000152790	0.39584	ESnupA	1.4886	0.284782	ts	7.5065	-0.683116	Yes	LUAD|STAD	ESCA	NA	NA	No	None
ENST00000522358	ENSG00000127743	IL17B	US-AS	27686	0	MIR143HG	Prom_508	ENSMUST00000181155,TCONS_00107733	1	ht	0.0763637	0.502932	ts	1.64655	0.233084	No	KIRC|SARC	BRCA|CESC|ESCA|STAD	NA	NA	No	None
ENST00000522525	ENSG00000168137	SETD5	BIDIR	121	0	_	Prom_409	ENSMUST00000124246	0.349426	EScypA	7.53008	0.297555	ESnupA	61.8728	0.34965	No	BLCA	KIRC|THYM	NA	NA	No	None
ENST00000522674	ENSG00000005073	HOXA11	BIDIR	184	0	_	Prom_559	ENSMUST00000134512	0.901232	Hsmm	0.172722	0.604009	Hsmm	1.21461	0.626506	Yes	PRAD	CESC|UCEC	MU40344552|SKCA-BR|1|66|0.01515|T>C	NA	No	None
ENST00000522703	ENSG00000040341	STAU2	Asense	318324	0	_	Prom_605	ENSMUST00000186343	0.390843	ht	0.297113	0.28	br	38.6983	0.359488	No			NA	NA	No	None
ENST00000522771	ENSG00000254656	RTL1	DS-AS	58729	0	_	Prom_205	ENSMUST00000143836	NA	NA	NA	0.528034	ts	0.338763	NA	Yes	PCPG	GBM|PCPG	MU8377434|PACA-AU|1|391|0.00256|C>A	NA	No	None
ENST00000522856	ENSG00000164930	FZD6	BIDIR	58	0	_	Prom_614	ENSMUST00000181362	0.46748	kd	0.223793	0.310256	Hsmm	6.49524	0.054586	No	UCEC		NA	NA	No	None
ENST00000522859	ENSG00000133112	TPT1	BIDIR	142	0	_	Prom_167	ENSMUST00000131222	0.351894	ts	1.57448	0.277671	lv	4615.37	0.147111	No	COAD|READ|SKCM	BRCA|CESC	NA	NA	No	None
ENST00000522863	ENSG00000005073	HOXA11	Asense	546	0	_	Prom_559	ENSMUST00000134512	0.548408	Hsmm	0.601671	0.604009	Hsmm	1.21461	0.987952	Yes	PRAD	CESC|UCEC	MU40344552|SKCA-BR|1|66|0.01515|T>C	NA	No	None
ENST00000522897	ENSG00000155189	AGPAT5	BIDIR	156	0	_	Prom_590	TCONS_00218096	0.319002	EScypA	3.1723	0.285396	GM12878	42.871	0.132867	Yes	PCPG|THYM	GBM	MU161374|COAD-US|1|216|0.00463|C>-,MU40607177|BTCA-JP|1|239|0.00418|C>T,MU44385243|MELA-AU|1|183|0.00546|A>G,MU6374910|STAD-US|1|289|0.00346|->C	NA	No	None
ENST00000522961	ENSG00000091656	ZFHX4	BIDIR	624	0	_	Prom_607	ENSMUST00000128815	0.613656	K562	0.12982	0.410922	ts	3.22544	0.02154	Yes	SARC		NA	NA	No	None
ENST00000523021	ENSG00000164953	TMEM67	DS-S	102880	0	_	Prom_609	ENSMUST00000156947	0.627799	br	0.336819	0.329059	ESnupA	11.0463	0.303714	No	CHOL|ESCA|KICH	GBM|PCPG	NA	NA	No	None
ENST00000523269	ENSG00000127743	IL17B	US-AS	27601	0	MIR143HG	Prom_508	ENSMUST00000181155,TCONS_00107733	0.49127	ht	1.50372	0.502932	ts	1.64655	0.228336	No	KIRC|SARC	BRCA|CESC|ESCA|STAD	NA	NA	No	None
ENST00000523301	ENSG00000164330	EBF1	BIDIR	860	0	_	Prom_511	ENSMUST00000191765	0.436052	ht	1.23124	0.418365	cb	11.312	0.797279	Yes	GBM|KIRC|PCPG|SARC	BRCA|CESC|THYM	MU39419628|SKCA-BR|1|66|0.01515|C>T	MU2589702|LINC-JP|1|244|0.00410|G>A,MU43165178|MELA-AU|1|183|0.00546|G>A,MU61638276|MELA-AU|1|183|0.00546|G>A	No	None
ENST00000523340	ENSG00000168575	SLC20A2	OLAP	9	0	_	Prom_599	TCONS_00214164	0.322172	cb	5.52063	0.313542	ht	21.9003	0.496503	Yes	ESCA	COAD|THCA	NA	NA	No	None
ENST00000523506	ENSG00000133112	TPT1	BIDIR	120	0	_	Prom_167	ENSMUST00000131222	0.489109	cb	1.58103	0.277671	lv	4615.37	0.0435068	No	COAD|READ|SKCM	BRCA|CESC	NA	NA	No	None
ENST00000523616	ENSG00000240694	PNMA2	OLAP	220	0	_	Prom_596	ENSMUST00000168010	0.457019	br	0.623486	0.50814	br	27.8915	0.38314	No	KIRC|PCPG	GBM	NA	NA	No	None
ENST00000523627	ENSG00000179388	EGR3	Asense	2265	0	_	Prom_595	TCONS_00071686	0.648457	br	5.4103	0.524736	br	1.47049	0.897528	No	PAAD	BLCA|BRCA|GBM	NA	NA	No	None
ENST00000523671	ENSG00000254656	RTL1	DS-AS	55547	0	_	Prom_205	ENSMUST00000143272	0.492824	cb	6.39377	0.528034	ts	0.338763	0.33216	Yes	PCPG	GBM|PCPG	MU8377434|PACA-AU|1|391|0.00256|C>A	NA	No	None
ENST00000524048	ENSG00000105997	HOXA3	Asense	3853	0	_	Prom_556	ENSMUST00000191326	1	kd	0.965799	0.585246	kd	0.960552	0.48901	Yes	ESCA|KIRP	KICH	NA	MU12944406|PACA-CA|1|227|0.00441|G>A,MU12944406|PACA-CA|1|227|0.00441|G>A,MU34799|BRCA-US|1|955|0.00105|G>A,MU4505554|SKCM-US|1|335|0.00299|G>A,MU5449230|BRCA-US|1|955|0.00105|C>A,MU67282639|BRCA-EU|1|560|0.00179|T>C	No	None
ENST00000524060	ENSG00000185728	YTHDF3	DS-S	1208774	0	MIR124-2HG	Prom_602	ENSMUST00000186923	NA	NA	NA	0.273551	Hsmm	32.4729	NA	Yes		GBM	MU45426397|MELA-AU|1|183|0.00546|C>T,MU56637524|MELA-AU|1|183|0.00546|C>T	MU50174734|MELA-AU|1|183|0.00546|G>A	No	None
ENST00000524062	ENSG00000133112	TPT1	BIDIR	142	0	_	Prom_167	ENSMUST00000131222	0.318048	ESnupA	0.950158	0.277671	lv	4615.37	0.118881	No	COAD|READ|SKCM	BRCA|CESC	NA	NA	No	None
ENST00000524210	ENSG00000168137	SETD5	BIDIR	956	0	_	Prom_409	ENSMUST00000124246	0.370797	ESnupA	5.59591	0.297555	ESnupA	61.8728	0.699301	No	BLCA	KIRC|THYM	NA	NA	No	None
ENST00000524264	ENSG00000164576	SAP30L	BIDIR	143	0	_	Prom_509	ENSMUST00000152790	0.365166	ESnupA	0.342025	0.284782	ts	7.5065	-0.454545	Yes	LUAD|STAD	ESCA	NA	NA	No	None
ENST00000524265	ENSG00000127743	IL17B	US-AS	27687	0	MIR143HG	Prom_508	ENSMUST00000181155,TCONS_00107733	0.493405	ts	0.0465786	0.502932	ts	1.64655	0.323335	No	KIRC|SARC	BRCA|CESC|ESCA|STAD	NA	NA	No	None
ENST00000524284	ENSG00000185728	YTHDF3	DS-S	1208780	0	MIR124-2HG	Prom_602	ENSMUST00000186923	1	br	0.141212	0.273551	Hsmm	32.4729	-0.0436713	Yes		GBM	MU45426397|MELA-AU|1|183|0.00546|C>T,MU56637524|MELA-AU|1|183|0.00546|C>T	MU50174734|MELA-AU|1|183|0.00546|G>A	No	None
ENST00000524320	ENSG00000168672	FAM84B	Asense	1498	0	_	Prom_618	ENSMUST00000180730	0.323386	EScepA	24.9429	0.351543	EScypA	17.0167	0.874126	Yes		KIRC|SARC	MU54892656|MELA-AU|1|183|0.00546|G>A	NA	No	None
ENST00000524376	ENSG00000137642	SORL1	DS-AS	648245	0	_	Prom_122	ENSMUST00000098868,ENSMUST00000180622,ENSMUST00000180818	0.338283	br	14.6679	0.332034	ESnupA	57.4465	-0.371279	Yes	GBM|KICH|SARC|THCA|THYM	BLCA|CESC|SKCM|UCEC	NA	NA	No	None
ENST00000525047	ENSG00000149972	CNTN5	OLAP	188	0	_	Prom_118	ENSMUST00000160358	0.509974	K562	0.0940537	0.693057	br	1.05229	0.705459	Yes		GBM|THCA	MU58503724|MELA-AU|1|183|0.00546|G>A,MU66516811|BRCA-EU|1|560|0.00179|G>A	NA	No	None
ENST00000525151	ENSG00000009413	REV3L	Asense	200	0	_	Prom_540	TCONS_00023274	0.476217	GM12878	0.285205	0.335989	cb	11.409	0.0917895	Yes	GBM|SKCM|UCEC	ESCA	NA	NA	Yes	None
ENST00000525186	ENSG00000155189	AGPAT5	BIDIR	177	0	_	Prom_590	TCONS_00218096	0.312046	br	0.986853	0.285396	GM12878	42.871	-0.048951	Yes	PCPG|THYM	GBM	MU161374|COAD-US|1|216|0.00463|C>-,MU40607177|BTCA-JP|1|239|0.00418|C>T,MU44385243|MELA-AU|1|183|0.00546|A>G,MU6374910|STAD-US|1|289|0.00346|->C	NA	No	None
ENST00000525337	ENSG00000166900	STX3	BIDIR	83	0	_	Prom_107	AK044380#3354	0.348769	cb	1.27714	0.304542	EScypA	30.9425	0.535903	Yes			MU41671893|MELA-AU|2|183|0.01093|G>A	NA	No	None
ENST00000525352	ENSG00000197380	DACT3	BIDIR	846	0	_	Prom_310	ENSMUST00000181501	0.663248	br	0.462593	0.370614	br	23.4375	0.413053	Yes	SARC	CESC|GBM	MU59711900|MELA-AU|1|183|0.00546|CC>TT	NA	No	None
ENST00000525436	ENSG00000184937	WT1	BIDIR	170	0	_	Prom_100	ENSMUST00000172701,ENSMUST00000174870	0.415166	ht	0.494843	0.435031	ts	33.3913	0.733012	No		CESC|UCEC	NA	NA	No	None
ENST00000525909	ENSG00000107938	EDRF1	Asense	10	0	_	Prom_94	TCONS_00209896	0.459908	lv	1.04073	0.306078	ts	20.1245	0.169018	No	UCEC	GBM|KICH	NA	NA	Yes	None
ENST00000525992	ENSG00000149582	TMEM25	BIDIR	470	0	_	Prom_121	TCONS_00225126	0.428943	ht	1.89213	0.303923	cb	60.9316	0.28874	No	BRCA	CHOL|LIHC	NA	NA	No	None
ENST00000526036	ENSG00000175536	LIPT2	BIDIR	50	0	_	Prom_114	TCONS_00207911	0.316026	br	2.80254	0.327458	ts	7.64319	0.0629371	No	ESCA|LUSC|STAD	THCA	NA	NA	Yes	PF04218.12,PF03221.15
ENST00000526220	ENSG00000052841	TTC17	Asense	343	0	_	Prom_103	ENSMUST00000152313	0.326318	cb	3.5527	0.292793	ESnupA	20.6425	0.020979	No			NA	NA	No	None
ENST00000526615	ENSG00000149084	HSD17B12	US-S	124273	0	MIR670HG	Prom_104	ENSMUST00000129661,ENSMUST00000134563	NA	NA	NA	0.291075	ESnupA	43.2528	NA	No	PCPG	SKCM	NA	NA	No	None
ENST00000526643	ENSG00000160973	FOXH1	BIDIR	1762	0	_	Prom_621	AK193686#2406	0.445264	ESnupA	1.29046	0.472432	K562	0.103419	-0.0270904	Yes			NA	NA	No	None
ENST00000526795	ENSG00000137502	RAB30	BIDIR	158	0	_	Prom_117	ENSMUST00000147198	0.426328	ts	1.84668	0.319316	GM12878	16.4641	0.346761	Yes	UCEC		MU1145712|LIRI-JP|1|260|0.00385|G>T	NA	No	None
ENST00000527135	ENSG00000135373	EHF	US-S	50235	0	_	Prom_101	ENSMUST00000195179	1	Hsmm	0.024382	0.488172	kd	2.51605	-0.131244	Yes			NA	NA	No	None
ENST00000527483	ENSG00000107938	EDRF1	BIDIR	54	0	_	Prom_94	TCONS_00209896	0.489623	ts	3.20474	0.306078	ts	20.1245	0.545455	No	UCEC	GBM|KICH	NA	NA	Yes	None
ENST00000527490	ENSG00000155189	AGPAT5	BIDIR	147	0	_	Prom_590	TCONS_00218096	0.354876	EScepA	1.14429	0.285396	GM12878	42.871	0.154933	Yes	PCPG|THYM	GBM	MU161374|COAD-US|1|216|0.00463|C>-,MU40607177|BTCA-JP|1|239|0.00418|C>T,MU44385243|MELA-AU|1|183|0.00546|A>G,MU6374910|STAD-US|1|289|0.00346|->C	NA	No	None
ENST00000527627	ENSG00000137502	RAB30	BIDIR	142	0	_	Prom_117	ENSMUST00000147198	0.422679	br	0.474308	0.319316	GM12878	16.4641	0.182884	Yes	UCEC		MU1145712|LIRI-JP|1|260|0.00385|G>T	NA	No	None
ENST00000527960	ENSG00000166199	ALKBH3	Asense	31133	0	_	Prom_105	ENSMUST00000028621	0.378704	ts	3.17167	0.285149	kd	8.80118	0.559441	No	STAD	ESCA	NA	NA	No	None
ENST00000528156	ENSG00000137502	RAB30	BIDIR	419	0	_	Prom_117	ENSMUST00000147198	0.413547	lv	0.481989	0.319316	GM12878	16.4641	0.123269	Yes	UCEC		MU1145712|LIRI-JP|1|260|0.00385|G>T	NA	No	None
ENST00000528285	ENSG00000166199	ALKBH3	Asense	31183	0	_	Prom_105	ENSMUST00000028621	0.477288	ht	0.300883	0.285149	kd	8.80118	0.1744	No	STAD	ESCA	NA	NA	No	None
ENST00000528514	ENSG00000186523	FAM86B1	BIDIR	333	0	_	Prom_592	ENSMUST00000140000	0.326902	kd	4.47913	0.36103	kd	1.0342	0.706294	No	CHOL|PCPG|SARC|SKCM	CESC	NA	NA	No	None
ENST00000528578	ENSG00000149582	TMEM25	BIDIR	471	0	_	Prom_121	TCONS_00225126	0.46627	lv	7.40136	0.303923	cb	60.9316	0.894388	No	BRCA	CHOL|LIHC	NA	NA	No	None
ENST00000528844	ENSG00000107938	EDRF1	BIDIR	29	0	_	Prom_94	TCONS_00209896	0.33847	ts	2.83639	0.306078	ts	20.1245	-0.0700526	No	UCEC	GBM|KICH	NA	NA	Yes	None
ENST00000528872	ENSG00000170946	DNAJC24	US-S	64155	0	_	Prom_99	ENSMUST00000187484	1	ts	1.2546	0.29279	ESnupA	11.1138	0.218357	No			NA	NA	No	None
ENST00000528986	ENSG00000137642	SORL1	DS-AS	648827	0	_	Prom_122	ENSMUST00000181214,TCONS_00224969	0.466739	Hsmm	3.52899	0.332034	ESnupA	57.4465	-0.300979	Yes	GBM|KICH|SARC|THCA|THYM	BLCA|CESC|SKCM|UCEC	NA	NA	No	None
ENST00000529018	ENSG00000164743	C8orf48	Asense	37768	0	_	Prom_593	AK148752#6263	1	cb	0.0363299	0.431861	ts	3.35597	-0.218357	No			NA	NA	No	None
ENST00000529804	ENSG00000154127	UBASH3B	US-AS	346223	0	_	Prom_124	TCONS_00224956	0.535557	br	0.686587	0.39377	Hsmm	6.4053	-0.327169	No	GBM|KICH|SARC|THCA|THYM	BLCA|CESC|SKCM|UCEC	NA	NA	No	None
ENST00000529823	ENSG00000137642	SORL1	DS-AS	649964	0	_	Prom_122	ENSMUST00000181214,TCONS_00224969	0.425947	ht	0.578791	0.332034	ESnupA	57.4465	-0.37496	Yes	GBM|KICH|SARC|THCA|THYM	BLCA|CESC|SKCM|UCEC	NA	NA	No	None
ENST00000530072	ENSG00000137642	SORL1	DS-AS	649484	0	_	Prom_122	ENSMUST00000181214,TCONS_00224969	0.662274	cb	0.177862	0.332034	ESnupA	57.4465	0.0183901	Yes	GBM|KICH|SARC|THCA|THYM	BLCA|CESC|SKCM|UCEC	NA	NA	No	None
ENST00000530270	ENSG00000137502	RAB30	BIDIR	431	0	_	Prom_117	ENSMUST00000147198	1	GM12878	0.0174075	0.319316	GM12878	16.4641	0.480384	Yes	UCEC		MU1145712|LIRI-JP|1|260|0.00385|G>T	NA	No	None
ENST00000530312	ENSG00000135365	PHF21A	OLAP	11	0	_	Prom_106	ENSMUST00000160235	0.434096	lv	1.99829	0.299129	ts	30.7539	0.174027	No	CHOL|KIRC|LIHC|SARC	CESC|PCPG|UCEC	NA	NA	No	None
ENST00000530526	ENSG00000134910	STT3A	BIDIR	226	0	_	Prom_125	ENSMUST00000180474	0.559507	ts	0.768711	0.268729	ts	68.4305	0.268292	No	ESCA|HNSC|STAD	CHOL	NA	NA	No	None
ENST00000530572	ENSG00000149571	KIRREL3	OLAP	59861	0	_	Prom_126	ENSMUST00000194019	0.605415	ts	2.1826	0.505007	br	17.4693	0.605811	No			NA	NA	No	None
ENST00000530792	ENSG00000261594	TPBGL	Asense	269	0	_	Prom_115	ENSMUST00000182342	1	br	0.113732	NA	NA	NA	NA	Yes			NA	MU59731742|PRAD-UK|1|108|0.00926|G>A	No	None
ENST00000530955	ENSG00000137642	SORL1	DS-AS	649500	0	_	Prom_122	ENSMUST00000181214,TCONS_00224969	0.445235	br	8.24182	0.332034	ESnupA	57.4465	-0.411818	Yes	GBM|KICH|SARC|THCA|THYM	BLCA|CESC|SKCM|UCEC	NA	NA	No	None
ENST00000531071	ENSG00000137642	SORL1	DS-AS	649495	0	_	Prom_122	ENSMUST00000181214,TCONS_00224969	0.45266	Hsmm	1.05716	0.332034	ESnupA	57.4465	-0.42183	Yes	GBM|KICH|SARC|THCA|THYM	BLCA|CESC|SKCM|UCEC	NA	NA	No	None
ENST00000531269	ENSG00000135362	PRR5L	OLAP	0	0	_	Prom_102	ENSMUST00000127358	0.567098	br	0.871133	0.325791	br	4.69055	0.445169	Yes		GBM	NA	NA	No	None
ENST00000531381	ENSG00000137642	SORL1	DS-AS	649976	0	_	Prom_122	ENSMUST00000181214,TCONS_00224969	0.358509	ht	0.608355	0.332034	ESnupA	57.4465	-0.375757	Yes	GBM|KICH|SARC|THCA|THYM	BLCA|CESC|SKCM|UCEC	NA	NA	No	None
ENST00000531523	ENSG00000179580	RNF151	US-S	1864	0	_	Prom_234	ENSMUST00000161706	0.288665	lv	71.5954	0.708145	ts	127.581	-0.0910684	No	PRAD|THYM|UCEC		NA	NA	Yes	None
ENST00000531583	ENSG00000149256	TENM4	OLAP	297	0	_	Prom_116	ENSMUST00000129445,ENSMUST00000133770	0.487861	ESnupA	0.730023	0.435657	ESnupA	18.2202	0.538062	No	ESCA|HNSC|LUSC	GBM|THCA	NA	NA	No	None
ENST00000531602	ENSG00000174684	B3GNT1	BIDIR	257	0	_	Prom_111	TCONS_00113309	0.576864	br	0.236808	0.306806	br	134.897	0.483476	Yes			MU4564462|THCA-SA|1|15|0.06667|G>-,MU4564464|THCA-SA|1|15|0.06667|C>-,MU4727550|PAEN-AU|1|52|0.01923|->T,MU4966600|STAD-US|1|289|0.00346|G>A	MU7242315|PACA-AU|1|391|0.00256|G>A	No	None
ENST00000531629	ENSG00000137642	SORL1	DS-AS	649484	0	_	Prom_122	ENSMUST00000181214,TCONS_00224969	0.586335	br	0.538648	0.332034	ESnupA	57.4465	-0.296843	Yes	GBM|KICH|SARC|THCA|THYM	BLCA|CESC|SKCM|UCEC	NA	NA	No	None
ENST00000531742	ENSG00000167283	ATP5L	Asense	156	0	_	Prom_120	TCONS_00225128	0.283352	cb	30.0186	0.283319	EScepA	103.49	-0.188811	Yes			NA	NA	No	None
ENST00000531977	ENSG00000107938	EDRF1	BIDIR	66	0	_	Prom_94	TCONS_00209896	0.446282	ts	0.0848217	0.306078	ts	20.1245	0.232986	No	UCEC	GBM|KICH	NA	NA	Yes	None
ENST00000532116	ENSG00000196323	ZBTB44	BIDIR	341	0	_	Prom_127	TCONS_00229992	0.526742	ts	4.8816	0.303966	ESnupA	42.8835	0.167832	No	PRAD	GBM|KICH|KIRC|KIRP	NA	NA	No	None
ENST00000532226	ENSG00000009413	REV3L	Asense	205	0	_	Prom_540	TCONS_00023274	0.439293	ESnupA	1.13437	0.335989	cb	11.409	-0.426573	Yes	GBM|SKCM|UCEC	ESCA	NA	NA	Yes	None
ENST00000532319	ENSG00000137642	SORL1	DS-AS	648246	0	_	Prom_122	ENSMUST00000098868,ENSMUST00000180622,ENSMUST00000180818	0.520085	br	1.66516	0.332034	ESnupA	57.4465	-0.472967	Yes	GBM|KICH|SARC|THCA|THYM	BLCA|CESC|SKCM|UCEC	NA	NA	No	None
ENST00000532350	ENSG00000154127	UBASH3B	US-AS	452612	0	_	Prom_123	ENSMUST00000181814,TCONS_00224960	0.777101	Hsmm	3.11545	0.39377	Hsmm	6.4053	0.275851	Yes	GBM|KICH|SARC|THCA|THYM	BLCA|CESC|SKCM|UCEC	NA	NA	No	None
ENST00000532353	ENSG00000009413	REV3L	Asense	161	0	_	Prom_540	TCONS_00023274	0.365553	ESnupA	0.138609	0.335989	cb	11.409	-0.291861	Yes	GBM|SKCM|UCEC	ESCA	NA	NA	Yes	None
ENST00000532380	ENSG00000183161	FANCF	DS-S	134768	0	_	Prom_98	ENSMUST00000188146	1	ts	1.39256	0.297531	ESnupA	7.25316	0.218357	No			NA	NA	No	None
ENST00000532597	ENSG00000149582	TMEM25	BIDIR	463	0	_	Prom_121	TCONS_00225126	0.435369	ts	7.31993	0.303923	cb	60.9316	0.537452	No	BRCA	CHOL|LIHC	NA	NA	No	None
ENST00000532890	ENSG00000137642	SORL1	DS-AS	649484	0	_	Prom_122	ENSMUST00000181214,TCONS_00224969	0.573766	Hsmm	0.0571007	0.332034	ESnupA	57.4465	-0.0834673	Yes	GBM|KICH|SARC|THCA|THYM	BLCA|CESC|SKCM|UCEC	NA	NA	No	None
ENST00000533088	ENSG00000160972	PPP1R16A	OLAP	11679	0	_	Prom_621	AK193686#2406	0.318803	kd	6.37871	0.489495	EScepA	0.257178	-0.241307	Yes	BRCA|CHOL	COAD|THYM	NA	NA	No	None
ENST00000533232	ENSG00000125398	SOX9	BIDIR	226	0	_	Prom_284	ENSMUST00000137081	1	ht	0.045126	0.330952	ts	12.2649	0.131014	Yes	CHOL|GBM|LIHC	BRCA	NA	MU2185704|COAD-US|1|216|0.00463|->A,MU5383668|STAD-US|1|289|0.00346|GAA>-	No	None
ENST00000533481	ENSG00000182134	TDRKH	BIDIR	281	0	_	Prom_41	TCONS_00145602	0.30034	ESnupA	2.67786	0.311974	ts	14.9618	0.713287	No	LUAD|PCPG	SKCM	NA	NA	No	None
ENST00000533528	ENSG00000137502	RAB30	BIDIR	180	0	_	Prom_117	ENSMUST00000147198	1	ht	0.57302	0.319316	GM12878	16.4641	0.218357	Yes	UCEC		MU1145712|LIRI-JP|1|260|0.00385|G>T	NA	No	None
ENST00000533708	ENSG00000137502	RAB30	BIDIR	194	0	_	Prom_117	ENSMUST00000147198	NA	NA	NA	0.319316	GM12878	16.4641	NA	Yes	UCEC		MU1145712|LIRI-JP|1|260|0.00385|G>T	NA	No	None
ENST00000534287	ENSG00000166199	ALKBH3	Asense	31098	0	_	Prom_105	ENSMUST00000028621	0.695125	ts	1.26089	0.285149	kd	8.80118	0.128505	No	STAD	ESCA	NA	NA	No	None
ENST00000534499	ENSG00000137502	RAB30	BIDIR	198	0	_	Prom_117	ENSMUST00000147198	NA	NA	NA	0.319316	GM12878	16.4641	NA	Yes	UCEC		MU1145712|LIRI-JP|1|260|0.00385|G>T	NA	No	None
ENST00000534782	ENSG00000154127	UBASH3B	US-AS	452612	0	_	Prom_123	ENSMUST00000181814,TCONS_00224960	0.41174	br	1.93835	0.39377	Hsmm	6.4053	-0.196124	Yes	GBM|KICH|SARC|THCA|THYM	BLCA|CESC|SKCM|UCEC	NA	NA	No	None
ENST00000534909	ENSG00000165588	OTX2	US-AS	2703	0	_	Prom_190	ENSMUST00000183522	0.686745	EScypA	0.0110984	0.408709	ESnupA	63.3126	-0.0216542	No			NA	NA	No	None
ENST00000535301	ENSG00000135100	HNF1A	Asense	2217	0	_	Prom_157	ENSMUST00000129609	0.702085	lv	1.17732	0.536189	kd	19.2186	0.640814	Yes	STAD	ESCA	NA	NA	No	None
ENST00000535614	ENSG00000139725	RHOF	OLAP	765	0	_	Prom_160	TCONS_00178034	0.59964	ESnupA	0.80971	0.313448	GM12878	8.16212	-0.353639	Yes	CHOL|PRAD	THYM	NA	NA	No	None
ENST00000535643	ENSG00000139725	RHOF	OLAP	18	0	_	Prom_160	TCONS_00178036	0.763907	EScepA	0.112014	0.313448	GM12878	8.16212	0.165221	Yes	CHOL|PRAD	THYM	NA	NA	Yes	None
ENST00000535689	ENSG00000168003	SLC3A2	BIDIR	613	0	_	Prom_108	ENSMUST00000180819	0.344128	GM12878	7.95327	0.278326	kd	464.537	-0.188811	No	CHOL|LUSC	PAAD|SKCM	NA	NA	Yes	None
ENST00000536217	ENSG00000139233	LLPH	DS-S	99702	0	_	Prom_147	ENSMUST00000192540	0.655539	GM12878	0.537764	0.302071	Hsmm	27.0516	0.344036	No			NA	NA	No	None
ENST00000537024	ENSG00000168003	SLC3A2	BIDIR	622	0	_	Prom_108	ENSMUST00000180819	0.352996	ESnupA	30.6614	0.278326	kd	464.537	0.153846	No	CHOL|LUSC	PAAD|SKCM	NA	NA	Yes	None
ENST00000537068	ENSG00000168003	SLC3A2	BIDIR	220	0	_	Prom_108	ENSMUST00000180819	0.401687	lv	2.82056	0.278326	kd	464.537	-0.5944	No	CHOL|LUSC	PAAD|SKCM	NA	NA	Yes	None
ENST00000537095	ENSG00000111432	FZD10	BIDIR	202	0	_	Prom_162	ENSMUST00000091324	0.637753	cb	1.04745	0.376419	cb	0.682813	0.40844	No	ESCA|LUSC|UCEC	UCEC	NA	NA	No	None
ENST00000537157	ENSG00000139725	RHOF	OLAP	330	0	_	Prom_160	TCONS_00178034	0.434757	GM12878	1.18624	0.313448	GM12878	8.16212	0.171687	Yes	CHOL|PRAD	THYM	NA	NA	No	None
ENST00000537269	ENSG00000215021	PHB2	DS-AS	7506	0	_	Prom_131	ENSMUST00000143765	0.502327	ts	14.2583	0.276829	EScepA	346.653	0.0783789	Yes			NA	NA	Yes	None
ENST00000537361	ENSG00000135100	HNF1A	Asense	2158	0	_	Prom_157	ENSMUST00000129609	0.59339	lv	10.2462	0.536189	kd	19.2186	0.432167	Yes	STAD	ESCA	NA	NA	No	None
ENST00000537370	ENSG00000118971	CCND2	BIDIR	998	0	_	Prom_129	ENSMUST00000180811	0.497576	ESnupA	0.812433	0.301694	ht	53.4097	0.599106	Yes			NA	MU37722313|SKCA-BR|1|66|0.01515|T>C,MU65016834|BRCA-EU|1|560|0.00179|G>A,MU7753484|PACA-AU|1|391|0.00256|G>-	Yes	None
ENST00000537869	ENSG00000168003	SLC3A2	BIDIR	641	0	_	Prom_108	ENSMUST00000180819	0.37776	cb	11.6114	0.278326	kd	464.537	0.111888	No	CHOL|LUSC	PAAD|SKCM	NA	NA	Yes	None
ENST00000537925	ENSG00000168003	SLC3A2	BIDIR	234	0	_	Prom_108	ENSMUST00000180819	0.417536	cb	2.05032	0.278326	kd	464.537	-0.131693	No	CHOL|LUSC	PAAD|SKCM	NA	NA	Yes	None
ENST00000537965	ENSG00000168003	SLC3A2	BIDIR	613	0	_	Prom_108	ENSMUST00000180819	0.312556	K562	3.80559	0.278326	kd	464.537	-0.391608	No	CHOL|LUSC	PAAD|SKCM	NA	NA	Yes	None
ENST00000538266	ENSG00000168003	SLC3A2	BIDIR	634	0	_	Prom_108	ENSMUST00000180819	0.391225	GM12878	0.447561	0.278326	kd	464.537	0	No	CHOL|LUSC	PAAD|SKCM	NA	NA	Yes	None
ENST00000538335	ENSG00000139718	SETD1B	BIDIR	273	0	_	Prom_160	TCONS_00178036	0.41242	kd	0.788224	0.342351	cb	4.88764	0.434326	Yes	PCPG|PRAD|THYM	KICH|THYM	NA	NA	Yes	None
ENST00000538654	ENSG00000168003	SLC3A2	BIDIR	216	0	_	Prom_108	ENSMUST00000180819	0.413257	ESnupA	42.0865	0.278326	kd	464.537	0.58042	No	CHOL|LUSC	PAAD|SKCM	NA	NA	Yes	None
ENST00000539116	ENSG00000149948	HMGA2	US-S	221262	0	_	Prom_146	ENSMUST00000194273	0.508634	Hsmm	1.72245	0.390747	ESnupA	45.408	0.150835	Yes			MU48722016|MELA-AU|2|183|0.01093|G>A	NA	No	None
ENST00000539266	ENSG00000048540	LMO3	US-AS	176167	0	_	Prom_133	ENSMUST00000190868	NA	NA	NA	0.411045	br	97.9372	NA	No			NA	NA	No	None
ENST00000539303	ENSG00000168003	SLC3A2	BIDIR	927	0	_	Prom_108	ENSMUST00000180819	0.376504	ESnupA	4.27819	0.278326	kd	464.537	0.316776	No	CHOL|LUSC	PAAD|SKCM	NA	NA	No	None
ENST00000539921	ENSG00000168003	SLC3A2	BIDIR	865	0	_	Prom_108	ENSMUST00000180819	0.311034	ESnupA	131.931	0.278326	kd	464.537	0.272727	No	CHOL|LUSC	PAAD|SKCM	NA	NA	No	None
ENST00000539975	ENSG00000168003	SLC3A2	BIDIR	865	0	_	Prom_108	ENSMUST00000180819	0.405277	ESnupA	5.9458	0.278326	kd	464.537	0.490369	No	CHOL|LUSC	PAAD|SKCM	NA	NA	No	None
ENST00000540619	ENSG00000185652	NTF3	US-AS	192007	0	_	Prom_130	ENSMUST00000186340	1	K562	0.0333817	0.364441	cb	5.65917	-0.437479	No	ESCA|LUSC		NA	NA	No	None
ENST00000540687	ENSG00000133422	MORC2	US-AS	2378	0	_	Prom_397	ENSMUST00000153313	0.308591	ESnupA	39.3517	0.297381	ts	28.0534	-0.251748	No	CHOL|ESCA|LUSC|SARC	THYM	NA	NA	No	None
ENST00000540725	ENSG00000168003	SLC3A2	BIDIR	355	0	_	Prom_108	ENSMUST00000180819	0.339034	GM12878	12.717	0.278326	kd	464.537	-0.265734	No	CHOL|LUSC	PAAD|SKCM	NA	NA	Yes	None
ENST00000540802	ENSG00000125398	SOX9	US-AS	63289	0	_	Prom_283	ENSMUST00000124028	0.833772	lv	0.137786	0.330952	ts	12.2649	-0.344036	No	CHOL|GBM	BRCA	NA	MU2185704|COAD-US|1|216|0.00463|->A,MU5383668|STAD-US|1|289|0.00346|GAA>-	No	None
ENST00000540865	ENSG00000168003	SLC3A2	BIDIR	613	0	_	Prom_108	ENSMUST00000180819	0.582016	ts	0.512422	0.278326	kd	464.537	0.0124814	No	CHOL|LUSC	PAAD|SKCM	NA	NA	Yes	None
ENST00000540904	ENSG00000168003	SLC3A2	BIDIR	613	0	_	Prom_108	ENSMUST00000180819	0.781627	ESnupA	9.29397	0.278326	kd	464.537	0.458947	No	CHOL|LUSC	PAAD|SKCM	NA	NA	Yes	None
ENST00000541282	ENSG00000139350	NEDD1	DS-S	557798	0	_	Prom_152	ENSMUST00000182197,TCONS_00025470	0.515557	ESnupA	1.65749	0.306886	ts	12.8832	-0.0870137	No	THCA	THCA	NA	NA	No	None
ENST00000541391	ENSG00000149948	HMGA2	US-S	221253	0	_	Prom_146	ENSMUST00000194273	0.625732	Hsmm	2.10448	0.390747	ESnupA	45.408	0.0502783	Yes			MU48722016|MELA-AU|2|183|0.01093|G>A	NA	No	None
ENST00000541416	ENSG00000168003	SLC3A2	BIDIR	289	0	_	Prom_108	ENSMUST00000180819	0.404321	ESnupA	75.2405	0.278326	kd	464.537	0.41958	No	CHOL|LUSC	PAAD|SKCM	NA	NA	Yes	None
ENST00000541574	ENSG00000089094	KDM2B	Asense	163	0	_	Prom_158	ENSMUST00000148466	0.35593	ts	9.68266	0.312159	ESnupA	60.1425	0.545455	No			NA	NA	No	None
ENST00000541578	ENSG00000168003	SLC3A2	BIDIR	613	0	_	Prom_108	ENSMUST00000180819	0.400191	EScypA	13.2458	0.278326	kd	464.537	0.57284	No	CHOL|LUSC	PAAD|SKCM	NA	NA	Yes	None
ENST00000541615	ENSG00000168003	SLC3A2	BIDIR	613	0	_	Prom_108	ENSMUST00000180819	0.972358	cb	1.29354	0.278326	kd	464.537	-0.290281	No	CHOL|LUSC	PAAD|SKCM	NA	NA	Yes	None
ENST00000541694	ENSG00000139725	RHOF	OLAP	15	0	_	Prom_160	TCONS_00178036	0.494362	br	0.330987	0.313448	GM12878	8.16212	-0.27043	Yes	CHOL|PRAD	THYM	NA	NA	Yes	None
ENST00000542000	ENSG00000111432	FZD10	BIDIR	314	0	_	Prom_162	ENSMUST00000091324	0.544766	cb	10.3268	0.376419	cb	0.682813	0.588372	No	ESCA|LUSC|UCEC	UCEC	NA	NA	No	None
ENST00000542112	ENSG00000168003	SLC3A2	BIDIR	187	0	_	Prom_108	ENSMUST00000180819	0.649043	EScypA	0.349594	0.278326	kd	464.537	0.392416	No	CHOL|LUSC	PAAD|SKCM	NA	NA	Yes	None
ENST00000542933	ENSG00000139725	RHOF	OLAP	18	0	_	Prom_160	TCONS_00178036	0.31881	ESnupA	93.4492	0.313448	GM12878	8.16212	0.0699301	Yes	CHOL|PRAD	THYM	NA	NA	Yes	None
ENST00000543061	ENSG00000139197	PEX5	BIDIR	93	0	_	Prom_132	TCONS_00187150	1	ts	0.0985066	0.284384	ts	12.0042	0.480384	No			NA	NA	No	None
ENST00000543072	ENSG00000139697	SBNO1	BIDIR	109	0	MIR8072	Prom_161	ENSMUST00000192373	0.370753	ts	9.18602	0.314817	ts	24.0117	0.41958	No			NA	NA	No	None
ENST00000544550	ENSG00000168003	SLC3A2	BIDIR	613	0	_	Prom_108	ENSMUST00000180819	0.373666	ESnupA	21.2733	0.278326	kd	464.537	0.258741	No	CHOL|LUSC	PAAD|SKCM	NA	NA	Yes	None
ENST00000544717	ENSG00000185652	NTF3	US-AS	192009	0	_	Prom_130	ENSMUST00000186340	0.525321	ESnupA	0.225004	0.364441	cb	5.65917	0.165511	No	ESCA|LUSC		NA	NA	No	None
ENST00000544983	ENSG00000168003	SLC3A2	BIDIR	343	0	_	Prom_108	ENSMUST00000180819	0.531857	ESnupA	6.94706	0.278326	kd	464.537	0.739055	No	CHOL|LUSC	PAAD|SKCM	NA	NA	Yes	None
ENST00000545308	ENSG00000168003	SLC3A2	BIDIR	613	0	_	Prom_108	ENSMUST00000180819	0.392209	ESnupA	37.5996	0.278326	kd	464.537	0.34965	No	CHOL|LUSC	PAAD|SKCM	NA	NA	Yes	None
ENST00000545440	ENSG00000168003	SLC3A2	BIDIR	613	0	_	Prom_108	ENSMUST00000180819	0.656896	cb	1.80771	0.278326	kd	464.537	0.00537557	No	CHOL|LUSC	PAAD|SKCM	NA	NA	Yes	None
ENST00000545688	ENSG00000168003	SLC3A2	BIDIR	641	0	_	Prom_108	ENSMUST00000180819	0.415465	K562	1.26105	0.278326	kd	464.537	0.16049	No	CHOL|LUSC	PAAD|SKCM	NA	NA	Yes	None
ENST00000545794	ENSG00000139197	PEX5	BIDIR	138	0	_	Prom_132	TCONS_00187150	1	ts	0.529887	0.284384	ts	12.0042	0.480384	No			NA	NA	No	None
ENST00000546238	ENSG00000153140	CETN3	BIDIR	246	0	_	Prom_491	ENSMUST00000181520	0.475682	ts	1.26244	0.304556	ts	67.1553	0.391521	No			NA	NA	No	None
ENST00000546523	ENSG00000061273	HDAC7	Asense	3639	0	_	Prom_136	TCONS_00077549	1	K562	0.0559611	0.287777	ESnupA	28.623	0.393042	Yes			NA	MU2255792|LINC-JP|1|244|0.00410|G>-,MU51967757|MELA-AU|1|183|0.00546|C>T	No	None
ENST00000546798	ENSG00000128645	HOXD1	US-AS	10453	0	_	Prom_359	TCONS_00129897	NA	NA	NA	0.437457	kd	1.32629	NA	No	LUAD|PCPG|SKCM	COAD|LUSC|READ	NA	NA	No	None
ENST00000547395	ENSG00000181418	DDN	Asense	912	0	_	Prom_138	ENSMUST00000181510	0.520267	br	1.10692	NA	NA	NA	NA	No	COAD|PCPG|READ|UCEC	ESCA|GBM	NA	NA	No	None
ENST00000547764	ENSG00000187778	MCRS1	BIDIR	82	0	_	Prom_140	ENSMUST00000187967	0.724939	ts	0.966338	0.281766	EScepA	71.1461	0.607427	No	ESCA|KICH|KIRP	THCA	NA	NA	No	None
ENST00000547866	ENSG00000181418	DDN	Asense	938	0	_	Prom_138	ENSMUST00000181510	NA	NA	NA	NA	NA	NA	NA	No	COAD|PCPG|READ|UCEC	ESCA|GBM	NA	NA	No	None
ENST00000547941	ENSG00000198673	FAM19A2	OLAP	3	0	_	Prom_145	TCONS_00022046	0.600049	K562	3.04149	0.479635	br	17.8066	0.466266	No		GBM	NA	NA	No	None
ENST00000548010	ENSG00000119919	NKX2-3	BIDIR	1755	0	_	Prom_83	ENSMUST00000172872	NA	NA	NA	0.563702	lv	0.0400163	NA	No	PAAD	COAD|READ	NA	NA	No	None
ENST00000548170	ENSG00000139910	NOVA1	US-AS	275378	0	_	Prom_184	ENSMUST00000195244	0.840268	ts	2.86049	0.369584	cb	65.2529	-0.00917895	No			NA	NA	No	None
ENST00000548424	ENSG00000185610	DBX2	Asense	199	0	_	Prom_135	TCONS_00077506	0.668256	br	0.377264	0.429874	br	1.00097	0.425141	No	COAD|READ|UCEC		NA	NA	No	None
ENST00000548742	ENSG00000174233	ADCY6	Asense	17248	0	_	Prom_137	ENSMUST00000187215	0.321135	ht	83.9159	0.354891	ht	53.6513	0.825175	No			NA	NA	No	None
ENST00000548872	ENSG00000167566	NCKAP5L	BIDIR	116	0	_	Prom_141	TCONS_00077675,TCONS_00077676,TCONS_00077677	1	K562	0.00296245	0.303305	Hsmm	12.2795	-0.131014	Yes	KIRP|PCPG	GBM|THCA	NA	NA	No	None
ENST00000549124	ENSG00000167566	NCKAP5L	BIDIR	297	0	_	Prom_141	TCONS_00077675,TCONS_00077676,TCONS_00077677	0.377502	br	1.21321	0.303305	Hsmm	12.2795	0.276708	Yes	KIRP|PCPG	GBM|THCA	NA	NA	No	None
ENST00000549329	ENSG00000128645	HOXD1	US-AS	10536	0	_	Prom_359	TCONS_00129897	0.84683	ts	19.9573	0.437457	kd	1.32629	0.545122	No	LUAD|PCPG|SKCM	COAD|LUSC|READ	NA	NA	No	None
ENST00000549438	ENSG00000139641	ESYT1	Asense	588	0	_	Prom_144	ENSMUST00000185270,ENSMUST00000188089	0.314158	K562	11.6163	0.621747	K562	2.9187	0.182884	No			NA	NA	No	None
ENST00000549456	ENSG00000198673	FAM19A2	OLAP	390	0	_	Prom_145	TCONS_00022046	0.536356	ts	1.58236	0.479635	br	17.8066	0.220295	No		GBM	NA	NA	No	None
ENST00000549744	ENSG00000173726	TOMM20	DS-S	148132	0	_	Prom_63	TCONS_00221253	0.420247	Hsmm	0.108517	0.271847	br	127.775	0.171556	Yes			NA	NA	No	None
ENST00000550214	ENSG00000161798	AQP5	Asense	1055	0	_	Prom_142	TCONS_00081299	0.573456	ESnupA	0.270486	0.529054	ts	222.965	0.367148	Yes			MU1691198|PACA-CA|1|227|0.00441|C>T,MU30232191|LICA-FR|1|240|0.00417|G>A,MU35817|BRCA-US|1|955|0.00105|C>G	NA	No	None
ENST00000550334	ENSG00000072657	TRHDE	BIDIR	691	0	_	Prom_149	TCONS_00021788	0.41452	cb	2.47894	0.397027	cb	8.93759	0.884562	Yes	BLCA|KICH	BRCA|THYM	MU60704868|MELA-AU|1|183|0.00546|G>A	NA	No	None
ENST00000550365	ENSG00000182050	MGAT4C	OLAP	34	0	_	Prom_151	ENSMUST00000143640	0.744513	ts	1.86778	0.356732	br	2.73777	0.504563	No	PCPG|THCA	THCA	NA	NA	No	None
ENST00000550530	ENSG00000161798	AQP5	Asense	914	0	_	Prom_142	TCONS_00081299	NA	NA	NA	0.529054	ts	222.965	NA	Yes			MU1691198|PACA-CA|1|227|0.00441|C>T,MU30232191|LICA-FR|1|240|0.00417|G>A,MU35817|BRCA-US|1|955|0.00105|C>G	NA	No	None
ENST00000550742	ENSG00000111412	C12orf49	DS-AS	138792	0	_	Prom_154	ENSMUST00000191508	0.531837	cb	0.265528	0.280588	kd	18.4359	-0.211116	Yes			NA	NA	No	None
ENST00000551146	ENSG00000167566	NCKAP5L	BIDIR	167	0	_	Prom_141	TCONS_00077675,TCONS_00077676,TCONS_00077677	0.317219	ht	0.222398	0.303305	Hsmm	12.2795	0.160839	Yes	KIRP|PCPG	GBM|THCA	NA	NA	No	None
ENST00000551357	ENSG00000089116	LHX5	Asense	70	0	_	Prom_153	ENSMUST00000185026	0.414979	ESnupA	4.49513	0.408238	EScypA	1.47405	0.862926	Yes			MU41480337|ESCA-CN|1|228|0.00439|A>C	NA	No	None
ENST00000551597	ENSG00000032219	ARID4A	BIDIR	252	0	_	Prom_191	ENSMUST00000127129,ENSMUST00000136690	0.343468	ts	1.27264	0.282733	lv	6.6021	0.34965	No	CHOL|KIRP	PAAD|THYM	NA	NA	No	None
ENST00000551751	ENSG00000182050	MGAT4C	OLAP	7	0	_	Prom_151	ENSMUST00000143640	1	ts	0.0985623	0.356732	br	2.73777	0.311188	No	PCPG|THCA	THCA	NA	NA	No	None
ENST00000552156	ENSG00000128645	HOXD1	US-AS	10495	0	_	Prom_359	TCONS_00129897	1	ts	6.2866	0.437457	kd	1.32629	0.326318	No	LUAD|PCPG|SKCM	COAD|LUSC|READ	NA	NA	No	None
ENST00000552284	ENSG00000181418	DDN	Asense	933	0	_	Prom_138	ENSMUST00000181510	0.591633	br	6.97832	NA	NA	NA	NA	No	COAD|PCPG|READ|UCEC	ESCA|GBM	NA	NA	No	None
ENST00000552301	ENSG00000187778	MCRS1	BIDIR	64	0	_	Prom_140	ENSMUST00000187967	0.556055	ts	0.120797	0.281766	EScepA	71.1461	0.0367158	No	ESCA|KICH|KIRP	THCA	NA	NA	No	None
ENST00000552367	ENSG00000139289	PHLDA1	Asense	1111	0	_	Prom_150	ENSMUST00000186844	0.290628	EScepA	23.3044	0.326785	Hsmm	12.1026	0.916084	Yes			NA	MU11743|BRCA-US|1|955|0.00105|C>A	No	None
ENST00000552379	ENSG00000161798	AQP5	Asense	1053	0	_	Prom_142	TCONS_00081299	NA	NA	NA	0.529054	ts	222.965	NA	Yes			MU1691198|PACA-CA|1|227|0.00441|C>T,MU30232191|LICA-FR|1|240|0.00417|G>A,MU35817|BRCA-US|1|955|0.00105|C>G	NA	No	None
ENST00000552926	ENSG00000139910	NOVA1	US-AS	275408	0	_	Prom_184	ENSMUST00000195244	1	ts	4.60078	0.369584	cb	65.2529	0.305699	No			NA	NA	No	None
ENST00000552933	ENSG00000181418	DDN	Asense	943	0	_	Prom_138	ENSMUST00000181510	0.677727	br	1.98032	NA	NA	NA	NA	No	COAD|PCPG|READ|UCEC	ESCA|GBM	NA	NA	No	None
ENST00000553174	ENSG00000139549	DHH	Asense	4612	0	_	Prom_139	AK134149#2494	0.575116	ht	0.106967	0.731875	ts	7.82887	0.651178	No			NA	NA	No	None
ENST00000553453	ENSG00000197555	SIPA1L1	OLAP	942	0	_	Prom_198	AK078420#1370,AK158304#1369	0.684244	ts	1.06945	0.28327	GM12878	13.3279	0.163758	No	CESC|KIRP|STAD	ESCA	NA	NA	No	None
ENST00000553559	ENSG00000182512	GLRX5	Asense	280	0	_	Prom_201	TCONS_00053242	0.434995	ts	2.51864	0.287811	lv	114.275	0.392295	Yes	BLCA	PAAD|PCPG|SKCM|THYM	MU3328635|LIRI-JP|1|260|0.00385|C>A	NA	Yes	None
ENST00000553657	ENSG00000032219	ARID4A	BIDIR	300	0	_	Prom_191	ENSMUST00000127129,ENSMUST00000136690	0.573106	lv	3.36497	0.282733	lv	6.6021	0.202748	No	CHOL|KIRP	PAAD|THYM	NA	NA	No	None
ENST00000553729	ENSG00000197406	DIO3	BIDIR	958	0	MIR1247	Prom_207	ENSMUST00000181693	0.5078	ht	0.0959957	0.424491	ts	1.58741	0.321263	No	COAD|PAAD|READ	CESC|THYM|UCEC	NA	NA	No	None
ENST00000553829	ENSG00000173575	CHD2	US-S	17589	0	_	Prom_228	ENSMUST00000184554	0.354774	ts	6.24499	0.307664	GM12878	11.4549	-0.791595	Yes	COAD|ESCA|READ|UCEC		NA	MU35555612|SKCA-BR|1|66|0.01515|T>G,MU42468342|MELA-AU|1|183|0.00546|G>A	Yes	None
ENST00000553979	ENSG00000211448	DIO2	Asense	54	0	_	Prom_199	TCONS_00050013	0.818695	ts	0.340872	0.417671	br	7.64359	0.432167	Yes		HNSC|THCA	MU61105610|MELA-AU|1|183|0.00546|C>T	MU41854668|ESCA-CN|1|228|0.00439|A>-,MU41854668|ESCA-CN|1|228|0.00439|A>-	No	None
ENST00000553990	ENSG00000139973	SYT16	Asense	1808	0	_	Prom_193	ENSMUST00000189898	0.487806	br	1.37236	0.512582	br	4.38786	0.767237	No	PAAD	GBM|PRAD	NA	NA	No	None
ENST00000554126	ENSG00000197555	SIPA1L1	OLAP	915	0	_	Prom_198	AK078420#1370,AK158304#1369	0.419916	cb	0.907509	0.28327	GM12878	13.3279	0.338132	No	CESC|KIRP|STAD	ESCA	NA	NA	No	None
ENST00000554133	ENSG00000173575	CHD2	US-S	15950	0	_	Prom_228	ENSMUST00000187421	0.314237	EScepA	6.55508	0.307664	GM12878	11.4549	0.713287	Yes	COAD|ESCA|READ|UCEC		NA	MU35555612|SKCA-BR|1|66|0.01515|T>G,MU42468342|MELA-AU|1|183|0.00546|G>A	No	None
ENST00000554154	ENSG00000167524	SGK494	Asense	12345	0	_	Prom_259	TCONS_00040981,TCONS_00040982	0.667124	ts	2.4048	0.322237	ESnupA	30.7711	0.0917895	No	PCPG	GBM|KICH|KIRP|SARC|THCA	NA	NA	Yes	None
ENST00000554309	ENSG00000032219	ARID4A	BIDIR	258	0	_	Prom_191	ENSMUST00000127129,ENSMUST00000136690	0.360517	ht	2.72514	0.282733	lv	6.6021	-0.0979021	No	CHOL|KIRP	PAAD|THYM	NA	NA	No	None
ENST00000554321	ENSG00000100721	TCL1A	US-AS	162622	0	_	Prom_202	ENSMUST00000180503	0.458702	br	0.0580412	0.469545	GM12878	54.8645	-0.135484	No	KIRP	GBM|UCEC	NA	NA	No	None
ENST00000554358	ENSG00000165588	OTX2	US-AS	2811	0	_	Prom_190	ENSMUST00000183522	NA	NA	NA	0.408709	ESnupA	63.3126	NA	No			NA	NA	No	None
ENST00000554360	ENSG00000032219	ARID4A	BIDIR	255	0	_	Prom_191	ENSMUST00000127129,ENSMUST00000136690	0.299299	lv	2.65027	0.282733	lv	6.6021	0.0979021	No	CHOL|KIRP	PAAD|THYM	NA	NA	No	None
ENST00000554378	ENSG00000032219	ARID4A	BIDIR	250	0	_	Prom_191	ENSMUST00000127129,ENSMUST00000136690	0.479101	ts	4.17533	0.282733	lv	6.6021	-0.098594	No	CHOL|KIRP	PAAD|THYM	NA	NA	No	None
ENST00000554407	ENSG00000149582	TMEM25	BIDIR	265	0	_	Prom_121	TCONS_00225126	0.427787	kd	0.19134	0.303923	cb	60.9316	0.0149293	No	BRCA	CHOL|LIHC	NA	NA	Yes	None
ENST00000554428	ENSG00000165588	OTX2	US-AS	2753	0	_	Prom_190	ENSMUST00000183522	1	ts	0.0995552	0.408709	ESnupA	63.3126	0.13194	No			NA	NA	No	None
ENST00000554441	ENSG00000197406	DIO3	BIDIR	975	0	MIR1247	Prom_207	ENSMUST00000181693	1	lv	0.160399	0.424491	ts	1.58741	0.305699	No	COAD|PAAD|READ	CESC|THYM|UCEC	NA	NA	No	None
ENST00000554538	ENSG00000140067	FAM181A	BIDIR	292	0	_	Prom_200	ENSMUST00000191414	0.658342	br	0.376508	0.666904	ts	10.6336	0.635403	No	GBM|UCEC		NA	NA	No	None
ENST00000554639	ENSG00000254656	RTL1	DS-AS	58716	0	_	Prom_205	ENSMUST00000143836	0.494276	cb	1.90992	0.528034	ts	0.338763	0.881357	Yes	PCPG	GBM|PCPG	MU8377434|PACA-AU|1|391|0.00256|C>A	NA	No	None
ENST00000554669	ENSG00000173575	CHD2	US-S	17447	0	_	Prom_228	ENSMUST00000184554	0.647178	EScypA	0.352042	0.307664	GM12878	11.4549	0.514021	Yes	COAD|ESCA|READ|UCEC		NA	MU35555612|SKCA-BR|1|66|0.01515|T>G,MU42468342|MELA-AU|1|183|0.00546|G>A	Yes	None
ENST00000554694	ENSG00000197406	DIO3	BIDIR	947	0	MIR1247	Prom_207	ENSMUST00000181693	0.44955	ts	3.86746	0.424491	ts	1.58741	0.739616	No	COAD|PAAD|READ	CESC|THYM|UCEC	NA	NA	No	None
ENST00000554725	ENSG00000165588	OTX2	US-AS	2791	0	_	Prom_190	ENSMUST00000183522	1	K562	0.0152672	0.408709	ESnupA	63.3126	-0.2199	No			NA	NA	No	None
ENST00000554742	ENSG00000140067	FAM181A	BIDIR	886	0	_	Prom_200	ENSMUST00000191414	0.932505	ts	0.413951	0.666904	ts	10.6336	0.65938	No	GBM|UCEC		NA	NA	No	None
ENST00000554822	ENSG00000100749	VRK1	DS-AS	1125159	0	_	Prom_204	ENSMUST00000124395	0.568494	ht	2.8389	0.322898	K562	29.0721	-0.569254	No	GBM|KIRC	KICH|THYM	NA	NA	No	None
ENST00000554852	ENSG00000254656	RTL1	US-AS	10041	0	_	Prom_206	TCONS_00050502	0.47414	cb	0.480374	0.528034	ts	0.338763	0.824332	Yes	PCPG|SARC	PCPG	NA	NA	No	None
ENST00000554894	ENSG00000173575	CHD2	US-S	17433	0	_	Prom_228	ENSMUST00000184554	1	GM12878	0.122624	0.307664	GM12878	11.4549	0.480384	Yes	COAD|ESCA|READ|UCEC		NA	MU35555612|SKCA-BR|1|66|0.01515|T>G,MU42468342|MELA-AU|1|183|0.00546|G>A	Yes	None
ENST00000554918	ENSG00000126803	HSPA2	BIDIR	99	0	_	Prom_195	TCONS_00052285	0.492261	ts	9.30877	0.327401	ts	143.841	0.183103	Yes	HNSC|SKCM|THYM	GBM|KICH|KIRC|KIRP|SARC	MU128359|COAD-US|1|216|0.00463|G>A,MU1860235|UCEC-US|1|246|0.00407|C>T	NA	No	None
ENST00000555037	ENSG00000032219	ARID4A	BIDIR	251	0	_	Prom_191	ENSMUST00000127129,ENSMUST00000136690	0.330406	ts	2.82977	0.282733	lv	6.6021	-0.230769	No	CHOL|KIRP	PAAD|THYM	NA	NA	No	None
ENST00000555088	ENSG00000100744	GSKIP	OLAP	0	0	_	Prom_203	AK167871#1422	0.819782	GM12878	0.058226	0.297111	ts	48.7023	-0.510679	No	ESCA|STAD	COAD|READ	NA	NA	No	None
ENST00000555107	ENSG00000198807	PAX9	Asense	1234	0	_	Prom_186	ENSMUST00000159874	0.823302	ts	0.161328	0.594075	K562	0.861881	0.361675	No	THYM	HNSC|STAD	NA	NA	No	None
ENST00000555174	ENSG00000197406	DIO3	BIDIR	928	0	MIR1247	Prom_207	ENSMUST00000181693	0.445824	ht	1.76485	0.424491	ts	1.58741	0.760582	No	COAD|PAAD|READ	CESC|THYM|UCEC	NA	NA	No	None
ENST00000555227	ENSG00000173575	CHD2	US-S	14997	0	_	Prom_228	ENSMUST00000183916	0.398843	GM12878	1.84086	0.307664	GM12878	11.4549	0.788752	Yes	COAD|ESCA|READ|UCEC		NA	MU35555612|SKCA-BR|1|66|0.01515|T>G,MU42468342|MELA-AU|1|183|0.00546|G>A	No	None
ENST00000555275	ENSG00000032219	ARID4A	BIDIR	262	0	_	Prom_191	ENSMUST00000127129,ENSMUST00000136690	0.543522	EScypA	1.22721	0.282733	lv	6.6021	-0.313516	No	CHOL|KIRP	PAAD|THYM	NA	NA	No	None
ENST00000555518	ENSG00000139973	SYT16	DS-S	122322	0	_	Prom_194	ENSMUST00000185822	1	br	0.326377	0.512582	br	4.38786	0.483779	Yes	PAAD	GBM	NA	NA	No	None
ENST00000555707	ENSG00000032219	ARID4A	BIDIR	255	0	_	Prom_191	ENSMUST00000127129,ENSMUST00000136690	1	Hsmm	0.0279458	0.282733	lv	6.6021	-0.131014	No	CHOL|KIRP	PAAD|THYM	NA	NA	No	None
ENST00000555732	ENSG00000140067	FAM181A	BIDIR	192	0	_	Prom_200	ENSMUST00000191414	0.565824	cb	0.457974	0.666904	ts	10.6336	0.581454	No	GBM|UCEC		NA	NA	No	None
ENST00000555866	ENSG00000182512	GLRX5	BIDIR	6	0	_	Prom_201	TCONS_00053242	0.307057	lv	23.3588	0.287811	lv	114.275	0.34965	Yes	BLCA	PAAD|PCPG|SKCM|THYM	MU3328635|LIRI-JP|1|260|0.00385|C>A	NA	Yes	None
ENST00000555882	ENSG00000197406	DIO3	BIDIR	1044	0	MIR1247	Prom_207	ENSMUST00000181693	0.450703	ht	0.427421	0.424491	ts	1.58741	0.845091	No	COAD|PAAD|READ	CESC|THYM|UCEC	NA	NA	No	None
ENST00000555928	ENSG00000254656	RTL1	DS-AS	53367	0	_	Prom_205	ENSMUST00000146701	0.381474	cb	30.5847	0.528034	ts	0.338763	0.620703	Yes	PCPG	GBM|PCPG	MU8377434|PACA-AU|1|391|0.00256|C>A	NA	No	None
ENST00000556002	ENSG00000032219	ARID4A	BIDIR	282	0	_	Prom_191	ENSMUST00000127129,ENSMUST00000136690	0.675806	EScepA	0.32843	0.282733	lv	6.6021	-0.591312	No	CHOL|KIRP	PAAD|THYM	NA	NA	No	None
ENST00000556050	ENSG00000258472	RP11-192H23.4	Asense	15049	0	_	Prom_259	TCONS_00040981,TCONS_00040982	0.321214	ts	1.87677	0.38024	kd	3.85416	0.48951	No	PCPG	GBM|KICH|KIRP|SARC|THCA	NA	NA	Yes	None
ENST00000556138	ENSG00000100749	VRK1	DS-AS	1125178	0	_	Prom_204	ENSMUST00000124395	0.451221	kd	1.70336	0.322898	K562	29.0721	-0.491274	No	GBM|KIRC	KICH|THYM	NA	NA	No	None
ENST00000556290	ENSG00000140067	FAM181A	BIDIR	918	0	_	Prom_200	ENSMUST00000191414	1	ts	0.833286	0.666904	ts	10.6336	0.535683	No	GBM|UCEC		NA	NA	No	None
ENST00000556292	ENSG00000033170	FUT8	OLAP	47	0	_	Prom_196	AK133547#1351	0.556619	cb	0.393482	0.301675	br	23.2261	0.367158	Yes	BRCA|LUAD	ESCA|GBM	MU65808235|BRCA-EU|1|560|0.00179|C>G	NA	No	None
ENST00000556400	ENSG00000032219	ARID4A	BIDIR	269	0	_	Prom_191	ENSMUST00000127129,ENSMUST00000136690	0.402789	ht	2.8194	0.282733	lv	6.6021	-0.352121	No	CHOL|KIRP	PAAD|THYM	NA	NA	No	None
ENST00000556408	ENSG00000197555	SIPA1L1	OLAP	918	0	_	Prom_198	AK078420#1370,AK158304#1369	0.431402	kd	0.21934	0.28327	GM12878	13.3279	-0.313516	No	CESC|KIRP|STAD	ESCA	NA	NA	No	None
ENST00000556462	ENSG00000100749	VRK1	DS-AS	1125169	0	_	Prom_204	ENSMUST00000124395	0.612626	ht	0.628768	0.322898	K562	29.0721	-0.877098	No	GBM|KIRC	KICH|THYM	NA	NA	No	None
ENST00000556713	ENSG00000100490	CDKL1	Asense	392	0	_	Prom_188	ENSMUST00000021378,ENSMUST00000188608	0.355404	br	0.294251	0.378194	kd	12.531	0.478885	Yes	CHOL|ESCA|SARC	KICH|KIRC|KIRP	NA	NA	No	None
ENST00000556736	ENSG00000254656	RTL1	DS-AS	58722	0	_	Prom_205	ENSMUST00000143836	0.837564	ts	0.175022	0.528034	ts	0.338763	0.855292	Yes	PCPG	GBM|PCPG	MU8377434|PACA-AU|1|391|0.00256|C>A	NA	No	None
ENST00000556780	ENSG00000197555	SIPA1L1	OLAP	915	0	_	Prom_198	AK078420#1370,AK158304#1369	0.410162	Hsmm	0.305293	0.28327	GM12878	13.3279	-0.050758	No	CESC|KIRP|STAD	ESCA	NA	NA	No	None
ENST00000556895	ENSG00000173575	CHD2	US-S	17459	0	_	Prom_228	ENSMUST00000184554	0.292469	lv	23.2331	0.307664	GM12878	11.4549	0	Yes	COAD|ESCA|READ|UCEC		NA	MU35555612|SKCA-BR|1|66|0.01515|T>G,MU42468342|MELA-AU|1|183|0.00546|G>A	Yes	None
ENST00000556899	ENSG00000185551	NR2F2	US-AS	998808	0	_	Prom_229	ENSMUST00000190004	0.478369	lv	1.14941	0.310872	ts	54.3933	0.690481	No	PCPG|SARC|STAD	CESC|GBM|KICH|UCEC	NA	NA	No	None
ENST00000557067	ENSG00000165379	LRFN5	US-AS	2713	0	_	Prom_187	TCONS_00051968	0.62417	br	0.380029	0.500046	br	8.07985	0.330999	No			NA	NA	No	None
ENST00000557109	ENSG00000197406	DIO3	BIDIR	947	0	MIR1247	Prom_207	ENSMUST00000181693	0.562585	lv	1.88388	0.424491	ts	1.58741	0.82663	No	COAD|PAAD|READ	CESC|THYM|UCEC	NA	NA	No	None
ENST00000557147	ENSG00000173575	CHD2	US-S	17306	0	_	Prom_228	ENSMUST00000184554	0.29826	GM12878	8.17426	0.307664	GM12878	11.4549	0.181818	Yes	COAD|ESCA|READ|UCEC		NA	MU35555612|SKCA-BR|1|66|0.01515|T>G,MU42468342|MELA-AU|1|183|0.00546|G>A	Yes	None
ENST00000557368	ENSG00000092054	MYH7	Asense	20380	0	_	Prom_183	ENSMUST00000187147	0.595398	ht	9432.23	0.561419	ht	6616.17	0.837972	No			NA	NA	No	None
ENST00000557532	ENSG00000197406	DIO3	BIDIR	947	0	MIR1247	Prom_207	ENSMUST00000181693	0.469234	kd	0.189377	0.424491	ts	1.58741	0.211116	No	COAD|PAAD|READ	CESC|THYM|UCEC	NA	NA	No	None
ENST00000557618	ENSG00000184302	SIX6	DS-S	6168	0	_	Prom_192	ENSMUST00000181194	0.600936	ESnupA	0.417378	0.572469	ts	0.196293	0.409423	No			NA	NA	No	None
ENST00000557660	ENSG00000032219	ARID4A	BIDIR	264	0	_	Prom_191	ENSMUST00000127129,ENSMUST00000136690	0.357425	ESnupA	3.7356	0.282733	lv	6.6021	0.398601	No	CHOL|KIRP	PAAD|THYM	NA	NA	No	PF01359.17
ENST00000557661	ENSG00000197406	DIO3	BIDIR	919	0	MIR1247	Prom_207	ENSMUST00000181693	1	ts	0.139642	0.424491	ts	1.58741	0.480384	No	COAD|PAAD|READ	CESC|THYM|UCEC	NA	NA	No	None
ENST00000557682	ENSG00000173575	CHD2	US-S	17614	0	_	Prom_228	ENSMUST00000184554	0.316327	cb	8.42361	0.307664	GM12878	11.4549	0.258741	Yes	COAD|ESCA|READ|UCEC		NA	MU35555612|SKCA-BR|1|66|0.01515|T>G,MU42468342|MELA-AU|1|183|0.00546|G>A	Yes	None
ENST00000557792	ENSG00000176842	IRX5	BIDIR	1672	0	_	Prom_243	ENSMUST00000034183	0.715072	ts	44.9848	0.418058	ht	8.37853	0.561456	Yes	BRCA|CESC|KIRP	KICH	MU1546437|MALY-DE|1|44|0.02273|G>A	MU59913470|MELA-AU|1|183|0.00546|G>A	No	None
ENST00000557863	ENSG00000185551	NR2F2	Asense	1179	0	_	Prom_230	ENSMUST00000189966	0.530989	ts	1.18981	0.310872	ts	54.3933	0.683017	Yes	CHOL|GBM|KIRC	CESC|ESCA|KICH|UCEC	NA	MU30480316|PACA-CA|1|227|0.00441|T>C,MU30480316|PACA-CA|1|227|0.00441|T>C,MU30480316|PACA-CA|1|227|0.00441|T>C	No	None
ENST00000558027	ENSG00000062725	APPBP2	BIDIR	79	0	_	Prom_280	ENSMUST00000050015,ENSMUST00000136454	0.450179	ESnupA	0.617637	0.323889	ts	56.5246	0.195781	No			NA	NA	No	None
ENST00000558382	ENSG00000185551	NR2F2	DS-S	23520	0	_	Prom_231	AK049871#5943	1	kd	0.129531	0.310872	ts	54.3933	0.305699	Yes			MU30757834|PAEN-IT|1|37|0.02703|G>A	NA	No	None
ENST00000558499	ENSG00000185551	NR2F2	DS-S	23673	0	_	Prom_231	AK049871#5943	0.443055	kd	0.14606	0.310872	ts	54.3933	0.815076	Yes			MU30757834|PAEN-IT|1|37|0.02703|G>A	NA	No	None
ENST00000558707	ENSG00000159248	GJD2	BIDIR	196	0	_	Prom_208	ENSMUST00000131299,ENSMUST00000135729,ENSMUST00000143993	1	kd	0.0551967	0.404324	br	0.472335	0.316983	No		BLCA|SARC	NA	NA	No	None
ENST00000558832	ENSG00000148516	ZEB1	OLAP	858	0	_	Prom_68	ENSMUST00000175739	0.569827	ts	2.4116	0.352396	Hsmm	52.5784	0.744843	Yes		STAD	NA	MU42518669|LUSC-KR|1|66|0.01515|T>G	No	None
ENST00000558935	ENSG00000185551	NR2F2	Asense	1160	0	_	Prom_230	ENSMUST00000189966	0.834978	kd	0.318097	0.310872	ts	54.3933	0.156042	Yes	CHOL|GBM|KIRC	CESC|ESCA|KICH|UCEC	NA	MU30480316|PACA-CA|1|227|0.00441|T>C,MU30480316|PACA-CA|1|227|0.00441|T>C,MU30480316|PACA-CA|1|227|0.00441|T>C	No	None
ENST00000558952	ENSG00000176842	IRX5	BIDIR	1975	0	_	Prom_243	ENSMUST00000034183	0.385709	ht	2.71327	0.418058	ht	8.37853	0.559441	Yes	BRCA|CESC|KIRP	KICH	MU1546437|MALY-DE|1|44|0.02273|G>A	MU59913470|MELA-AU|1|183|0.00546|G>A	No	None
ENST00000558982	ENSG00000140521	POLG	US-AS	44262	0	_	Prom_226	ENSMUST00000182317	0.722501	ts	0.271269	0.273637	ht	35.2718	-0.301032	No	CESC|KICH	GBM	NA	NA	No	None
ENST00000559285	ENSG00000189227	C15orf61	BIDIR	118	0	_	Prom_220	ENSMUST00000126238,ENSMUST00000187259,ENSMUST00000191455	0.414602	ts	4.32329	0.31559	cb	10.3333	0.174825	No	KICH|STAD	KIRC|THCA	NA	NA	No	None
ENST00000559455	ENSG00000118707	TGIF2	BIDIR	330	0	_	Prom_376	ENSMUST00000137463	0.644254	ts	0.0774873	0.308615	EScepA	31.5534	0.252652	No		BLCA|CESC|SARC|STAD	NA	NA	No	None
ENST00000559702	ENSG00000189227	C15orf61	BIDIR	5	0	_	Prom_220	ENSMUST00000126238,ENSMUST00000187259,ENSMUST00000191455	0.717899	ESnupA	4.88085	0.31559	cb	10.3333	-0.166643	No	KICH|STAD	KIRC|THCA	NA	NA	No	None
ENST00000559739	ENSG00000062725	APPBP2	BIDIR	73	0	_	Prom_280	ENSMUST00000050015,ENSMUST00000136454	0.421839	ts	2.0733	0.323889	ts	56.5246	0.623469	No			NA	NA	No	None
ENST00000559779	ENSG00000069966	GNB5	BIDIR	91	0	_	Prom_216	TCONS_00232189	0.350032	ts	0.396478	0.30739	cb	61.0563	0.676073	No	CHOL|LIHC|PCPG	GBM	NA	NA	No	None
ENST00000559781	ENSG00000172345	STARD5	BIDIR	193	0	_	Prom_224	ENSMUST00000148687	0.339087	ESnupA	0.636699	0.358684	lv	20.9818	0.664336	No			NA	NA	No	None
ENST00000559786	ENSG00000028277	POU2F2	US-AS	20090	0	_	Prom_307	ENSMUST00000098678	0.34871	EScypA	0.197393	0.386266	GM12878	14.8931	0.678322	No	CHOL|PCPG		NA	NA	No	None
ENST00000559798	ENSG00000138604	GLCE	OLAP	50	0	_	Prom_221	ENSMUST00000185510	0.351814	K562	3.87273	0.347473	cb	21.5904	-0.119089	Yes		KICH	NA	NA	No	PF01359.17
ENST00000559804	ENSG00000118707	TGIF2	BIDIR	96	0	_	Prom_376	ENSMUST00000137463	1	EScepA	0.0332655	0.308615	EScepA	31.5534	0.480384	No		BLCA|CESC|SARC|STAD	NA	NA	No	None
ENST00000560008	ENSG00000140521	POLG	US-AS	27612	0	_	Prom_225	ENSMUST00000182937	0.693106	br	0.499054	0.273637	ht	35.2718	0.367158	Yes	CESC|KICH	GBM	NA	NA	No	None
ENST00000560010	ENSG00000185551	NR2F2	Asense	1390	0	_	Prom_230	ENSMUST00000189966	0.405372	kd	0.667935	0.310872	ts	54.3933	0.866219	Yes	CHOL|GBM|KIRC	CESC|ESCA|KICH|UCEC	NA	MU30480316|PACA-CA|1|227|0.00441|T>C,MU30480316|PACA-CA|1|227|0.00441|T>C,MU30480316|PACA-CA|1|227|0.00441|T>C	No	None
ENST00000560170	ENSG00000185551	NR2F2	Asense	1420	0	_	Prom_230	ENSMUST00000189966	0.600365	kd	0.398115	0.310872	ts	54.3933	0.353639	Yes	CHOL|GBM|KIRC	CESC|ESCA|KICH|UCEC	NA	MU30480316|PACA-CA|1|227|0.00441|T>C,MU30480316|PACA-CA|1|227|0.00441|T>C,MU30480316|PACA-CA|1|227|0.00441|T>C	No	None
ENST00000560208	ENSG00000176842	IRX5	BIDIR	1712	0	_	Prom_243	ENSMUST00000034183	0.388555	ts	2.64798	0.418058	ht	8.37853	0.211273	Yes	BRCA|CESC|KIRP	KICH	MU1546437|MALY-DE|1|44|0.02273|G>A	MU59913470|MELA-AU|1|183|0.00546|G>A	No	None
ENST00000560298	ENSG00000137871	ZNF280D	OLAP	12	0	_	Prom_218	ENSMUST00000184639,TCONS_00226407	0.313889	ts	0.836551	0.271626	lv	7.66969	-0.27972	No	CHOL|LIHC|SARC	BRCA|THYM	NA	NA	No	None
ENST00000560359	ENSG00000104064	GABPB1	Asense	81	0	_	Prom_214	ENSMUST00000182590	0.336715	EScepA	2.87236	0.321835	EScepA	60.3025	0.34965	Yes	ESCA|SARC	THYM	NA	NA	Yes	None
ENST00000560518	ENSG00000069966	GNB5	BIDIR	215	0	_	Prom_216	TCONS_00232189	0.419168	br	0.59318	0.30739	cb	61.0563	0.528897	No	CHOL|LIHC|PCPG	GBM	NA	NA	No	None
ENST00000560552	ENSG00000137801	THBS1	US-S	107806	0	_	Prom_209	ENSMUST00000193616	1	ts	2.72803	0.430456	Hsmm	1035.21	0.218357	Yes			NA	NA	No	None
ENST00000560623	ENSG00000233932	CTXN2	Asense	153	0	_	Prom_213	AK030357#3888	0.718452	ts	1.09813	0.51794	cb	0.681142	0.873756	No	PCPG	GBM	NA	NA	No	None
ENST00000560769	ENSG00000137801	THBS1	Asense	13139	0	_	Prom_210	ENSMUST00000190311	0.402746	Hsmm	88.8971	0.430456	Hsmm	1035.21	0.762238	Yes			MU31527|BRCA-US|1|955|0.00105|C>G,MU4660372|KIRP-US|1|159|0.00629|C>A	NA	No	None
ENST00000560778	ENSG00000103876	FAH	DS-AS	99434	0	_	Prom_223	TCONS_00199944	0.496378	lv	8.15574	0.315177	lv	188.424	0.159525	No			NA	NA	No	PF11057.7
ENST00000560800	ENSG00000185551	NR2F2	Asense	1084	0	_	Prom_230	ENSMUST00000189966	0.636465	br	0.404501	0.310872	ts	54.3933	0.085778	Yes	CHOL|GBM|KIRC	CESC|ESCA|KICH|UCEC	NA	MU30480316|PACA-CA|1|227|0.00441|T>C,MU30480316|PACA-CA|1|227|0.00441|T>C,MU30480316|PACA-CA|1|227|0.00441|T>C	No	None
ENST00000560818	ENSG00000169856	ONECUT1	US-S	14930	0	_	Prom_217	ENSMUST00000160979	0.441996	EScypA	2.5835	0.488607	lv	2.14529	0.792413	No			NA	NA	No	None
ENST00000560912	ENSG00000176842	IRX5	US-AS	2049	0	_	Prom_243	ENSMUST00000034183	0.57245	ts	7.95724	0.418058	ht	8.37853	0.394376	Yes	BRCA|CESC|KIRP	KICH	MU1546437|MALY-DE|1|44|0.02273|G>A	MU59913470|MELA-AU|1|183|0.00546|G>A	No	None
ENST00000560973	ENSG00000172345	STARD5	BIDIR	254	0	_	Prom_224	ENSMUST00000148687	0.647148	EScepA	3.04281	0.358684	lv	20.9818	0.0597173	No			NA	NA	No	None
ENST00000561232	ENSG00000189227	C15orf61	Asense	150	0	_	Prom_220	ENSMUST00000191455	0.38147	ts	0.127958	0.31559	cb	10.3333	0.0462707	No	KICH|STAD	KIRC|THCA	NA	NA	No	None
ENST00000561289	ENSG00000104064	GABPB1	BIDIR	136	0	_	Prom_214	ENSMUST00000182590	0.466431	ts	1.26022	0.321835	EScepA	60.3025	-0.6972	Yes	GBM|SARC	THYM	NA	NA	Yes	None
ENST00000561318	ENSG00000069956	MAPK6	BIDIR	105	0	_	Prom_215	ENSMUST00000180533	0.34156	EScypA	0.493346	0.288372	cb	8.19394	0.307692	No			NA	NA	No	None
ENST00000561327	ENSG00000140521	POLG	US-AS	27625	0	_	Prom_225	ENSMUST00000182937	1	K562	0.00555409	0.273637	ht	35.2718	-0.131014	Yes	CESC|KICH	GBM	NA	NA	No	None
ENST00000561344	ENSG00000185551	NR2F2	Asense	1411	0	_	Prom_230	ENSMUST00000189966	0.462552	ts	0.41809	0.310872	ts	54.3933	0.731537	Yes	CHOL|GBM|KIRC	CESC|ESCA|KICH|UCEC	NA	MU30480316|PACA-CA|1|227|0.00441|T>C,MU30480316|PACA-CA|1|227|0.00441|T>C,MU30480316|PACA-CA|1|227|0.00441|T>C	No	None
ENST00000561802	ENSG00000140836	ZFHX3	US-AS	173063	0	_	Prom_248	TCONS_00220804	0.752596	cb	1.13262	0.414261	Hsmm	2.73716	0.224355	Yes			MU975171|LIRI-JP|1|260|0.00385|G>T	NA	No	None
ENST00000561869	ENSG00000177200	CHD9	OLAP	6	0	_	Prom_241	TCONS_00216452	0.363023	EScypA	2.03162	0.287272	cb	7.55744	-0.5324	Yes	ESCA|HNSC|STAD	ESCA|STAD	MU6140159|LIRI-JP|1|260|0.00385|AG>-	NA	No	None
ENST00000562570	ENSG00000103227	LMF1	OLAP	384	0	_	Prom_233	ENSMUST00000163493	0.493081	br	19.1809	0.309634	lv	20.4769	0.129597	No	GBM|KIRP	GBM	NA	NA	No	None
ENST00000563192	ENSG00000131653	TRAF7	BIDIR	339	0	_	Prom_235	TCONS_00093956	0.271013	K562	243.111	0.321592	EScepA	35.2657	-0.321678	No	COAD|READ|UCEC		NA	NA	No	None
ENST00000563228	ENSG00000142513	ACPT	US-AS	4297	0	_	Prom_312	ENSMUST00000124863	0.737684	ts	3.0403	0.704524	ts	1.18028	0.191451	Yes			MU12089928|PACA-CA|1|227|0.00441|G>A	NA	No	None
ENST00000563467	ENSG00000077279	DCX	US-AS	99404	0	_	Prom_657	ENSMUST00000135687	1	kd	0.251137	0.649556	br	0.542041	0.0466168	No	KICH|SARC		NA	NA	No	None
ENST00000563540	ENSG00000156853	ZNF689	Asense	24468	0	_	Prom_239	ENSMUST00000144796	0.582049	GM12878	0.0436524	0.374942	ts	8.0633	-0.477305	No			NA	NA	No	None
ENST00000563580	ENSG00000174485	DENND4A	BIDIR	153	0	_	Prom_219	TCONS_00231762	0.670551	ts	3.84978	0.319427	cb	6.75091	-0.197814	No			NA	NA	No	None
ENST00000563710	ENSG00000150510	FAM124A	US-AS	111391	0	_	Prom_170	TCONS_00071362	0.489546	ts	0.354097	0.351181	EScepA	21.5288	0.461751	No			NA	NA	No	None
ENST00000563734	ENSG00000205937	RNPS1	BIDIR	40	0	MIR940	Prom_236	TCONS_00098127	0.306812	lv	4.31297	0.268064	cb	91.4037	-0.118881	Yes			NA	NA	Yes	None
ENST00000563812	ENSG00000133422	MORC2	US-AS	3181	0	_	Prom_397	ENSMUST00000153313	0.397443	ESnupA	21.8751	0.297381	ts	28.0534	0.577934	No	CHOL|ESCA|LUSC|SARC	THYM	NA	NA	Yes	None
ENST00000564021	ENSG00000123454	DBH	US-AS	3260	0	_	Prom_642	ENSMUST00000150024	1	br	0.0263831	0.657741	lv	8.48491	0.30786	No			NA	NA	No	None
ENST00000564492	ENSG00000125798	FOXA2	DS-S	6813	0	_	Prom_375	TCONS_00132970,TCONS_00132975	0.865544	lv	47.1971	0.697632	lv	21.0799	0.626317	Yes		CHOL|ESCA|LIHC	MU54818178|LUSC-KR|1|66|0.01515|G>C	NA	No	None
ENST00000565145	ENSG00000162341	TPCN2	DS-S	107013	0	_	Prom_113	TCONS_00210611	0.513205	GM12878	1.4229	0.349623	kd	8.86972	0.00725114	No	CHOL	ESCA	NA	NA	No	None
ENST00000565155	ENSG00000087258	GNAO1	BIDIR	1821	0	_	Prom_244	ENSMUST00000181864	0.652087	lv	0.132707	0.365002	br	227.616	0.102136	No	GBM|PCPG|SARC|SKCM	CHOL|GBM|READ|STAD	NA	NA	No	None
ENST00000565467	ENSG00000005513	SOX8	BIDIR	211	0	_	Prom_233	ENSMUST00000163493	0.378764	ts	0.234719	0.42779	br	15.1686	0.601959	No	GBM|KIRP	GBM	NA	NA	No	None
ENST00000565782	ENSG00000157106	SMG1	BIDIR	408	0	_	Prom_237	ENSMUST00000138180	0.439358	kd	1.64091	0.323402	ESnupA	6.46939	-0.105636	No			NA	NA	No	None
ENST00000566108	ENSG00000122257	RBBP6	DS-S	69683	0	_	Prom_238	TCONS_00201553	0.411376	cb	3.4057	0.291359	ESnupA	25.6364	-0.132566	No			NA	NA	No	None
ENST00000566220	ENSG00000133422	MORC2	US-AS	2749	0	_	Prom_397	ENSMUST00000153313	0.353757	ESnupA	11.2352	0.297381	ts	28.0534	-0.426573	No	CHOL|ESCA|LUSC|SARC	THYM	NA	NA	Yes	None
ENST00000566973	ENSG00000167522	ANKRD11	OLAP	2	0	_	Prom_250	AK138711#6474	0.365248	ESnupA	1.97304	0.275328	br	18.6576	0.727273	No	CHOL|ESCA|SARC|SKCM|STAD	GBM|THYM	NA	NA	No	None
ENST00000568394	ENSG00000005513	SOX8	BIDIR	217	0	_	Prom_233	ENSMUST00000163493	0.722325	br	0.315854	0.42779	br	15.1686	0.296174	No	GBM|KIRP	GBM	NA	NA	No	None
ENST00000568512	ENSG00000167522	ANKRD11	OLAP	25	0	_	Prom_250	AK138711#6474	0.353413	ESnupA	8.61709	0.275328	br	18.6576	0.26057	No	CHOL|ESCA|SARC|SKCM|STAD	GBM|THYM	NA	NA	No	None
ENST00000569025	ENSG00000087258	GNAO1	BIDIR	1382	0	_	Prom_244	ENSMUST00000181864	0.905204	lv	0.0458315	0.365002	br	227.616	0.220398	No	GBM|PCPG|SARC|SKCM	CHOL|GBM|READ|STAD	NA	NA	No	None
ENST00000569137	ENSG00000167139	TBC1D21	BIDIR	241	0	_	Prom_222	ENSMUST00000191141,TCONS_00225737	1	ts	6.44983	0.913046	ts	18.022	0.630548	No			NA	NA	No	None
ENST00000569149	ENSG00000133422	MORC2	US-AS	3140	0	_	Prom_397	ENSMUST00000153313	0.336656	ts	9.17689	0.297381	ts	28.0534	-0.034965	No	CHOL|ESCA|LUSC|SARC	THYM	NA	NA	Yes	None
ENST00000569275	ENSG00000077279	DCX	US-AS	99286	0	_	Prom_657	ENSMUST00000135687	0.404304	lv	0.85008	0.649556	br	0.542041	-0.139072	No	KICH|SARC		NA	NA	No	PF15872.4
ENST00000570416	ENSG00000167716	WDR81	BIDIR	325	0	MIR22,MIR22HG	Prom_251	ENSMUST00000149940	0.451556	ts	0.720773	0.311686	lv	4.90683	0.306051	Yes	GBM|LIHC|PAAD|SKCM|THYM	BLCA|LUSC|PCPG|THCA	MU47736297|MELA-AU|1|183|0.00546|G>A,MU59289033|MELA-AU|1|183|0.00546|G>A	NA	No	None
ENST00000570786	ENSG00000169762	TAPT1	BIDIR	503	0	_	Prom_451	TCONS_00169259	0.329652	ts	0.639029	0.30356	br	11.8531	0.230769	No			NA	NA	No	None
ENST00000571091	ENSG00000167716	WDR81	BIDIR	311	0	MIR22,MIR22HG	Prom_251	ENSMUST00000149940	0.40424	kd	2.13278	0.311686	lv	4.90683	0.857787	Yes	GBM|LIHC|PAAD|SKCM|THYM	BLCA|LUSC|PCPG|THCA	MU47736297|MELA-AU|1|183|0.00546|G>A,MU59289033|MELA-AU|1|183|0.00546|G>A	NA	No	None
ENST00000571595	ENSG00000167716	WDR81	BIDIR	181	0	MIR22,MIR22HG	Prom_251	ENSMUST00000149940	0.357136	lv	0.707081	0.311686	lv	4.90683	0.478885	Yes	GBM|LIHC|PAAD|SKCM|THYM	BLCA|LUSC|PCPG|THCA	MU47736297|MELA-AU|1|183|0.00546|G>A,MU59289033|MELA-AU|1|183|0.00546|G>A	NA	No	None
ENST00000572349	ENSG00000108433	GOSR2	BIDIR	82	0	_	Prom_269	ENSMUST00000129780	0.50405	ts	1.66741	0.277763	ts	42.4586	0.156758	No			NA	NA	No	None
ENST00000573075	ENSG00000167716	WDR81	BIDIR	275	0	MIR22,MIR22HG	Prom_251	ENSMUST00000149940	0.536845	Hsmm	6.9298	0.311686	lv	4.90683	0.0427114	Yes	GBM|LIHC|PAAD|SKCM|THYM	BLCA|LUSC|PCPG|THCA	MU47736297|MELA-AU|1|183|0.00546|G>A,MU59289033|MELA-AU|1|183|0.00546|G>A	NA	No	None
ENST00000573127	ENSG00000167716	WDR81	BIDIR	311	0	MIR22,MIR22HG	Prom_251	ENSMUST00000149940	0.383953	ht	5.12711	0.311686	lv	4.90683	0.832168	Yes	GBM|LIHC|PAAD|SKCM|THYM	BLCA|LUSC|PCPG|THCA	MU47736297|MELA-AU|1|183|0.00546|G>A,MU59289033|MELA-AU|1|183|0.00546|G>A	NA	No	None
ENST00000573167	ENSG00000175866	BAIAP2	BIDIR	240	0	_	Prom_286	TCONS_00044505	0.365028	br	7.79419	0.304944	lv	101.93	0.657343	Yes	CHOL|KIRP|LUAD|PCPG|THYM	GBM|LUSC	NA	NA	Yes	None
ENST00000573308	ENSG00000169762	TAPT1	BIDIR	143	0	_	Prom_451	TCONS_00169259	0.478765	kd	0.875389	0.30356	br	11.8531	0.681607	No			NA	NA	No	None
ENST00000573355	ENSG00000170579	DLGAP1	Asense	250842	0	_	Prom_291	ENSMUST00000181546	0.381181	ht	47.5886	0.400272	br	43.1258	-0.281697	Yes		KICH|PCPG	MU65173317|BRCA-EU|1|560|0.00179|C>G	NA	No	None
ENST00000573860	ENSG00000256463	SALL3	BIDIR	1200	0	_	Prom_297	ENSMUST00000184638	0.587313	ESnupA	12.8339	0.385832	EScepA	2.78178	0.770535	No			NA	NA	No	None
ENST00000573950	ENSG00000169762	TAPT1	BIDIR	465	0	_	Prom_451	TCONS_00169259	0.433232	br	0.575684	0.30356	br	11.8531	0.654908	No			NA	NA	No	None
ENST00000574016	ENSG00000167716	WDR81	BIDIR	312	0	MIR22,MIR22HG	Prom_251	ENSMUST00000149940	0.558196	ht	1.07647	0.311686	lv	4.90683	-0.0895759	Yes	GBM|LIHC|PAAD|SKCM|THYM	BLCA|LUSC|PCPG|THCA	MU47736297|MELA-AU|1|183|0.00546|G>A,MU59289033|MELA-AU|1|183|0.00546|G>A	NA	No	None
ENST00000574306	ENSG00000167716	WDR81	BIDIR	271	0	MIR22,MIR22HG	Prom_251	ENSMUST00000149940	0.338938	Hsmm	22.9893	0.311686	lv	4.90683	0.321678	Yes	GBM|LIHC|PAAD|SKCM|THYM	BLCA|LUSC|PCPG|THCA	MU47736297|MELA-AU|1|183|0.00546|G>A,MU59289033|MELA-AU|1|183|0.00546|G>A	NA	No	None
ENST00000574411	ENSG00000170579	DLGAP1	Asense	251170	0	_	Prom_291	ENSMUST00000181546	0.429423	ht	4.47889	0.400272	br	43.1258	-0.213557	Yes		KICH|PCPG	MU65173317|BRCA-EU|1|560|0.00179|C>G	NA	No	None
ENST00000575606	ENSG00000170579	DLGAP1	Asense	251203	0	_	Prom_291	ENSMUST00000181546	0.415003	lv	1.80288	0.400272	br	43.1258	-0.597959	Yes		KICH|PCPG	MU65173317|BRCA-EU|1|560|0.00179|C>G	NA	No	None
ENST00000575626	ENSG00000167716	WDR81	BIDIR	314	0	MIR22,MIR22HG	Prom_251	ENSMUST00000149940	0.683713	ts	1.3552	0.311686	lv	4.90683	0.541558	Yes	GBM|LIHC|PAAD|SKCM|THYM	BLCA|LUSC|PCPG|THCA	MU47736297|MELA-AU|1|183|0.00546|G>A,MU59289033|MELA-AU|1|183|0.00546|G>A	NA	No	None
ENST00000575722	ENSG00000256463	SALL3	BIDIR	1431	0	_	Prom_297	ENSMUST00000184638	0.45597	ESnupA	13.9676	0.385832	EScepA	2.78178	0.793087	No			NA	NA	No	None
ENST00000576489	ENSG00000167716	WDR81	BIDIR	312	0	MIR22,MIR22HG	Prom_251	ENSMUST00000149940	0.385413	ht	5.61169	0.311686	lv	4.90683	0.526774	Yes	GBM|LIHC|PAAD|SKCM|THYM	BLCA|LUSC|PCPG|THCA	MU47736297|MELA-AU|1|183|0.00546|G>A,MU59289033|MELA-AU|1|183|0.00546|G>A	NA	No	None
ENST00000576606	ENSG00000170579	DLGAP1	Asense	251185	0	_	Prom_291	ENSMUST00000181546	0.365783	ht	1.551	0.400272	br	43.1258	-0.811516	Yes		KICH|PCPG	MU65173317|BRCA-EU|1|560|0.00179|C>G	NA	No	None
ENST00000576749	ENSG00000167716	WDR81	BIDIR	310	0	MIR22,MIR22HG	Prom_251	ENSMUST00000149940	0.366421	Hsmm	2.57946	0.311686	lv	4.90683	0.4983	Yes	GBM|LIHC|PAAD|SKCM|THYM	BLCA|LUSC|PCPG|THCA	MU47736297|MELA-AU|1|183|0.00546|G>A,MU59289033|MELA-AU|1|183|0.00546|G>A	NA	No	None
ENST00000577089	ENSG00000108960	MMD	US-S	88946	0	_	Prom_277	ENSMUST00000124877	0.562225	ts	0.0645094	0.321276	br	31.2236	0.370914	Yes			NA	NA	No	None
ENST00000577679	ENSG00000141052	MYOCD	US-S	115909	0	_	Prom_256	ENSMUST00000130362	0.590672	ht	0.305332	0.602634	ht	5.61398	0.650917	No	SARC		NA	NA	No	None
ENST00000577849	ENSG00000187135	VSTM2B	BIDIR	764	0	_	Prom_304	ENSMUST00000188579	0.568151	br	2.00784	0.574179	br	11.1021	0.5	No		GBM	NA	NA	No	None
ENST00000577995	ENSG00000170579	DLGAP1	Asense	251565	0	_	Prom_291	ENSMUST00000181546	0.367437	kd	0.751458	0.400272	br	43.1258	-0.147891	Yes		KICH|PCPG	MU65173317|BRCA-EU|1|560|0.00179|C>G	NA	No	None
ENST00000579431	ENSG00000141448	GATA6	BIDIR	1024	0	_	Prom_293	ENSMUST00000180789	0.583846	ht	19.2492	0.52612	ht	14.5381	0.863842	Yes			NA	NA	No	None
ENST00000579652	ENSG00000170579	DLGAP1	OLAP	244	0	_	Prom_292	ENSMUST00000155823	0.568654	ESnupA	6.16989	0.400272	br	43.1258	0.628229	No	SKCM	GBM	NA	NA	No	None
ENST00000580291	ENSG00000178307	TMEM11	Asense	294	0	_	Prom_258	ENSMUST00000181687	0.302381	kd	0.28762	0.345849	EScepA	16.1438	0.321678	No			NA	NA	No	None
ENST00000580564	ENSG00000166342	NETO1	BIDIR	438	0	_	Prom_296	TCONS_00108346	0.596476	ts	2.21263	0.522743	br	10.9934	0.433085	No			NA	NA	No	None
ENST00000581125	ENSG00000185294	SPPL2C	BIDIR	77	0	_	Prom_268	TCONS_00043203	0.519029	ts	17.7076	0.704766	ts	31.4334	0.773913	Yes	BRCA|PCPG		NA	NA	No	None
ENST00000581155	ENSG00000174684	B3GNT1	BIDIR	257	0	_	Prom_111	TCONS_00113309	0.360117	lv	11.4172	0.306806	br	134.897	0.622378	Yes			MU4564462|THCA-SA|1|15|0.06667|G>-,MU4564464|THCA-SA|1|15|0.06667|C>-,MU4727550|PAEN-AU|1|52|0.01923|->T,MU4966600|STAD-US|1|289|0.00346|G>A	MU7242315|PACA-AU|1|391|0.00256|G>A	No	None
ENST00000581816	ENSG00000179399	GPC5	US-S	50733	0	MIR17,MIR17HG,MIR18A,MIR19A,MIR19B1,MIR20A,MIR92A1	Prom_176	TCONS_00068851	0.674649	K562	1.65374	0.429215	br	6.03197	-0.217915	Yes	COAD|ESCA|READ	THYM	NA	NA	Yes	None
ENST00000581851	ENSG00000233670	PIRT	DS-S	34346	0	_	Prom_255	ENSMUST00000150220	0.513788	kd	0.534199	0.540486	cb	1.13348	-0.210357	No		COAD|READ|STAD	NA	NA	No	PF15125.5
ENST00000582106	ENSG00000197063	MAFG	BIDIR	114	0	_	Prom_288	ENSMUST00000181502	0.353835	ts	2.77048	0.287693	ESnupA	36.7986	0.195804	No	BRCA|LUSC	KICH	NA	NA	No	None
ENST00000582141	ENSG00000179399	GPC5	US-S	50855	0	MIR17,MIR17HG,MIR18A,MIR19A,MIR19B1,MIR20A,MIR92A1	Prom_176	TCONS_00068851	0.457311	ESnupA	2.73259	0.429215	br	6.03197	-0.695277	Yes	COAD|ESCA|READ	THYM	NA	NA	Yes	None
ENST00000582581	ENSG00000187135	VSTM2B	BIDIR	746	0	_	Prom_304	ENSMUST00000188579	0.694066	br	0.571531	0.574179	br	11.1021	1	No		GBM	NA	NA	No	None
ENST00000583222	ENSG00000141506	PIK3R5	OLAP	4	0	_	Prom_253	ENSMUST00000141716	0.62945	GM12878	0.44929	0.452093	GM12878	22.2696	0.552385	No	GBM|KIRC|KIRP|SARC|THYM	LUSC|PAAD	NA	NA	No	None
ENST00000583490	ENSG00000141448	GATA6	BIDIR	474	0	_	Prom_293	ENSMUST00000181316	0.636823	ht	2.47328	0.52612	ht	14.5381	0.863842	Yes			NA	NA	No	None
ENST00000583511	ENSG00000256463	SALL3	BIDIR	1431	0	_	Prom_297	ENSMUST00000184638	0.392485	br	14.833	0.385832	EScepA	2.78178	0.87234	No			NA	NA	No	None
ENST00000583678	ENSG00000132485	ZRANB2	BIDIR	26	0	_	Prom_26	TCONS_00147775	0.527826	kd	0.145613	0.279512	K562	44.7864	-0.203863	Yes	UCEC	KICH|PCPG|READ|THCA	MU3057748|LIRI-JP|1|260|0.00385|A>T,MU31613480|LIRI-JP|1|260|0.00385|A>G,MU49443600|MELA-AU|1|183|0.00546|A>G,MU51116436|MELA-AU|1|183|0.00546|C>T	NA	No	None
ENST00000584094	ENSG00000196712	NF1	Asense	73087	0	_	Prom_262	ENSMUST00000165610	0.453401	br	1.01445	0.292211	ts	12.3771	0.373725	No			NA	NA	No	None
ENST00000584201	ENSG00000141448	GATA6	BIDIR	1072	0	_	Prom_293	ENSMUST00000180789	1	ht	0.311811	0.52612	ht	14.5381	0.483779	Yes			NA	NA	No	None
ENST00000584676	ENSG00000154914	USP43	BIDIR	211	0	_	Prom_254	ENSMUST00000135670	0.573622	br	1.81352	0.375718	ESnupA	2.0061	0.403168	No	CESC|PRAD|UCEC	GBM|PRAD	NA	NA	No	None
ENST00000584888	ENSG00000141741	MIEN1	Asense	2125	0	_	Prom_264	AK160975#1082	NA	NA	NA	0.273497	kd	68.2039	NA	No			NA	NA	No	None
ENST00000584986	ENSG00000198720	ANKRD13B	BIDIR	1226	0	_	Prom_261	ENSMUST00000180805	0.565892	br	0.281486	0.322159	ESnupA	17.0092	0.510679	No			NA	NA	No	None
ENST00000585193	ENSG00000198265	HELZ	Asense	347	0	_	Prom_282	ENSMUST00000147445	0.438125	ts	2.50372	0.308462	ESnupA	7.05466	0	No	CHOL|ESCA|SARC|SKCM|STAD	THCA|THYM	NA	NA	No	None
ENST00000585280	ENSG00000108439	PNPO	BIDIR	116	0	_	Prom_270	ENSMUST00000135825	0.414585	cb	0.467692	0.319038	lv	63.2811	0.355306	Yes	ESCA|STAD	THCA	"MU4552875|ESCA-CN|1|228|0.00439,THCA-SA|1|15|0.06667|C>T",MU5100853|BRCA-US|1|955|0.00105|T>G,MU52011842|MELA-AU|1|183|0.00546|G>A,MU62631610|MELA-AU|1|183|0.00546|GG>AA	NA	No	None
ENST00000585408	ENSG00000130204	TOMM40	Asense	308	0	_	Prom_309	ENSMUST00000172483	0.345298	ts	7.80609	0.272255	K562	76.6011	0.034965	No			NA	NA	Yes	None
ENST00000586721	ENSG00000141965	FEM1A	US-S	22541	0	MIR7-3HG	Prom_299	TCONS_00096528	0.532306	br	0.376936	0.372249	cb	1.41072	0.367158	No	PAAD|PCPG	GBM	NA	NA	No	None
ENST00000587038	ENSG00000186591	UBE2H	BIDIR	284	0	_	Prom_576	ENSMUST00000128017	0.899746	ts	0.271226	0.27475	ts	45.3781	0.354787	Yes			MU41405|BRCA-US|1|955|0.00105|C>A,MU43648041|PACA-CA|1|227|0.00441|T>C	MU64525731|BRCA-EU|1|560|0.00179|G>A	No	None
ENST00000587692	ENSG00000135316	SYNCRIP	US-S	34928	0	_	Prom_534	ENSMUST00000180563	0.334409	ts	3.62781	0.282571	Hsmm	52.7328	-0.401418	Yes	KIRC|THYM	CESC	NA	NA	No	None
ENST00000588097	ENSG00000108309	RUNDC3A	Asense	6483	0	_	Prom_266	AK007019#1095	0.37591	ESnupA	0.245394	0.401262	br	136.166	0.765246	Yes	KICH|PCPG|THCA	GBM	NA	NA	No	None
ENST00000588711	ENSG00000141965	FEM1A	US-S	22539	0	MIR7-3HG	Prom_299	TCONS_00096528	0.61621	br	2.94326	0.372249	cb	1.41072	0.037629	No	PAAD|PCPG	GBM	NA	NA	No	None
ENST00000588758	ENSG00000141965	FEM1A	US-S	22400	0	MIR7-3HG	Prom_299	TCONS_00096528	0.759094	ts	0.221311	0.372249	cb	1.41072	0.0806335	No	PAAD|PCPG	GBM	NA	NA	No	None
ENST00000588769	ENSG00000106069	CHN2	OLAP	2966	0	_	Prom_564	TCONS_00184874	1	ts	0.0980581	0.400261	cb	124.4	0.218357	No			NA	NA	No	None
ENST00000588946	ENSG00000183287	CCBE1	Asense	922	0	_	Prom_295	ENSMUST00000153479	0.578928	Hsmm	18.9591	0.426888	Hsmm	50.8232	0.608772	Yes			NA	NA	No	None
ENST00000589187	ENSG00000135316	SYNCRIP	US-S	34941	0	_	Prom_534	ENSMUST00000180563	0.47612	K562	3.38529	0.282571	Hsmm	52.7328	0.587342	Yes	KIRC|THYM	CESC	NA	NA	No	None
ENST00000589639	ENSG00000141965	FEM1A	US-S	22514	0	MIR7-3HG	Prom_299	TCONS_00096528	1	ts	0.109706	0.372249	cb	1.41072	-0.305699	No	PAAD|PCPG	GBM	NA	NA	No	None
ENST00000589814	ENSG00000121068	TBX2	BIDIR	525	0	_	Prom_281	ENSMUST00000140673	0.559546	ts	0.474147	0.462877	kd	15.3133	0.284274	Yes			MU3958183|RECA-EU|1|95|0.01053|A>T,MU3958217|RECA-EU|1|95|0.01053|G>T,MU57583539|MELA-AU|1|183|0.00546|C>T	NA	Yes	None
ENST00000590125	ENSG00000105679	GAPDHS	Asense	6357	0	_	Prom_305	ENSMUST00000183194	0.385196	ESnupA	2.37249	0.769432	ts	283.409	0.261263	Yes	LUSC|READ	THYM	MU1111338|LIRI-JP|1|260|0.00385|G>A	NA	No	None
ENST00000590421	ENSG00000121068	TBX2	BIDIR	289	0	_	Prom_281	ENSMUST00000140673	0.48974	kd	4.45575	0.462877	kd	15.3133	0.984962	Yes			MU3958183|RECA-EU|1|95|0.01053|A>T,MU3958217|RECA-EU|1|95|0.01053|G>T,MU57583539|MELA-AU|1|183|0.00546|C>T	NA	Yes	None
ENST00000590822	ENSG00000087903	RFX2	OLAP	8	0	_	Prom_300	AK017377#2986	0.441571	ts	13.8045	0.444822	ts	88.3968	0.437829	Yes	CHOL|GBM|KIRC|KIRP|PCPG	CESC|ESCA|LUAD|LUSC|UCEC	NA	NA	No	None
ENST00000591008	ENSG00000141965	FEM1A	US-S	22495	0	MIR7-3HG	Prom_299	TCONS_00096528	0.78215	ts	1.99685	0.372249	cb	1.41072	0.220295	No	PAAD|PCPG	GBM	NA	NA	No	None
ENST00000591313	ENSG00000121068	TBX2	BIDIR	307	0	_	Prom_281	ENSMUST00000140673	0.506826	kd	5.12341	0.462877	kd	15.3133	0.900522	Yes			MU3958183|RECA-EU|1|95|0.01053|A>T,MU3958217|RECA-EU|1|95|0.01053|G>T,MU57583539|MELA-AU|1|183|0.00546|C>T	NA	Yes	None
ENST00000592569	ENSG00000184557	SOCS3	BIDIR	375	0	_	Prom_285	TCONS_00036462	0.605066	ESnupA	1.26373	0.317383	ht	39.7619	0.486866	Yes			MU41029385|COCA-CN|1|187|0.00535|G>A,MU75296|COAD-US|1|216|0.00463|G>-	NA	Yes	None
ENST00000592663	ENSG00000141965	FEM1A	US-S	22400	0	MIR7-3HG	Prom_299	TCONS_00096528	0.5365	br	1.21588	0.372249	cb	1.41072	0.280728	No	PAAD|PCPG	GBM	NA	NA	No	None
ENST00000592709	ENSG00000141965	FEM1A	US-S	22540	0	MIR7-3HG	Prom_299	TCONS_00096528	0.548248	cb	0.901225	0.372249	cb	1.41072	0.385516	No	PAAD|PCPG	GBM	NA	NA	No	None
ENST00000592843	ENSG00000099625	C19orf26	BIDIR	151	0	_	Prom_298	ENSMUST00000150347	0.387255	cb	1.13952	0.390268	br	11.3688	0.352632	No			NA	NA	No	None
ENST00000593272	ENSG00000088970	KIZ	US-AS	19624	0	_	Prom_374	ENSMUST00000139345	1	br	0.0730711	0.367234	ts	12.7112	0.218357	No			NA	NA	No	None
ENST00000593321	ENSG00000163714	U2SURP	OLAP	0	0	_	Prom_435	TCONS_00232801	0.458652	lv	0.345176	0.281572	K562	38.1476	-0.332177	No			NA	NA	No	None
ENST00000593330	ENSG00000181449	SOX2	OLAP	12084	0	_	Prom_444	AK039272#4155	1	br	0.14978	0.373068	EScepA	112.733	0.222277	Yes		GBM	NA	NA	No	None
ENST00000593549	ENSG00000181449	SOX2	OLAP	12329	0	_	Prom_444	AK039272#4155	0.6234	br	0.0527724	0.373068	EScepA	112.733	0.147746	Yes		GBM	NA	NA	No	None
ENST00000593581	ENSG00000185236	RAB11B	Asense	293	0	_	Prom_301	ENSMUST00000170103	0.443743	Hsmm	1.22979	0.278876	ht	213.046	-0.732365	No	LIHC|PRAD	CHOL|LIHC|STAD	NA	NA	No	None
ENST00000593604	ENSG00000103241	FOXF1	BIDIR	1649	0	_	Prom_249	ENSMUST00000182264	0.491204	br	0.137341	0.360166	cb	1.07511	0.489922	Yes		BLCA|ESCA|READ|SARC	NA	NA	No	None
ENST00000593672	ENSG00000102786	INTS6	Asense	425	0	_	Prom_171	ENSMUST00000181344	1	ts	0.633581	0.320466	ts	22.4465	0.480384	Yes	CHOL|READ|SARC|STAD	UCEC	MU64779285|BRCA-EU|1|560|0.00179|G>C	NA	No	None
ENST00000593709	ENSG00000102786	INTS6	BIDIR	175	0	_	Prom_171	ENSMUST00000181344	0.466299	br	1.81855	0.320466	ts	22.4465	0.31905	Yes	CHOL|READ|SARC|STAD	UCEC	MU64779285|BRCA-EU|1|560|0.00179|G>C	NA	No	None
ENST00000593790	ENSG00000107758	PPP3CB	BIDIR	266	0	_	Prom_78	ENSMUST00000141265	0.4398	br	0.937077	0.302273	cb	148.363	0.674356	No			NA	NA	No	None
ENST00000594152	ENSG00000132485	ZRANB2	BIDIR	69	0	_	Prom_26	TCONS_00147775	0.38349	kd	0.301752	0.279512	K562	44.7864	0	Yes	UCEC	KICH|PCPG|READ|THCA	MU3057748|LIRI-JP|1|260|0.00385|A>T,MU31613480|LIRI-JP|1|260|0.00385|A>G,MU49443600|MELA-AU|1|183|0.00546|A>G,MU51116436|MELA-AU|1|183|0.00546|C>T	NA	No	None
ENST00000594536	ENSG00000165449	SLC16A9	US-S	17443	0	_	Prom_76	ENSMUST00000187318,ENSMUST00000188568,ENSMUST00000190199	0.877861	Hsmm	0.975704	0.374729	kd	62.174	0.403874	No	PAAD	HNSC	NA	NA	No	None
ENST00000594548	ENSG00000169564	PCBP1	BIDIR	18	0	_	Prom_335	ENSMUST00000180896	0.408288	lv	0.431667	0.275913	lv	252.123	0.195781	Yes	GBM|KIRC	COAD|ESCA|STAD	NA	NA	Yes	None
ENST00000594688	ENSG00000079435	LIPE	Asense	369	0	_	Prom_308	AK161422#5800	0.420962	EScypA	0.0131192	0.370214	ts	40.8158	0.320355	Yes	CESC|COAD|LIHC|READ	BRCA|PCPG|THYM	MU5503678|STAD-US|1|289|0.00346|C>A	NA	No	None
ENST00000594922	ENSG00000102081	FMR1	BIDIR	133	0	_	Prom_664	ENSMUST00000181533	0.574437	ESnupA	0.36897	0.285475	cb	38.7664	-0.169018	No	ESCA|STAD	THCA	NA	NA	No	None
ENST00000594959	ENSG00000102786	INTS6	Asense	422	0	_	Prom_171	ENSMUST00000181344	0.772533	ts	2.59134	0.320466	ts	22.4465	-0.280728	Yes	CHOL|READ|SARC|STAD	UCEC	MU64779285|BRCA-EU|1|560|0.00179|G>C	NA	No	None
ENST00000595069	ENSG00000107758	PPP3CB	BIDIR	265	0	_	Prom_78	ENSMUST00000141265	0.511286	ts	0.788336	0.302273	cb	148.363	0.186617	No			NA	NA	No	None
ENST00000595109	ENSG00000169554	ZEB2	Asense	1	0	_	Prom_348	ENSMUST00000127150	0.636059	br	0.732335	0.342169	br	60.0481	0.638229	Yes	KIRC|SARC|SKCM	GBM|LUSC|PCPG	NA	MU37790130|SKCA-BR|1|66|0.01515|G>C,MU37790136|SKCA-BR|1|66|0.01515|A>C	No	None
ENST00000595287	ENSG00000181449	SOX2	OLAP	12326	0	_	Prom_444	AK039272#4155	0.808119	cb	0.510593	0.373068	EScepA	112.733	0.257188	Yes		GBM	NA	NA	No	None
ENST00000595424	ENSG00000102786	INTS6	Asense	363	0	_	Prom_171	ENSMUST00000181344	1	EScypA	0.766419	0.320466	ts	22.4465	-0.218357	Yes	CHOL|READ|SARC|STAD	UCEC	MU64779285|BRCA-EU|1|560|0.00179|G>C	NA	No	None
ENST00000595435	ENSG00000102786	INTS6	Asense	425	0	_	Prom_171	ENSMUST00000181344	NA	NA	NA	0.320466	ts	22.4465	NA	Yes	CHOL|READ|SARC|STAD	UCEC	MU64779285|BRCA-EU|1|560|0.00179|G>C	NA	No	None
ENST00000595494	ENSG00000265241	RBM8A	Asense	225	0	_	Prom_38	TCONS_00145947	0.373993	ts	0.21487	0.271526	EScypA	90.7518	-0.0942648	No	GBM|KIRC|KIRP|LIHC|SARC	CESC|UCEC	NA	NA	Yes	None
ENST00000595518	ENSG00000265241	RBM8A	Asense	225	0	_	Prom_38	TCONS_00145947	NA	NA	NA	0.271526	EScypA	90.7518	NA	No	GBM|KIRC|KIRP|LIHC|SARC	CESC|UCEC	NA	NA	Yes	None
ENST00000595886	ENSG00000103241	FOXF1	BIDIR	1666	0	_	Prom_249	ENSMUST00000182264	0.425925	cb	0.171912	0.360166	cb	1.07511	0.841951	Yes		BLCA|ESCA|READ|SARC	NA	NA	No	None
ENST00000596050	ENSG00000102786	INTS6	Asense	424	0	_	Prom_171	ENSMUST00000181344	1	Hsmm	0.0211343	0.320466	ts	22.4465	0.131014	Yes	CHOL|READ|SARC|STAD	UCEC	MU64779285|BRCA-EU|1|560|0.00179|G>C	NA	No	None
ENST00000596112	ENSG00000102081	FMR1	BIDIR	133	0	_	Prom_664	ENSMUST00000181533	0.513512	EScepA	0.0505422	0.285475	cb	38.7664	-0.220504	No	ESCA|STAD	THCA	NA	NA	No	None
ENST00000596250	ENSG00000181449	SOX2	OLAP	12329	0	_	Prom_444	AK039272#4155	1	br	0.646935	0.373068	EScepA	112.733	0.222277	Yes		GBM	NA	NA	No	None
ENST00000596320	ENSG00000107758	PPP3CB	BIDIR	262	0	_	Prom_78	ENSMUST00000141265	0.596907	lv	0.517421	0.302273	cb	148.363	-0.19495	No			NA	NA	No	None
ENST00000596573	ENSG00000169564	PCBP1	BIDIR	447	0	_	Prom_335	ENSMUST00000180896	0.60287	ts	0.777634	0.275913	lv	252.123	-0.132566	Yes	GBM|KIRC	COAD|ESCA|STAD	NA	NA	Yes	None
ENST00000596619	ENSG00000178074	C2orf69	BIDIR	96	0	_	Prom_366	ENSMUST00000181949	0.859405	ts	19.0051	0.279976	br	8.75898	-0.187221	No			NA	NA	No	None
ENST00000596952	ENSG00000132485	ZRANB2	BIDIR	55	0	_	Prom_26	TCONS_00147775	0.661754	ts	0.0633997	0.279512	K562	44.7864	0.440797	Yes	UCEC	KICH|PCPG|READ|THCA	MU3057748|LIRI-JP|1|260|0.00385|A>T,MU31613480|LIRI-JP|1|260|0.00385|A>G,MU49443600|MELA-AU|1|183|0.00546|A>G,MU51116436|MELA-AU|1|183|0.00546|C>T	NA	No	None
ENST00000597144	ENSG00000265241	RBM8A	Asense	225	0	_	Prom_38	TCONS_00145947	NA	NA	NA	0.271526	EScypA	90.7518	NA	No	GBM|KIRC|KIRP|LIHC|SARC	CESC|UCEC	NA	NA	Yes	None
ENST00000597318	ENSG00000169564	PCBP1	US-AS	18296	0	_	Prom_334	AK036497#5553	0.439722	lv	2.17154	0.275913	lv	252.123	0.306098	Yes	GBM|KIRC	COAD|ESCA|STAD	NA	NA	No	None
ENST00000597578	ENSG00000103241	FOXF1	BIDIR	1650	0	_	Prom_249	ENSMUST00000182264	1	ts	0.435455	0.360166	cb	1.07511	0.30786	Yes		BLCA|ESCA|READ|SARC	NA	NA	No	None
ENST00000597651	ENSG00000181449	SOX2	OLAP	12329	0	_	Prom_444	AK039272#4155	1	K562	0.00526322	0.373068	EScepA	112.733	-0.133366	Yes		GBM	NA	NA	No	None
ENST00000597785	ENSG00000185236	RAB11B	BIDIR	74	0	_	Prom_301	ENSMUST00000170103	0.388699	lv	32.1911	0.278876	ht	213.046	0.685315	No	LIHC|PRAD	CHOL|LIHC|STAD	NA	NA	Yes	None
ENST00000597814	ENSG00000104951	IL4I1	OLAP	7	0	_	Prom_311	ENSMUST00000149779	0.458438	ts	0.668725	0.434386	GM12878	45.9622	0.440415	No		CHOL|LIHC	NA	NA	No	None
ENST00000597958	ENSG00000107758	PPP3CB	BIDIR	262	0	_	Prom_78	ENSMUST00000141265	NA	NA	NA	0.302273	cb	148.363	NA	No			NA	NA	No	None
ENST00000598091	ENSG00000117707	PROX1	BIDIR	304	0	_	Prom_60	ENSMUST00000110279	0.596687	ts	0.379761	0.373049	lv	13.8577	0.532379	Yes	CHOL|LIHC|PCPG	CHOL|KICH|KIRC|LIHC	NA	NA	No	None
ENST00000598103	ENSG00000265241	RBM8A	Asense	225	0	_	Prom_38	TCONS_00145947	0.728705	ts	0.166141	0.271526	EScypA	90.7518	0.0430045	No	GBM|KIRC|KIRP|LIHC|SARC	CESC|UCEC	NA	NA	Yes	None
ENST00000598139	ENSG00000163714	U2SURP	OLAP	0	0	_	Prom_435	TCONS_00232801	1	lv	0.190397	0.281572	K562	38.1476	-0.480384	No			NA	NA	No	None
ENST00000598163	ENSG00000087460	GNAS	BIDIR	1835	0	_	Prom_386	ENSMUST00000151472	0.568398	kd	0.0522207	0.276579	cb	950.34	-0.293726	Yes	PCPG		MU5742127|STAD-US|1|289|0.00346|C>T	MU51061305|MELA-AU|1|183|0.00546|C>G,MU62017636|MELA-AU|1|183|0.00546|C>T,MU64106696|BRCA-EU|1|560|0.00179|->C	No	None
ENST00000598354	ENSG00000265241	RBM8A	Asense	225	0	_	Prom_38	TCONS_00145947	NA	NA	NA	0.271526	EScypA	90.7518	NA	No	GBM|KIRC|KIRP|LIHC|SARC	CESC|UCEC	NA	NA	Yes	None
ENST00000598474	ENSG00000181449	SOX2	OLAP	12329	0	_	Prom_444	AK039272#4155	0.673923	cb	0.178477	0.373068	EScepA	112.733	-0.134066	Yes		GBM	NA	NA	No	None
ENST00000598623	ENSG00000198914	POU3F3	OLAP	2226	0	_	Prom_341	ENSMUST00000176807	0.493778	br	0.226523	0.472353	kd	4.75431	0.734316	Yes	GBM	KICH|KIRC|KIRP	MU51442645|MELA-AU|1|183|0.00546|G>A,MU66035443|BRCA-EU|1|560|0.00179|G>A	MU1629737|MALY-DE|1|44|0.02273|T>G,MU1629737|MALY-DE|1|44|0.02273|T>G	No	None
ENST00000598667	ENSG00000102081	FMR1	BIDIR	133	0	_	Prom_664	ENSMUST00000181533	0.471037	ts	0.239588	0.285475	cb	38.7664	0.311734	No	ESCA|STAD	THCA	NA	NA	No	None
ENST00000598905	ENSG00000102786	INTS6	BIDIR	133	0	_	Prom_171	ENSMUST00000181344	0.336267	ESnupA	2.94785	0.320466	ts	22.4465	-0.125874	Yes	CHOL|READ|SARC|STAD	UCEC	MU64779285|BRCA-EU|1|560|0.00179|G>C	NA	No	None
ENST00000599082	ENSG00000181449	SOX2	OLAP	12329	0	_	Prom_444	AK039272#4155	0.668569	kd	0.118329	0.373068	EScepA	112.733	-0.369078	Yes		GBM	NA	NA	No	None
ENST00000599146	ENSG00000132485	ZRANB2	BIDIR	52	0	_	Prom_26	TCONS_00147775	0.919801	ts	0.441136	0.279512	K562	44.7864	0.499928	Yes	UCEC	KICH|PCPG|READ|THCA	MU3057748|LIRI-JP|1|260|0.00385|A>T,MU31613480|LIRI-JP|1|260|0.00385|A>G,MU49443600|MELA-AU|1|183|0.00546|A>G,MU51116436|MELA-AU|1|183|0.00546|C>T	NA	No	None
ENST00000599147	ENSG00000265241	RBM8A	Asense	225	0	_	Prom_38	TCONS_00145947	0.411304	ht	0.332676	0.271526	EScypA	90.7518	-0.249536	No	GBM|KIRC|KIRP|LIHC|SARC	CESC|UCEC	NA	NA	Yes	None
ENST00000599469	ENSG00000265241	RBM8A	Asense	225	0	_	Prom_38	TCONS_00145947	NA	NA	NA	0.271526	EScypA	90.7518	NA	No	GBM|KIRC|KIRP|LIHC|SARC	CESC|UCEC	NA	NA	Yes	None
ENST00000599626	ENSG00000265241	RBM8A	Asense	225	0	_	Prom_38	TCONS_00145947	NA	NA	NA	0.271526	EScypA	90.7518	NA	No	GBM|KIRC|KIRP|LIHC|SARC	CESC|UCEC	NA	NA	Yes	None
ENST00000599641	ENSG00000131864	USP29	US-S	278236	0	_	Prom_314	TCONS_00196247	0.541034	ts	3.44064	0.941314	ts	2.14961	0.112591	No		GBM|PCPG	NA	NA	No	None
ENST00000599644	ENSG00000105738	SIPA1L3	OLAP	17	0	_	Prom_306	ENSMUST00000183081,ENSMUST00000183085	0.351592	GM12878	1.25009	0.315507	cb	23.9285	0.440559	Yes	CHOL|ESCA|STAD	COAD	NA	NA	No	None
ENST00000599673	ENSG00000169564	PCBP1	BIDIR	447	0	_	Prom_335	ENSMUST00000180896	0.443556	ESnupA	2.52403	0.275913	lv	252.123	-0.167286	Yes	GBM|KIRC	COAD|ESCA|STAD	NA	NA	Yes	None
ENST00000599977	ENSG00000178074	C2orf69	BIDIR	117	0	_	Prom_366	ENSMUST00000181949	0.793679	ts	4.06248	0.279976	br	8.75898	0.100968	No			NA	NA	No	None
ENST00000600206	ENSG00000107758	PPP3CB	BIDIR	262	0	_	Prom_78	ENSMUST00000141265	NA	NA	NA	0.302273	cb	148.363	NA	No			NA	NA	No	None
ENST00000600340	ENSG00000265241	RBM8A	Asense	225	0	_	Prom_38	TCONS_00145947	0.720127	ts	2.10394	0.271526	EScypA	90.7518	-0.0597173	No	GBM|KIRC|KIRP|LIHC|SARC	CESC|UCEC	NA	NA	Yes	None
ENST00000600386	ENSG00000181449	SOX2	OLAP	12329	0	_	Prom_444	AK039272#4155	1	cb	0.0917606	0.373068	EScepA	112.733	0.133366	Yes		GBM	NA	NA	No	None
ENST00000600607	ENSG00000107758	PPP3CB	BIDIR	271	0	_	Prom_78	ENSMUST00000141265	0.432048	EScypA	0.131221	0.302273	cb	148.363	-0.395627	No			NA	NA	No	None
ENST00000600778	ENSG00000181449	SOX2	OLAP	12325	0	_	Prom_444	AK039272#4155	NA	NA	NA	0.373068	EScepA	112.733	NA	Yes		GBM	NA	NA	No	None
ENST00000600801	ENSG00000181449	SOX2	OLAP	12329	0	_	Prom_444	AK039272#4155	1	br	0.358166	0.373068	EScepA	112.733	0.222277	Yes		GBM	NA	NA	No	None
ENST00000600962	ENSG00000181449	SOX2	US-S	12329	0	_	Prom_444	AK039272#4155	0.61658	br	0.719381	0.373068	EScepA	112.733	0.392438	Yes		GBM	NA	NA	No	None
ENST00000601726	ENSG00000265241	RBM8A	Asense	225	0	_	Prom_38	TCONS_00145947	1	ts	0.126713	0.271526	EScypA	90.7518	-0.131014	No	GBM|KIRC|KIRP|LIHC|SARC	CESC|UCEC	NA	NA	Yes	None
ENST00000602006	ENSG00000169554	ZEB2	Asense	1	0	_	Prom_348	ENSMUST00000127150	0.486204	br	0.374019	0.342169	br	60.0481	0.653192	Yes	KIRC|SARC|SKCM	GBM|LUSC|PCPG	NA	MU37790130|SKCA-BR|1|66|0.01515|G>C,MU37790136|SKCA-BR|1|66|0.01515|A>C	No	None
ENST00000602310	ENSG00000196323	ZBTB44	BIDIR	352	0	_	Prom_127	TCONS_00229992	0.419358	ts	3.18726	0.303966	ESnupA	42.8835	0.500012	No	PRAD	GBM|KICH|KIRC|KIRP	NA	NA	No	None
ENST00000602376	ENSG00000196323	ZBTB44	BIDIR	306	0	_	Prom_127	TCONS_00229992	0.589376	ts	1.79127	0.303966	ESnupA	42.8835	0.0818635	No	PRAD	GBM|KICH|KIRC|KIRP	NA	NA	No	None
ENST00000602461	ENSG00000147113	CXorf36	US-S	569373	0	MIR222HG	Prom_646	ENSMUST00000150801,TCONS_00241736	0.727594	ESnupA	1.06147	0.504838	ht	11.9847	-0.556726	Yes	COAD|UCEC		NA	NA	No	None
ENST00000602505	ENSG00000155313	USP25	DS-S	464540	0	_	Prom_389	ENSMUST00000182820	0.647652	br	1.99421	0.302718	ts	29.1528	0.274154	No	GBM|PAAD|SARC|SKCM|THYM	BRCA|CESC|UCEC	NA	NA	No	None
ENST00000602507	ENSG00000147113	CXorf36	US-S	569368	0	MIR222HG	Prom_646	ENSMUST00000150801,TCONS_00241736	0.432539	ESnupA	0.459576	0.504838	ht	11.9847	-0.573277	Yes	COAD|UCEC		NA	NA	No	None
ENST00000602539	ENSG00000006695	COX10	BIDIR	16	0	_	Prom_257	ENSMUST00000146333	0.329544	lv	1.96851	0.300627	ht	19.1212	0.111888	No	GBM|SARC	PCPG	NA	NA	Yes	None
ENST00000602580	ENSG00000155313	USP25	DS-S	340497	0	_	Prom_388	ENSMUST00000182656	0.615309	br	0.003163	0.302718	ts	29.1528	0.56981	No	GBM|PAAD|SARC|SKCM|THYM	BRCA|CESC|UCEC	NA	NA	No	None
ENST00000602596	ENSG00000159720	ATP6V0D1	BIDIR	146	0	_	Prom_246	ENSMUST00000192691,ENSMUST00000195108	0.317666	GM12878	2.37078	0.274955	br	143.583	0.167832	Yes			NA	NA	No	None
ENST00000602620	ENSG00000155313	USP25	DS-S	690430	0	_	Prom_391	ENSMUST00000068704	0.520994	lv	6.61183	0.302718	ts	29.1528	0.330442	No	GBM|PAAD|SARC|SKCM|THYM	BRCA|CESC|UCEC	NA	NA	No	None
ENST00000602621	ENSG00000130348	QRSL1	DS-AS	116427	0	_	Prom_538	AK006428#541	0.632415	kd	6.40048	0.279453	ht	9.72916	0.288526	No	KIRC|KIRP	KICH	NA	NA	No	None
ENST00000602852	ENSG00000188641	DPYD	US-S	125175	0	MIR137,MIR137HG	Prom_33	ENSMUST00000180593,ENSMUST00000181060,ENSMUST00000181310,ENSMUST00000181926	0.807126	br	0.394693	0.381644	lv	20.7466	0.112887	Yes	PCPG	GBM	MU29086862|CESC-US|2|194|0.01031|C>T	MU48631764|MELA-AU|1|183|0.00546|C>T,MU48631764|MELA-AU|1|183|0.00546|C>T,MU48631764|MELA-AU|1|183|0.00546|C>T,MU48631764|MELA-AU|1|183|0.00546|C>T,MU62839081|MELA-AU|1|183|0.00546|C>T,MU62839081|MELA-AU|1|183|0.00546|C>T	No	None
ENST00000602863	ENSG00000187969	ZCCHC13	US-AS	462519	0	_	Prom_653	ENSMUST00000127786	0.589941	GM12878	6.66081	0.869218	ts	29.4485	0.0299718	Yes	CHOL|KIRC|PCPG	THYM	MU34248314|SKCA-BR|1|66|0.01515|G>A	NA	No	None
ENST00000602892	ENSG00000155313	USP25	DS-S	689303	0	_	Prom_391	ENSMUST00000068704	0.523263	lv	3.38314	0.302718	ts	29.1528	0.452284	No	GBM|PAAD|SARC|SKCM|THYM	BRCA|CESC|UCEC	NA	NA	No	None
ENST00000602921	ENSG00000155313	USP25	DS-AS	578109	0	_	Prom_390	TCONS_00090098	0.759334	kd	0.279887	0.302718	ts	29.1528	0.0268778	Yes			NA	NA	No	None
ENST00000602935	ENSG00000155313	USP25	DS-S	340508	0	_	Prom_388	ENSMUST00000182656	0.472255	cb	0.611861	0.302718	ts	29.1528	0.559916	No	GBM|PAAD|SARC|SKCM|THYM	BRCA|CESC|UCEC	NA	NA	No	None
ENST00000602964	ENSG00000127743	IL17B	US-AS	27602	0	MIR143HG	Prom_508	ENSMUST00000181155,TCONS_00107733	0.611546	ts	0.0158004	0.502932	ts	1.64655	0.220918	No	KIRC|SARC	BRCA|CESC|ESCA|STAD	NA	NA	No	None
ENST00000602984	ENSG00000188641	DPYD	US-S	125172	0	MIR137,MIR137HG,MIR2682	Prom_33	ENSMUST00000180593,ENSMUST00000181060,ENSMUST00000181310,ENSMUST00000181926	0.527508	ts	0.267254	0.381644	lv	20.7466	0.278751	Yes	PCPG	GBM	MU29086862|CESC-US|2|194|0.01031|C>T	MU48631764|MELA-AU|1|183|0.00546|C>T,MU48631764|MELA-AU|1|183|0.00546|C>T,MU48631764|MELA-AU|1|183|0.00546|C>T,MU48631764|MELA-AU|1|183|0.00546|C>T,MU62839081|MELA-AU|1|183|0.00546|C>T,MU62839081|MELA-AU|1|183|0.00546|C>T	No	None
ENST00000603012	ENSG00000261594	TPBGL	Asense	143	0	_	Prom_115	ENSMUST00000182342	0.554199	br	0.981491	NA	NA	NA	NA	Yes			NA	MU59731742|PRAD-UK|1|108|0.00926|G>A	No	None
ENST00000603172	ENSG00000115073	ACTR1B	BIDIR	131	0	_	Prom_339	ENSMUST00000192873	0.520596	lv	0.130022	0.285437	GM12878	14.0261	0.27459	No	PCPG	PAAD	NA	NA	No	None
ENST00000603283	ENSG00000008118	CAMK1G	US-S	154880	0	MIR205,MIR205HG	Prom_57	ENSMUST00000180420	0.867445	GM12878	0.0571705	0.520492	br	25.9276	-0.584664	Yes	BLCA|CESC|LUSC|THYM		MU46230100|MELA-AU|1|183|0.00546|C>T	NA	No	None
ENST00000604030	ENSG00000189099	PRSS48	Asense	48462	0	_	Prom_471	ENSMUST00000182969	0.419041	EScepA	5.60398	0.444258	ts	0.695216	0.576888	No	PAAD|SARC|SKCM	BRCA	NA	NA	No	None
ENST00000604062	ENSG00000184205	TSPYL2	DS-S	11781	0	_	Prom_649	TCONS_00244747	0.505019	br	0.0908941	0.317763	br	60.379	0.253788	No			NA	NA	No	None
ENST00000604369	ENSG00000184205	TSPYL2	DS-S	11781	0	_	Prom_649	TCONS_00244747	0.530869	br	0.381775	0.317763	br	60.379	0.1789	No			NA	NA	No	None
ENST00000604581	ENSG00000229544	NKX1-2	Asense	2472	0	_	Prom_91	ENSMUST00000148931	0.578641	EScepA	1.04444	NA	NA	NA	NA	No			NA	NA	Yes	None
ENST00000604793	ENSG00000115073	ACTR1B	BIDIR	131	0	_	Prom_339	ENSMUST00000192873	0.888791	GM12878	0.0512501	0.285437	GM12878	14.0261	0.413919	No	PCPG	PAAD	NA	NA	No	None
ENST00000604981	ENSG00000153094	BCL2L11	DS-AS	374106	0	MIR4435-1HG	Prom_344	ENSMUST00000132149,ENSMUST00000143065,TCONS_00132338	0.549408	Hsmm	0.598206	0.322282	ts	15.6149	0.619908	No	GBM|KIRC|SARC	KICH	NA	NA	No	None
ENST00000604986	ENSG00000115073	ACTR1B	BIDIR	139	0	_	Prom_339	ENSMUST00000192873	0.464744	EScepA	0.0779209	0.285437	GM12878	14.0261	-0.0734316	No	PCPG	PAAD	NA	NA	No	None
ENST00000605282	ENSG00000115073	ACTR1B	BIDIR	131	0	_	Prom_339	ENSMUST00000192873	0.39182	ESnupA	0.219387	0.285437	GM12878	14.0261	0.355928	No	PCPG	PAAD	NA	NA	No	None
ENST00000605329	ENSG00000111707	SUDS3	BIDIR	104	0	_	Prom_155	ENSMUST00000149413	0.545665	ts	2.36157	0.277911	EScypA	15.5189	-0.0711856	Yes			NA	NA	No	None
ENST00000605526	ENSG00000184205	TSPYL2	DS-S	11778	0	_	Prom_649	TCONS_00244747	0.498767	br	0.475501	0.317763	br	60.379	0.249536	No			NA	NA	No	None
ENST00000605866	ENSG00000115073	ACTR1B	BIDIR	139	0	_	Prom_339	ENSMUST00000192873	0.414291	ts	0.0743889	0.285437	GM12878	14.0261	-0.011197	No	PCPG	PAAD	NA	NA	No	None
ENST00000605910	ENSG00000065308	TRAM2	BIDIR	1450	0	_	Prom_531	ENSMUST00000186612	0.38116	lv	5.07114	0.407749	Hsmm	27.3258	0.101576	Yes	GBM|PCPG|SKCM	CHOL|KICH|KIRP|THCA	NA	NA	No	None
ENST00000606197	ENSG00000172179	PRL	DS-AS	150848	0	_	Prom_523	TCONS_00060259	0.659695	br	2.55646	1	GM12878	0.0914286	-0.0444554	Yes	SARC|SKCM	GBM|PCPG|THYM	NA	NA	No	None
ENST00000606233	ENSG00000175745	NR2F1	US-AS	2117	0	_	Prom_493	ENSMUST00000123998	0.477918	br	3.5008	0.363042	br	33.5707	0.715634	Yes	SKCM|THCA	CESC|GBM|KICH|PCPG|UCEC	MU5944575|PACA-AU|1|391|0.00256|A>G	MU60579224|MELA-AU|1|183|0.00546|C>T	No	None
ENST00000606250	ENSG00000148516	ZEB1	Asense	226	0	_	Prom_68	ENSMUST00000161921	NA	NA	NA	0.352396	Hsmm	52.5784	NA	Yes	CHOL|ESCA|KIRP|PCPG|SARC	CESC|KICH|THYM	NA	MU42518669|LUSC-KR|1|66|0.01515|T>G,MU9249584|SKCM-US|1|335|0.00299|G>-,MU9249584|SKCM-US|1|335|0.00299|G>-,MU9249584|SKCM-US|1|335|0.00299|G>-	No	None
ENST00000606286	ENSG00000148516	ZEB1	Asense	322	0	_	Prom_68	ENSMUST00000161921	0.53063	br	0.77387	0.352396	Hsmm	52.5784	0.393847	Yes	CHOL|ESCA|KIRP|PCPG|SARC	CESC|KICH|THYM	NA	MU42518669|LUSC-KR|1|66|0.01515|T>G,MU9249584|SKCM-US|1|335|0.00299|G>-,MU9249584|SKCM-US|1|335|0.00299|G>-,MU9249584|SKCM-US|1|335|0.00299|G>-	No	None
ENST00000606388	ENSG00000118496	FBXO30	BIDIR	158	0	_	Prom_545	ENSMUST00000181330,ENSMUST00000181688	0.74408	br	0.075112	0.29821	Hsmm	9.11857	-0.0367158	Yes	PCPG|SARC	THCA	NA	NA	No	None
ENST00000606470	ENSG00000130363	RSPH3	BIDIR	100	0	_	Prom_546	ENSMUST00000160177,ENSMUST00000160545	NA	NA	NA	0.41614	ts	10.524	NA	Yes	KICH|KIRC|SARC	LUSC|PAAD|SKCM|THYM	MU20696092|ESAD-UK|1|119|0.00840|A>T,MU57012156|MELA-AU|1|183|0.00546|G>A	NA	No	None
ENST00000606558	ENSG00000065308	TRAM2	BIDIR	1230	0	_	Prom_531	ENSMUST00000186612	0.349715	ts	3.9592	0.407749	Hsmm	27.3258	0.0140105	Yes	GBM|PCPG|SKCM	CHOL|KICH|KIRP|THCA	NA	NA	No	None
ENST00000606590	ENSG00000165300	SLITRK5	BIDIR	1495	0	MIR4500HG	Prom_175	TCONS_00072325	NA	NA	NA	NA	NA	NA	NA	No	KIRP		NA	NA	No	None
ENST00000606660	ENSG00000143032	BARHL2	US-S	134381	0	_	Prom_30	ENSMUST00000124394,ENSMUST00000131029	0.43524	cb	2.97177	0.71113	cb	36.5774	0.399512	No	GBM|SARC|SKCM	CESC	NA	NA	No	None
ENST00000606696	ENSG00000175745	NR2F1	US-AS	2048	0	_	Prom_493	ENSMUST00000123998	0.398878	Hsmm	1.19499	0.363042	br	33.5707	0.815603	Yes	SKCM|THCA	CESC|GBM|KICH|PCPG|UCEC	MU5944575|PACA-AU|1|391|0.00256|A>G	MU60579224|MELA-AU|1|183|0.00546|C>T	No	None
ENST00000606802	ENSG00000130940	CASZ1	Asense	5836	0	_	Prom_5	TCONS_00163837	0.389607	ht	3.29168	0.501763	kd	1.2977	0.811516	No			NA	NA	No	None
ENST00000606851	ENSG00000124766	SOX4	DS-S	73675	0	_	Prom_522	TCONS_00060261	0.480574	ESnupA	6.1809	0.306361	ESnupA	19.724	0.645351	No	SKCM	THYM	NA	NA	Yes	None
ENST00000606885	ENSG00000182667	NTM	US-S	117032	0	_	Prom_128	ENSMUST00000194211	0.62659	EScypA	0.515541	0.351701	cb	64.8037	0.123638	Yes			NA	NA	No	None
ENST00000606897	ENSG00000106069	CHN2	OLAP	3039	0	_	Prom_564	TCONS_00184874	0.543035	ts	0.136681	0.400261	cb	124.4	0.532379	No			NA	NA	No	None
ENST00000606932	ENSG00000182463	TSHZ2	Asense	231296	0	_	Prom_383	ENSMUST00000180895	0.462364	ts	7.50918	0.475988	ts	4.00661	0.711034	No	LUSC|SARC|STAD	BRCA	NA	NA	No	None
ENST00000607004	ENSG00000134595	SOX3	US-AS	204263	0	_	Prom_663	ENSMUST00000144853	0.616591	cb	1.54461	0.397949	EScepA	6.72959	0.241586	No	PCPG	GBM	NA	NA	No	None
ENST00000607221	ENSG00000112697	TMEM30A	BIDIR	64	0	_	Prom_533	ENSMUST00000151676	0.409039	GM12878	0.569195	0.283488	cb	91.2728	-0.34525	Yes	KIRC|PCPG|SARC	BLCA|ESCA|LUSC|STAD	NA	MU51344498|MELA-AU|1|183|0.00546|G>A,MU51344498|MELA-AU|1|183|0.00546|G>A,MU51344498|MELA-AU|1|183|0.00546|G>A	No	None
ENST00000607455	ENSG00000148516	ZEB1	BIDIR	62	0	_	Prom_68	ENSMUST00000161921	0.410021	K562	0.286307	0.352396	Hsmm	52.5784	-0.0511167	Yes	CHOL|ESCA|KIRP|PCPG|SARC	CESC|KICH|THYM	NA	MU42518669|LUSC-KR|1|66|0.01515|T>G,MU9249584|SKCM-US|1|335|0.00299|G>-,MU9249584|SKCM-US|1|335|0.00299|G>-,MU9249584|SKCM-US|1|335|0.00299|G>-	No	None
ENST00000607796	ENSG00000130363	RSPH3	BIDIR	100	0	_	Prom_546	ENSMUST00000160177,ENSMUST00000160545	0.588397	br	0.244365	0.41614	ts	10.524	0.104011	Yes	KICH|KIRC|SARC	LUSC|PAAD|SKCM|THYM	MU20696092|ESAD-UK|1|119|0.00840|A>T,MU57012156|MELA-AU|1|183|0.00546|G>A	NA	No	None
ENST00000607799	ENSG00000112697	TMEM30A	BIDIR	77	0	_	Prom_533	ENSMUST00000151676	0.527502	cb	0.10404	0.283488	cb	91.2728	0.312084	Yes	KIRC|PCPG|SARC	BLCA|ESCA|LUSC|STAD	NA	MU51344498|MELA-AU|1|183|0.00546|G>A,MU51344498|MELA-AU|1|183|0.00546|G>A,MU51344498|MELA-AU|1|183|0.00546|G>A	No	None
ENST00000607937	ENSG00000163714	U2SURP	OLAP	367	0	_	Prom_435	TCONS_00232801	0.417427	lv	1.59891	0.281572	K562	38.1476	-0.43295	No			NA	NA	No	None
ENST00000608176	ENSG00000004961	HCCS	BIDIR	191	0	_	Prom_644	ENSMUST00000149873	0.542385	EScypA	0.19344	0.284093	ht	27.3416	-0.132566	Yes	ESCA|SARC	THCA	NA	NA	Yes	None
ENST00000608198	ENSG00000167716	WDR81	BIDIR	314	0	MIR22,MIR22HG	Prom_251	ENSMUST00000149940	0.533769	ht	0.509581	0.311686	lv	4.90683	0.119435	Yes	GBM|LIHC|PAAD|SKCM|THYM	BLCA|LUSC|PCPG|THCA	MU47736297|MELA-AU|1|183|0.00546|G>A,MU59289033|MELA-AU|1|183|0.00546|G>A	NA	No	None
ENST00000608245	ENSG00000167716	WDR81	BIDIR	312	0	MIR22,MIR22HG	Prom_251	ENSMUST00000149940	0.571883	EScepA	0.237238	0.311686	lv	4.90683	-0.0752579	Yes	GBM|LIHC|PAAD|SKCM|THYM	BLCA|LUSC|PCPG|THCA	MU47736297|MELA-AU|1|183|0.00546|G>A,MU59289033|MELA-AU|1|183|0.00546|G>A	NA	No	None
ENST00000608349	ENSG00000188582	PAQR9	BIDIR	375	0	_	Prom_435	TCONS_00232801	0.605396	lv	20.129	0.373295	ts	16.1988	0.289032	No			NA	NA	No	None
ENST00000608361	ENSG00000169554	ZEB2	Asense	59	0	_	Prom_348	ENSMUST00000127150	0.450531	br	5.69615	0.342169	br	60.0481	0.949213	Yes	KIRC|SARC|SKCM	GBM|LUSC|PCPG	NA	MU37790130|SKCA-BR|1|66|0.01515|G>C,MU37790136|SKCA-BR|1|66|0.01515|A>C	No	None
ENST00000608576	ENSG00000004961	HCCS	BIDIR	162	0	_	Prom_644	ENSMUST00000149873	1	GM12878	0.0234982	0.284093	ht	27.3416	-0.131014	Yes	ESCA|SARC	THCA	NA	NA	Yes	None
ENST00000608811	ENSG00000133124	IRS4	Asense	399	0	_	Prom_656	ENSMUST00000139874	0.612661	ESnupA	9.68393	0.750798	ESnupA	5.68847	0.82398	No			NA	NA	Yes	None
ENST00000608913	ENSG00000167716	WDR81	BIDIR	312	0	MIR22,MIR22HG	Prom_251	ENSMUST00000149940	0.53928	br	4.18851	0.311686	lv	4.90683	0.326301	Yes	GBM|LIHC|PAAD|SKCM|THYM	BLCA|LUSC|PCPG|THCA	MU47736297|MELA-AU|1|183|0.00546|G>A,MU59289033|MELA-AU|1|183|0.00546|G>A	NA	No	None
ENST00000608916	ENSG00000004961	HCCS	BIDIR	159	0	_	Prom_644	ENSMUST00000149873	0.402006	K562	1.93961	0.284093	ht	27.3416	-0.00350263	Yes	ESCA|SARC	THCA	NA	NA	Yes	None
ENST00000609099	ENSG00000163132	MSX1	US-S	15229	0	_	Prom_449	TCONS_00175029	0.696426	ts	0.585632	0.342155	ht	2.31189	0.134389	No			NA	NA	No	None
ENST00000609153	ENSG00000164105	SAP30	BIDIR	496	0	_	Prom_475	ENSMUST00000180690	0.451038	GM12878	4.99685	0.290088	K562	21.594	0.804196	Yes			MU41984246|MELA-AU|1|183|0.00546|C>T	NA	No	None
ENST00000609376	ENSG00000169554	ZEB2	Asense	59	0	_	Prom_348	ENSMUST00000127150	1	kd	0.092674	0.342169	br	60.0481	-0.0436713	Yes	KIRC|SARC|SKCM	GBM|LUSC|PCPG	NA	MU37790130|SKCA-BR|1|66|0.01515|G>C,MU37790136|SKCA-BR|1|66|0.01515|A>C	No	None
ENST00000609398	ENSG00000167716	WDR81	BIDIR	312	0	MIR22,MIR22HG	Prom_251	ENSMUST00000149940	0.574782	ht	0.115976	0.311686	lv	4.90683	-0.201937	Yes	GBM|LIHC|PAAD|SKCM|THYM	BLCA|LUSC|PCPG|THCA	MU47736297|MELA-AU|1|183|0.00546|G>A,MU59289033|MELA-AU|1|183|0.00546|G>A	NA	No	None
ENST00000609423	ENSG00000163041	H3F3A	Asense	26	0	_	Prom_62	ENSMUST00000159740	0.407434	ts	1.80477	0.272569	K562	289.719	0.237762	Yes			NA	NA	No	None
ENST00000609442	ENSG00000167716	WDR81	BIDIR	313	0	MIR22,MIR22HG	Prom_251	ENSMUST00000149940	0.464121	Hsmm	2.05456	0.311686	lv	4.90683	-0.246539	Yes	GBM|LIHC|PAAD|SKCM|THYM	BLCA|LUSC|PCPG|THCA	MU47736297|MELA-AU|1|183|0.00546|G>A,MU59289033|MELA-AU|1|183|0.00546|G>A	NA	No	None
ENST00000609579	ENSG00000198964	SGMS1	BIDIR	979	0	_	Prom_75	ENSMUST00000181612	0.402922	ts	0.473336	0.278372	lv	6.91282	0.175132	Yes	THCA|THYM	PCPG|SARC	NA	NA	No	None
ENST00000609604	ENSG00000115073	ACTR1B	BIDIR	153	0	_	Prom_339	ENSMUST00000192873	NA	NA	NA	0.285437	GM12878	14.0261	NA	No	PCPG	PAAD	NA	NA	No	None
ENST00000609622	ENSG00000115073	ACTR1B	BIDIR	153	0	_	Prom_339	ENSMUST00000192873	0.503879	ts	0.173274	0.285437	GM12878	14.0261	-0.532539	No	PCPG	PAAD	NA	NA	No	None
ENST00000609703	ENSG00000115073	ACTR1B	BIDIR	164	0	_	Prom_339	ENSMUST00000192873	1	GM12878	0.0290086	0.285437	GM12878	14.0261	0.480384	No	PCPG	PAAD	NA	NA	No	None
ENST00000609819	ENSG00000169554	ZEB2	Asense	654	0	_	Prom_348	ENSMUST00000127150	0.458899	br	1.20672	0.342169	br	60.0481	0.616042	Yes	KIRC|SARC|SKCM	GBM|LUSC|PCPG	NA	MU37790130|SKCA-BR|1|66|0.01515|G>C,MU37790136|SKCA-BR|1|66|0.01515|A>C	No	None
ENST00000609842	ENSG00000169554	ZEB2	Asense	62	0	_	Prom_348	ENSMUST00000127150	NA	NA	NA	0.342169	br	60.0481	NA	Yes	KIRC|SARC|SKCM	GBM|LUSC|PCPG	NA	MU37790130|SKCA-BR|1|66|0.01515|G>C,MU37790136|SKCA-BR|1|66|0.01515|A>C	No	None
ENST00000609990	ENSG00000167716	WDR81	BIDIR	311	0	MIR22,MIR22HG	Prom_251	ENSMUST00000149940	0.387668	ht	1.65303	0.311686	lv	4.90683	0.548129	Yes	GBM|LIHC|PAAD|SKCM|THYM	BLCA|LUSC|PCPG|THCA	MU47736297|MELA-AU|1|183|0.00546|G>A,MU59289033|MELA-AU|1|183|0.00546|G>A	NA	No	None
ENST00000610106	ENSG00000167716	WDR81	BIDIR	314	0	MIR22,MIR22HG	Prom_251	ENSMUST00000149940	0.46633	Hsmm	1.14537	0.311686	lv	4.90683	-0.11197	Yes	GBM|LIHC|PAAD|SKCM|THYM	BLCA|LUSC|PCPG|THCA	MU47736297|MELA-AU|1|183|0.00546|G>A,MU59289033|MELA-AU|1|183|0.00546|G>A	NA	No	None
ENST00000610146	ENSG00000116584	ARHGEF2	BIDIR	271	0	_	Prom_44	ENSMUST00000177314	0.630389	GM12878	0.617699	0.282837	cb	38.6093	0.049297	No	ESCA|SARC|SKCM	BRCA|THYM	NA	NA	Yes	None
ENST00000610236	ENSG00000241837	ATP5O	Asense	103	0	_	Prom_394	ENSMUST00000141344	1	ts	6.50222	0.277174	ht	778.061	-0.218357	Yes			NA	NA	Yes	None
ENST00000610265	ENSG00000169554	ZEB2	BIDIR	50	0	_	Prom_348	ENSMUST00000127150	0.449845	kd	0.434106	0.342169	br	60.0481	0.522082	Yes	KIRC|SARC|SKCM	GBM|LUSC|PCPG	NA	MU37790130|SKCA-BR|1|66|0.01515|G>C,MU37790136|SKCA-BR|1|66|0.01515|A>C	No	None
ENST00000610317	ENSG00000107758	PPP3CB	BIDIR	265	0	_	Prom_78	ENSMUST00000141265	0.407974	ht	0.704524	0.302273	cb	148.363	0.44788	No			NA	NA	No	None
ENST00000610668	ENSG00000109787	KLF3	Asense	680	0	_	Prom_453	ENSMUST00000180470,ENSMUST00000180799	0.484995	cb	1.20487	0.288002	lv	20.3873	0.176061	Yes	CESC|GBM|PAAD|SARC|STAD	BLCA|COAD|READ	NA	NA	No	None
ENST00000610780	ENSG00000140479	PCSK6	US-S	38365	0	_	Prom_232	TCONS_00199377	0.873326	lv	0.988228	0.360233	lv	120.1	0.394695	No			NA	NA	No	None
ENST00000610851	ENSG00000142186	SCYL1	US-S	20558	0	_	Prom_110	ENSMUST00000173314	0.400237	ESnupA	114.198	0.277159	lv	71.467	-0.464073	Yes	STAD	ESCA|STAD	NA	NA	No	None
ENST00000610937	ENSG00000169554	ZEB2	Asense	619	0	_	Prom_348	ENSMUST00000127150	0.491671	ts	0.401487	0.342169	br	60.0481	0.253788	Yes	KIRC|SARC|SKCM	GBM|LUSC|PCPG	NA	MU37790130|SKCA-BR|1|66|0.01515|G>C,MU37790136|SKCA-BR|1|66|0.01515|A>C	No	None
ENST00000611265	ENSG00000185551	NR2F2	US-AS	998938	0	_	Prom_229	ENSMUST00000190004	0.50148	ts	0.693	0.310872	ts	54.3933	0.794986	No	PCPG|SARC|STAD	CESC|GBM|KICH|UCEC	NA	NA	No	None
ENST00000611791	ENSG00000196090	PTPRT	BIDIR	130	0	_	Prom_378	TCONS_00125003	0.415014	lv	0.0280869	0.517323	br	9.20916	0.616042	Yes			NA	NA	No	None
ENST00000612203	ENSG00000187391	MAGI2	BIDIR	462	0	_	Prom_569	ENSMUST00000180594	0.633526	ht	2.49108	0.444087	br	8.92085	0.470956	No	GBM|PCPG|SKCM	KIRC	NA	NA	No	None
ENST00000612281	ENSG00000273706	LHX1	BIDIR	822	0	_	Prom_263	ENSMUST00000126072	0.455997	kd	0.327714	0.671914	cb	2.51971	0.582609	No		KIRC|KIRP|SARC	NA	NA	No	None
ENST00000612326	ENSG00000159086	PAXBP1	BIDIR	302	0	_	Prom_393	ENSMUST00000147848	0.604908	ts	1.25698	0.308993	cb	10.6652	0.315237	No	GBM	KICH|KIRC	NA	NA	No	None
ENST00000612949	ENSG00000187391	MAGI2	BIDIR	43	0	_	Prom_569	ENSMUST00000180594	0.432744	kd	0.66088	0.444087	br	8.92085	0.719121	No	GBM|PCPG|SKCM	KIRC	NA	NA	No	None
ENST00000613231	ENSG00000124225	PMEPA1	BIDIR	280	0	_	Prom_385	ENSMUST00000150185	0.48182	EScypA	0.816792	0.322095	ht	23.6393	0.181523	No	PRAD	PAAD	NA	NA	No	None
ENST00000613376	ENSG00000142186	SCYL1	US-S	20581	0	_	Prom_110	ENSMUST00000173314	0.569072	ht	42.4246	0.277159	lv	71.467	0.134389	Yes	STAD	ESCA|STAD	NA	NA	No	None
ENST00000613522	ENSG00000088766	CRLS1	BIDIR	268	0	_	Prom_371	ENSMUST00000135990	0.688521	ts	1.91314	0.284738	lv	61.4819	0.276708	Yes			NA	NA	Yes	None
ENST00000613892	ENSG00000187391	MAGI2	BIDIR	160	0	_	Prom_569	ENSMUST00000180594	1	ht	0.208747	0.444087	br	8.92085	0.0437479	No	GBM|PCPG|SKCM	KIRC	NA	NA	No	None
ENST00000614277	ENSG00000273706	LHX1	BIDIR	816	0	_	Prom_263	ENSMUST00000126072	0.496257	cb	2.38749	0.671914	cb	2.51971	0.591304	No		KIRC|KIRP|SARC	NA	NA	No	None
ENST00000614896	ENSG00000127743	IL17B	US-AS	27556	0	MIR143HG	Prom_508	ENSMUST00000181155,TCONS_00107733	0.473769	ht	0.183913	0.502932	ts	1.64655	0.112373	No	KIRC|SARC	BRCA|CESC|ESCA|STAD	NA	NA	No	None
ENST00000615178	ENSG00000134107	BHLHE40	Asense	846	0	_	Prom_408	ENSMUST00000137478,TCONS_00191058	0.347405	ht	0.310224	0.464897	GM12878	6.32004	0.39508	Yes		SKCM	NA	NA	No	None
ENST00000615635	ENSG00000185950	IRS2	Asense	738	0	_	Prom_180	ENSMUST00000180750	0.390548	cb	3.36921	0.331988	Hsmm	10.6342	0.728548	Yes			NA	NA	No	None
ENST00000616084	ENSG00000100982	PCIF1	OLAP	105	0	_	Prom_380	ENSMUST00000145327	0.306033	GM12878	6.03122	0.27426	cb	22.5897	-0.286713	Yes	CHOL|ESCA|SARC|SKCM	CESC|THYM|UCEC	MU54257336|MELA-AU|1|183|0.00546|G>A,MU64992898|BRCA-EU|1|560|0.00179|G>C	NA	No	None
ENST00000616192	ENSG00000187391	MAGI2	BIDIR	52	0	_	Prom_569	ENSMUST00000180594	0.390282	cb	2.39362	0.444087	br	8.92085	0.575786	No	GBM|PCPG|SKCM	KIRC	NA	NA	No	None
ENST00000616341	ENSG00000273706	LHX1	BIDIR	813	0	_	Prom_263	ENSMUST00000126072	0.593966	kd	1.78007	0.671914	cb	2.51971	0.53225	No		KIRC|KIRP|SARC	NA	NA	No	None
ENST00000616485	ENSG00000164107	HAND2	BIDIR	229	0	_	Prom_476	ENSMUST00000189169	0.541356	lv	0.4658	0.490879	ht	47.0609	0.896995	No	PCPG	CESC|STAD	NA	NA	No	None
ENST00000616691	ENSG00000142186	SCYL1	US-S	19870	0	_	Prom_110	ENSMUST00000173314,ENSMUST00000174808	0.393447	ESnupA	65.0957	0.277159	lv	71.467	0.100773	Yes	STAD	ESCA|STAD	NA	NA	No	None
ENST00000617327	ENSG00000197406	DIO3	BIDIR	1002	0	MIR1247	Prom_207	ENSMUST00000181693	0.55494	ts	4.23366	0.424491	ts	1.58741	0.682315	No	COAD|PAAD|READ	CESC|THYM|UCEC	NA	NA	No	None
ENST00000617489	ENSG00000142186	SCYL1	US-S	19873	0	_	Prom_110	ENSMUST00000173314,ENSMUST00000174808	0.362518	ht	68.7741	0.277159	lv	71.467	0.602453	Yes	STAD	ESCA|STAD	NA	NA	No	None
ENST00000618186	ENSG00000187391	MAGI2	BIDIR	59	0	_	Prom_569	ENSMUST00000180594	0.544442	ht	2.39611	0.444087	br	8.92085	0.258401	No	GBM|PCPG|SKCM	KIRC	NA	NA	No	None
ENST00000618227	ENSG00000142186	SCYL1	US-S	20239	0	_	Prom_110	ENSMUST00000173314,ENSMUST00000174808	0.345542	ht	35.8657	0.277159	lv	71.467	0.713287	Yes	STAD	ESCA|STAD	NA	NA	No	None
ENST00000618234	ENSG00000155659	VSIG4	DS-AS	18204	0	MIR223	Prom_650	ENSMUST00000133125	0.57946	K562	56.4137	0.40449	ht	15.2641	0.562757	Yes	GBM|KIRC	LUAD|LUSC|PAAD|SKCM	NA	NA	No	None
ENST00000618947	ENSG00000133112	TPT1	BIDIR	228	0	_	Prom_167	ENSMUST00000131222	0.328152	kd	1.97147	0.277671	lv	4615.37	0.41958	No	COAD|READ|SKCM	BRCA|CESC	NA	NA	No	None
ENST00000619135	ENSG00000187391	MAGI2	BIDIR	178	0	_	Prom_569	ENSMUST00000180594	0.413331	ht	13.0742	0.444087	br	8.92085	0.460888	No	GBM|PCPG|SKCM	KIRC	NA	NA	No	None
ENST00000619222	ENSG00000155313	USP25	DS-S	340497	0	_	Prom_388	ENSMUST00000182656	0.637778	cb	0.834743	0.302718	ts	29.1528	0.311783	No	GBM|PAAD|SARC|SKCM|THYM	BRCA|CESC|UCEC	NA	NA	No	None
ENST00000619441	ENSG00000135100	HNF1A	Asense	2023	0	_	Prom_157	ENSMUST00000129609	0.556141	lv	1.55721	0.536189	kd	19.2186	0.640814	Yes	STAD	ESCA	NA	NA	No	None
ENST00000620339	ENSG00000109787	KLF3	Asense	687	0	_	Prom_453	ENSMUST00000180470,ENSMUST00000180799	0.592796	GM12878	0.196678	0.288002	lv	20.3873	0.333285	Yes	CESC|GBM|PAAD|SARC|STAD	BLCA|COAD|READ	NA	NA	No	None
ENST00000620432	ENSG00000107758	PPP3CB	BIDIR	490	0	_	Prom_78	ENSMUST00000141265	0.540132	lv	0.160976	0.302273	cb	148.363	-0.187221	No			NA	NA	No	None
ENST00000620559	ENSG00000107758	PPP3CB	BIDIR	470	0	_	Prom_78	ENSMUST00000141265	0.376666	ht	0.248476	0.302273	cb	148.363	0.551086	No			NA	NA	No	None
ENST00000620618	ENSG00000134107	BHLHE40	Asense	846	0	_	Prom_408	ENSMUST00000137478,TCONS_00191058	1	ESnupA	0.183033	0.464897	GM12878	6.32004	-0.355643	Yes		SKCM	NA	NA	No	None
ENST00000620937	ENSG00000141551	CSNK1D	Asense	4211	0	_	Prom_290	ENSMUST00000189381	0.334568	ESnupA	8.44979	0.277707	ts	64.6671	0.202797	No			NA	NA	No	None
ENST00000621103	ENSG00000197375	SLC22A5	Asense	17	0	_	Prom_500	TCONS_00031309	0.546867	ht	0.208582	0.331721	kd	28.9382	0.201546	Yes	CHOL|KIRC|KIRP|PCPG	COAD|KICH	NA	NA	No	None
ENST00000621282	ENSG00000198553	KCNRG	Asense	110288	0	_	Prom_169	TCONS_00071337	0.627367	cb	0.0992879	0.491031	cb	3.55387	0.145871	No	CESC|ESCA|STAD	KICH|PRAD|THYM	NA	NA	No	None
ENST00000621428	ENSG00000273706	LHX1	BIDIR	852	0	_	Prom_263	ENSMUST00000126072	0.528959	cb	21.3733	0.671914	cb	2.51971	0.546817	No		KIRC|KIRP|SARC	NA	NA	No	None
ENST00000621933	ENSG00000155659	VSIG4	DS-AS	18204	0	MIR223	Prom_650	ENSMUST00000133125	0.582063	K562	1.46715	0.40449	ht	15.2641	0.334578	Yes	GBM|KIRC	LUAD|LUSC|PAAD|SKCM	NA	NA	No	None
ENST00000622536	ENSG00000114487	MORC1	US-AS	18743	0	_	Prom_423	AK078896#2643	0.546423	kd	1.23433	0.808297	ts	3.18421	-0.307024	No		CHOL|COAD|STAD	NA	NA	No	None
ENST00000622963	ENSG00000135316	SYNCRIP	US-S	34944	0	_	Prom_534	ENSMUST00000180563	0.352463	cb	1.93471	0.282571	Hsmm	52.7328	0.13986	Yes	KIRC|THYM	CESC	NA	NA	No	None
ENST00000623036	ENSG00000109189	USP46	US-AS	54303	0	_	Prom_457	ENSMUST00000120364,TCONS_00169814	0.44461	ht	0.218055	0.301415	cb	35.7112	-0.00373233	Yes	LUSC|PRAD	KICH|KIRC|KIRP|PCPG	NA	NA	No	None
ENST00000623219	ENSG00000139973	SYT16	DS-S	121534	0	_	Prom_194	ENSMUST00000185822	0.672777	ts	9.08443	0.512582	br	4.38786	0.60334	Yes	PAAD	GBM	NA	NA	No	PF06031.12,PF15827.4
ENST00000623985	ENSG00000139973	SYT16	DS-S	121534	0	_	Prom_194	ENSMUST00000185822	0.61453	ts	3.25011	0.512582	br	4.38786	0.35339	Yes	PAAD	GBM	NA	NA	No	PF06031.12,PF15827.4
ENST00000624176	ENSG00000255408	PCDHA3	Asense	368	0	_	Prom_503	ENSMUST00000097612,ENSMUST00000192178	0.47648	cb	0.255402	0.418988	ESnupA	6.71138	0.420206	No			"MU1340747|LICA-CN|1|163|0.00613,LUSC-US|1|178|0.00562|G>A","MU4551895|COCA-CN|1|187|0.00535,THCA-SA|2|15|0.13333|G>C",MU128831|COAD-US|1|216|0.00463|C>T,MU1313712|LUSC-US|1|178|0.00562|G>A,MU13602844|BLCA-US|1|130|0.00769|C>A,MU1680866|PACA-AU|1|391|0.00256|G>A,MU1842207|UCEC-US|1|246|0.00407|G>A,MU1981741|UCEC-US|1|246|0.00407|G>A,MU20293566|ESAD-UK|1|119|0.00840|T>G,MU29150425|CESC-US|1|194|0.…	NA	No	None
ENST00000624712	ENSG00000204965	PCDHA5	Asense	418	0	_	Prom_504	ENSMUST00000192178	0.416447	cb	0.71533	0.393085	ESnupA	2.38866	0.912798	Yes			"MU1340747|LICA-CN|1|163|0.00613,LUSC-US|1|178|0.00562|G>A","MU4551895|COCA-CN|1|187|0.00535,THCA-SA|2|15|0.13333|G>C",MU128831|COAD-US|1|216|0.00463|C>T,MU1313712|LUSC-US|1|178|0.00562|G>A,MU13602844|BLCA-US|1|130|0.00769|C>A,MU1680866|PACA-AU|1|391|0.00256|G>A,MU1842207|UCEC-US|1|246|0.00407|G>A,MU1981741|UCEC-US|1|246|0.00407|G>A,MU20293566|ESAD-UK|1|119|0.00840|T>G,MU29150425|CESC-US|1|194|0.…	NA	No	None
ENST00000625195	ENSG00000239389	PCDHA13	Asense	374	0	_	Prom_505	ENSMUST00000097612	0.445115	ts	0.214261	0.392936	ESnupA	2.39348	0.578063	No			NA	NA	No	None
TCONS_00001626	ENSG00000116731	PRDM2	DS-S	188041	1	_	Prom_6	TCONS_00163469	0.595367	br	1.54643	0.284211	GM12878	15.8617	0.884562	Yes			NA	NA	No	None
TCONS_00002054	ENSG00000127481	UBR4	BIDIR	90	1	_	Prom_7	ENSMUST00000181556	0.37073	ESnupA	4.42302	0.275526	kd	83.6018	0.013986	No			NA	NA	Yes	None
TCONS_00004116	ENSG00000185668	POU3F1	BIDIR	157	0	_	Prom_13	TCONS_00161859	0.438316	EScepA	1.34679	0.37632	EScepA	3.07834	0.776325	Yes			MU28534538|ORCA-IN|1|106|0.00943|G>T	NA	No	None
TCONS_00005534	ENSG00000142700	DMRTA2	BIDIR	146	1	_	Prom_20	ENSMUST00000141893	0.897238	ts	2.93816	0.594381	ts	1.52207	0.65504	No			NA	NA	No	None
TCONS_00005535	ENSG00000142700	DMRTA2	BIDIR	146	1	_	Prom_20	ENSMUST00000141893	1	ts	1.50326	0.594381	ts	1.52207	0.483779	No			NA	NA	No	None
TCONS_00005736	ENSG00000157193	LRP8	Asense	22864	0	_	Prom_21	ENSMUST00000188737	0.651223	ESnupA	1.17615	0.334003	ESnupA	80.8919	0.786601	No			NA	NA	No	None
TCONS_00005737	ENSG00000157193	LRP8	Asense	22864	0	_	Prom_21	ENSMUST00000188737	0.613467	ESnupA	0.56924	0.334003	ESnupA	80.8919	0.6381	No			NA	NA	No	None
TCONS_00005739	ENSG00000157193	LRP8	BIDIR	124	1	_	Prom_22	ENSMUST00000125464	0.422803	EScypA	0.571587	0.334003	ESnupA	80.8919	0.350263	No	CHOL|PCPG	GBM	NA	NA	No	None
TCONS_00006563	ENSG00000132485	ZRANB2	BIDIR	26	0	_	Prom_26	TCONS_00147775	NA	NA	NA	0.279512	K562	44.7864	NA	Yes	UCEC	KICH|PCPG|READ|THCA	MU3057748|LIRI-JP|1|260|0.00385|A>T,MU31613480|LIRI-JP|1|260|0.00385|A>G,MU49443600|MELA-AU|1|183|0.00546|A>G,MU51116436|MELA-AU|1|183|0.00546|C>T	NA	No	None
TCONS_00006564	ENSG00000132485	ZRANB2	BIDIR	26	0	_	Prom_26	TCONS_00147775	0.816397	ht	0.105193	0.279512	K562	44.7864	0.201937	Yes	UCEC	KICH|PCPG|READ|THCA	MU3057748|LIRI-JP|1|260|0.00385|A>T,MU31613480|LIRI-JP|1|260|0.00385|A>G,MU49443600|MELA-AU|1|183|0.00546|A>G,MU51116436|MELA-AU|1|183|0.00546|C>T	NA	No	None
TCONS_00006565	ENSG00000132485	ZRANB2	BIDIR	26	0	_	Prom_26	TCONS_00147775	NA	NA	NA	0.279512	K562	44.7864	NA	Yes	UCEC	KICH|PCPG|READ|THCA	MU3057748|LIRI-JP|1|260|0.00385|A>T,MU31613480|LIRI-JP|1|260|0.00385|A>G,MU49443600|MELA-AU|1|183|0.00546|A>G,MU51116436|MELA-AU|1|183|0.00546|C>T	NA	No	None
TCONS_00006567	ENSG00000132485	ZRANB2	BIDIR	26	0	_	Prom_26	TCONS_00147775	1	ts	0.0205294	0.279512	K562	44.7864	0.218357	Yes	UCEC	KICH|PCPG|READ|THCA	MU3057748|LIRI-JP|1|260|0.00385|A>T,MU31613480|LIRI-JP|1|260|0.00385|A>G,MU49443600|MELA-AU|1|183|0.00546|A>G,MU51116436|MELA-AU|1|183|0.00546|C>T	NA	No	None
TCONS_00006568	ENSG00000132485	ZRANB2	BIDIR	26	0	_	Prom_26	TCONS_00147775	NA	NA	NA	0.279512	K562	44.7864	NA	Yes	UCEC	KICH|PCPG|READ|THCA	MU3057748|LIRI-JP|1|260|0.00385|A>T,MU31613480|LIRI-JP|1|260|0.00385|A>G,MU49443600|MELA-AU|1|183|0.00546|A>G,MU51116436|MELA-AU|1|183|0.00546|C>T	NA	No	None
TCONS_00006569	ENSG00000132485	ZRANB2	BIDIR	26	0	_	Prom_26	TCONS_00147775	NA	NA	NA	0.279512	K562	44.7864	NA	Yes	UCEC	KICH|PCPG|READ|THCA	MU3057748|LIRI-JP|1|260|0.00385|A>T,MU31613480|LIRI-JP|1|260|0.00385|A>G,MU49443600|MELA-AU|1|183|0.00546|A>G,MU51116436|MELA-AU|1|183|0.00546|C>T	NA	No	None
TCONS_00007148	ENSG00000183347	GBP6	DS-S	160116	1	_	Prom_29	TCONS_00176696	0.463287	ESnupA	0.905608	0.568857	GM12878	0.0875145	0.138745	Yes	CESC	GBM|PCPG	NA	NA	No	None
TCONS_00008853	ENSG00000116882	HAO2	US-S	41373	1	_	Prom_37	ENSMUST00000155540	0.501757	lv	2.12748	0.529397	lv	199.166	0.759448	No			NA	NA	No	None
TCONS_00012788	ENSG00000116679	IVNS1ABP	BIDIR	162	1	_	Prom_51	ENSMUST00000185848,TCONS_00011920	0.501379	ESnupA	1.17388	0.286143	kd	56.9298	-0.160839	Yes			NA	MU55495502|MELA-AU|1|183|0.00546|CC>TT,MU55495502|MELA-AU|1|183|0.00546|CC>TT	No	None
TCONS_00016153	ENSG00000162714	ZNF496	BIDIR	267	1	_	Prom_66	ENSMUST00000138763	0.507485	EScepA	0.499226	0.2814	EScypA	18.0909	0.529991	No			NA	NA	No	None
TCONS_00016154	ENSG00000162714	ZNF496	BIDIR	267	1	_	Prom_66	ENSMUST00000138763	0.380731	K562	0.24717	0.2814	EScypA	18.0909	-0.268292	No			NA	NA	No	None
TCONS_00016155	ENSG00000162714	ZNF496	BIDIR	267	1	_	Prom_66	ENSMUST00000138763	0.362422	br	1.12064	0.2814	EScypA	18.0909	-0.027972	No			NA	NA	No	None
TCONS_00016156	ENSG00000162714	ZNF496	BIDIR	267	1	_	Prom_66	ENSMUST00000138763	0.569706	br	0.210436	0.2814	EScypA	18.0909	-0.146863	No			NA	NA	No	None
TCONS_00016157	ENSG00000162714	ZNF496	BIDIR	267	1	_	Prom_66	ENSMUST00000138763	0.529573	ESnupA	1.08712	0.2814	EScypA	18.0909	0.313516	No			NA	NA	No	None
TCONS_00020037	ENSG00000160097	FNDC5	OLAP	64	1	_	Prom_10	ENSMUST00000124746	0.605567	Hsmm	3.07595	0.342313	ht	29.9108	0.46585	Yes	KICH|PCPG|SARC	ESCA|HNSC	NA	NA	No	None
TCONS_00021643	ENSG00000186564	FOXD2	Asense	1112	0	_	Prom_19	ENSMUST00000144002	0.397038	br	0.0388437	0.535328	kd	0.772258	0.567314	Yes	READ|SARC|SKCM|STAD	COAD	MU40860778|BTCA-JP|1|239|0.00418|G>A	NA	No	None
TCONS_00021644	ENSG00000186564	FOXD2	Asense	1309	0	_	Prom_19	ENSMUST00000144002	0.698286	K562	0.114642	0.535328	kd	0.772258	0.752674	Yes	READ|SARC|SKCM|STAD	COAD	MU40860778|BTCA-JP|1|239|0.00418|G>A	NA	No	None
TCONS_00021645	ENSG00000186564	FOXD2	Asense	1322	0	_	Prom_19	ENSMUST00000144002	0.518822	K562	0.0593399	0.535328	kd	0.772258	0.67182	Yes	READ|SARC|SKCM|STAD	COAD	MU40860778|BTCA-JP|1|239|0.00418|G>A	NA	No	None
TCONS_00022592	ENSG00000162433	AK4	US-AS	79811	1	_	Prom_25	TCONS_00160564	0.417638	ESnupA	3.42261	0.306767	lv	19.9322	-0.342657	Yes			NA	NA	No	None
TCONS_00023877	ENSG00000188641	DPYD	US-S	128845	0	MIR137,MIR137HG	Prom_33	TCONS_00142084	0.676662	Hsmm	0.298315	0.381644	lv	20.7466	0.284905	Yes	PCPG	GBM	MU29086862|CESC-US|2|194|0.01031|C>T	MU48631764|MELA-AU|1|183|0.00546|C>T,MU48631764|MELA-AU|1|183|0.00546|C>T,MU48631764|MELA-AU|1|183|0.00546|C>T,MU48631764|MELA-AU|1|183|0.00546|C>T,MU62839081|MELA-AU|1|183|0.00546|C>T,MU62839081|MELA-AU|1|183|0.00546|C>T	No	None
TCONS_00030163	ENSG00000162769	FLVCR1	BIDIR	132	0	_	Prom_59	ENSMUST00000192407	0.369378	EScepA	1.55943	0.369467	EScepA	24.0564	0.531469	No	LIHC|LUAD|SKCM	KICH	NA	NA	No	PF01200.17
TCONS_00035908	ENSG00000107758	PPP3CB	Asense	472	0	_	Prom_78	ENSMUST00000141265	0.640865	Hsmm	0.03792	0.302273	cb	148.363	0.14514	No	PRAD	SKCM	NA	NA	Yes	None
TCONS_00035916	ENSG00000107758	PPP3CB	Asense	472	0	_	Prom_78	ENSMUST00000141265	NA	NA	NA	0.302273	cb	148.363	NA	No	PRAD	SKCM	NA	NA	Yes	None
TCONS_00035917	ENSG00000107758	PPP3CB	Asense	472	0	_	Prom_78	ENSMUST00000141265	NA	NA	NA	0.302273	cb	148.363	NA	No	PRAD	SKCM	NA	NA	Yes	None
TCONS_00035918	ENSG00000107758	PPP3CB	Asense	472	0	_	Prom_78	ENSMUST00000141265	1	lv	0.072912	0.302273	cb	148.363	-0.305699	No	PRAD	SKCM	NA	NA	Yes	None
TCONS_00040578	ENSG00000148516	ZEB1	Asense	322	0	_	Prom_68	ENSMUST00000161921	0.421132	K562	0.376826	0.352396	Hsmm	52.5784	0.314002	Yes	CHOL|ESCA|KIRP|PCPG|SARC	CESC|KICH|THYM	NA	MU42518669|LUSC-KR|1|66|0.01515|T>G,MU9249584|SKCM-US|1|335|0.00299|G>-,MU9249584|SKCM-US|1|335|0.00299|G>-,MU9249584|SKCM-US|1|335|0.00299|G>-	No	None
TCONS_00040579	ENSG00000148516	ZEB1	Asense	322	0	_	Prom_68	ENSMUST00000161921	0.317859	ht	2.33561	0.352396	Hsmm	52.5784	-0.0211273	Yes	CHOL|ESCA|KIRP|PCPG|SARC	CESC|KICH|THYM	NA	MU42518669|LUSC-KR|1|66|0.01515|T>G,MU9249584|SKCM-US|1|335|0.00299|G>-,MU9249584|SKCM-US|1|335|0.00299|G>-,MU9249584|SKCM-US|1|335|0.00299|G>-	No	None
TCONS_00040580	ENSG00000148516	ZEB1	Asense	322	0	_	Prom_68	ENSMUST00000161921	0.456425	K562	1.85244	0.352396	Hsmm	52.5784	-0.00730238	Yes	CHOL|ESCA|KIRP|PCPG|SARC	CESC|KICH|THYM	NA	MU42518669|LUSC-KR|1|66|0.01515|T>G,MU9249584|SKCM-US|1|335|0.00299|G>-,MU9249584|SKCM-US|1|335|0.00299|G>-,MU9249584|SKCM-US|1|335|0.00299|G>-	No	None
TCONS_00041444	ENSG00000177354	C10orf71	BIDIR	174	0	_	Prom_73	TCONS_00066738	0.801639	ht	4.85609	0.696852	ht	16.7998	0.713043	No			NA	NA	No	None
TCONS_00041445	ENSG00000177354	C10orf71	Asense	26	0	_	Prom_73	TCONS_00066738	0.634756	ht	0.43468	0.696852	ht	16.7998	0.835089	No		HNSC	NA	NA	No	None
TCONS_00041784	ENSG00000165449	SLC16A9	US-S	17443	0	_	Prom_76	ENSMUST00000187318,ENSMUST00000188568,ENSMUST00000190199	1	cb	0.575065	0.374729	kd	62.174	0.131014	No	PAAD	HNSC	NA	NA	No	None
TCONS_00041785	ENSG00000165449	SLC16A9	US-S	17443	0	_	Prom_76	ENSMUST00000187318,ENSMUST00000188568,ENSMUST00000190199	1	cb	0.155503	0.374729	kd	62.174	0.131014	No	PAAD	HNSC	NA	NA	No	None
TCONS_00042162	ENSG00000197467	COL13A1	BIDIR	183	1	_	Prom_77	TCONS_00019545	0.549695	EScepA	0.798462	0.424632	cb	2.96998	0.14061	Yes			NA	NA	No	None
TCONS_00042536	ENSG00000172586	CHCHD1	BIDIR	32	1	_	Prom_79	ENSMUST00000180987	0.324542	EScepA	2.89868	0.271725	lv	70.0765	-0.0839161	No			NA	NA	Yes	None
TCONS_00042799	ENSG00000138326	RPS24	DS-AS	142899	1	_	Prom_81	ENSMUST00000062438	1	ts	1.62096	0.275886	GM12878	3128.84	-0.0436713	No			NA	NA	No	None
TCONS_00042812	ENSG00000108175	ZMIZ1	BIDIR	1825	0	_	Prom_82	AK086741#1986	0.79869	ts	10.6331	0.293274	cb	15.9813	0.388162	Yes	CHOL		NA	NA	No	None
TCONS_00045290	ENSG00000175029	CTBP2	OLAP	209	0	_	Prom_92	ENSMUST00000168238	0.49794	ESnupA	1.33144	0.323258	ESnupA	110.42	0.654946	Yes	CHOL|UCEC	CESC|KICH	NA	MU50542260|MELA-AU|1|183|0.00546|G>A	No	None
TCONS_00051398	ENSG00000126391	FRMD8	DS-S	36216	0	MIR612	Prom_109	TCONS_00113496	0.554384	ts	0.240443	0.288986	ts	18.5264	0.163758	Yes	KICH|KIRC|PRAD		NA	NA	Yes	None
TCONS_00052372	ENSG00000110721	CHKA	BIDIR	15	0	_	Prom_112	ENSMUST00000118575,TCONS_00113038	0.458343	ts	1.29626	0.338896	ts	79.228	0.140105	No			NA	NA	No	None
TCONS_00052373	ENSG00000110721	CHKA	BIDIR	191	0	_	Prom_112	ENSMUST00000118575,TCONS_00113038	0.556405	ts	5.09433	0.338896	ts	79.228	0.105636	No			NA	NA	No	None
TCONS_00054895	ENSG00000160584	SIK3	BIDIR	129	0	_	Prom_119	TCONS_00230821	0.714905	ts	1.2529	0.322628	ts	52.7566	0.208023	Yes			NA	NA	No	None
TCONS_00056395	ENSG00000196323	ZBTB44	BIDIR	203	0	_	Prom_127	TCONS_00229992	0.539435	ts	0.907316	0.303966	ESnupA	42.8835	0.297297	No	PRAD	GBM|KICH|KIRC|KIRP	NA	NA	No	None
TCONS_00056414	ENSG00000182667	NTM	US-S	117141	1	_	Prom_128	ENSMUST00000194211	0.440698	EScepA	4.82623	0.351701	cb	64.8037	0.238653	Yes			NA	NA	No	None
TCONS_00056415	ENSG00000182667	NTM	US-S	117127	1	_	Prom_128	ENSMUST00000194211	0.50565	EScepA	4.16479	0.351701	cb	64.8037	0.257011	Yes			NA	NA	No	None
TCONS_00066287	ENSG00000154127	UBASH3B	US-AS	346223	1	_	Prom_124	TCONS_00224956	0.445218	lv	0.25445	0.39377	Hsmm	6.4053	-0.0208388	No	GBM|KICH|SARC|THCA|THYM	BLCA|CESC|SKCM|UCEC	NA	NA	No	None
TCONS_00066713	ENSG00000149571	KIRREL3	OLAP	59777	0	_	Prom_126	ENSMUST00000194019	0.835383	ts	6.84221	0.505007	br	17.4693	0.44933	No			NA	NA	No	None
TCONS_00066714	ENSG00000149571	KIRREL3	OLAP	59777	0	_	Prom_126	ENSMUST00000194019	0.69649	ts	0.919498	0.505007	br	17.4693	0.596632	No			NA	NA	No	None
TCONS_00066716	ENSG00000149571	KIRREL3	OLAP	59777	0	_	Prom_126	ENSMUST00000194019	0.876435	ts	4.7004	0.505007	br	17.4693	0.430045	No			NA	NA	No	None
TCONS_00070719	ENSG00000139549	DHH	Asense	4612	1	_	Prom_139	AK134149#2494	0.667312	ts	6.57338	0.731875	ts	7.82887	0.480503	No			NA	NA	No	None
TCONS_00070851	ENSG00000187778	MCRS1	BIDIR	64	0	_	Prom_140	ENSMUST00000187967	NA	NA	NA	0.281766	EScepA	71.1461	NA	No	ESCA|KICH|KIRP	THCA	NA	NA	No	None
TCONS_00086594	ENSG00000139725	RHOF	OLAP	3819	0	_	Prom_159	TCONS_00178028	0.316644	ESnupA	45.3234	0.313448	GM12878	8.16212	-0.027972	Yes	CHOL|PRAD	THYM	NA	NA	No	None
TCONS_00090224	ENSG00000179399	GPC5	US-S	51064	0	MIR17,MIR17HG,MIR18A,MIR19A,MIR19B1,MIR20A,MIR92A1	Prom_176	TCONS_00068851	0.411291	ESnupA	10.8084	0.429215	br	6.03197	-0.700526	Yes	COAD|ESCA|READ	THYM	NA	NA	Yes	None
TCONS_00091852	ENSG00000120694	HSPH1	DS-S	105749	1	_	Prom_165	ENSMUST00000156774	1	br	1.38332	0.279825	br	54.4851	0.480384	No			NA	NA	No	None
TCONS_00091947	ENSG00000133121	STARD13	US-S	326138	0	_	Prom_166	ENSMUST00000186838	0.865757	lv	0.678109	0.370806	Hsmm	20.7437	0.360163	No	SKCM		NA	NA	No	None
TCONS_00093438	ENSG00000165300	SLITRK5	BIDIR	1355	0	MIR4500HG	Prom_175	TCONS_00072325	NA	NA	NA	NA	NA	NA	NA	No	KIRP		NA	NA	No	None
TCONS_00093439	ENSG00000165300	SLITRK5	BIDIR	1355	0	MIR4500HG	Prom_175	TCONS_00072325	1	br	0.0291997	NA	NA	NA	NA	No	KIRP		NA	NA	No	None
TCONS_00093713	ENSG00000125304	TM9SF2	BIDIR	364	1	_	Prom_179	ENSMUST00000144926	0.366174	ts	0.556533	0.271972	Hsmm	57.4856	0.0910684	Yes	BLCA|ESCA|STAD	SKCM	NA	NA	No	None
TCONS_00093714	ENSG00000125304	TM9SF2	BIDIR	71	1	_	Prom_179	ENSMUST00000144926	0.351451	EScypA	0.489908	0.271972	Hsmm	57.4856	-0.41958	Yes	BLCA|ESCA|STAD	SKCM	NA	NA	No	None
TCONS_00097912	ENSG00000197555	SIPA1L1	OLAP	942	0	_	Prom_198	AK078420#1370,AK158304#1369	0.487746	GM12878	0.145204	0.28327	GM12878	13.3279	0.237146	No	CESC|KIRP|STAD	ESCA	NA	NA	No	None
TCONS_00102655	ENSG00000165379	LRFN5	US-AS	2281	1	_	Prom_187	TCONS_00051968	0.387663	ESnupA	1.74006	0.500046	br	8.07985	0.716312	No			NA	NA	No	None
TCONS_00103440	ENSG00000032219	ARID4A	BIDIR	245	0	_	Prom_191	ENSMUST00000127129,ENSMUST00000136690	0.461675	lv	0.286296	0.282733	lv	6.6021	0.304122	No	CHOL|KIRP	PAAD|THYM	NA	NA	No	PF01359.17
TCONS_00103442	ENSG00000032219	ARID4A	BIDIR	245	0	_	Prom_191	ENSMUST00000127129,ENSMUST00000136690	0.292962	ESnupA	5.45605	0.282733	lv	6.6021	0.377622	No	CHOL|KIRP	PAAD|THYM	NA	NA	No	None
TCONS_00111652	ENSG00000172345	STARD5	BIDIR	193	0	_	Prom_224	ENSMUST00000148687	0.570384	cb	0.0552921	0.358684	lv	20.9818	-0.119326	No			NA	NA	No	None
TCONS_00112221	ENSG00000140521	POLG	US-AS	65416	1	_	Prom_227	TCONS_00199686	0.523632	ts	1.34707	0.273637	ht	35.2718	-0.537456	No	CESC|KICH	GBM	NA	NA	No	None
TCONS_00112665	ENSG00000173575	CHD2	US-S	17633	0	_	Prom_228	ENSMUST00000184554	0.343165	kd	0.740667	0.307664	GM12878	11.4549	-0.304729	Yes	COAD|ESCA|READ|UCEC		NA	MU35555612|SKCA-BR|1|66|0.01515|T>G,MU42468342|MELA-AU|1|183|0.00546|G>A	Yes	None
TCONS_00114321	ENSG00000243789	JMJD7	BIDIR	148	0	_	Prom_211	ENSMUST00000141511	0.33146	cb	22.4978	0.290223	cb	11.5915	0.251748	No			NA	NA	No	None
TCONS_00114322	ENSG00000243789	JMJD7	BIDIR	148	0	_	Prom_211	ENSMUST00000141511	0.34698	cb	28.6498	0.290223	cb	11.5915	0.118881	No			NA	NA	No	None
TCONS_00114800	ENSG00000166734	CASC4	BIDIR	255	1	_	Prom_212	ENSMUST00000131514	0.516212	ts	1.67862	0.308475	kd	9.1358	0.163727	No			NA	NA	No	None
TCONS_00115543	ENSG00000169856	ONECUT1	US-S	14930	0	_	Prom_217	ENSMUST00000160979	0.402966	lv	4.43657	0.488607	lv	2.14529	0.771349	No			NA	NA	No	None
TCONS_00119144	ENSG00000185551	NR2F2	US-AS	998808	0	_	Prom_229	ENSMUST00000190004	0.472167	br	0.421872	0.310872	ts	54.3933	0.499072	No	PCPG|SARC|STAD	CESC|GBM|KICH|UCEC	NA	NA	No	None
TCONS_00119149	ENSG00000185551	NR2F2	US-AS	998808	0	_	Prom_229	ENSMUST00000190004	0.583772	ht	0.36251	0.310872	ts	54.3933	0.600905	No	PCPG|SARC|STAD	CESC|GBM|KICH|UCEC	NA	NA	No	None
TCONS_00119162	ENSG00000185551	NR2F2	Asense	1424	0	_	Prom_230	ENSMUST00000189966	NA	NA	NA	0.310872	ts	54.3933	NA	Yes	CHOL|GBM|KIRC	CESC|ESCA|KICH|UCEC	NA	MU30480316|PACA-CA|1|227|0.00441|T>C,MU30480316|PACA-CA|1|227|0.00441|T>C,MU30480316|PACA-CA|1|227|0.00441|T>C	No	None
TCONS_00119167	ENSG00000185551	NR2F2	Asense	1424	1	_	Prom_230	ENSMUST00000189966	0.701817	kd	0.0225969	0.310872	ts	54.3933	0.274154	Yes	CHOL|GBM|KIRC	CESC|ESCA|KICH|UCEC	NA	MU30480316|PACA-CA|1|227|0.00441|T>C,MU30480316|PACA-CA|1|227|0.00441|T>C,MU30480316|PACA-CA|1|227|0.00441|T>C	No	None
TCONS_00123858	ENSG00000156853	ZNF689	DS-AS	24490	1	_	Prom_239	ENSMUST00000144796	0.329489	EScypA	1.35509	0.374942	ts	8.0633	0.251748	No			NA	NA	No	None
TCONS_00124641	ENSG00000102924	CBLN1	BIDIR	216	1	_	Prom_240	ENSMUST00000180700,ENSMUST00000181159,ENSMUST00000181898	0.743854	cb	3.45945	0.495007	cb	334.149	0.628131	No			NA	NA	No	None
TCONS_00124978	ENSG00000177508	IRX3	Asense	212	1	_	Prom_242	ENSMUST00000062522	0.426767	ts	2.76873	0.421675	Hsmm	29.2046	0.717864	Yes			MU1958624|UCEC-US|1|246|0.00407|G>A,MU24376811|ESAD-UK|1|119|0.00840|C>T,MU65028966|BRCA-EU|1|560|0.00179|G>C	MU1667400|OV-US|1|88|0.01136|C>G,MU1801535|STAD-US|1|289|0.00346|C>-,MU1801535|STAD-US|1|289|0.00346|C>-,MU1801535|STAD-US|1|289|0.00346|C>-,MU1801535|STAD-US|1|289|0.00346|C>-,MU1824822|UCEC-US|1|246|0.00407|C>T,MU40681208|ESCA-CN|1|228|0.00439|C>G,MU45177782|MELA-AU|1|183|0.00546|A>T,MU45177782|MELA-AU|1|183|0.00546|A>T,MU45177782|MELA-AU|1|183|0.00546|A>T,MU4666860|KIRP-US|1|159|0.00629|C>T,MU…	No	None
TCONS_00126189	ENSG00000159720	ATP6V0D1	BIDIR	76	1	_	Prom_246	ENSMUST00000192691,ENSMUST00000195108	0.341547	ts	0.24342	0.274955	br	143.583	0.112084	Yes			NA	NA	No	None
TCONS_00126190	ENSG00000159720	ATP6V0D1	BIDIR	76	1	_	Prom_246	ENSMUST00000192691,ENSMUST00000195108	0.363399	K562	0.23116	0.274955	br	143.583	0.0217534	Yes			NA	NA	No	None
TCONS_00126191	ENSG00000159720	ATP6V0D1	BIDIR	76	1	_	Prom_246	ENSMUST00000192691,ENSMUST00000195108	0.476775	br	0.546292	0.274955	br	143.583	-0.0186617	Yes			NA	NA	No	None
TCONS_00133110	ENSG00000176842	IRX5	BIDIR	1672	1	_	Prom_243	ENSMUST00000034183	0.367437	EScypA	1.78986	0.418058	ht	8.37853	0.160839	Yes	BRCA|CESC|KIRP	KICH	MU1546437|MALY-DE|1|44|0.02273|G>A	MU59913470|MELA-AU|1|183|0.00546|G>A	No	None
TCONS_00133111	ENSG00000176842	IRX5	BIDIR	1672	1	_	Prom_243	ENSMUST00000034183	0.415318	K562	2.20449	0.418058	ht	8.37853	0.413315	Yes	BRCA|CESC|KIRP	KICH	MU1546437|MALY-DE|1|44|0.02273|G>A	MU59913470|MELA-AU|1|183|0.00546|G>A	No	None
TCONS_00133113	ENSG00000176842	IRX5	BIDIR	1549	1	_	Prom_243	ENSMUST00000034183	0.449808	K562	1.45537	0.418058	ht	8.37853	0.640671	Yes	BRCA|CESC|KIRP	KICH	MU1546437|MALY-DE|1|44|0.02273|G>A	MU59913470|MELA-AU|1|183|0.00546|G>A	No	None
TCONS_00134647	ENSG00000172137	CALB2	DS-AS	57279	0	_	Prom_247	TCONS_00217237	0.657418	ts	0.975158	0.422469	cb	49.6385	0.385516	Yes			NA	NA	No	None
TCONS_00145577	ENSG00000184557	SOCS3	BIDIR	149	0	_	Prom_285	TCONS_00036462	0.556741	ESnupA	2.67181	0.317383	ht	39.7619	0.401418	Yes			MU41029385|COCA-CN|1|187|0.00535|G>A,MU75296|COAD-US|1|216|0.00463|G>-	NA	Yes	None
TCONS_00145578	ENSG00000184557	SOCS3	BIDIR	303	0	_	Prom_285	TCONS_00036462	0.470308	EScepA	1.17249	0.317383	ht	39.7619	0.491181	Yes			MU41029385|COCA-CN|1|187|0.00535|G>A,MU75296|COAD-US|1|216|0.00463|G>-	NA	Yes	None
TCONS_00146183	ENSG00000185105	MYADML2	Asense	511	0	_	Prom_289	ENSMUST00000126642	0.430806	lv	3.37227	0.373305	br	1.41726	0.629371	No	COAD|READ	GBM|HNSC	NA	NA	No	None
TCONS_00151111	ENSG00000273706	LHX1	BIDIR	761	1	_	Prom_263	ENSMUST00000126072	0.611899	cb	6.94337	0.671914	cb	2.51971	0.436635	No		KIRC|KIRP|SARC	NA	NA	No	None
TCONS_00151112	ENSG00000273706	LHX1	BIDIR	761	1	_	Prom_263	ENSMUST00000126072	0.843409	cb	7.83577	0.671914	cb	2.51971	0.598481	No		KIRC|KIRP|SARC	NA	NA	No	None
TCONS_00152575	ENSG00000184988	TMEM106A	Asense	94102	1	_	Prom_265	ENSMUST00000154147	0.428856	kd	8.93351	0.415021	kd	17.4015	0.93007	No			NA	NA	No	None
TCONS_00153448	ENSG00000108439	PNPO	BIDIR	95	0	_	Prom_270	ENSMUST00000135825	0.37134	ht	1.26372	0.319038	lv	63.2811	0.637479	Yes	ESCA|STAD	THCA	"MU4552875|ESCA-CN|1|228|0.00439,THCA-SA|1|15|0.06667|C>T",MU5100853|BRCA-US|1|955|0.00105|T>G,MU52011842|MELA-AU|1|183|0.00546|G>A,MU62631610|MELA-AU|1|183|0.00546|GG>AA	NA	No	None
TCONS_00154308	ENSG00000005379	BZRAP1	US-S	3748	0	MIR142	Prom_278	TCONS_00034130	0.43227	GM12878	123.926	0.350844	br	38.2597	-0.00704243	Yes			NA	NA	Yes	None
TCONS_00154676	ENSG00000121068	TBX2	BIDIR	1212	0	_	Prom_281	ENSMUST00000140673	0.458518	kd	4.27445	0.462877	kd	15.3133	0.94931	Yes			MU3958183|RECA-EU|1|95|0.01053|A>T,MU3958217|RECA-EU|1|95|0.01053|G>T,MU57583539|MELA-AU|1|183|0.00546|C>T	NA	No	None
TCONS_00155639	ENSG00000125398	SOX9	BIDIR	226	0	_	Prom_284	ENSMUST00000137081	NA	NA	NA	0.330952	ts	12.2649	NA	Yes	CHOL|GBM|LIHC	BRCA	NA	MU2185704|COAD-US|1|216|0.00463|->A,MU5383668|STAD-US|1|289|0.00346|GAA>-	No	None
TCONS_00157243	ENSG00000266074	BAHCC1	BIDIR	1461	0	_	Prom_287	ENSMUST00000139014,TCONS_00044596	0.343288	ESnupA	8.76286	0.451035	cb	3.75979	0.244755	Yes			NA	NA	No	None
TCONS_00158514	ENSG00000170579	DLGAP1	Asense	251198	0	_	Prom_291	ENSMUST00000181546	0.294294	ht	3.581	0.400272	br	43.1258	-0.391608	Yes		KICH|PCPG	MU65173317|BRCA-EU|1|560|0.00179|C>G	NA	No	None
TCONS_00167905	ENSG00000141867	BRD4	BIDIR	59	1	_	Prom_303	ENSMUST00000181112	0.405597	GM12878	0.14471	0.298833	ts	17.8014	0.570437	Yes			NA	NA	No	PF01157.17
TCONS_00178517	ENSG00000129351	ILF3	BIDIR	277	0	_	Prom_302	TCONS_00229753	0.336628	K562	0.737683	0.275897	ESnupA	235.105	-0.5324	No	SARC	CESC|KICH|THCA	NA	NA	No	None
TCONS_00178518	ENSG00000129351	ILF3	BIDIR	105	0	_	Prom_302	TCONS_00229753	0.421914	EScepA	3.23079	0.275897	ESnupA	235.105	0.825754	No	SARC	CESC|KICH|THCA	NA	NA	No	None
TCONS_00178519	ENSG00000129351	ILF3	BIDIR	61	0	_	Prom_302	TCONS_00229753	0.372598	EScypA	0.401253	0.275897	ESnupA	235.105	0.686941	No	SARC	CESC|KICH|THCA	NA	NA	No	None
TCONS_00192011	ENSG00000168758	SEMA4C	Asense	304	1	_	Prom_338	ENSMUST00000149224	0.386227	ESnupA	10.2123	0.285215	Hsmm	16.4997	0.356643	No			NA	NA	No	None
TCONS_00192012	ENSG00000168758	SEMA4C	BIDIR	104	1	_	Prom_338	ENSMUST00000149224	0.547395	br	0.870913	0.285215	Hsmm	16.4997	0.133806	No			NA	NA	No	None
TCONS_00192079	ENSG00000115073	ACTR1B	BIDIR	109	1	_	Prom_339	ENSMUST00000192873	0.314696	br	1.13475	0.285437	GM12878	14.0261	0.118881	No	PCPG	PAAD	NA	NA	No	None
TCONS_00192080	ENSG00000115073	ACTR1B	BIDIR	109	0	_	Prom_339	ENSMUST00000192873	0.743857	GM12878	0.0140231	0.285437	GM12878	14.0261	0.532181	No	PCPG	PAAD	NA	NA	No	None
TCONS_00192082	ENSG00000115073	ACTR1B	BIDIR	109	0	_	Prom_339	ENSMUST00000192873	0.536118	K562	0.105991	0.285437	GM12878	14.0261	0.187221	No	PCPG	PAAD	NA	NA	No	None
TCONS_00192579	ENSG00000198914	POU3F3	US-S	2226	0	_	Prom_341	ENSMUST00000176807	0.441334	br	15.0678	0.472353	kd	4.75431	0.900498	Yes			MU51442645|MELA-AU|1|183|0.00546|G>A,MU66035443|BRCA-EU|1|560|0.00179|G>A,MU8994014|OV-AU|1|93|0.01075|A>T	MU1629737|MALY-DE|1|44|0.02273|T>G,MU1629737|MALY-DE|1|44|0.02273|T>G	No	None
TCONS_00192592	ENSG00000135973	GPR45	US-S	97842	1	_	Prom_343	ENSMUST00000179655,ENSMUST00000188621	0.474727	ESnupA	1.5302	0.522573	br	0.708072	0.113897	No			NA	NA	No	None
TCONS_00192593	ENSG00000135973	GPR45	US-S	97811	1	_	Prom_343	ENSMUST00000179655,ENSMUST00000188621	0.462321	lv	0.128796	0.522573	br	0.708072	-0.0298586	No			NA	NA	No	None
TCONS_00193644	ENSG00000169967	MAP3K2	Asense	221	1	_	Prom_346	TCONS_00106975	0.349072	lv	9.5054	0.3253	lv	4.89841	0.0769231	No			NA	NA	No	None
TCONS_00194363	ENSG00000169554	ZEB2	Asense	165	0	_	Prom_348	ENSMUST00000127150	0.700317	ESnupA	0.0364858	0.342169	br	60.0481	-0.247832	Yes	KIRC|SARC|SKCM	GBM|LUSC|PCPG	NA	MU37790130|SKCA-BR|1|66|0.01515|G>C,MU37790136|SKCA-BR|1|66|0.01515|A>C	No	None
TCONS_00196660	ENSG00000119042	SATB2	BIDIR	87	0	_	Prom_365	ENSMUST00000185204	0.405314	br	3.60418	0.371542	br	7.15017	0.874126	No	KIRP	COAD|READ	NA	NA	No	None
TCONS_00196661	ENSG00000119042	SATB2	BIDIR	87	0	_	Prom_365	ENSMUST00000185204	0.505176	br	0.0369202	0.371542	br	7.15017	0.6976	No	KIRP	COAD|READ	NA	NA	No	None
TCONS_00197274	ENSG00000114933	INO80D	Asense	924	0	_	Prom_367	ENSMUST00000186436	0.325534	ts	0.978614	0.316457	ESnupA	4.82139	-0.0769231	No	CHOL|ESCA|STAD	ESCA|THYM	NA	NA	No	None
TCONS_00199522	ENSG00000168505	GBX2	Asense	563	0	_	Prom_370	ENSMUST00000173856	0.52448	Hsmm	4.67895	0.631579	Hsmm	2.71667	0.832842	Yes			MU29890638|LICA-FR|1|240|0.00417|C>A,MU29890638|LICA-FR|1|240|0.00417|C>A,MU3883303|PACA-AU|1|391|0.00256|C>G,MU3883303|PACA-AU|1|391|0.00256|C>G,MU47061534|MELA-AU|1|183|0.00546|C>T	NA	No	None
TCONS_00200555	ENSG00000171863	RPS7	BIDIR	72	1	_	Prom_316	TCONS_00048348	0.298885	ts	0.938447	0.272671	GM12878	1018.65	-0.34965	No			NA	NA	No	None
TCONS_00200755	ENSG00000115738	ID2	Asense	9	0	_	Prom_318	TCONS_00048333	0.784902	Hsmm	0.0659004	0.295826	lv	331.801	-0.301032	Yes			NA	NA	No	None
TCONS_00200756	ENSG00000115738	ID2	Asense	212	0	_	Prom_318	TCONS_00048333	0.38368	br	0.586811	0.295826	lv	331.801	0.108582	Yes			NA	NA	No	None
TCONS_00202166	ENSG00000150938	CRIM1	BIDIR	334	0	_	Prom_320	TCONS_00101399	0.871296	Hsmm	0.102508	0.34412	kd	4.86593	-0.112887	Yes			NA	NA	No	None
TCONS_00202167	ENSG00000150938	CRIM1	BIDIR	325	0	_	Prom_320	TCONS_00101399	0.588803	Hsmm	2.38193	0.34412	kd	4.86593	0.123269	Yes			NA	NA	No	None
TCONS_00202732	ENSG00000138032	PPM1B	BIDIR	550	1	_	Prom_323	ENSMUST00000181147	1	ts	72.9684	0.283342	cb	70.2434	0.0436713	No			NA	NA	No	None
TCONS_00202767	ENSG00000138083	SIX3	US-AS	2698	0	_	Prom_324	ENSMUST00000177220	1	kd	0.0399062	0.437913	ts	1.04873	0.218357	No			NA	NA	No	None
TCONS_00202790	ENSG00000170577	SIX2	US-S	181805	0	_	Prom_325	ENSMUST00000186162	0.877393	Hsmm	1.26658	0.639076	Hsmm	31.8229	0.119098	No	SARC		NA	NA	No	None
TCONS_00202814	ENSG00000171132	PRKCE	BIDIR	327	1	_	Prom_326	TCONS_00101691	0.391568	kd	1.31678	0.374585	br	21.9134	0.373249	Yes			MU57153630|MELA-AU|1|183|0.00546|A>G	NA	No	None
TCONS_00203490	ENSG00000170340	B3GNT2	BIDIR	360	1	_	Prom_330	ENSMUST00000174568	0.470546	lv	0.361676	0.302409	GM12878	36.0764	0.25379	No			NA	NA	No	None
TCONS_00203957	ENSG00000169564	PCBP1	BIDIR	968	0	_	Prom_335	ENSMUST00000180896	0.556048	lv	0.581251	0.275913	lv	252.123	0.007798	Yes	GBM|KIRC	COAD|ESCA|STAD	NA	NA	Yes	None
TCONS_00206319	ENSG00000153094	BCL2L11	DS-AS	374172	0	MIR4435-1HG	Prom_344	ENSMUST00000132149,ENSMUST00000143065,TCONS_00132338	0.562333	K562	1.54619	0.322282	ts	15.6149	0.392416	No	GBM|KIRC|SARC	KICH	NA	NA	No	None
TCONS_00206330	ENSG00000153094	BCL2L11	DS-AS	374092	0	MIR4435-1HG	Prom_344	ENSMUST00000132149,ENSMUST00000143065,TCONS_00132338	0.495433	Hsmm	0.78222	0.322282	ts	15.6149	0.124575	No	GBM|KIRC|SARC	KICH	NA	NA	No	None
TCONS_00206331	ENSG00000153094	BCL2L11	DS-AS	374172	0	MIR4435-1HG	Prom_344	ENSMUST00000132149,ENSMUST00000143065,TCONS_00132338	0.556091	ESnupA	0.408851	0.322282	ts	15.6149	0.1789	No	GBM|KIRC|SARC	KICH	NA	NA	No	None
TCONS_00206337	ENSG00000153094	BCL2L11	DS-AS	374172	1	MIR4435-1HG	Prom_344	ENSMUST00000132149,ENSMUST00000143065,TCONS_00132338	0.618789	Hsmm	2.2067	0.322282	ts	15.6149	0.422232	No	GBM|KIRC|SARC	KICH	NA	NA	No	None
TCONS_00206340	ENSG00000153094	BCL2L11	DS-AS	374172	0	MIR4435-1HG	Prom_344	ENSMUST00000132149,ENSMUST00000143065,TCONS_00132338	0.571701	Hsmm	2.52634	0.322282	ts	15.6149	0.358708	No	GBM|KIRC|SARC	KICH	NA	NA	No	None
TCONS_00206341	ENSG00000153094	BCL2L11	DS-AS	374172	1	MIR4435-1HG	Prom_344	ENSMUST00000132149,ENSMUST00000143065,TCONS_00132338	0.560687	K562	1.46781	0.322282	ts	15.6149	0.179152	No	GBM|KIRC|SARC	KICH	NA	NA	No	None
TCONS_00206344	ENSG00000153094	BCL2L11	DS-AS	374172	1	MIR4435-1HG	Prom_344	ENSMUST00000132149,ENSMUST00000143065,TCONS_00132338	0.692559	K562	0.64517	0.322282	ts	15.6149	0.339621	No	GBM|KIRC|SARC	KICH	NA	NA	No	None
TCONS_00206346	ENSG00000153094	BCL2L11	DS-AS	374172	1	MIR4435-1HG	Prom_344	ENSMUST00000132149,ENSMUST00000143065,TCONS_00132338	0.398314	br	0.487054	0.322282	ts	15.6149	-0.238179	No	GBM|KIRC|SARC	KICH	NA	NA	No	None
TCONS_00209022	ENSG00000128645	HOXD1	BIDIR	309	0	_	Prom_360	ENSMUST00000152462	0.55173	kd	0.448402	0.437457	kd	1.32629	0.610647	No	LUAD|PCPG|SKCM	COAD|LUSC|READ	NA	NA	No	None
TCONS_00209023	ENSG00000128645	HOXD1	BIDIR	294	0	_	Prom_360	ENSMUST00000152462	1	ts	9.29478	0.437457	kd	1.32629	0.326318	No	LUAD|PCPG|SKCM	COAD|LUSC|READ	NA	NA	No	None
TCONS_00209024	ENSG00000128645	HOXD1	BIDIR	38	0	_	Prom_360	ENSMUST00000152462	0.733045	ts	4.54473	0.437457	kd	1.32629	0.774045	No	LUAD|PCPG|SKCM	COAD|LUSC|READ	NA	NA	No	None
TCONS_00209025	ENSG00000128645	HOXD1	BIDIR	38	0	_	Prom_360	ENSMUST00000152462	0.449244	kd	0.0777521	0.437457	kd	1.32629	0.744651	No	LUAD|PCPG|SKCM	COAD|LUSC|READ	NA	NA	No	None
TCONS_00209026	ENSG00000128645	HOXD1	BIDIR	30	0	_	Prom_360	ENSMUST00000152462	0.457699	ts	8.69989	0.437457	kd	1.32629	0.930839	No	LUAD|PCPG|SKCM	COAD|LUSC|READ	NA	NA	No	None
TCONS_00209027	ENSG00000128645	HOXD1	Asense	70	0	_	Prom_360	ENSMUST00000152462	0.637681	ts	0.00482146	0.437457	kd	1.32629	0.608242	No	LUAD|PCPG|SKCM	COAD|LUSC|READ	NA	NA	No	None
TCONS_00209028	ENSG00000128645	HOXD1	Asense	70	0	_	Prom_360	ENSMUST00000152462	1	ts	1.76299	0.437457	kd	1.32629	0.326318	No	LUAD|PCPG|SKCM	COAD|LUSC|READ	NA	NA	No	None
TCONS_00209029	ENSG00000128645	HOXD1	Asense	380	0	_	Prom_360	ENSMUST00000152462	0.599588	br	0.943547	0.437457	kd	1.32629	0.474465	No	LUAD|PCPG|SKCM	COAD|LUSC|READ	NA	NA	No	None
TCONS_00209973	ENSG00000178074	C2orf69	BIDIR	96	0	_	Prom_366	ENSMUST00000181949	1	Hsmm	0.0124317	0.279976	br	8.75898	0.131014	No			NA	NA	No	None
TCONS_00216605	ENSG00000124225	PMEPA1	BIDIR	280	0	_	Prom_385	ENSMUST00000150185	0.408085	ht	0.428475	0.322095	ht	23.6393	0.818182	No	PRAD	PAAD	NA	NA	No	None
TCONS_00218438	ENSG00000088970	KIZ	US-AS	19624	1	_	Prom_374	ENSMUST00000139345	0.472647	EScepA	0.628129	0.367234	ts	12.7112	-0.0298586	No			NA	NA	No	None
TCONS_00219509	ENSG00000118707	TGIF2	BIDIR	96	0	_	Prom_376	ENSMUST00000137463	0.284091	Hsmm	24.2719	0.308615	EScepA	31.5534	-0.0629371	No		BLCA|CESC|SARC|STAD	NA	NA	No	None
TCONS_00220855	ENSG00000087460	GNAS	BIDIR	1810	0	MIR296,MIR298	Prom_386	ENSMUST00000151472	0.485256	EScypA	1.26905	0.276579	cb	950.34	-0.6972	Yes	PCPG		MU5742127|STAD-US|1|289|0.00346|C>T	MU51061305|MELA-AU|1|183|0.00546|C>G,MU62017636|MELA-AU|1|183|0.00546|C>T,MU64106696|BRCA-EU|1|560|0.00179|->C	No	None
TCONS_00220856	ENSG00000087460	GNAS	BIDIR	1810	0	MIR296,MIR298	Prom_386	ENSMUST00000151472	0.653974	ESnupA	4.95252	0.276579	cb	950.34	-0.794986	Yes	PCPG		MU5742127|STAD-US|1|289|0.00346|C>T	MU51061305|MELA-AU|1|183|0.00546|C>G,MU62017636|MELA-AU|1|183|0.00546|C>T,MU64106696|BRCA-EU|1|560|0.00179|->C	No	None
TCONS_00221956	ENSG00000155313	USP25	DS-S	464354	0	_	Prom_389	ENSMUST00000182820	0.53373	cb	0.204886	0.302718	ts	29.1528	0.257948	No	GBM|PAAD|SARC|SKCM|THYM	BRCA|CESC|UCEC	NA	NA	No	None
TCONS_00223992	ENSG00000180530	NRIP1	OLAP	0	1	_	Prom_387	ENSMUST00000141182,ENSMUST00000145649	0.393109	kd	0.194937	0.341661	Hsmm	9.09154	0.246539	Yes	BRCA|ESCA|THCA	READ	NA	MU4245138|RECA-EU|1|95|0.01053|C>A	No	None
TCONS_00223993	ENSG00000180530	NRIP1	OLAP	0	1	_	Prom_387	ENSMUST00000141182,ENSMUST00000145649	0.546435	lv	0.730857	0.341661	Hsmm	9.09154	0.338132	Yes	BRCA|ESCA|THCA	READ	NA	MU4245138|RECA-EU|1|95|0.01053|C>A	No	None
TCONS_00223999	ENSG00000180530	NRIP1	OLAP	0	0	_	Prom_387	ENSMUST00000141182,ENSMUST00000145649	0.488968	lv	0.78366	0.341661	Hsmm	9.09154	0.121016	Yes	BRCA|ESCA|THCA	READ	NA	MU4245138|RECA-EU|1|95|0.01053|C>A	No	None
TCONS_00229277	ENSG00000100197	CYP2D6	BIDIR	170	1	_	Prom_401	TCONS_00076968	0.365972	lv	14.3028	0.664471	lv	900.525	0.699301	No	LIHC	CHOL|LIHC	NA	NA	No	None
TCONS_00230017	ENSG00000100299	ARSA	US-AS	44611	1	_	Prom_405	TCONS_00077374	0.57945	ht	9.10023	0.314913	lv	38.2123	0.528378	No			NA	NA	No	None
TCONS_00236919	ENSG00000173769	TOPAZ1	US-S	242546	1	MIR138-1	Prom_414	ENSMUST00000181107,ENSMUST00000181719	0.547	ESnupA	1.85275	0.947473	ts	1.30899	-0.541191	Yes			MU3541766|LIRI-JP|1|260|0.00385|C>T	NA	No	None
TCONS_00236920	ENSG00000173769	TOPAZ1	US-S	242546	1	MIR138-1	Prom_414	ENSMUST00000181107,ENSMUST00000181719	0.488403	ESnupA	0.794322	0.947473	ts	1.30899	-0.541191	Yes			MU3541766|LIRI-JP|1|260|0.00385|C>T	NA	No	None
TCONS_00237455	ENSG00000008300	CELSR3	BIDIR	860	1	_	Prom_415	ENSMUST00000193519,TCONS_00233880	0.311624	ts	0.492885	0.387796	cb	9.39941	0.437829	No	ESCA|PCPG|STAD	GBM	NA	NA	No	None
TCONS_00238855	ENSG00000163421	PROK2	BIDIR	146	1	_	Prom_418	ENSMUST00000180406	1	ts	2.02824	0.608767	ts	11.9688	0.480384	No			NA	NA	No	None
TCONS_00238856	ENSG00000163421	PROK2	BIDIR	312	1	_	Prom_418	ENSMUST00000180406	1	ts	2.22478	0.608767	ts	11.9688	0.480384	No			NA	NA	No	None
TCONS_00240395	ENSG00000114030	KPNA1	BIDIR	81	1	_	Prom_425	ENSMUST00000173605	0.564207	ts	13.7566	0.279052	ts	19.935	0.450715	No			NA	NA	No	None
TCONS_00240396	ENSG00000114030	KPNA1	BIDIR	111	1	_	Prom_425	ENSMUST00000173605	0.747548	ts	13.8013	0.279052	ts	19.935	0.07798	No			NA	NA	No	None
TCONS_00240825	ENSG00000179348	GATA2	US-AS	4874	0	_	Prom_427	TCONS_00190564	0.505859	K562	7.58595	0.444597	K562	44.1962	0.944056	Yes	BLCA|KICH|PCPG|UCEC	LUSC	MU59648639|MELA-AU|1|183|0.00546|C>T,MU59648639|MELA-AU|1|183|0.00546|C>T	NA	No	None
TCONS_00241578	ENSG00000184432	COPB2	BIDIR	82	0	_	Prom_431	ENSMUST00000190541	0.461328	ts	11.3875	0.276378	Hsmm	82.5997	0.294221	No	CHOL|ESCA|LUSC	THCA	NA	NA	Yes	None
TCONS_00244818	ENSG00000168137	SETD5	BIDIR	582	0	_	Prom_409	ENSMUST00000124246	0.397979	K562	5.32437	0.297555	ESnupA	61.8728	-0.166776	No	BLCA	KIRC|THYM	NA	NA	No	None
TCONS_00244824	ENSG00000168137	SETD5	BIDIR	955	0	_	Prom_409	ENSMUST00000124246	0.625151	GM12878	0.212287	0.297555	ESnupA	61.8728	-0.146863	No	BLCA	KIRC|THYM	NA	NA	No	None
TCONS_00244825	ENSG00000168137	SETD5	BIDIR	245	0	_	Prom_409	ENSMUST00000124246	0.403977	ESnupA	2.19764	0.297555	ESnupA	61.8728	0.342657	No	BLCA	KIRC|THYM	NA	NA	No	None
TCONS_00244833	ENSG00000168137	SETD5	BIDIR	495	0	_	Prom_409	ENSMUST00000124246	0.380399	ESnupA	0.831281	0.297555	ESnupA	61.8728	0.44847	No	BLCA	KIRC|THYM	NA	NA	No	None
TCONS_00244834	ENSG00000168137	SETD5	BIDIR	110	0	_	Prom_409	ENSMUST00000124246	0.592495	lv	1.09498	0.297555	ESnupA	61.8728	-0.0642526	No	BLCA	KIRC|THYM	NA	NA	No	None
TCONS_00244835	ENSG00000168137	SETD5	BIDIR	110	0	_	Prom_409	ENSMUST00000124246	0.558365	GM12878	1.57083	0.297555	ESnupA	61.8728	-0.343112	No	BLCA	KIRC|THYM	NA	NA	No	None
TCONS_00246253	ENSG00000144677	CTDSPL	BIDIR	179	0	_	Prom_411	ENSMUST00000128982,ENSMUST00000149952	0.511126	cb	0.074755	0.290749	kd	27.4616	-0.291232	Yes	CHOL|KICH|PAAD|PCPG|SARC|SKCM	BRCA	NA	NA	No	None
TCONS_00246256	ENSG00000144677	CTDSPL	BIDIR	179	0	_	Prom_411	ENSMUST00000128982,ENSMUST00000149952	0.539075	ESnupA	0.323127	0.290749	kd	27.4616	-0.116018	Yes	CHOL|KICH|PAAD|PCPG|SARC|SKCM	BRCA	NA	NA	No	None
TCONS_00246426	ENSG00000114784	EIF1B	BIDIR	193	1	_	Prom_412	TCONS_00234359	0.390987	kd	1.15156	0.285434	ht	274.383	-0.101576	Yes	GBM|KIRP|LIHC	BRCA|KICH|PCPG	MU1691042|PACA-CA|1|227|0.00441|C>A,MU1693836|PACA-CA|1|227|0.00441|A>C,MU1948015|UCEC-US|1|246|0.00407|C>T,MU30267679|LICA-FR|1|240|0.00417|G>A,MU3879311|OV-AU|1|93|0.01075|AGAAGAGCCCGACTGGGCTC>-,MU39142045|SKCA-BR|1|66|0.01515|G>A,MU53458774|MELA-AU|1|183|0.00546|C>T	NA	No	None
TCONS_00246428	ENSG00000114784	EIF1B	BIDIR	201	1	_	Prom_412	TCONS_00234359	0.488694	EScepA	0.417636	0.285434	ht	274.383	0.0707278	Yes	GBM|KIRP|LIHC	BRCA|KICH|PCPG	MU1691042|PACA-CA|1|227|0.00441|C>A,MU1693836|PACA-CA|1|227|0.00441|A>C,MU1948015|UCEC-US|1|246|0.00407|C>T,MU30267679|LICA-FR|1|240|0.00417|G>A,MU3879311|OV-AU|1|93|0.01075|AGAAGAGCCCGACTGGGCTC>-,MU39142045|SKCA-BR|1|66|0.01515|G>A,MU53458774|MELA-AU|1|183|0.00546|C>T	NA	No	None
TCONS_00246429	ENSG00000114784	EIF1B	BIDIR	178	1	_	Prom_412	TCONS_00234359	0.358268	K562	1.99261	0.285434	ht	274.383	-0.146853	Yes	GBM|KIRP|LIHC	BRCA|KICH|PCPG	MU1691042|PACA-CA|1|227|0.00441|C>A,MU1693836|PACA-CA|1|227|0.00441|A>C,MU1948015|UCEC-US|1|246|0.00407|C>T,MU30267679|LICA-FR|1|240|0.00417|G>A,MU3879311|OV-AU|1|93|0.01075|AGAAGAGCCCGACTGGGCTC>-,MU39142045|SKCA-BR|1|66|0.01515|G>A,MU53458774|MELA-AU|1|183|0.00546|C>T	NA	No	None
TCONS_00246431	ENSG00000114784	EIF1B	BIDIR	193	1	_	Prom_412	TCONS_00234359	0.357433	EScepA	0.653731	0.285434	ht	274.383	-0.188811	Yes	GBM|KIRP|LIHC	BRCA|KICH|PCPG	MU1691042|PACA-CA|1|227|0.00441|C>A,MU1693836|PACA-CA|1|227|0.00441|A>C,MU1948015|UCEC-US|1|246|0.00407|C>T,MU30267679|LICA-FR|1|240|0.00417|G>A,MU3879311|OV-AU|1|93|0.01075|AGAAGAGCCCGACTGGGCTC>-,MU39142045|SKCA-BR|1|66|0.01515|G>A,MU53458774|MELA-AU|1|183|0.00546|C>T	NA	No	None
TCONS_00249721	ENSG00000080224	EPHA6	Asense	32	1	_	Prom_420	ENSMUST00000160040	0.600464	ts	2.54498	0.440524	ts	7.061	0.654015	Yes			MU47973882|COCA-CN|1|187|0.00535|C>T	MU62073543|MELA-AU|1|183|0.00546|G>A,MU62073543|MELA-AU|1|183|0.00546|G>A,MU62073543|MELA-AU|1|183|0.00546|G>A,MU62073543|MELA-AU|1|183|0.00546|G>A,MU62073543|MELA-AU|1|183|0.00546|G>A,MU62073543|MELA-AU|1|183|0.00546|G>A	No	None
TCONS_00250545	ENSG00000181722	ZBTB20	OLAP	0	1	_	Prom_424	ENSMUST00000126354	0.398154	ESnupA	3.69698	0.575849	ts	13.9787	0.0350263	No		ESCA|STAD	NA	NA	No	None
TCONS_00251331	ENSG00000189366	ALG1L	DS-S	20573	0	_	Prom_426	ENSMUST00000140000	0.558184	ts	0.76643	0.337027	EScepA	2.51111	0.872155	No			NA	NA	No	None
TCONS_00257532	ENSG00000109606	DHX15	DS-AS	109946	1	_	Prom_452	AK076709#4987	0.686425	ESnupA	1.78361	0.275	EScypA	79.9169	0.257948	Yes			NA	NA	No	None
TCONS_00259270	ENSG00000138750	NUP54	BIDIR	58	1	_	Prom_460	TCONS_00170275	0.331539	K562	0.456451	0.291472	EScepA	32.6825	0.230769	No			NA	NA	No	None
TCONS_00260015	ENSG00000182168	UNC5C	Asense	72	0	_	Prom_462	ENSMUST00000161394	0.468904	br	0.290224	0.449149	br	7.72746	0.802837	No			NA	NA	No	None
TCONS_00260153	ENSG00000164032	H2AFZ	BIDIR	101	1	_	Prom_463	TCONS_00147338	0.333122	ts	0.764001	0.288563	K562	413.642	0.132867	Yes	PCPG|SARC	GBM|SKCM	MU47546035|MELA-AU|1|183|0.00546|G>A	NA	No	None
TCONS_00263430	ENSG00000185049	NELFA	OLAP	0	0	_	Prom_448	TCONS_00174756	0.592485	br	2.95434	0.279707	ts	31.039	0.267612	No			NA	NA	No	None
TCONS_00268415	ENSG00000170185	USP38	BIDIR	55	0	_	Prom_470	ENSMUST00000166229	0.340704	GM12878	0.621241	0.276588	Hsmm	7.86167	0.524476	No			NA	NA	No	None
TCONS_00272241	ENSG00000035499	DEPDC1B	BIDIR	11	1	_	Prom_482	ENSMUST00000164299	0.520462	ts	3.86526	0.331959	ESnupA	33.69	0.584522	Yes			NA	NA	No	None
TCONS_00273656	ENSG00000164180	TMEM161B	BIDIR	37	0	_	Prom_487	ENSMUST00000180894	0.345825	ESnupA	1.29661	0.287738	K562	9.99243	0.146853	No	GBM|KIRP|THYM|UCEC	KICH|KIRC	NA	NA	Yes	None
TCONS_00273658	ENSG00000164180	TMEM161B	BIDIR	37	0	_	Prom_487	ENSMUST00000180894	0.348396	EScepA	0.443361	0.287738	K562	9.99243	0.185083	No	GBM|KIRP|THYM|UCEC	KICH|KIRC	NA	NA	Yes	None
TCONS_00273659	ENSG00000164180	TMEM161B	BIDIR	37	0	_	Prom_487	ENSMUST00000180894	0.388397	EScepA	0.90337	0.287738	K562	9.99243	0.159525	No	GBM|KIRP|THYM|UCEC	KICH|KIRC	NA	NA	Yes	None
TCONS_00273660	ENSG00000164180	TMEM161B	BIDIR	37	0	_	Prom_487	ENSMUST00000180894	1	br	0.107132	0.287738	K562	9.99243	-0.305699	No	GBM|KIRP|THYM|UCEC	KICH|KIRC	NA	NA	Yes	None
TCONS_00273707	ENSG00000153140	CETN3	BIDIR	213	1	_	Prom_491	ENSMUST00000181520	0.355061	ESnupA	1.06914	0.304556	ts	67.1553	0.33275	No			NA	NA	No	None
TCONS_00276244	ENSG00000187678	SPRY4	BIDIR	252	0	_	Prom_506	ENSMUST00000145090	0.527467	K562	0.0866727	0.302764	EScepA	26.7618	0.108172	Yes	PCPG	GBM|KICH|KIRC|KIRP|SARC	"MU5158032|PACA-AU|1|391|0.00256,MELA-AU|1|183|0.00546|G>A",MU51130242|MELA-AU|1|183|0.00546|C>T	MU59227248|LUSC-KR|1|66|0.01515|C>T	No	None
TCONS_00276245	ENSG00000187678	SPRY4	BIDIR	252	0	_	Prom_506	ENSMUST00000145090	0.58262	ESnupA	0.237726	0.302764	EScepA	26.7618	0.287072	Yes	PCPG	GBM|KICH|KIRC|KIRP|SARC	"MU5158032|PACA-AU|1|391|0.00256,MELA-AU|1|183|0.00546|G>A",MU51130242|MELA-AU|1|183|0.00546|C>T	MU59227248|LUSC-KR|1|66|0.01515|C>T	No	None
TCONS_00277694	ENSG00000113739	STC2	BIDIR	207	1	_	Prom_514	TCONS_00030422	0.508017	GM12878	3.02487	0.356929	Hsmm	35.0964	0.29542	Yes			NA	NA	No	None
TCONS_00279820	ENSG00000164190	NIPBL	BIDIR	55	1	_	Prom_480	TCONS_00075082	0.312665	ESnupA	1.10102	0.282569	ts	29.3851	0.0979021	Yes			NA	NA	No	None
TCONS_00279821	ENSG00000164190	NIPBL	Asense	36	1	_	Prom_480	TCONS_00075082	0.309411	br	3.38149	0.282569	ts	29.3851	-0.447552	Yes	ESCA|SARC|STAD	THYM	NA	NA	No	None
TCONS_00281074	ENSG00000131711	MAP1B	BIDIR	124	1	_	Prom_485	ENSMUST00000181939	0.468509	EScepA	0.184489	0.321552	br	75.0786	0.443673	No			NA	NA	No	None
TCONS_00281075	ENSG00000131711	MAP1B	BIDIR	124	1	_	Prom_485	ENSMUST00000181939	0.473748	ESnupA	0.887499	0.321552	br	75.0786	0.626776	No			NA	NA	No	None
TCONS_00283928	ENSG00000131503	ANKHD1	BIDIR	388	0	_	Prom_502	TCONS_00107166	0.287791	ts	4.40463	0.278327	ESnupA	31.3175	0.0909091	No	KICH	KICH|KIRC|KIRP|SARC	NA	NA	No	None
TCONS_00283929	ENSG00000131503	ANKHD1	BIDIR	323	0	_	Prom_502	TCONS_00107166	0.341074	ts	2.84111	0.278327	ESnupA	31.3175	-0.314685	No	KICH	KICH|KIRC|KIRP|SARC	NA	NA	No	None
TCONS_00284941	ENSG00000164576	SAP30L	BIDIR	106	0	_	Prom_509	ENSMUST00000152790	0.387333	ESnupA	1.31417	0.284782	ts	7.5065	-0.34965	Yes	LUAD|STAD	ESCA	NA	NA	No	None
TCONS_00285350	ENSG00000168269	FOXI1	DS-AS	93229	0	_	Prom_513	TCONS_00030522	1	kd	1.687	0.902976	kd	24.2525	0.571605	No	KICH		NA	NA	No	None
TCONS_00285351	ENSG00000168269	FOXI1	DS-AS	93232	0	_	Prom_513	TCONS_00030522	1	kd	0.00904707	0.902976	kd	24.2525	0.571605	No	KICH		NA	NA	No	None
TCONS_00285352	ENSG00000168269	FOXI1	DS-AS	93232	0	_	Prom_513	TCONS_00030522	0.953959	kd	12.9064	0.902976	kd	24.2525	0.773957	No	KICH		NA	NA	No	None
TCONS_00285353	ENSG00000168269	FOXI1	DS-AS	93232	0	_	Prom_513	TCONS_00030522	0.959952	kd	0.80017	0.902976	kd	24.2525	0.703598	No	KICH		NA	NA	No	None
TCONS_00285354	ENSG00000168269	FOXI1	DS-AS	93272	0	_	Prom_513	TCONS_00030522	1	kd	3.83417	0.902976	kd	24.2525	0.571605	No	KICH		NA	NA	No	None
TCONS_00287412	ENSG00000112799	LY86	DS-S	223594	1	_	Prom_515	TCONS_00057431	1	lv	9.26426	0.75718	GM12878	9.70075	0.233084	No			NA	NA	No	None
TCONS_00287482	ENSG00000124786	SLC35B3	BIDIR	127	1	_	Prom_516	ENSMUST00000181376	0.460518	K562	0.824405	0.408801	kd	0.714334	0.613594	Yes	LUSC|PCPG	KICH|KIRC|KIRP	MU1647041|MALY-DE|1|44|0.02273|T>C	NA	No	None
TCONS_00287483	ENSG00000124786	SLC35B3	BIDIR	127	1	_	Prom_516	ENSMUST00000181376	0.459637	ts	1.08262	0.408801	kd	0.714334	-0.0696618	Yes	LUSC|PCPG	KICH|KIRC|KIRP	MU1647041|MALY-DE|1|44|0.02273|T>C	NA	No	None
TCONS_00287484	ENSG00000124786	SLC35B3	BIDIR	133	1	_	Prom_516	ENSMUST00000181376	0.586492	ts	3.41281	0.408801	kd	0.714334	0.255427	Yes	LUSC|PCPG	KICH|KIRC|KIRP	MU1647041|MALY-DE|1|44|0.02273|T>C	NA	No	None
TCONS_00287485	ENSG00000124786	SLC35B3	BIDIR	133	1	_	Prom_516	ENSMUST00000181376	0.505171	EScypA	0.429774	0.408801	kd	0.714334	-0.0878635	Yes	LUSC|PCPG	KICH|KIRC|KIRP	MU1647041|MALY-DE|1|44|0.02273|T>C	NA	No	None
TCONS_00287486	ENSG00000124786	SLC35B3	BIDIR	133	1	_	Prom_516	ENSMUST00000181376	0.694075	ts	3.7377	0.408801	kd	0.714334	-0.36379	Yes	LUSC|PCPG	KICH|KIRC|KIRP	MU1647041|MALY-DE|1|44|0.02273|T>C	NA	No	None
TCONS_00287487	ENSG00000124786	SLC35B3	BIDIR	169	1	_	Prom_516	ENSMUST00000181376	0.393037	cb	0.951731	0.408801	kd	0.714334	0.650256	Yes	LUSC|PCPG	KICH|KIRC|KIRP	MU1647041|MALY-DE|1|44|0.02273|T>C	NA	No	None
TCONS_00287488	ENSG00000124786	SLC35B3	BIDIR	172	1	_	Prom_516	ENSMUST00000181376	0.466581	ESnupA	0.785369	0.408801	kd	0.714334	-0.195613	Yes	LUSC|PCPG	KICH|KIRC|KIRP	MU1647041|MALY-DE|1|44|0.02273|T>C	NA	No	None
TCONS_00289335	ENSG00000166278	C2	OLAP	0	1	_	Prom_524	ENSMUST00000174279	0.407286	cb	2.20538	0.438493	lv	92.2922	0.286713	Yes	LIHC	CHOL|LIHC	MU34107990|ESAD-UK|1|119|0.00840|T>C	MU52945298|MELA-AU|1|183|0.00546|G>A,MU59585147|MELA-AU|1|183|0.00546|A>C,MU59585147|MELA-AU|1|183|0.00546|A>C,MU59585147|MELA-AU|1|183|0.00546|A>C	No	None
TCONS_00289336	ENSG00000166278	C2	OLAP	0	1	_	Prom_524	ENSMUST00000174279	0.329525	K562	4.33476	0.438493	lv	92.2922	0.329247	Yes	LIHC	CHOL|LIHC	MU34107990|ESAD-UK|1|119|0.00840|T>C	MU52945298|MELA-AU|1|183|0.00546|G>A,MU59585147|MELA-AU|1|183|0.00546|A>C,MU59585147|MELA-AU|1|183|0.00546|A>C,MU59585147|MELA-AU|1|183|0.00546|A>C	No	None
TCONS_00291167	ENSG00000170927	PKHD1	US-AS	48601	1	MIR133B	Prom_530	TCONS_00000450	0.960295	Hsmm	14.6844	0.703102	kd	2.86955	0.0717266	No			NA	NA	No	None
TCONS_00291168	ENSG00000170927	PKHD1	US-AS	48652	1	_	Prom_530	TCONS_00000450	1	Hsmm	0.716696	0.703102	kd	2.86955	0.326318	No			NA	NA	No	None
TCONS_00292495	ENSG00000085377	PREP	BIDIR	369	1	_	Prom_537	TCONS_00023490	0.508021	br	1.92838	0.271741	Hsmm	21.8153	0.119721	Yes			MU42218071|MELA-AU|1|183|0.00546|C>A,MU42251315|MELA-AU|1|183|0.00546|C>T	NA	No	None
TCONS_00293073	ENSG00000111885	MAN1A1	BIDIR	166	1	_	Prom_543	ENSMUST00000181899	0.48606	ts	7.57706	0.385586	K562	9.79733	0.422972	Yes		PAAD	NA	NA	No	None
TCONS_00293074	ENSG00000111885	MAN1A1	BIDIR	170	1	_	Prom_543	ENSMUST00000181899	0.428812	K562	1.06887	0.385586	K562	9.79733	0.704593	Yes		PAAD	NA	NA	No	None
TCONS_00293075	ENSG00000111885	MAN1A1	BIDIR	181	1	_	Prom_543	ENSMUST00000181899	0.5022	ts	2.01048	0.385586	K562	9.79733	0.450557	Yes		PAAD	NA	NA	No	None
TCONS_00293076	ENSG00000111885	MAN1A1	BIDIR	208	1	_	Prom_543	ENSMUST00000181899	0.402161	ESnupA	0.358103	0.385586	K562	9.79733	0.380958	Yes		PAAD	NA	NA	No	None
TCONS_00295960	ENSG00000124766	SOX4	US-AS	68996	0	_	Prom_521	ENSMUST00000130109,ENSMUST00000146336	0.676569	br	0.679143	0.306361	ESnupA	19.724	-0.201937	No			NA	NA	No	None
TCONS_00298565	ENSG00000112715	VEGFA	DS-AS	81627	1	_	Prom_527	TCONS_00096035	1	ts	2.03076	0.289874	ht	99.3954	-0.480384	No	KICH		NA	NA	No	None
TCONS_00298639	ENSG00000124813	RUNX2	BIDIR	30	0	_	Prom_528	ENSMUST00000097320	0.476405	Hsmm	0.775193	0.50983	Hsmm	5.60146	0.602453	Yes			"MU3895768|PRAD-US|1|256|0.00391,SKCM-US|1|335|0.00299|C>G",MU1779612|READ-US|2|80|0.02500|GGCGGCGGCGGCGGCTGC>-	NA	No	None
TCONS_00298961	ENSG00000137269	LRRC1	Asense	64	1	_	Prom_532	ENSMUST00000184658	0.411962	EScepA	0.493826	0.337752	ts	14.6793	0.645693	Yes			NA	NA	No	None
TCONS_00299842	ENSG00000135316	SYNCRIP	US-S	34944	0	_	Prom_534	ENSMUST00000180563	0.458875	cb	2.11645	0.282571	Hsmm	52.7328	-0.44847	Yes	KIRC|THYM	CESC	NA	NA	No	PF00224.20
TCONS_00299843	ENSG00000135316	SYNCRIP	US-S	34944	0	_	Prom_534	ENSMUST00000180563	0.455466	br	0.644503	0.282571	Hsmm	52.7328	0.227794	Yes	KIRC|THYM	CESC	NA	NA	No	PF00224.20
TCONS_00299844	ENSG00000135316	SYNCRIP	US-S	34944	0	_	Prom_534	ENSMUST00000180563	0.572101	cb	1.76821	0.282571	Hsmm	52.7328	-0.13052	Yes	KIRC|THYM	CESC	NA	NA	No	PF00224.20
TCONS_00299845	ENSG00000135316	SYNCRIP	US-S	34944	0	_	Prom_534	ENSMUST00000180563	0.478306	cb	0.493153	0.282571	Hsmm	52.7328	0.279925	Yes	KIRC|THYM	CESC	NA	NA	No	PF00224.20
TCONS_00299846	ENSG00000135316	SYNCRIP	US-S	34944	0	_	Prom_534	ENSMUST00000180563	0.619645	br	0.260568	0.282571	Hsmm	52.7328	0.413294	Yes	KIRC|THYM	CESC	NA	NA	No	PF00224.20
TCONS_00299847	ENSG00000135316	SYNCRIP	US-S	34944	0	_	Prom_534	ENSMUST00000180563	0.556625	ht	0.537728	0.282571	Hsmm	52.7328	0.166776	Yes	KIRC|THYM	CESC	NA	NA	No	PF00224.20
TCONS_00299858	ENSG00000135316	SYNCRIP	US-S	34944	0	_	Prom_534	ENSMUST00000180563	0.369464	GM12878	10.5111	0.282571	Hsmm	52.7328	0.500132	Yes	KIRC|THYM	CESC	NA	NA	No	None
TCONS_00299860	ENSG00000135316	SYNCRIP	US-S	34944	0	_	Prom_534	ENSMUST00000180563	0.348937	K562	4.79185	0.282571	Hsmm	52.7328	0.398601	Yes	KIRC|THYM	CESC	NA	NA	No	None
TCONS_00299861	ENSG00000135316	SYNCRIP	US-S	34944	0	_	Prom_534	ENSMUST00000180563	0.376714	K562	7.50499	0.282571	Hsmm	52.7328	0.471324	Yes	KIRC|THYM	CESC	NA	NA	No	None
TCONS_00301009	ENSG00000277443	MARCKS	US-AS	224847	0	_	Prom_541	ENSMUST00000181602	0.763014	GM12878	2.19831	0.29885	cb	39.291	0.085778	Yes			NA	NA	No	None
TCONS_00301012	ENSG00000277443	MARCKS	US-AS	224847	0	_	Prom_541	ENSMUST00000181602	0.708738	GM12878	0.0298987	0.29885	cb	39.291	0.403168	Yes			NA	NA	No	None
TCONS_00301020	ENSG00000277443	MARCKS	US-AS	224847	0	_	Prom_541	ENSMUST00000181602	0.815358	GM12878	0.1131	0.29885	cb	39.291	0.403168	Yes			NA	NA	No	None
TCONS_00303245	ENSG00000130396	MLLT4	BIDIR	157	0	_	Prom_547	ENSMUST00000155166,TCONS_00097708,TCONS_00097722	0.469585	EScypA	0.332698	0.294977	ESnupA	41.4579	0.049297	No	CHOL|PRAD	HNSC|KICH	NA	NA	No	None
TCONS_00303246	ENSG00000130396	MLLT4	BIDIR	156	0	_	Prom_547	ENSMUST00000155166,TCONS_00097708,TCONS_00097722	0.548525	EScypA	0.459848	0.294977	ESnupA	41.4579	-0.652602	No	CHOL|PRAD	HNSC|KICH	NA	NA	No	None
TCONS_00304802	ENSG00000003147	ICA1	BIDIR	26	0	_	Prom_552	TCONS_00183300	0.668893	K562	0.103442	0.308986	ts	32.5904	0.734316	No	COAD|PCPG|READ|STAD	KIRC|SARC	NA	NA	No	None
TCONS_00304803	ENSG00000003147	ICA1	BIDIR	26	0	_	Prom_552	TCONS_00183300	NA	NA	NA	0.308986	ts	32.5904	NA	No	COAD|PCPG|READ|STAD	KIRC|SARC	NA	NA	No	None
TCONS_00308234	ENSG00000164659	KIAA1324L	BIDIR	212	1	_	Prom_570	ENSMUST00000163076	0.521746	K562	2.92512	0.300745	br	15.6344	0.288526	Yes			NA	NA	No	None
TCONS_00308235	ENSG00000164659	KIAA1324L	BIDIR	272	1	_	Prom_570	ENSMUST00000163076	0.56494	K562	1.65591	0.300745	br	15.6344	0.407725	Yes			NA	NA	No	None
TCONS_00311299	ENSG00000105887	MTPN	Asense	218549	1	_	Prom_581	TCONS_00184090	0.781248	Hsmm	0.283366	0.275256	Hsmm	96.6964	0.413919	No			NA	NA	No	None
TCONS_00311348	ENSG00000182158	CREB3L2	BIDIR	247	0	_	Prom_583	TCONS_00184101	0.629883	ts	5.68562	0.28717	Hsmm	17.971	0.326301	Yes	LIHC	CHOL|LIHC	MU21738142|ESAD-UK|1|119|0.00840|A>C,MU21738142|ESAD-UK|1|119|0.00840|A>C	NA	No	None
TCONS_00311395	ENSG00000146858	ZC3HAV1L	Asense	92	1	_	Prom_584	AK137583#5394	0.391587	Hsmm	3.52046	0.392407	Hsmm	1.18466	0.305082	No			NA	NA	No	None
TCONS_00311397	ENSG00000146858	ZC3HAV1L	BIDIR	140	1	_	Prom_584	AK137583#5394	0.383976	GM12878	2.19516	0.392407	Hsmm	1.18466	0.467359	No			NA	NA	No	None
TCONS_00312775	ENSG00000105983	LMBR1	BIDIR	90	1	_	Prom_589	ENSMUST00000181005	0.712288	ts	2.35032	0.271932	br	13.4605	0.156758	No			NA	NA	No	None
TCONS_00313735	ENSG00000106415	GLCCI1	Asense	51	1	_	Prom_551	ENSMUST00000144568,ENSMUST00000148063	0.726057	ts	11.4513	0.32624	cb	9.26212	0.5944	Yes			NA	NA	No	None
TCONS_00319896	ENSG00000128585	MKLN1	Asense	37	0	MIR29A,MIR29B1	Prom_578	TCONS_00188819	0.610718	br	0.157701	0.283634	ts	12.4017	-0.639693	Yes	LUAD	CESC|GBM	MU2263751|LINC-JP|1|244|0.00410|A>C,MU64100545|BRCA-EU|1|560|0.00179|C>A	NA	No	None
TCONS_00319904	ENSG00000128585	MKLN1	Asense	37	0	_	Prom_578	TCONS_00188819	0.348869	ht	1.00542	0.283634	ts	12.4017	-0.321678	Yes	LUAD	CESC|GBM	MU2263751|LINC-JP|1|244|0.00410|A>C,MU64100545|BRCA-EU|1|560|0.00179|C>A	NA	No	None
TCONS_00319915	ENSG00000128585	MKLN1	US-AS	3065	0	_	Prom_578	ENSMUST00000115107	0.477518	kd	0.915128	0.283634	ts	12.4017	0.343112	Yes	KIRC|LUAD|PCPG	CESC|GBM|UCEC	MU2263751|LINC-JP|1|244|0.00410|A>C,MU64100545|BRCA-EU|1|560|0.00179|C>A	NA	No	None
TCONS_00321250	ENSG00000186480	INSIG1	BIDIR	131	1	_	Prom_588	ENSMUST00000180740	0.363753	ts	1.46027	0.300315	lv	478.955	0.496503	Yes			NA	NA	No	None
TCONS_00321251	ENSG00000186480	INSIG1	BIDIR	131	1	_	Prom_588	ENSMUST00000180740	0.402295	ts	1.15334	0.300315	lv	478.955	0.395797	Yes			NA	NA	No	None
TCONS_00322507	ENSG00000186523	FAM86B1	BIDIR	185	1	_	Prom_592	ENSMUST00000140000	0.430689	EScypA	2.22767	0.36103	kd	1.0342	-0.275543	No	CHOL|PCPG|SARC|SKCM	CESC	NA	NA	No	None
TCONS_00322508	ENSG00000186523	FAM86B1	BIDIR	267	0	_	Prom_592	ENSMUST00000140000	1	ESnupA	1.40249	0.36103	kd	1.0342	0.305699	No	CHOL|PCPG|SARC|SKCM	CESC	NA	NA	No	None
TCONS_00322509	ENSG00000186523	FAM86B1	BIDIR	267	0	_	Prom_592	ENSMUST00000140000	0.726882	cb	0.218938	0.36103	kd	1.0342	0.0183579	No	CHOL|PCPG|SARC|SKCM	CESC	NA	NA	No	None
TCONS_00322510	ENSG00000186523	FAM86B1	BIDIR	267	1	_	Prom_592	ENSMUST00000140000	0.40424	ts	0.462146	0.36103	kd	1.0342	-0.325745	No	CHOL|PCPG|SARC|SKCM	CESC	NA	NA	No	None
TCONS_00322511	ENSG00000186523	FAM86B1	BIDIR	267	1	_	Prom_592	ENSMUST00000140000	0.478269	EScypA	1.04926	0.36103	kd	1.0342	-0.179354	No	CHOL|PCPG|SARC|SKCM	CESC	NA	NA	No	None
TCONS_00323711	ENSG00000120875	DUSP4	US-AS	197502	1	_	Prom_597	AK047086#6255	1	K562	0.261165	0.338367	Hsmm	9.75725	-0.480384	No			NA	NA	No	None
TCONS_00323712	ENSG00000120875	DUSP4	US-AS	197502	1	_	Prom_597	AK047086#6255	0.554108	K562	0.0925948	0.338367	Hsmm	9.75725	-0.421092	No			NA	NA	No	None
TCONS_00323876	ENSG00000172728	FUT10	DS-AS	545471	1	_	Prom_598	AK054526#6248	0.530361	ESnupA	7.47596	0.30519	EScypA	1.39559	0.111888	Yes	KICH|KIRC|PCPG		NA	NA	No	None
TCONS_00323877	ENSG00000172728	FUT10	DS-AS	545459	1	_	Prom_598	AK054526#6248	0.603817	Hsmm	0.0956277	0.30519	EScypA	1.39559	-0.287389	Yes	KICH|KIRC|PCPG		NA	NA	No	None
TCONS_00323878	ENSG00000172728	FUT10	DS-AS	545457	1	_	Prom_598	AK054526#6248	0.534655	kd	0.11401	0.30519	EScypA	1.39559	-0.641961	Yes	KICH|KIRC|PCPG		NA	NA	No	None
TCONS_00323879	ENSG00000172728	FUT10	DS-AS	545451	1	_	Prom_598	AK054526#6248	0.483067	ESnupA	1.76354	0.30519	EScypA	1.39559	0.562367	Yes	KICH|KIRC|PCPG		NA	NA	No	None
TCONS_00323880	ENSG00000172728	FUT10	DS-AS	545449	0	_	Prom_598	AK054526#6248	0.379518	ESnupA	46.2145	0.30519	EScypA	1.39559	-0.197188	Yes	KICH|KIRC|PCPG		NA	NA	No	None
TCONS_00323881	ENSG00000172728	FUT10	DS-AS	545449	0	_	Prom_598	AK054526#6248	0.413032	EScepA	290.768	0.30519	EScypA	1.39559	0.373249	Yes	KICH|KIRC|PCPG		NA	NA	No	None
TCONS_00325661	ENSG00000104432	IL7	BIDIR	25	1	_	Prom_608	ENSMUST00000181286	0.460198	lv	2.14289	0.450808	lv	3.21238	0.887815	Yes			MU34519171|ESAD-UK|1|119|0.00840|T>G,MU42217709|MELA-AU|2|183|0.01093|G>A,MU45362233|MELA-AU|1|183|0.00546|C>T,MU65470516|BRCA-EU|1|560|0.00179|T>C	NA	No	None
TCONS_00326552	ENSG00000155090	KLF10	BIDIR	225	1	_	Prom_613	TCONS_00075537	0.366087	GM12878	0.943953	0.302335	Hsmm	18.76	0.0629371	Yes			MU43719919|BTCA-JP|1|239|0.00418|->A,MU5467890|BRCA-US|1|955|0.00105|G>C	NA	No	None
TCONS_00328444	ENSG00000155189	AGPAT5	BIDIR	121	0	_	Prom_590	TCONS_00218096	0.392961	EScepA	1.99779	0.285396	GM12878	42.871	0.413311	Yes	PCPG|THYM	GBM	MU161374|COAD-US|1|216|0.00463|C>-,MU40607177|BTCA-JP|1|239|0.00418|C>T,MU44385243|MELA-AU|1|183|0.00546|A>G,MU6374910|STAD-US|1|289|0.00346|->C	NA	No	None
TCONS_00332984	ENSG00000176406	RIMS2	BIDIR	1085	1	_	Prom_615	TCONS_00078749	0.520001	cb	0.562406	0.393418	br	16.9234	0.791873	Yes			NA	NA	No	None
TCONS_00336726	ENSG00000187186	RP11-195F19.5	Asense	364	0	_	Prom_627	ENSMUST00000141375,ENSMUST00000142990,ENSMUST00000180032	0.328404	kd	2.06771	0.322484	ts	281.647	0.34965	No			NA	NA	No	None
TCONS_00336727	ENSG00000187186	RP11-195F19.5	Asense	364	0	_	Prom_627	ENSMUST00000141375,ENSMUST00000142990,ENSMUST00000180032	0.382228	lv	3.12519	0.322484	ts	281.647	-0.0280211	No			NA	NA	No	None
TCONS_00337999	ENSG00000196781	TLE1	BIDIR	407	0	_	Prom_630	ENSMUST00000122923	0.524827	EScypA	0.0650213	0.307528	ESnupA	39.5914	0.156042	No	CHOL|PCPG	GBM|THYM	NA	NA	No	None
TCONS_00339310	ENSG00000136826	KLF4	US-AS	2021	1	_	Prom_636	TCONS_00152842	0.867609	ts	1.08862	0.406814	ts	26.7296	0.591312	Yes			NA	NA	No	None
TCONS_00340157	ENSG00000136944	LMX1B	US-S	98026	0	_	Prom_640	ENSMUST00000130532	NA	NA	NA	0.457698	kd	0.955085	NA	No			NA	NA	No	None
TCONS_00341633	ENSG00000130559	CAMSAP1	BIDIR	586	1	_	Prom_643	TCONS_00118560	0.335642	br	0.898417	0.322089	ts	14.7428	0.118881	No			NA	NA	No	None
TCONS_00341634	ENSG00000130559	CAMSAP1	BIDIR	594	0	_	Prom_643	TCONS_00118560	0.32117	ts	2.67874	0.322089	ts	14.7428	0.244755	No			NA	NA	No	None
TCONS_00341635	ENSG00000130559	CAMSAP1	BIDIR	602	1	_	Prom_643	TCONS_00118560	0.314273	ts	1.00423	0.322089	ts	14.7428	0.300699	No			NA	NA	No	None
TCONS_00342473	ENSG00000107036	RIC1	BIDIR	129	1	_	Prom_623	ENSMUST00000180737,ENSMUST00000181726	0.371654	br	2.34648	0.281994	ESnupA	9.54506	-0.242031	No			NA	NA	Yes	None
TCONS_00342474	ENSG00000107036	RIC1	Asense	520	1	_	Prom_623	ENSMUST00000180986	0.487148	GM12878	1.50189	0.281994	ESnupA	9.54506	0.276192	No	CESC|THYM	PCPG	NA	NA	No	None
TCONS_00345983	ENSG00000136824	SMC2	BIDIR	277	0	_	Prom_634	ENSMUST00000141473	0.332226	ESnupA	0.704528	0.28806	GM12878	11.0728	-0.0769231	Yes			NA	NA	No	None
TCONS_00351372	ENSG00000184205	TSPYL2	DS-S	11778	0	_	Prom_649	TCONS_00244747	0.337322	cb	2.30136	0.317763	br	60.379	0.272727	No			NA	NA	No	None
TCONS_00351373	ENSG00000184205	TSPYL2	DS-S	11778	0	_	Prom_649	TCONS_00244747	0.368437	ESnupA	5.02038	0.317763	br	60.379	0.195804	No			NA	NA	No	None
TCONS_00354084	ENSG00000134595	SOX3	US-AS	204263	0	_	Prom_663	ENSMUST00000144853	0.496292	br	5.49903	0.397949	EScepA	6.72959	0.591493	No	PCPG	GBM	NA	NA	No	None
TCONS_00359174	ENSG00000009694	TENM1	US-S	240575	1	_	Prom_659	ENSMUST00000125231	0.464432	cb	2.72814	0.68834	cb	16.2754	0.479414	No			NA	NA	No	None
TCONS_00359497	ENSG00000165704	HPRT1	DS-AS	89487	1	MIR424,MIR503HG	Prom_661	ENSMUST00000151099,TCONS_00242400	0.485018	Hsmm	0.964207	0.280822	K562	35.6648	-0.227672	Yes		UCEC	MU1861324|UCEC-US|1|246|0.00407|G>A,MU65242395|BRCA-EU|1|560|0.00179|C>G	NA	No	None
TCONS_00359498	ENSG00000165704	HPRT1	DS-AS	89487	1	MIR424,MIR503HG	Prom_661	ENSMUST00000151099,TCONS_00242400	0.650429	Hsmm	0.427368	0.280822	K562	35.6648	0.374304	Yes		UCEC	MU1861324|UCEC-US|1|246|0.00407|G>A,MU65242395|BRCA-EU|1|560|0.00179|C>G	NA	No	None
TCONS_00359499	ENSG00000165704	HPRT1	DS-AS	89487	1	MIR424,MIR503HG	Prom_661	ENSMUST00000151099,TCONS_00242400	1	K562	0.00416656	0.280822	K562	35.6648	0.480384	Yes		UCEC	MU1861324|UCEC-US|1|246|0.00407|G>A,MU65242395|BRCA-EU|1|560|0.00179|C>G	NA	No	None
TCONS_00359504	ENSG00000165704	HPRT1	DS-AS	89487	1	MIR424,MIR503HG	Prom_661	ENSMUST00000151099,TCONS_00242400	0.4596	ts	0.0871422	0.280822	K562	35.6648	0.485203	Yes		UCEC	MU1861324|UCEC-US|1|246|0.00407|G>A,MU65242395|BRCA-EU|1|560|0.00179|C>G	NA	No	None
TCONS_00359505	ENSG00000165704	HPRT1	DS-AS	89487	1	MIR424,MIR503HG	Prom_661	ENSMUST00000151099,TCONS_00242400	0.367481	Hsmm	2.66457	0.280822	K562	35.6648	-0.237762	Yes		UCEC	MU1861324|UCEC-US|1|246|0.00407|G>A,MU65242395|BRCA-EU|1|560|0.00179|C>G	NA	No	None
TCONS_00359506	ENSG00000165704	HPRT1	DS-AS	89487	1	MIR424,MIR503HG	Prom_661	ENSMUST00000151099,TCONS_00242400	0.667102	br	0.0104748	0.280822	K562	35.6648	0.440797	Yes		UCEC	MU1861324|UCEC-US|1|246|0.00407|G>A,MU65242395|BRCA-EU|1|560|0.00179|C>G	NA	No	None

## Sheet: S2B
Table S2B: Annotation of pcRNAs in BED format
Chromosome	Start	End	Name	Score	Strand	thickStart	thickEnd	itemRgb	blockCount	blockSizes	blockStarts
chr7	8262232	8262821	ENST00000458624	0	+	8262821	8262821	0	2	187,242,	0,347,
chr7	8262232	8346363	TCONS_00304802	0	+	8262232	8262232	0	7	187,247,90,174,167,162,2657,	0,347,2358,78150,78784,80892,81474,
chr7	8262232	8346363	TCONS_00304803	0	+	8262232	8262232	0	7	187,247,90,174,210,166,2657,	0,347,2358,78150,78784,80892,81474,
chr7	8262263	8344516	ENST00000424460	0	+	8344516	8344516	0	7	156,247,90,174,210,166,810,	0,316,2327,78119,78753,80861,81443,
chrX	10847876	11111109	ENST00000608176	0	-	11111109	11111109	0	4	928,304,90,227,	0,12166,259024,263006,
chrX	10963370	11111138	ENST00000608576	0	-	11111138	11111138	0	5	573,106,55,90,256,	0,92565,130755,143530,147512,
chrX	10969890	11111114	ENST00000433747	0	-	11111114	11111114	0	4	648,101,90,232,	0,86045,137010,140992,
chrX	11038538	11111141	ENST00000608916	0	-	11111141	11111141	0	4	117,101,90,259,	0,17397,68362,72344,
chr7	27184517	27189167	ENST00000520360	0	+	27189167	27189167	0	3	567,155,567,	0,1591,4083,
chr7	27184670	27189167	ENST00000522863	0	+	27189167	27189167	0	5	574,224,203,155,567,	0,738,1091,1438,3930,
chr7	27185407	27189293	ENST00000522674	0	+	27189293	27189293	0	2	856,693,	0,3193,
chr7	27185533	27187121	ENST00000520395	0	+	27187121	27187121	0	2	730,439,	0,1149,
chr7	27187818	27189220	ENST00000479766	0	+	27189220	27189220	0	2	202,620,	0,782,
chr17	58330883	58332508	TCONS_00154308	0	-	58330883	58330883	0	2	338,39,	0,1586,
chr7	104950314	105013044	ENST00000450686	0	-	105013044	105013044	0	3	218,207,113,	0,3385,62617,
chr7	104982098	105013024	ENST00000445184	0	-	105013024	105013024	0	2	593,93,	0,30833,
chr7	105013424	105014321	ENST00000453677	0	-	105014321	105014321	0	2	555,181,	0,716,
chr16	975760	981590	ENST00000568394	0	-	981590	981590	0	3	640,252,2451,	0,1017,3379,
chr16	975760	981596	ENST00000565467	0	-	981596	981596	0	2	1269,2457,	0,3379,
chr7	96965526	97004298	ENST00000431497	0	-	97004298	97004298	0	2	3592,790,	0,37982,
chr7	96968526	97011882	ENST00000430404	0	-	97011882	97011882	0	3	592,508,58,	0,10557,43298,
chr7	96978467	97012049	ENST00000458352	0	-	97012049	97012049	0	2	1124,225,	0,33357,
chr7	96979080	97011882	ENST00000437541	0	-	97011882	97011882	0	2	507,58,	0,32744,
chr17	14029291	14069458	ENST00000449363	0	-	14069458	14069458	0	3	1280,477,187,	0,4648,39980,
chr17	14033850	14069479	ENST00000602539	0	-	14069479	14069479	0	2	566,208,	0,35421,
chr1	209428819	209432537	ENST00000429156	0	+	209432537	209432537	0	5	269,228,76,83,334,	0,361,1605,2923,3384,
chr1	209428819	209432545	ENST00000433108	0	+	209432545	209432545	0	2	3006,342,	0,3384,
chr1	209428836	209432384	ENST00000603283	0	+	209432384	209432384	0	3	46,228,181,	0,344,3367,
chr1	209428837	209432549	ENST00000431096	0	+	209432549	209432549	0	4	251,228,83,346,	0,343,2905,3366,
chr1	209428859	209432407	ENST00000451937	0	+	209432407	209432407	0	4	549,52,83,204,	0,1565,2883,3344,
chr1	209429010	209432549	ENST00000366437	0	+	209432549	209432549	0	4	78,228,52,346,	0,170,1414,3193,
chr1	209429082	209430621	ENST00000444286	0	+	209430621	209430621	0	2	326,197,	0,1342,
chr1	209429303	209432838	ENST00000458250	0	+	209432838	209432838	0	4	105,52,83,166,	0,1121,2439,3369,
chr6	50093710	50099282	ENST00000415106	0	+	50099282	50099282	0	2	121,571,	0,5001,
chr3	48663775	48669174	ENST00000421275	0	+	48669174	48669174	0	3	38,82,76,	0,1865,5323,
chr3	48663775	48673509	TCONS_00237455	0	+	48663775	48663775	0	3	38,82,4411,	0,1865,5323,
chr8	133566981	133571746	ENST00000522285	0	-	133571746	133571746	0	2	339,54,	0,4711,
chr6	111483510	111493003	ENST00000532226	0	+	111493003	111493003	0	2	155,2036,	0,7457,
chr6	111483515	111503608	ENST00000525151	0	+	111503608	111503608	0	4	150,28,118,313,	0,602,1228,19780,
chr6	111483540	111577160	ENST00000438298	0	+	111577160	111577160	0	3	125,182,799,	0,91080,92821,
chr6	111483549	111587133	ENST00000442928	0	+	111587133	111587133	0	4	116,182,109,141,	0,91071,92812,103443,
chr6	111483554	111598302	ENST00000532353	0	+	111598302	111598302	0	2	111,465,	0,114283,
chr6	111483557	111503511	ENST00000420651	0	+	111503511	111503511	0	2	108,216,	0,19738,
chr6	111483561	111576741	ENST00000449449	0	+	111576741	111576741	0	4	104,118,182,380,	0,1182,91059,92800,
chr6	111483611	111576753	ENST00000456352	0	+	111576753	111576753	0	3	54,38,392,	0,91009,92750,
chr6	111483664	111503611	ENST00000440001	0	+	111503611	111503611	0	3	481,118,316,	0,1079,19631,
chrX	125184734	125204392	TCONS_00359174	0	-	125184734	125184734	0	3	48,67,589,	0,908,19069,
chr2	39437368	39516768	ENST00000443038	0	+	39516768	39516768	0	2	167,355,	0,79045,
chr2	39437401	39584648	ENST00000422128	0	+	39584648	39584648	0	6	134,93,69,128,128,44,	0,16437,16895,79012,81181,147203,
chr2	39437415	39601344	ENST00000449569	0	+	39601344	39601344	0	6	120,93,69,128,128,1979,	0,16423,16881,78998,81167,161950,
chr2	39437430	39474758	ENST00000445520	0	+	39474758	39474758	0	4	105,93,69,232,	0,16408,16866,37096,
chr3	130899413	130929976	ENST00000504737	0	-	130929976	130929976	0	2	221,119,	0,30444,
chr19	42152568	42157523	ENST00000559786	0	+	42157523	42157523	0	2	138,1817,	0,3138,
chr14	58265364	58298129	ENST00000554360	0	-	58298129	58298129	0	5	2029,32,166,73,175,	0,8614,20226,26270,32590,
chr14	58265364	58298139	TCONS_00103440	0	-	58265364	58265364	0	5	2029,532,73,2046,185,	0,8114,26270,28401,32590,
chr14	58265364	58298139	TCONS_00103442	0	-	58265364	58265364	0	4	2029,5430,73,185,	0,3341,26270,32590,
chr14	58266607	58298102	ENST00000556002	0	-	58298102	58298102	0	4	786,32,73,148,	0,7371,25027,31347,
chr14	58266888	58298122	ENST00000555275	0	-	58298122	58298122	0	4	505,157,73,168,	0,7090,24746,31066,
chr14	58267103	58298134	ENST00000554378	0	-	58298134	58298134	0	5	290,32,166,73,180,	0,6875,18487,24531,30851,
chr14	58272400	58298129	ENST00000555707	0	-	58298129	58298129	0	3	1735,73,175,	0,19234,25554,
chr14	58273640	58298115	ENST00000556400	0	-	58298115	58298115	0	3	370,73,161,	0,17994,24314,
chr14	58273935	58298120	ENST00000557660	0	-	58298120	58298120	0	4	75,73,2046,166,	0,17699,19830,24019,
chr14	58274013	58298084	ENST00000553657	0	-	58298084	58298084	0	4	122,73,73,130,	0,17621,19052,23941,
chr14	58285731	58298132	ENST00000551597	0	-	58298132	58298132	0	4	25,73,231,178,	0,5903,7582,12223,
chr14	58285731	58298133	ENST00000555037	0	-	58298133	58298133	0	5	25,96,73,73,179,	0,2986,5903,7334,12223,
chr14	58293501	58298126	ENST00000554309	0	-	58298126	58298126	0	2	425,172,	0,4453,
chr14	65413068	65458188	ENST00000556292	0	+	65458188	65458188	0	3	146,98,295,	0,42552,44825,
chr5	60700172	60702006	TCONS_00272241	0	+	60700172	60700172	0	2	169,353,	0,1481,
chr8	73420003	73439237	ENST00000522703	0	+	73439237	73439237	0	2	236,306,	0,18928,
chr8	73420073	73441526	ENST00000517604	0	+	73441526	73441526	0	3	166,173,1737,	0,18858,19716,
chr12	16786761	16787845	ENST00000539266	0	+	16787845	16787845	0	2	199,61,	0,1023,
chr1	9182203	9192089	ENST00000412639	0	+	9192089	9192089	0	3	113,175,697,	0,1429,9189,
chr11	43328747	43359296	ENST00000526220	0	-	43359296	43359296	0	4	591,46,74,76,	0,3293,6511,30473,
chr3	98902423	99018562	ENST00000474798	0	+	99018562	99018562	0	4	94,102,67,132,	0,2469,115632,116007,
chr12	47829493	47834554	ENST00000546523	0	+	47834554	47834554	0	2	37,316,	0,4745,
chr17	60526292	60550766	ENST00000559739	0	+	60550766	60550766	0	5	209,71,88,159,30,	0,724,15527,22115,24444,
chr17	60526298	60550798	ENST00000558027	0	+	60550798	60550798	0	3	203,288,62,	0,22109,24438,
chr6	52578145	52582932	ENST00000606558	0	+	52582932	52582932	0	3	248,235,70,	0,1229,4717,
chr6	52578365	52583559	ENST00000605910	0	+	52583559	52583559	0	4	28,93,235,697,	0,136,1009,4497,
chr15	52010998	52019095	ENST00000561318	0	-	52019095	52019095	0	2	468,397,	0,7700,
chr15	52180092	52205334	ENST00000559779	0	+	52205334	52205334	0	3	309,153,446,	0,957,24796,
chr15	52180216	52205874	ENST00000560518	0	+	52205874	52205874	0	2	986,986,	0,24672,
chr5	44388731	44413989	ENST00000502457	0	+	44413989	44413989	0	3	182,113,1599,	0,6505,23659,
chr12	72253512	72272526	ENST00000435350	0	-	72272526	72272526	0	2	2262,704,	0,18310,
chr12	72255680	72271991	ENST00000550334	0	-	72271991	72271991	0	3	94,140,169,	0,8801,16142,
chr4	48636849	48780271	ENST00000514783	0	-	48780271	48780271	0	3	1714,123,194,	0,47823,143228,
chr4	48638188	48780271	ENST00000509886	0	-	48780271	48780271	0	3	375,123,194,	0,46484,141889,
chrX	111511661	111522399	ENST00000569275	0	+	111522399	111522399	0	3	173,97,4325,	0,336,6413,
chrX	111511779	111518166	ENST00000563467	0	+	111518166	111518166	0	2	315,92,	0,6295,
chr19	42423754	42652019	ENST00000594688	0	+	42652019	42652019	0	2	1450,933,	0,227332,
chr3	96812526	96814617	TCONS_00249721	0	-	96812526	96812526	0	2	584,583,	0,1508,
chr9	3647334	3648338	ENST00000430387	0	+	3648338	3648338	0	2	143,585,	0,419,
chr6	108122335	108165854	ENST00000492070	0	-	108165854	108165854	0	3	379,138,43,	0,43231,43476,
chr5	88507545	88684808	ENST00000506978	0	-	88684808	88684808	0	7	146,73,44,36,50,64,151,	0,736,33534,34489,163490,165419,177112,
chr5	88540846	88684805	ENST00000509405	0	-	88684805	88684805	0	4	277,36,50,148,	0,1188,130189,143811,
chr5	88540883	88684825	ENST00000513805	0	-	88684825	88684825	0	5	240,36,50,64,168,	0,1151,130152,132081,143774,
chr5	88664444	88673325	ENST00000505030	0	-	88673325	88673325	0	3	3147,50,361,	0,6591,8520,
chr5	88664444	88673339	ENST00000500197	0	-	88673339	88673339	0	4	3147,50,126,58,	0,6591,8520,8837,
chr5	88664445	88684936	ENST00000511014	0	-	88684936	88684936	0	4	3146,50,64,279,	0,6590,8519,20212,
chr5	88666878	88684770	ENST00000509783	0	-	88684770	88684770	0	3	713,50,113,	0,4157,17779,
chr5	88666953	88672696	ENST00000515885	0	-	88672696	88672696	0	3	638,50,31,	0,4082,5712,
chr5	88667352	88684823	ENST00000509265	0	-	88684823	88684823	0	4	239,50,126,166,	0,3683,5612,17305,
chr5	88676217	88722831	ENST00000510274	0	+	88722831	88722831	0	4	46,134,75,208,	0,29305,36573,46406,
chr1	198807657	198937410	ENST00000432296	0	-	198937410	198937410	0	3	586,159,185,	0,92753,129568,
chr1	198898465	198937429	ENST00000436880	0	-	198937429	198937429	0	2	2104,204,	0,38760,
chr2	134735463	134918670	ENST00000392929	0	-	134918670	134918670	0	4	118,220,98,108,	0,132056,133480,183099,
chr2	134867317	134918678	ENST00000413962	0	-	134918678	134918678	0	3	422,98,116,	0,1626,51245,
chr2	134867432	134918710	ENST00000428857	0	-	134918710	134918710	0	4	307,98,124,148,	0,1511,10087,51130,
chr1	210231455	210234044	ENST00000437764	0	-	210234044	210234044	0	2	316,410,	0,2179,
chr1	210231455	210234047	ENST00000480052	0	-	210234047	210234047	0	2	316,97,	0,2495,
chr8	101461176	101492499	ENST00000520268	0	-	101492499	101492499	0	2	441,50,	0,31273,
chr5	72794404	72816565	ENST00000507957	0	-	72816565	72816565	0	2	80,413,	0,21748,
chr6	105403453	105479045	TCONS_00292495	0	+	105403453	105403453	0	2	634,351,	0,75241,
chr16	56092986	56191094	ENST00000501259	0	-	56191094	56191094	0	5	532,167,288,98,1593,	0,8059,9045,94616,96515,
chr16	56143698	56189568	ENST00000565155	0	-	56189568	56189568	0	4	314,80,98,67,	0,7991,43904,45803,
chr16	56169678	56190007	ENST00000569025	0	-	56190007	56190007	0	2	382,506,	0,19823,
chr20	58817013	58850903	TCONS_00220855	0	-	58817013	58817013	0	4	2242,293,113,374,	0,24923,25419,33516,
chr20	58817013	58850903	TCONS_00220856	0	-	58817013	58817013	0	5	2242,280,113,39,374,	0,24923,25419,31865,33516,
chr20	58818918	58850903	ENST00000424094	0	-	58850903	58850903	0	5	337,293,113,39,374,	0,23018,23514,29960,31611,
chr20	58824026	58850878	ENST00000598163	0	-	58850878	58850878	0	4	47,113,39,349,	0,1998,24852,26503,
chr19	6078100	6110468	ENST00000590822	0	-	6110468	6110468	0	2	234,76,	0,32292,
chr20	5990942	6005821	ENST00000613522	0	-	6005821	6005821	0	5	526,131,155,122,49,	0,2851,9578,10333,14830,
chr20	21087603	21106358	ENST00000593272	0	-	21106358	21106358	0	3	427,115,88,	0,6134,18667,
chr20	21093557	21106334	ENST00000420705	0	-	21106334	21106334	0	2	295,64,	0,12713,
chr20	21102840	21106358	TCONS_00218438	0	-	21102840	21102840	0	2	633,88,	0,3430,
chr12	121580791	121593504	ENST00000541574	0	+	121593504	121593504	0	2	472,72,	0,12641,
chr12	113472002	113480624	ENST00000551357	0	+	113480624	113480624	0	2	80,442,	0,8180,
chr4	55820002	55837382	ENST00000504250	0	+	55837382	55837382	0	3	125,131,298,	0,11331,17082,
chr8	76406653	76524356	ENST00000518732	0	+	76524356	76524356	0	6	122,111,99,94,75,1162,	0,26987,69292,103737,112146,116541,
chr8	76491199	76683156	ENST00000522961	0	-	76683156	76683156	0	3	32,103,105,	0,11544,191852,
chr8	76610880	76683278	ENST00000518143	0	-	76683278	76683278	0	4	1147,130,207,227,	0,5441,61946,72171,
chr14	23415338	23415686	ENST00000557368	0	+	23415686	23415686	0	2	126,81,	0,267,
chr14	23185367	23188313	ENST00000498441	0	+	23188313	23188313	0	2	123,229,	0,2717,
chr1	218344195	218345678	ENST00000414452	0	-	218345678	218345678	0	3	267,214,76,	0,979,1407,
chr10	35098005	35126657	ENST00000450742	0	-	35126657	35126657	0	5	117,87,217,95,53,	0,1508,2838,22405,28599,
chr10	35100889	35127020	ENST00000457255	0	-	35127020	35127020	0	4	171,50,95,205,	0,19096,19521,25926,
chr10	35118182	35126660	ENST00000450106	0	-	35126660	35126660	0	2	558,93,	0,8385,
chr19	1238178	1239522	ENST00000592843	0	+	1239522	1239522	0	3	48,637,159,	0,225,1185,
chr22	37641831	37658377	ENST00000456099	0	-	37658377	37658377	0	6	1133,135,100,72,382,123,	0,1795,6491,8022,8499,16423,
chr22	31292498	31338021	ENST00000440456	0	+	31338021	31338021	0	2	200,354,	0,45169,
chr22	42131076	42145674	TCONS_00229277	0	+	42131076	42131076	0	2	492,418,	0,14180,
chr22	42269759	42275196	ENST00000415205	0	+	42275196	42275196	0	2	266,209,	0,5228,
chr22	42269767	42275033	ENST00000446578	0	+	42275033	42275033	0	4	258,81,166,46,	0,4126,4888,5220,
chr22	42364399	42369168	ENST00000432473	0	-	42369168	42369168	0	2	326,454,	0,4315,
chr22	42364401	42369208	ENST00000412060	0	-	42369208	42369208	0	2	324,151,	0,4656,
chr22	42364524	42369236	ENST00000424852	0	-	42369236	42369236	0	2	620,522,	0,4190,
chr22	50672784	50674322	TCONS_00230017	0	+	50672784	50672784	0	2	69,247,	0,1291,
chr22	50735824	50738139	ENST00000449652	0	-	50738139	50738139	0	2	1280,750,	0,1565,
chr14	50397012	50398345	ENST00000556713	0	+	50398345	50398345	0	3	341,127,33,	0,862,1300,
chr14	53599831	53614026	ENST00000436530	0	-	53614026	53614026	0	2	352,374,	0,13821,
chr14	95876391	95925562	ENST00000504119	0	+	95925562	95925562	0	2	148,2782,	0,46389,
chr14	95876771	95925571	ENST00000503525	0	+	95925571	95925571	0	2	406,2791,	0,46009,
chr14	95876818	95923055	ENST00000554321	0	+	95923055	95923055	0	3	359,133,275,	0,18992,45962,
chr14	96363525	96380292	ENST00000555088	0	+	96380292	96380292	0	2	43,605,	0,16162,
chr14	97925609	97978124	ENST00000499006	0	-	97978124	97978124	0	3	1035,275,148,	0,43663,52367,
chr14	97933061	97978056	ENST00000556462	0	-	97978056	97978056	0	3	1820,198,80,	0,36211,44915,
chr14	97957929	97978110	ENST00000502187	0	-	97978110	97978110	0	4	1891,155,275,134,	0,2333,11343,20047,
chr14	97958035	97978108	ENST00000512901	0	-	97978108	97978108	0	3	1785,275,132,	0,11237,19941,
chr14	97959910	97978046	ENST00000554822	0	-	97978046	97978046	0	3	507,275,70,	0,9362,18066,
chr14	97968841	97978065	ENST00000556138	0	-	97978065	97978065	0	3	174,275,89,	0,431,9135,
chr20	45934732	45937972	ENST00000616084	0	+	45937972	45937972	0	2	72,555,	0,2685,
chr20	47352560	47354633	ENST00000413818	0	+	47354633	47354633	0	2	180,1629,	0,444,
chr20	44377742	44395706	ENST00000452481	0	-	44395706	44395706	0	4	142,150,102,254,	0,6780,14266,17710,
chr20	10753089	10753966	ENST00000417299	0	+	10753966	10753966	0	2	56,382,	0,495,
chrX	123959232	123961341	ENST00000426367	0	-	123961341	123961341	0	2	173,153,	0,1956,
chrX	128323619	128600468	ENST00000449485	0	-	128600468	128600468	0	4	55,64,204,158,	0,12689,111036,276691,
chrX	147909430	147911817	ENST00000594922	0	-	147911817	147911817	0	2	1565,440,	0,1947,
chrX	147909430	147911817	ENST00000596112	0	-	147911817	147911817	0	3	1565,104,176,	0,1850,2211,
chrX	147909430	147911817	ENST00000598667	0	-	147911817	147911817	0	2	1565,176,	0,2211,
chrX	136639666	136642426	ENST00000429841	0	+	136642426	136642426	0	3	138,67,324,	0,1107,2436,
chrX	136639739	136642429	ENST00000427517	0	+	136642429	136642429	0	2	65,1656,	0,1034,
chrX	48568013	48574860	ENST00000376775	0	-	48574860	48574860	0	2	167,382,	0,6465,
chr13	79477363	79481231	ENST00000457171	0	-	79481231	79481231	0	3	256,95,80,	0,2472,3788,
chr13	79804417	79805685	ENST00000457858	0	+	79805685	79805685	0	2	67,361,	0,907,
chr13	30316359	30319903	ENST00000412722	0	-	30319903	30319903	0	2	275,155,	0,3389,
chr13	51452366	51549892	ENST00000593672	0	+	51549892	51549892	0	6	87,180,100,56,96,183,	0,1783,15901,26642,54176,97343,
chr13	51452366	51549892	ENST00000595435	0	+	51549892	51549892	0	6	87,180,100,96,112,183,	0,1783,15901,54176,96752,97343,
chr13	51452367	51549892	ENST00000596050	0	+	51549892	51549892	0	6	86,180,147,100,96,183,	0,1782,15170,15900,54175,97342,
chr13	51452369	51549875	ENST00000594959	0	+	51549875	51549875	0	6	84,327,100,56,96,166,	0,1633,15898,26639,54173,97340,
chr13	51452428	51468367	ENST00000595424	0	+	51468367	51468367	0	3	25,176,100,	0,15080,15839,
chr13	51453340	51454830	ENST00000598905	0	+	51454830	51454830	0	2	78,828,	0,662,
chr13	51453382	51506638	ENST00000593709	0	+	51506638	51506638	0	5	36,327,89,100,96,	0,620,14213,14885,53160,
chr16	49282047	49350554	TCONS_00124641	0	+	49282047	49282047	0	4	185,190,2262,2515,	0,48419,60040,65992,
chr16	975760	980913	ENST00000562570	0	-	980913	980913	0	2	1333,1889,	0,3264,
chr16	86474528	86508860	ENST00000595886	0	-	86508860	86508860	0	4	2671,166,52,206,	0,3357,4176,34126,
chr16	86490182	86508876	ENST00000597578	0	-	86508876	86508876	0	2	331,222,	0,18472,
chr16	86490267	86508877	ENST00000593604	0	-	86508877	86508877	0	2	737,223,	0,18387,
chr15	80195483	80252213	ENST00000560778	0	-	80252213	80252213	0	3	6531,152,207,	0,8105,56523,
chr15	50355327	50356370	ENST00000560359	0	+	50356370	50356370	0	2	438,271,	0,772,
chr15	50355466	50372202	ENST00000499624	0	+	50372202	50372202	0	2	79,16103,	0,633,
chr15	50355544	50356414	ENST00000561289	0	+	50356414	50356414	0	2	239,315,	0,555,
chr15	50355552	50356436	ENST00000499326	0	+	50356436	50356436	0	2	380,337,	0,547,
chr8	78805489	78960826	TCONS_00325661	0	+	78805489	78805489	0	3	206,151,308,	0,128253,155029,
chr8	101745824	102124261	ENST00000518952	0	-	102124261	102124261	0	6	169,156,90,50,53,25,	0,4182,4773,169984,274412,378412,
chr8	101915511	102124261	ENST00000517639	0	-	102124261	102124261	0	3	347,53,25,	0,104725,208725,
chr19	49911235	49929409	ENST00000597814	0	-	49929409	49929409	0	4	131,205,114,60,	0,6372,7272,18114,
chr19	35541959	35545503	ENST00000444728	0	-	35545503	35545503	0	3	115,187,185,	0,951,3359,
chr19	35541293	35543139	ENST00000590125	0	-	35543139	35543139	0	3	291,178,229,	0,457,1617,
chr19	37907244	37907974	ENST00000599644	0	+	37907974	37907974	0	2	114,431,	0,299,
chr7	135758767	135932881	TCONS_00311299	0	+	135758767	135758767	0	4	135,82,129,673,	0,1317,167689,173441,
chr7	156893320	156895515	TCONS_00312775	0	+	156893320	156893320	0	2	343,111,	0,2084,
chr7	27095646	27096327	ENST00000495032	0	+	27096327	27096327	0	2	26,137,	0,544,
chr7	27096093	27100154	ENST00000434063	0	+	27100154	27100154	0	2	295,376,	0,3685,
chr7	27096123	27099966	ENST00000429611	0	+	27099966	27099966	0	3	265,269,188,	0,2974,3655,
chr7	27096232	27099966	ENST00000425358	0	+	27099966	27099966	0	3	156,293,188,	0,2841,3546,
chr7	27113935	27122199	ENST00000522193	0	+	27122199	27122199	0	2	58,281,	0,7983,
chr7	27121916	27128760	ENST00000517550	0	+	27128760	27128760	0	4	110,200,1151,561,	0,550,1543,6283,
chr7	27122442	27123818	ENST00000517641	0	+	27123818	27123818	0	2	224,359,	0,1017,
chr7	27122547	27134302	ENST00000521159	0	+	27134302	27134302	0	4	119,179,280,222,	0,912,1783,11533,
chr7	27122575	27128693	ENST00000521687	0	+	27128693	27128693	0	3	91,179,494,	0,884,5624,
chr7	27123167	27124267	ENST00000524048	0	+	27124267	27124267	0	3	58,179,256,	0,292,844,
chr7	27140363	27152697	ENST00000521197	0	+	27152697	27152697	0	3	176,107,404,	0,11211,11930,
chr7	27126927	27152581	ENST00000518451	0	-	27152581	27152581	0	3	143,104,294,	0,13155,25360,
chr7	27201841	27207259	ENST00000521028	0	+	27207259	27207259	0	2	797,2548,	0,2870,
chr7	27241929	27242962	ENST00000519050	0	-	27242962	27242962	0	2	81,495,	0,538,
chr7	27241949	27243959	ENST00000519218	0	-	27243959	27243959	0	3	61,107,386,	0,680,1624,
chr7	29124981	29128150	ENST00000606897	0	+	29128150	29128150	0	4	106,298,84,137,	0,1347,1874,3032,
chr7	29125032	29128172	ENST00000443025	0	+	29128172	29128172	0	3	55,298,159,	0,1296,2981,
chr7	29125054	29128167	ENST00000588769	0	+	29128167	29128167	0	5	33,298,84,126,154,	0,1274,1801,2399,2959,
chr7	7182624	7210567	ENST00000467716	0	+	7210567	7210567	0	3	196,140,122,	0,26802,27821,
chr7	7946250	7968844	TCONS_00313735	0	-	7946250	7946250	0	5	36,563,38,99,301,	0,3693,4421,12269,22293,
chr7	7958182	7969903	ENST00000428660	0	-	7969903	7969903	0	2	436,132,	0,11589,
chr7	15688377	15695491	ENST00000442176	0	+	15695491	15695491	0	2	75,622,	0,6492,
chr7	151877464	151879223	ENST00000467458	0	+	151879223	151879223	0	2	402,662,	0,1097,
chr9	5576852	5628895	TCONS_00342473	0	-	5576852	5576852	0	2	659,106,	0,51937,
chr9	5576852	5629638	TCONS_00342474	0	-	5576852	5576852	0	2	659,72,	0,52714,
chr9	68822402	68843275	ENST00000442103	0	-	68843275	68843275	0	3	246,161,109,	0,1727,20764,
chr10	118046993	118056225	ENST00000426021	0	+	118056225	118056225	0	4	110,106,66,2950,	0,2518,5137,6282,
chr10	118047003	118100139	ENST00000454781	0	+	118100139	118100139	0	4	100,106,66,1944,	0,2508,5127,51192,
chr10	118047023	118206989	ENST00000454857	0	+	118206989	118206989	0	4	80,106,66,468,	0,2488,5107,159498,
chr10	73495524	73496778	ENST00000422977	0	+	73496778	73496778	0	2	293,637,	0,617,
chr10	73495524	73504737	TCONS_00035908	0	+	73495524	73495524	0	6	293,765,218,93,89,200,	0,617,3125,4070,8659,9013,
chr10	73495524	73520070	TCONS_00035916	0	+	73495524	73495524	0	6	293,765,93,89,121,463,	0,617,4070,8659,23219,24083,
chr10	73495524	73520070	TCONS_00035917	0	+	73495524	73495524	0	7	293,765,218,93,89,121,463,	0,617,3125,4070,8659,23219,24083,
chr10	73495524	73520070	TCONS_00035918	0	+	73495524	73495524	0	6	293,765,135,93,89,463,	0,617,3208,4070,8659,24083,
chr10	73496282	73507309	ENST00000442133	0	+	73507309	73507309	0	4	201,93,89,2505,	0,3312,7901,8522,
chr10	73496286	73505424	ENST00000596320	0	+	73505424	73505424	0	6	197,135,93,89,107,147,	0,2446,3308,7897,8518,8991,
chr10	73496286	73519900	ENST00000597958	0	+	73519900	73519900	0	5	197,93,89,98,293,	0,3308,7897,19541,23321,
chr10	73496286	73520070	ENST00000600206	0	+	73520070	73520070	0	4	197,93,89,463,	0,3308,7897,23321,
chr10	73496289	73504717	ENST00000610317	0	+	73504717	73504717	0	5	194,135,93,89,180,	0,2443,3305,7894,8248,
chr10	73496289	73519760	ENST00000595069	0	+	73519760	73519760	0	5	194,93,89,121,153,	0,3305,7894,22454,23318,
chr10	73496290	73519761	ENST00000593790	0	+	73519761	73519761	0	5	193,218,93,89,154,	0,2359,3304,7893,23317,
chr10	73496295	73513474	ENST00000600607	0	+	73513474	73513474	0	4	611,93,89,265,	0,3299,7888,16914,
chr10	73496494	73498541	ENST00000620559	0	+	73498541	73498541	0	2	412,244,	0,1803,
chr10	73496514	73499638	ENST00000620432	0	+	73499638	73499638	0	3	392,218,44,	0,2135,3080,
chr10	125700435	125719460	ENST00000527483	0	-	125719460	125719460	0	5	147,149,359,70,39,	0,6616,6965,9062,18986,
chr10	125700436	125707549	ENST00000419400	0	-	125707549	125707549	0	4	119,29,149,149,	0,3750,6615,6964,
chr10	125705289	125719566	ENST00000423178	0	-	125719566	125719566	0	5	1911,359,70,115,145,	0,2111,4208,6184,14132,
chr10	125707236	125719546	ENST00000528844	0	-	125719546	125719546	0	3	523,70,125,	0,2261,12185,
chr10	125707301	125719524	ENST00000525909	0	-	125719524	125719524	0	2	458,29,	0,12194,
chr10	125709005	125719448	ENST00000531977	0	-	125719448	125719448	0	2	562,27,	0,10416,
chr10	125718770	125719365	ENST00000430970	0	-	125719365	125719365	0	2	211,89,	0,506,
chr10	78943327	79067895	ENST00000456353	0	-	79067895	79067895	0	10	1420,78,154,151,63,159,133,73,139,508,	0,2584,17926,18571,19496,105446,111268,122419,123120,124060,
chr10	79044147	79067468	ENST00000440151	0	-	79067468	79067468	0	5	365,159,136,73,81,	0,4626,6134,21599,23240,
chr10	79056032	79067209	TCONS_00042812	0	-	79056032	79056032	0	4	164,73,139,420,	0,9714,10415,10757,
chr17	44299573	44315315	ENST00000588097	0	-	44315315	44315315	0	5	4634,209,135,71,154,	0,7718,10324,11811,15588,
chr17	59106597	59118267	ENST00000451775	0	+	59118267	59118267	0	2	994,344,	0,11326,
chr17	46916769	46923034	ENST00000572349	0	-	46923034	46923034	0	3	62,109,224,	0,395,6041,
chr17	47891227	47941410	TCONS_00153448	0	-	47891227	47891227	0	4	354,59,120,64,	0,2672,27224,50119,
chr17	47897329	47941389	ENST00000585280	0	-	47941389	47941389	0	4	111,120,120,54,	0,782,21122,44006,
chr17	47898273	47941410	ENST00000451140	0	-	47941410	47941410	0	3	1030,120,75,	0,20178,43062,
chr17	47898784	47941359	ENST00000411573	0	-	47941359	47941359	0	3	1594,120,24,	0,19667,42551,
chr17	47899630	47941390	ENST00000433001	0	-	47941390	47941390	0	3	748,120,44,	0,18821,41716,
chr17	55468065	55510938	ENST00000577089	0	-	55510938	55510938	0	4	336,118,52,60,	0,8989,10696,42813,
chr4	52712780	52714137	ENST00000425653	0	+	52714137	52714137	0	2	179,644,	0,713,
chr4	52712823	52720351	ENST00000444958	0	+	52720351	52720351	0	4	136,49,40,484,	0,670,1375,7044,
chr4	52713638	52714882	ENST00000623036	0	+	52714882	52714882	0	2	64,684,	0,560,
chr4	102828054	102844075	ENST00000501133	0	+	102844075	102844075	0	2	131,752,	0,15269,
chr4	173144235	173169155	ENST00000499322	0	-	173169155	173169155	0	4	1276,146,152,292,	0,22409,23726,24628,
chr4	173166068	173168927	ENST00000510523	0	-	173168927	173168927	0	4	231,146,152,64,	0,576,1893,2795,
chr4	24474604	24478337	TCONS_00257532	0	+	24474604	24474604	0	2	694,338,	0,3395,
chr4	38612700	38664628	ENST00000440181	0	-	38664628	38664628	0	8	559,84,862,161,64,82,103,453,	0,1924,11721,12901,15338,17799,23255,51475,
chr4	38625225	38664883	ENST00000620339	0	-	38664883	38664883	0	6	58,161,64,82,103,90,	0,376,2813,5274,10730,39568,
chr4	38625333	38664855	ENST00000507091	0	-	38664855	38664855	0	6	170,161,64,82,103,62,	0,268,2705,5166,10622,39460,
chr4	38625333	38664883	ENST00000505240	0	-	38664883	38664883	0	5	170,161,64,82,90,	0,268,2705,5166,39460,
chr4	38625409	38664876	ENST00000610668	0	-	38664876	38664876	0	5	353,64,82,103,83,	0,2629,5090,10546,39384,
chr4	38626407	38664809	ENST00000436901	0	-	38664809	38664809	0	4	1695,82,103,16,	0,4092,9548,38386,
chr11	68121459	68130518	TCONS_00052372	0	+	68121459	68121459	0	4	744,108,233,340,	0,7621,8390,8719,
chr11	68121635	68130518	TCONS_00052373	0	+	68121635	68121635	0	3	568,642,340,	0,7805,8543,
chr12	116599269	116603585	ENST00000550742	0	+	116603585	116603585	0	2	398,88,	0,4228,
chr12	130144314	130162223	ENST00000505807	0	-	130162223	130162223	0	4	9284,216,431,262,	0,10158,11037,17647,
chr12	130151592	130161678	ENST00000509760	0	-	130161678	130161678	0	4	2006,219,431,1022,	0,2880,3759,9064,
chr12	130155271	130162144	ENST00000542000	0	-	130162144	130162144	0	2	511,183,	0,6690,
chr12	130155733	130162256	ENST00000537095	0	-	130162256	130162256	0	3	49,167,295,	0,1310,6228,
chr12	118375349	118376275	ENST00000605329	0	-	118376275	118376275	0	2	442,169,	0,757,
chr12	120490327	120495940	ENST00000500741	0	-	120495940	120495940	0	2	1783,118,	0,5495,
chr6	119349927	119478698	TCONS_00293073	0	+	119349927	119349927	0	3	47,78,55,	0,13327,128716,
chr6	119349931	119550368	TCONS_00293074	0	+	119349931	119349931	0	5	43,78,60,86,139,	0,13323,183949,199876,200298,
chr6	119349942	119480255	TCONS_00293075	0	+	119349942	119349942	0	3	32,78,178,	0,13312,130135,
chr6	119349969	119363332	TCONS_00293076	0	+	119349969	119349969	0	2	793,78,	0,13285,
chr6	75285013	75296567	ENST00000438676	0	+	75296567	75296567	0	3	296,102,47,	0,8479,11507,
chr6	75285032	75291501	ENST00000607221	0	+	75291501	75291501	0	3	277,85,553,	0,5221,5916,
chr6	75285045	75297003	ENST00000607799	0	+	75297003	75297003	0	2	264,483,	0,11475,
chr6	43848874	43852333	TCONS_00298565	0	-	43848874	43848874	0	4	58,114,294,264,	0,1216,2718,3195,
chr6	43851756	43852333	ENST00000451910	0	-	43852333	43852333	0	2	130,264,	0,313,
chr6	6811701	6812097	TCONS_00287412	0	+	6811701	6811701	0	2	75,207,	0,189,
chr5	9546199	9550609	ENST00000508179	0	+	9550609	9550609	0	3	331,160,1308,	0,2790,3102,
chr5	9546289	9549590	ENST00000509788	0	+	9549590	9549590	0	2	241,601,	0,2700,
chr5	92082596	92479426	ENST00000507217	0	+	92479426	92479426	0	4	224,80,224,48,	0,122008,332864,396782,
chr5	143408989	143434772	ENST00000505058	0	-	143434772	143434772	0	2	250,241,	0,25542,
chr5	143408989	143434774	ENST00000503701	0	-	143434774	143434774	0	3	250,109,243,	0,24729,25542,
chr5	173329710	173335105	TCONS_00277694	0	+	173329710	173329710	0	2	41,296,	0,5099,
chr3	187743685	187745420	ENST00000450760	0	+	187745420	187745420	0	2	359,177,	0,1558,
chr3	122515026	122517410	TCONS_00240395	0	+	122515026	122515026	0	2	24,386,	0,1998,
chr3	122515056	122517410	TCONS_00240396	0	+	122515056	122515056	0	2	72,386,	0,1968,
chr3	141663198	141721073	ENST00000474979	0	+	141721073	141721073	0	8	73,153,149,141,146,96,136,82,	0,3581,18286,21860,22673,27233,50093,57793,
chr3	192672965	192727587	ENST00000466144	0	-	192727587	192727587	0	3	305,143,104,	0,54215,54518,
chr3	192726881	192727587	ENST00000491636	0	-	192727587	192727587	0	2	442,104,	0,602,
chr3	107522985	107526750	ENST00000474137	0	+	107526750	107526750	0	2	122,424,	0,3341,
chr3	109136840	109150126	ENST00000477643	0	+	109150126	109150126	0	2	56,322,	0,12964,
chr3	109136841	109150113	ENST00000479039	0	+	109150113	109150113	0	2	55,395,	0,12877,
chr3	109136885	109150514	ENST00000622536	0	+	109150514	109150514	0	3	11,134,710,	0,11367,12919,
chr3	179898228	179921895	ENST00000462801	0	+	179921895	179921895	0	3	123,161,346,	0,3697,23321,
chr3	40117699	40309490	TCONS_00246426	0	-	40117699	40117699	0	3	37,160,168,	0,183537,191623,
chr3	40184516	40309482	TCONS_00246428	0	-	40184516	40184516	0	3	69,160,160,	0,116720,124806,
chr3	40248407	40309505	TCONS_00246429	0	-	40248407	40248407	0	3	64,160,183,	0,52829,60915,
chr3	40290562	40309490	TCONS_00246431	0	-	40290562	40290562	0	3	665,160,168,	0,10674,18760,
chr3	42601962	42654388	ENST00000438017	0	-	42654388	42654388	0	5	135,76,49,67,395,	0,10329,21801,30666,52031,
chr3	42612289	42654388	ENST00000445452	0	-	42654388	42654388	0	2	78,395,	0,41704,
chr3	42632567	42654326	ENST00000434363	0	-	42654326	42654326	0	2	128,333,	0,21426,
chr2	206085258	206087650	TCONS_00197274	0	+	206085258	206085258	0	3	545,102,1505,	0,698,887,
chr2	206085521	206086156	ENST00000435627	0	+	206086156	206086156	0	2	282,200,	0,435,
chr2	97664216	97675721	ENST00000450072	0	+	97675721	97675721	0	4	256,138,102,91,	0,1586,10239,11414,
chr2	97664216	97677755	TCONS_00192079	0	+	97664216	97664216	0	8	256,151,1414,100,3227,91,84,337,	0,2687,4204,6373,7114,11414,11628,13202,
chr2	97664216	97703064	TCONS_00192080	0	+	97664216	97664216	0	13	256,151,557,169,102,84,99,72,153,111,151,107,396,	0,2687,6373,7114,10239,11628,24678,26039,30230,34809,36937,37844,38452,
chr2	97664216	97703064	TCONS_00192082	0	+	97664216	97664216	0	12	256,151,1414,169,102,91,84,72,111,151,107,396,	0,2687,4204,7114,10239,11414,11628,26039,34809,36937,37844,38452,
chr2	97664238	97671382	ENST00000604793	0	+	97671382	97671382	0	4	234,97,100,52,	0,1585,6351,7092,
chr2	97664238	97671512	ENST00000605282	0	+	97671512	97671512	0	3	234,151,923,	0,2665,6351,
chr2	97664238	97671560	ENST00000603172	0	+	97671560	97671560	0	4	234,151,116,230,	0,2665,6351,7092,
chr2	97664246	97671374	ENST00000604986	0	+	97671374	97671374	0	3	226,145,402,	0,5443,6726,
chr2	97664246	97671729	ENST00000605866	0	+	97671729	97671729	0	5	226,151,110,100,399,	0,2657,3717,6343,7084,
chr2	97664260	97671706	ENST00000609622	0	+	97671706	97671706	0	3	212,138,376,	0,1542,7070,
chr2	97664260	97671729	ENST00000609604	0	+	97671729	97671729	0	5	212,151,100,174,399,	0,2643,6329,6712,7070,
chr2	97664271	97671706	ENST00000609703	0	+	97671706	97671706	0	3	201,145,376,	0,5418,7059,
chr2	54661010	54662792	ENST00000456363	0	-	54662792	54662792	0	2	365,237,	0,1545,
chr2	165794850	165810010	ENST00000425688	0	+	165810010	165810010	0	3	229,402,148,	0,6330,15012,
chr2	75558482	75561323	ENST00000486489	0	-	75561323	75561323	0	3	217,240,67,	0,2197,2774,
chr2	58428337	58925701	ENST00000429095	0	+	58925701	58925701	0	5	127,68,177,82,91,	0,33440,422092,496207,497273,
chr2	58428337	58925701	ENST00000429664	0	+	58925701	58925701	0	5	127,62,177,82,91,	0,228312,422092,496207,497273,
chr2	58428337	59063766	ENST00000452840	0	+	59063766	59063766	0	12	127,68,62,177,82,299,79,69,63,27,36,2988,	0,33440,228312,422092,496207,497273,575611,585992,591291,594618,630223,632441,
chr2	58428384	58696055	ENST00000455219	0	+	58696055	58696055	0	3	80,62,422,	0,228265,267249,
chr2	58428384	59003992	ENST00000449448	0	+	59003992	59003992	0	5	80,177,82,299,44,	0,422045,496160,497226,575564,
chr2	215436252	215436992	ENST00000412951	0	+	215436992	215436992	0	2	57,74,	0,666,
chr2	63050829	63051804	ENST00000477348	0	+	63051804	63051804	0	2	68,556,	0,419,
chr2	63050850	63052207	ENST00000476383	0	+	63052207	63052207	0	3	47,69,448,	0,398,909,
chr2	8670783	8678853	TCONS_00200755	0	-	8670783	8670783	0	6	494,192,271,286,309,113,	0,797,2253,4960,7194,7957,
chr2	8670783	8679056	TCONS_00200756	0	-	8670783	8670783	0	6	494,192,271,286,309,19,	0,797,2253,4960,7194,8254,
chr2	8677488	8678811	ENST00000433340	0	-	8678811	8678811	0	3	72,309,53,	0,489,1270,
chr2	8677853	8679056	ENST00000421298	0	-	8679056	8679056	0	2	433,19,	0,1184,
chr2	8677868	8678853	ENST00000418957	0	-	8678853	8678853	0	2	418,113,	0,872,
chr2	174673266	174682847	ENST00000469002	0	-	174682847	174682847	0	2	550,74,	0,9507,
chr2	148021438	148233327	ENST00000473478	0	+	148233327	148233327	0	4	246,59,94,83,	0,32952,157261,211806,
chr2	148021463	148178793	ENST00000470063	0	+	148178793	148178793	0	2	221,94,	0,157236,
chr2	148021592	148041365	ENST00000469438	0	+	148041365	148041365	0	2	92,160,	0,19613,
chr2	177283511	177392691	ENST00000456746	0	-	177392691	177392691	0	6	4323,312,137,102,154,119,	0,39573,50881,55086,64810,109061,
chr2	177321606	177392681	ENST00000447413	0	-	177392681	177392681	0	6	631,93,110,137,102,109,	0,1697,10535,12786,16991,70966,
chr1	8026737	8122702	ENST00000445300	0	+	8122702	8122702	0	3	684,131,1229,	0,2489,94736,
chr1	155562041	155563646	ENST00000456633	0	+	155563646	155563646	0	2	245,666,	0,939,
chr1	155562072	155563944	ENST00000452809	0	+	155563944	155563944	0	2	214,695,	0,1177,
chr1	35176377	35177661	ENST00000471991	0	-	35177661	35177661	0	2	97,343,	0,941,
chr1	155978798	155982986	ENST00000610146	0	+	155982986	155982986	0	2	37,2120,	0,2068,
chr1	185317491	185359384	TCONS_00012788	0	+	185317491	185317491	0	2	786,1093,	0,40800,
chr1	13892895	14180591	TCONS_00001626	0	+	13892895	13892895	0	2	861,157,	0,287539,
chr1	201023948	201027790	ENST00000446333	0	+	201027790	201027790	0	2	128,2369,	0,1473,
chr1	201023960	201028792	ENST00000458003	0	+	201028792	201028792	0	2	125,3371,	0,1461,
chr1	119327405	119331828	TCONS_00008853	0	+	119327405	119327405	0	3	882,46,1297,	0,1338,3126,
chr1	38475195	38476484	ENST00000452971	0	+	38476484	38476484	0	3	629,63,98,	0,997,1191,
chr1	38859999	38919396	ENST00000433671	0	+	38919396	38919396	0	4	240,78,89,223,	0,15941,53540,59174,
chr1	38860082	38876224	ENST00000456813	0	+	38876224	38876224	0	2	157,284,	0,15858,
chr1	162561721	162562544	ENST00000476240	0	+	162562544	162562544	0	2	56,72,	0,751,
chr1	207813559	207822703	ENST00000487977	0	-	207822703	207822703	0	3	2521,176,500,	0,3679,8644,
chr1	101025877	101080562	ENST00000453011	0	+	101080562	101080562	0	5	184,171,119,146,174,	0,46782,49398,51485,54511,
chr1	95510115	95514729	ENST00000440116	0	+	95514729	95514729	0	2	247,579,	0,4035,
chr1	95510166	95782342	ENST00000456933	0	+	95782342	95782342	0	4	196,111,232,175,	0,28415,266980,272001,
chr1	95510339	95515464	ENST00000411798	0	+	95515464	95515464	0	3	23,103,1314,	0,2180,3811,
chr1	213966131	213987630	ENST00000598091	0	-	213987630	213987630	0	5	153,290,109,117,51,	0,10997,13179,15164,21448,
chr6	145814911	145886585	ENST00000606388	0	+	145886585	145886585	0	3	520,60,3381,	0,13449,68293,
chr6	145815240	145883439	ENST00000452617	0	+	145883439	145883439	0	4	191,96,70,235,	0,13120,66338,67964,
chr6	131950945	132077393	ENST00000435287	0	+	132077393	132077393	0	2	309,186,	0,126262,
chr20	36507701	36573275	ENST00000439595	0	-	36573275	36573275	0	5	573,14,153,103,364,	0,1110,3178,63739,65210,
chr20	36525500	36572984	ENST00000425233	0	-	36572984	36572984	0	4	66,201,103,73,	0,2223,45940,47411,
chr20	36526732	36573391	TCONS_00219509	0	-	36526732	36526732	0	3	1192,103,480,	0,44708,46179,
chr20	36562206	36573157	ENST00000559455	0	-	36573157	36573157	0	4	119,116,103,246,	0,414,9234,10705,
chr20	36570491	36573391	ENST00000559804	0	-	36573391	36573391	0	3	85,103,480,	0,949,2420,
chr12	4252734	4275065	ENST00000537370	0	-	4275065	4275065	0	2	451,44,	0,22287,
chr5	95962000	96631085	ENST00000502645	0	+	96631085	96631085	0	5	36,159,72,87,119,	0,346723,356472,417565,668966,
chr5	95962001	96319018	ENST00000511775	0	+	96319018	96319018	0	2	35,546,	0,356471,
chr2	199457699	199459892	ENST00000442967	0	+	199459892	199459892	0	2	310,250,	0,1943,
chr2	199457699	199461523	TCONS_00196660	0	+	199457699	199457699	0	2	310,1881,	0,1943,
chr2	199457699	199476935	TCONS_00196661	0	+	199457699	199457699	0	5	310,93,174,3027,459,	0,9713,10388,11907,18777,
chr2	199457836	199476504	ENST00000441234	0	+	199476504	199476504	0	4	173,93,174,28,	0,9576,10251,18640,
chr9	100099271	100102017	ENST00000480309	0	+	100102017	100102017	0	2	145,717,	0,2029,
chr10	99526349	99531177	ENST00000548010	0	-	99531177	99531177	0	5	117,72,316,95,166,	0,273,1456,2240,4662,
chr17	48590419	48602108	ENST00000476204	0	+	48602108	48602108	0	4	170,99,236,34,	0,10027,11008,11655,
chr17	48590441	48601921	ENST00000474040	0	+	48601921	48601921	0	3	148,99,494,	0,10005,10986,
chr17	48590476	48606393	ENST00000467155	0	+	48606393	48606393	0	3	113,120,262,	0,13450,15655,
chr17	48590480	48602337	ENST00000480872	0	+	48602337	48602337	0	3	109,99,263,	0,9966,11594,
chr17	48592291	48602337	ENST00000429755	0	+	48602337	48602337	0	3	73,99,263,	0,8155,9783,
chr17	48592312	48602335	ENST00000492897	0	+	48602335	48602335	0	2	52,257,	0,9766,
chr17	48592319	48606394	ENST00000487849	0	+	48606394	48606394	0	3	45,120,263,	0,11607,13812,
chr17	48549629	48602332	ENST00000465846	0	+	48602332	48602332	0	4	19,58,99,258,	0,259,50817,52445,
chr10	32346498	32347179	ENST00000412085	0	+	32347179	32347179	0	2	38,345,	0,336,
chr10	32347396	32374488	ENST00000417447	0	+	32374488	32374488	0	2	79,186,	0,26906,
chr13	31037122	31056639	TCONS_00091852	0	-	31037122	31037122	0	5	491,171,137,225,475,	0,1198,15088,16103,19042,
chr8	29548170	29564341	ENST00000522028	0	+	29564341	29564341	0	2	243,321,	0,15850,
chr8	29548170	29586282	TCONS_00323711	0	+	29548170	29548170	0	4	243,320,89,2527,	0,15850,16820,35585,
chr8	29548170	29586282	TCONS_00323712	0	+	29548170	29548170	0	3	243,320,2527,	0,15850,35585,
chr17	61393455	61398683	TCONS_00154676	0	-	61393455	61393455	0	2	292,672,	0,4556,
chr17	61393456	61399606	ENST00000590421	0	-	61399606	61399606	0	2	291,570,	0,5580,
chr17	61393457	61399370	ENST00000589814	0	-	61399370	61399370	0	3	290,117,132,	0,1164,5781,
chr17	61393457	61399588	ENST00000591313	0	-	61399588	61399588	0	2	290,350,	0,5781,
chr17	49708333	49720060	ENST00000512720	0	+	49720060	49720060	0	2	142,433,	0,11294,
chr3	165206959	165581028	ENST00000470138	0	+	165581028	165581028	0	4	200,113,94,170,	0,175835,253579,373899,
chr3	165206961	165491266	ENST00000498616	0	+	165491266	165491266	0	4	198,113,181,71,	0,175833,253490,284234,
chr3	165206980	165460533	ENST00000494915	0	+	165460533	165460533	0	5	179,54,166,113,82,	0,138491,167278,175814,253471,
chr16	24610265	24640957	ENST00000566108	0	+	24640957	24640957	0	2	219,74,	0,30618,
chr1	91020447	91022055	ENST00000495966	0	-	91022055	91022055	0	2	754,66,	0,1542,
chr1	91020528	91021725	ENST00000482467	0	-	91021725	91021725	0	2	673,37,	0,1160,
chr7	41693915	41779388	ENST00000415848	0	+	41779388	41779388	0	4	173,185,99,2548,	0,16682,78980,82925,
chr7	41693936	41712757	ENST00000422822	0	+	41712757	41712757	0	2	152,2160,	0,16661,
chr7	41693947	41713194	ENST00000420821	0	+	41713194	41713194	0	3	141,185,1532,	0,16650,17715,
chr12	28163297	28190366	ENST00000473753	0	-	28190366	28190366	0	4	100,122,97,420,	0,771,4245,26649,
chr12	54085131	54125830	ENST00000513381	0	-	54125830	54125830	0	3	276,152,71,	0,36172,40628,
chr12	54114012	54125891	ENST00000508763	0	-	54125891	54125891	0	4	135,300,152,132,	0,715,7291,11747,
chr12	54121275	54125894	ENST00000504278	0	-	54125894	54125894	0	2	172,135,	0,4484,
chr12	54121278	54125992	ENST00000505661	0	-	54125992	54125992	0	2	177,233,	0,4481,
chr12	54126097	54132843	ENST00000508564	0	+	54132843	54132843	0	2	515,854,	0,5892,
chr9	133611797	133633099	ENST00000564021	0	-	133633099	133633099	0	2	1877,113,	0,21189,
chrX	103687283	103691772	ENST00000435306	0	+	103691772	103691772	0	3	203,1529,354,	0,668,4135,
chr2	159615295	159617082	ENST00000418474	0	+	159617082	159617082	0	2	158,1336,	0,451,
chr20	49040462	49046044	ENST00000417781	0	-	49046044	49046044	0	3	148,223,185,	0,2687,5397,
chr20	49040462	49046044	ENST00000428190	0	-	49046044	49046044	0	2	148,185,	0,5397,
chr20	57710182	57711366	ENST00000613231	0	+	57711366	57711366	0	2	432,105,	0,1079,
chr20	57710182	57712780	TCONS_00216605	0	+	57710182	57710182	0	2	432,1519,	0,1079,
chr6	21521716	21523772	TCONS_00295960	0	-	21521716	21521716	0	2	1124,178,	0,1878,
chr6	21522475	21523772	ENST00000447728	0	-	21523772	21523772	0	2	365,178,	0,1119,
chr6	21666443	22194387	ENST00000606851	0	+	22194387	22194387	0	12	202,253,77,84,134,118,204,145,174,65,90,343,	0,2203,117188,136213,243026,312501,353895,390102,444303,507554,525123,527601,
chr6	8435610	8470958	TCONS_00287482	0	+	8435610	8435610	0	3	568,69,968,	0,2352,34380,
chr6	8435610	8501504	TCONS_00287483	0	+	8435610	8435610	0	3	568,92,228,	0,2329,65666,
chr6	8435616	8439995	TCONS_00287484	0	+	8435616	8435616	0	3	562,69,236,	0,2346,4143,
chr6	8435616	8470958	TCONS_00287485	0	+	8435616	8435616	0	3	562,92,968,	0,2323,34374,
chr6	8435616	8609046	TCONS_00287486	0	+	8435616	8435616	0	4	562,69,59,185,	0,2346,122968,173245,
chr6	8435652	8607180	TCONS_00287487	0	+	8435652	8435652	0	4	526,69,59,173,	0,2310,122932,171355,
chr6	8435655	8438281	TCONS_00287488	0	+	8435655	8435655	0	2	523,342,	0,2284,
chr6	16761911	16762618	ENST00000450930	0	+	16762618	16762618	0	2	368,267,	0,440,
chr6	45421078	45422005	TCONS_00298639	0	-	45421078	45421078	0	2	581,161,	0,766,
chr16	67210347	67227027	ENST00000462169	0	-	67227027	67227027	0	3	623,102,53,	0,13478,16627,
chr16	67210739	67227048	ENST00000485549	0	-	67227048	67227048	0	3	361,102,74,	0,13086,16235,
chr13	94712715	94716246	ENST00000438290	0	+	94716246	94716246	0	2	678,2609,	0,922,
chr13	99495248	99501052	TCONS_00093713	0	-	99495248	99495248	0	2	4692,658,	0,5146,
chr13	99495248	99501345	TCONS_00093714	0	-	99495248	99495248	0	2	4692,386,	0,5711,
chr13	99499726	99501052	ENST00000366259	0	-	99501052	99501052	0	2	214,658,	0,668,
chr17	72021850	72120793	TCONS_00155639	0	-	72021850	72021850	0	8	129,440,74,67,160,121,123,31,	0,12048,15439,18665,18839,60070,62055,98912,
chr17	72034106	72057730	ENST00000540802	0	-	72057730	72057730	0	3	232,74,272,	0,3183,23352,
chr17	72037313	72057719	ENST00000412640	0	-	72057719	72057719	0	5	50,67,160,97,261,	0,3202,3376,8114,20145,
chr17	72040646	72057734	ENST00000424417	0	-	72057734	72057734	0	3	203,97,276,	0,4781,16812,
chr17	72079937	72120793	ENST00000533232	0	-	72120793	72120793	0	4	1464,121,123,31,	0,1983,3968,40825,
chr20	22560552	22578642	ENST00000564492	0	-	22578642	22578642	0	4	4564,123,92,133,	0,6130,7241,17957,
chr13	112967483	112968824	ENST00000446789	0	-	112968824	112968824	0	2	506,206,	0,1135,
chr11	65422814	65445598	TCONS_00051398	0	+	65422814	65422814	0	3	398,363,21636,	0,480,1148,
chr14	64514153	64540368	ENST00000554918	0	-	64540368	64540368	0	4	228,182,96,52,	0,4203,18320,26163,
chr1	41847190	41918669	ENST00000491442	0	-	41918669	41918669	0	3	1255,219,257,	0,1680,71222,
chr1	41847190	42035925	ENST00000489103	0	-	42035925	42035925	0	4	1255,219,112,119,	0,1680,71222,188616,
chr12	69713632	69738568	ENST00000501387	0	-	69738568	69738568	0	4	1955,168,124,291,	0,11589,16940,24645,
chr12	69722321	69738562	ENST00000501300	0	-	69738562	69738562	0	3	250,168,285,	0,2900,15956,
chr1	19210366	19211683	TCONS_00002054	0	+	19210366	19210366	0	2	90,400,	0,917,
chr1	19210500	19240704	ENST00000437898	0	+	19240704	19240704	0	2	59,448,	0,29756,
chr5	149406688	149424397	ENST00000512096	0	+	149424397	149424397	0	4	70,56,121,308,	0,334,14792,17401,
chr5	149406832	149424424	ENST00000614896	0	+	149424424	149424424	0	4	24,56,121,335,	0,190,14648,17257,
chr5	149406876	149425662	ENST00000519898	0	+	149425662	149425662	0	4	202,121,308,566,	0,14604,17213,18220,
chr5	149406877	149421626	ENST00000523269	0	+	149421626	149421626	0	3	201,64,146,	0,13603,14603,
chr5	149406877	149428674	ENST00000505254	0	+	149428674	149428674	0	6	201,397,121,124,2305,802,	0,8643,14603,16308,17212,20995,
chr5	149406878	149428678	ENST00000602964	0	+	149428678	149428678	0	2	200,8198,	0,13602,
chr5	149406962	149414097	ENST00000518014	0	+	149414097	149414097	0	2	1195,3936,	0,3199,
chr5	149406962	149424464	ENST00000522358	0	+	149424464	149424464	0	3	116,121,375,	0,14518,17127,
chr5	149406963	149420937	ENST00000505340	0	+	149420937	149420937	0	2	115,457,	0,13517,
chr5	149406963	149421941	ENST00000524265	0	+	149421941	149421941	0	2	115,461,	0,14517,
chr5	149406963	149424381	ENST00000509909	0	+	149424381	149424381	0	4	115,64,121,292,	0,13517,14517,17126,
chr22	30184643	30207109	ENST00000432360	0	-	30207109	30207109	0	3	138,98,62,	0,7489,22404,
chr7	130876735	131110176	TCONS_00319896	0	-	130876735	130876735	0	9	6001,80,43,116,57,124,131,1084,440,	0,7581,35374,68984,107317,125461,175689,230984,233001,
chr7	130939788	131110176	TCONS_00319904	0	-	130939788	130939788	0	5	2070,116,57,1084,440,	0,5931,44264,167931,169948,
chr7	130941759	131108063	ENST00000423414	0	-	131108063	131108063	0	4	99,116,57,344,	0,3960,42293,165960,
chr7	130944161	131107030	ENST00000433079	0	-	131107030	131107030	0	5	728,116,57,73,288,	0,1558,39891,162383,162581,
chr7	130944166	131110176	ENST00000451786	0	-	131110176	131110176	0	6	1669,57,124,131,1084,440,	0,39886,58030,108258,163553,165570,
chr7	130945609	131107979	ENST00000431189	0	-	131107979	131107979	0	5	226,129,57,131,260,	0,21779,38443,106815,162110,
chr7	131042835	131107030	TCONS_00319915	0	-	131042835	131042835	0	5	96,165,131,73,288,	0,6702,9589,63709,63907,
chr7	131052443	131108099	ENST00000429901	0	-	131108099	131108099	0	3	112,73,380,	0,54101,55276,
chr7	131309743	131327776	ENST00000429067	0	-	131327776	131327776	0	6	1030,94,504,123,130,162,	0,1386,13621,14559,17062,17871,
chr7	131323593	131327730	ENST00000444245	0	-	131327730	131327730	0	4	275,174,90,116,	0,658,3212,4021,
chr7	131323685	131327779	ENST00000416220	0	-	131327779	131327779	0	4	183,123,90,165,	0,617,3120,3929,
chr7	131323688	131327717	ENST00000454515	0	-	131327717	131327717	0	4	180,174,130,103,	0,563,3117,3926,
chr7	102912999	102933450	ENST00000498487	0	+	102933450	102933450	0	2	146,392,	0,20059,
chr2	176173037	176188269	TCONS_00209022	0	-	176173037	176173037	0	4	3655,163,70,205,	0,4294,5991,15027,
chr2	176173037	176188284	TCONS_00209023	0	-	176173037	176173037	0	5	3655,163,146,70,220,	0,4294,4673,5991,15027,
chr2	176173037	176188540	TCONS_00209024	0	-	176173037	176173037	0	4	3655,116,70,122,	0,4673,5991,15381,
chr2	176173037	176188540	TCONS_00209025	0	-	176173037	176173037	0	4	3655,146,70,122,	0,4673,5991,15381,
chr2	176173037	176188548	TCONS_00209026	0	-	176173037	176173037	0	3	3655,163,130,	0,4294,15381,
chr2	176173037	176188648	TCONS_00209027	0	-	176173037	176173037	0	5	3655,163,146,70,230,	0,4294,4673,5991,15381,
chr2	176173037	176188648	TCONS_00209028	0	-	176173037	176173037	0	5	3655,163,116,70,230,	0,4294,4673,5991,15381,
chr2	176173037	176188958	TCONS_00209029	0	-	176173037	176173037	0	3	3655,163,145,	0,4294,15776,
chr2	176173194	176178284	ENST00000416928	0	-	176178284	176178284	0	3	3498,163,574,	0,4137,4516,
chr2	176175993	176188540	ENST00000417086	0	-	176188540	176188540	0	3	699,163,122,	0,1338,12425,
chr2	176176185	176188269	ENST00000436126	0	-	176188269	176188269	0	4	507,163,70,205,	0,1146,2843,11879,
chr2	176176379	176178084	ENST00000447538	0	-	176178084	176178084	0	3	313,163,82,	0,952,1623,
chr2	176176385	176178042	ENST00000549329	0	-	176178042	176178042	0	4	307,163,111,28,	0,946,1325,1629,
chr2	176176385	176178125	ENST00000546798	0	-	176178125	176178125	0	3	307,163,111,	0,946,1629,
chr2	176176455	176188958	ENST00000413969	0	-	176188958	176188958	0	3	237,163,145,	0,876,12358,
chr2	176176471	176178083	ENST00000552156	0	-	176178083	176178083	0	4	221,163,111,81,	0,860,1239,1531,
chr2	176176471	176178125	ENST00000456876	0	-	176178125	176178125	0	2	221,415,	0,1239,
chr2	176176479	176188479	ENST00000425005	0	-	176188479	176188479	0	5	213,163,116,70,61,	0,852,1231,2549,11939,
chr2	176176523	176188531	ENST00000452365	0	-	176188531	176188531	0	5	169,163,146,70,113,	0,808,1187,2505,11895,
chr2	176629588	176637931	ENST00000295549	0	-	176637931	176637931	0	3	844,93,470,	0,3444,7873,
chr2	176990841	177164516	ENST00000441205	0	-	177164516	177164516	0	6	24,141,32,54,147,169,	0,1984,3071,103733,106181,173506,
chr2	170816302	170817895	ENST00000418106	0	-	170817895	170817895	0	3	183,179,178,	0,551,1415,
chr2	170816404	170818037	ENST00000455988	0	-	170818037	170818037	0	3	81,146,320,	0,449,1313,
chr19	10651545	10653983	TCONS_00178517	0	-	10651545	10651545	0	2	1770,424,	0,2014,
chr19	10651545	10654155	TCONS_00178518	0	-	10651545	10651545	0	2	1723,766,	0,1844,
chr19	10651545	10654199	TCONS_00178519	0	-	10651545	10651545	0	2	1723,481,	0,2173,
chr5	112160891	112162324	ENST00000442823	0	+	112162324	112162324	0	2	404,174,	0,1259,
chr5	112160933	112162311	ENST00000508590	0	+	112162311	112162311	0	3	58,73,161,	0,769,1217,
chr19	44882026	44890876	ENST00000585408	0	-	44890876	44890876	0	2	312,114,	0,8736,
chr9	89801726	89803061	ENST00000442086	0	-	89803061	89803061	0	2	840,88,	0,1247,
chr6	106717451	106746004	ENST00000602621	0	-	106746004	106746004	0	6	791,94,92,121,70,1064,	0,7115,16530,17846,22249,27489,
chr6	158999881	159042223	ENST00000607796	0	+	159042223	159042223	0	5	29,93,87,137,426,	0,26067,27262,41037,41916,
chr6	158999881	159064925	ENST00000606470	0	+	159064925	159064925	0	3	29,511,47,	0,41916,64997,
chr6	167822749	167826764	TCONS_00303245	0	-	167822749	167822749	0	3	2057,148,110,	0,2653,3905,
chr6	167822749	167826765	TCONS_00303246	0	-	167822749	167822749	0	4	1479,224,100,62,	0,1833,2653,3954,
chr6	167823875	167826709	ENST00000359760	0	-	167826709	167826709	0	2	931,1307,	0,1527,
chr6	167824109	167824774	ENST00000425438	0	-	167824774	167824774	0	2	119,192,	0,473,
chr9	135907811	135913513	ENST00000423793	0	+	135913513	135913513	0	3	64,137,110,	0,840,5592,
chr9	135907814	135915689	TCONS_00341633	0	+	135907814	135907814	0	2	974,162,	0,7713,
chr9	135907822	135913513	TCONS_00341634	0	+	135907822	135907822	0	3	53,835,110,	0,829,5581,
chr9	135907830	135910282	TCONS_00341635	0	+	135907830	135907830	0	2	1089,1286,	0,1166,
chr1	10639240	10654333	ENST00000606802	0	+	10654333	10654333	0	2	837,7086,	0,8007,
chr5	140370890	140401367	ENST00000507521	0	-	140401367	140401367	0	2	292,257,	0,30220,
chr5	140400440	140401425	TCONS_00283928	0	-	140400440	140400440	0	2	598,315,	0,670,
chr5	140400440	140401490	TCONS_00283929	0	-	140400440	140400440	0	2	334,380,	0,670,
chr16	2154796	2155358	ENST00000563192	0	-	2155358	2155358	0	2	126,216,	0,346,
chr5	72095881	72107109	TCONS_00281074	0	-	72095881	72095881	0	2	2458,8352,	0,2876,
chr5	72095881	72107109	TCONS_00281075	0	-	72095881	72095881	0	3	2556,157,6187,	0,2876,5041,
chr19	56840901	56848556	ENST00000599641	0	+	56848556	56848556	0	2	685,605,	0,7050,
chr1	71081323	71237723	ENST00000455406	0	+	71237723	71237723	0	4	90,41,58,594,	0,10340,141733,155806,
chr1	71081323	71422975	TCONS_00006563	0	+	71081323	71081323	0	10	90,41,58,34,157,473,195,74,103,472,	0,10340,141733,286731,320399,320775,326297,327614,340046,341180,
chr1	71081323	71422975	TCONS_00006564	0	+	71081323	71081323	0	15	90,41,225,125,97,75,76,109,116,66,157,251,74,103,472,	0,10340,103023,117543,120711,121024,121694,122488,126857,155806,320399,326297,327614,340046,341180,
chr1	71081323	71422975	TCONS_00006565	0	+	71081323	71081323	0	12	90,41,58,66,57,162,157,76,195,74,103,472,	0,10340,141733,155806,223035,283714,320399,321172,326297,327614,340046,341180,
chr1	71081323	71463501	ENST00000583678	0	+	71463501	71463501	0	6	90,41,58,34,157,171,	0,10340,141733,286731,320399,382007,
chr1	71081323	71489976	TCONS_00006567	0	+	71081323	71081323	0	13	90,41,58,66,57,162,157,76,195,74,116,158,269,	0,10340,141733,155806,223035,283714,320399,321172,326297,327614,405074,406667,408384,
chr1	71081323	71489976	TCONS_00006568	0	+	71081323	71081323	0	20	90,41,225,125,97,75,76,109,116,66,157,251,74,257,195,60,51,137,158,269,	0,10340,103023,117543,120711,121024,121694,122488,126857,155806,320399,326297,327614,380237,382007,391258,403462,405074,406667,408384,
chr1	71081323	71489976	TCONS_00006569	0	+	71081323	71081323	0	12	90,41,58,257,34,157,473,195,74,116,158,269,	0,10340,141733,155806,286731,320399,320775,326297,327614,405074,406667,408384,
chr1	71081349	71407684	ENST00000599146	0	+	71407684	71407684	0	9	64,41,58,66,57,162,157,76,64,	0,10314,141707,155780,223009,283688,320373,321146,326271,
chr1	71081352	71202422	ENST00000596952	0	+	71202422	71202422	0	6	61,41,225,125,97,75,	0,10311,102994,117514,120682,120995,
chr1	71081360	71268230	ENST00000413421	0	+	71268230	71268230	0	8	53,41,97,76,109,58,66,326,	0,10303,120674,121657,122451,141696,155769,186544,
chr1	71081366	71407684	ENST00000594152	0	+	71407684	71407684	0	6	47,41,257,34,157,64,	0,10297,155763,286688,320356,326254,
chr20	9986087	10007116	ENST00000449270	0	+	10007116	10007116	0	2	432,604,	0,20425,
chr1	155687959	155689337	ENST00000461479	0	+	155689337	155689337	0	2	233,499,	0,879,
chr1	155687990	155689627	ENST00000479076	0	+	155689627	155689627	0	2	202,533,	0,1104,
chr20	57384159	57393062	ENST00000417346	0	-	57393062	57393062	0	2	756,784,	0,8119,
chr1	239386564	239886596	ENST00000468573	0	+	239886596	239886596	0	9	663,99,109,63,103,104,229,127,508,	0,106144,159076,245659,291621,332231,440288,440687,499524,
chr1	239386919	239606207	ENST00000492335	0	+	239606207	239606207	0	4	308,99,109,203,	0,105789,158721,219085,
chr13	45341344	45393413	ENST00000517509	0	+	45393413	45393413	0	11	43,115,68,103,155,142,141,76,145,86,2382,	0,2081,3034,28735,35716,37185,37850,38581,41746,48390,49687,
chr13	45341418	45369916	ENST00000412946	0	+	45369916	45369916	0	5	212,142,156,118,116,	0,2886,3335,10478,28382,
chr13	45341419	45377127	ENST00000520622	0	+	45377127	45377127	0	4	195,118,224,67,	0,10477,28539,35641,
chr13	45341428	45378671	ENST00000520590	0	+	45378671	45378671	0	6	186,118,99,224,104,142,	0,2900,18712,28530,35683,37101,
chr13	45341490	45378663	ENST00000523506	0	+	45378663	45378663	0	4	140,224,76,134,	0,28468,35649,37039,
chr13	45341510	45378671	ENST00000521336	0	+	45378671	45378671	0	5	120,118,224,155,142,	0,2818,28448,35550,37019,
chr13	45341512	45370507	ENST00000522859	0	+	45370507	45370507	0	3	102,118,549,	0,2816,28446,
chr13	45341512	45391737	ENST00000524062	0	+	45391737	45391737	0	8	102,142,155,142,807,145,86,706,	0,2792,35548,37017,37682,41578,48222,49519,
chr13	45341537	45378620	ENST00000520310	0	+	45378620	45378620	0	4	93,224,155,91,	0,28421,35523,36992,
chr13	45341591	45370330	ENST00000520924	0	+	45370330	45370330	0	3	39,142,372,	0,2713,28367,
chr13	45341598	45360486	ENST00000618947	0	+	45360486	45360486	0	3	32,142,346,	0,2706,18542,
chr13	33355205	33676768	ENST00000454681	0	-	33676768	33676768	0	6	461,123,48,34,135,91,	0,4259,28426,84485,169032,321472,
chr13	33511329	33676768	TCONS_00091947	0	-	33511329	33511329	0	4	78,192,135,91,	0,8628,12908,165348,
chr13	33654658	33676724	ENST00000445227	0	-	33676724	33676724	0	4	175,131,67,47,	0,2153,6618,22019,
chrX	108736010	108737459	ENST00000608811	0	+	108737459	108737459	0	2	356,195,	0,1254,
chrX	108736539	108738903	ENST00000436013	0	+	108738903	108738903	0	3	52,615,475,	0,725,1889,
chr22	30970676	30976063	ENST00000540687	0	+	30976063	30976063	0	3	1103,747,894,	0,2178,4493,
chr22	30971047	30973428	ENST00000566220	0	+	30973428	30973428	0	2	732,505,	0,1876,
chr22	30971065	30979395	ENST00000519077	0	+	30979395	30979395	0	3	714,733,4226,	0,1789,4104,
chr22	30971366	30976063	ENST00000521091	0	+	30976063	30976063	0	4	413,125,678,894,	0,681,1557,3803,
chr22	30971438	30973356	ENST00000569149	0	+	30973356	30973356	0	3	341,125,502,	0,609,1416,
chr22	30971479	30973109	ENST00000563812	0	+	30973109	30973109	0	2	131,255,	0,1375,
chr11	9754769	9759533	ENST00000500698	0	-	9759533	9759533	0	3	2129,77,105,	0,2997,4659,
chr3	4896808	4979961	ENST00000615178	0	-	4979961	4979961	0	3	1891,157,167,	0,3732,82986,
chr3	4896808	4979961	ENST00000620618	0	-	4979961	4979961	0	4	1891,157,140,167,	0,3732,52750,82986,
chr3	4898678	4979937	ENST00000441386	0	-	4979937	4979937	0	3	257,157,143,	0,1862,81116,
chrX	140709766	140712229	ENST00000607004	0	+	140712229	140712229	0	2	39,609,	0,1854,
chrX	140709766	140714822	ENST00000370535	0	+	140714822	140714822	0	3	39,36,1306,	0,1854,3750,
chrX	140709766	140772679	TCONS_00354084	0	+	140709766	140709766	0	5	39,36,2773,84,602,	0,1854,3750,24114,62311,
chrX	140709779	140772674	ENST00000498732	0	+	140772674	140772674	0	4	26,36,87,597,	0,1841,24098,62298,
chr4	54332891	54355954	ENST00000511634	0	+	54355954	54355954	0	2	43,431,	0,22632,
chr13	99196376	99200710	ENST00000426037	0	-	99200710	99200710	0	2	1426,345,	0,3989,
chr13	99196376	99200710	ENST00000445737	0	-	99200710	99200710	0	2	1426,73,	0,4261,
chr11	125570283	125592568	ENST00000530526	0	-	125592568	125592568	0	3	159,119,151,	0,3172,22134,
chr5	111076920	111092115	ENST00000507269	0	-	111092115	111092115	0	4	125,105,166,46,	0,451,7437,15149,
chr9	73573614	73579498	ENST00000422909	0	+	73579498	73579498	0	3	230,84,310,	0,4254,5574,
chr12	120941727	120980771	ENST00000619441	0	-	120980771	120980771	0	2	215,128,	0,38916,
chr12	120968612	120980906	ENST00000537361	0	-	120980906	120980906	0	2	396,263,	0,12031,
chr12	120970129	120979747	ENST00000433033	0	-	120979747	120979747	0	4	241,114,123,134,	0,4355,6669,9484,
chr12	120974384	120980965	ENST00000535301	0	-	120980965	120980965	0	2	214,322,	0,6259,
chr6	85659580	85678736	TCONS_00299842	0	-	85659580	85659580	0	6	1554,40,144,69,79,601,	0,4106,6423,17843,18373,18555,
chr6	85659580	85678736	TCONS_00299843	0	-	85659580	85659580	0	7	1775,53,144,69,79,53,43,	0,4093,6423,17843,18373,18555,19113,
chr6	85659580	85678736	TCONS_00299844	0	-	85659580	85659580	0	7	1554,40,144,69,81,79,601,	0,4106,6423,17843,18214,18373,18555,
chr6	85659580	85678736	TCONS_00299845	0	-	85659580	85659580	0	8	1554,53,144,69,81,79,53,43,	0,4093,6423,17843,18214,18373,18555,19113,
chr6	85659580	85678736	TCONS_00299846	0	-	85659580	85659580	0	7	1554,40,144,69,79,53,43,	0,4106,6423,17843,18373,18555,19113,
chr6	85659580	85678736	TCONS_00299847	0	-	85659580	85659580	0	7	1775,53,144,69,74,79,601,	0,4093,6423,17843,18214,18373,18555,
chr6	85660991	85678733	ENST00000589187	0	-	85678733	85678733	0	7	143,40,144,69,79,53,40,	0,2695,5012,16432,16962,17144,17702,
chr6	85665559	85678736	ENST00000622963	0	-	85678736	85678736	0	4	588,69,53,43,	0,11864,12576,13134,
chr6	85665851	85678720	ENST00000587692	0	-	85678720	85678720	0	4	296,69,79,585,	0,11572,12102,12284,
chr6	85676432	85678736	TCONS_00299858	0	-	85676432	85676432	0	6	759,69,74,79,53,43,	0,991,1362,1521,1703,2261,
chr6	85676432	85678736	TCONS_00299860	0	-	85676432	85676432	0	4	759,69,53,43,	0,991,1703,2261,
chr6	85676432	85678736	TCONS_00299861	0	-	85676432	85676432	0	5	759,69,79,53,43,	0,991,1521,1703,2261,
chr6	85676989	85678736	ENST00000369605	0	-	85678736	85678736	0	5	202,69,81,79,601,	0,434,805,964,1146,
chr6	85677081	85678652	ENST00000435947	0	-	85678652	85678652	0	3	110,69,517,	0,342,1054,
chr6	85677083	85678520	ENST00000428833	0	-	85678520	85678520	0	4	108,69,79,385,	0,340,870,1052,
chr6	85677083	85678573	ENST00000453754	0	-	85678573	85678573	0	4	108,69,53,171,	0,340,1052,1319,
[truncated: 1,085 more rows]
