# Supplementary material for: Genomic positional conservation identifies topological anchor point RNAs linked to developmental loci
Source: Genome Biol. 2018 Mar 15;19:32. doi: 10.1186/s13059-018-1405-5 (PMC5853149; doi:10.1186/s13059-018-1405-5)
Supplement: Supplementary file 5 — Table S3. GO enrichment of pcRNA-associated protein coding genes. (XLSX 65 kb) [file 13059_2018_1405_MOESM5_ESM.xlsx]

## Sheet: S3
Table S3: GO enrichment of pcRNA-associated protein coding genes
GO ID	GO Term	Annotated Genes	Genes with pcRNA	Expected	Adjusted p-value	List of pcRNA-associated genes in the GO category
GO:0045944	positive regulation of transcription fro... GO:0045944	848	90	31.42	1.2e-15	MYOCD, IGF2, PAXBP1, CCNT2, WT1, EPC1, SOX9, MEIS1, POU3F3, ZEB2, TFAP2D, INHBA, NFIB, JAG1, ID2, SIX3, FOXD3, TFAP2A, CXCR3, ZEB1, HOXA1, LMX1B, SIX2, POU3F1, NR6A1, HOXB5, RFX3, SOX11, ID4, LIF, HNF1A, MORF4L2, BARHL2, LMO4, ZMIZ1, SATB2, MEOX2, FZD8, ZNF462, MCF2L, NFE2L2, SOX4, CREM, TBL1XR1, ATXN1, PPARA, VEGFA, HNF4A, SOX2, OTX1, CREB5, GABPB1, PDX1, MEF2C, H2AFZ, HAND2, FGF10, NR2F1, PIK3R…
GO:0000122	negative regulation of transcription fro... GO:0000122	607	62	22.49	8.5e-10	MYOCD, PRDM16, SOX3, WT1, ZNF593, EPC1, ZEB2, ZMYND8, FOXP4, NFIB, ID2, PTCH1, FOXD3, TFAP2A, ZEB1, TGIF2, NR6A1, SOX11, ID4, TLE1, EDNRB, SATB2, BHLHE40, FZD8, LRP8, TBL1XR1, BCL6, PPARA, VEGFA, SOX2, HOXB3, SFPQ, ZBTB20, PDX1, MEF2C, UBE2D3, NR2F2, NR2F1, PITX2, TENM2, MSC, NKX2-1, FOXH1, PHF21A, HMGA2, KDM2B, HDAC7, ZFHX3, FOXA2, GATA6, TBX2, FOXF1, PROX1, SUDS3, MSX1, SAP30, ZNF496, NRIP1, GA…
GO:0006355	regulation of transcription, DNA-templat... GO:0006355	2991	206	110.81	0.0006	MYOCD, PRDM16, TSPYL2, SOX3, IGF2, PAXBP1, CCNT2, WT1, ZNF593, ZBTB37, TCF20, EPC1, SOX9, MEIS1, POU3F3, ZRANB2, ZEB2, ZMYND8, HOXD1, FOXP4, TFAP2D, GBX2, INHBA, NFIB, JAG1, BAZ2B, KLF14, ID2, SIX3, EDRF1, PTCH1, FOXD3, TFAP2A, CXCR3, PPP3CB, ZEB1, TGIF2, HOXA1, LMX1B, TOPORS, ZNF503, SIX2, BCL10, POU3F1, NR6A1, HOXB5, RFX3, DLX6, SOX11, ZNF32, ID4, LIF, HNF1A, ZBTB47, MORF4L2, HOXB2, INO80D, BAR…
GO:0048557	embryonic digestive tract morphogenesis GO:0048557	21	8	0.78	0.00061	ID2, SIX2, SOX11, FGF10, PDGFRA, PITX2, FOXF1, NIPBL
GO:0001709	cell fate determination GO:0001709	43	10	1.59	0.00265	JAG1, BARHL2, MEF2C, OTX2, NTF3, GATA6, TBX2, PROX1, GATA2, KLF4
GO:0060021	palate development GO:0060021	86	14	3.19	0.00265	PRDM16, INHBA, TFAP2A, DLX6, SOX11, SATB2, MEOX2, MEF2C, HAND2, PDGFRA, MSC, TBX2, MSX1, INSIG1
GO:0031128	developmental induction GO:0031128	34	8	1.26	0.00265	SOX9, SIX3, TFAP2A, SOX2, HOXA11, FGF10, NKX2-1, SOX8
GO:0003151	outflow tract morphogenesis GO:0003151	59	12	2.19	0.00295	JAG1, TFAP2A, SOX11, VEGFA, MEF2C, HAND2, PITX2, FOXH1, THBS1, GATA6, TBX2, NIPBL
GO:0048844	artery morphogenesis GO:0048844	50	13	1.85	0.0031	MYOCD, JAG1, HOXA1, ZMIZ1, SOX4, VEGFA, HAND2, HOXA13, FOXH1, NF1, TBX2, FOXF1, PROX1
GO:0048701	embryonic cranial skeleton morphogenesis GO:0048701	42	11	1.56	0.00847	TFAP2A, GNAS, HOXA1, SIX2, MEF2C, IRX5, PDGFRA, GRHL2, LHX1, NIPBL, RUNX2
GO:0045665	negative regulation of neuron differenti... GO:0045665	55	10	2.04	0.01441	SOX3, SOX9, MEIS1, JAG1, ID2, ID4, SOX2, FOXA2, SOX8, IRX3
GO:0035019	somatic stem cell maintenance GO:0035019	48	9	1.78	0.02484	PRDM16, SOX9, SIX2, SOX4, SOX2, FGF10, HMGA2, GATA2, KLF10
GO:0051145	smooth muscle cell differentiation GO:0051145	48	12	1.78	0.02484	MYOCD, WNT7B, SOX9, ZEB1, EDNRB, VEGFA, MEF2C, FGF10, PITX2, NTF3, GATA6, FOXF1
GO:0061140	lung secretory cell differentiation GO:0061140	13	5	0.48	0.02493	FOXP4, NFIB, FGF10, NKX2-1, GATA6
GO:0048704	embryonic skeletal system morphogenesis GO:0048704	93	20	3.45	0.02493	FLVCR1, TFAP2A, GNAS, ZEB1, HOXA1, SIX2, HOXB5, SOX11, HOXB2, SATB2, HOXB3, HOXA11, MEF2C, IRX5, PDGFRA, HOXA6, GRHL2, LHX1, NIPBL, RUNX2
GO:0060425	lung morphogenesis GO:0060425	52	12	1.93	0.02742	WNT7B, SOX9, NFIB, SOX11, LIF, SOX2, FGF10, PITX2, GRHL2, NKX2-1, FOXA2, FOXF1
GO:0021536	diencephalon development GO:0021536	119	15	4.41	0.03368	SOX3, GBX2, SIX3, CALM2, SOX2, OTX1, FGF10, SEMA5A, PITX2, NKX2-1, OTX2, HMGA2, SUDS3, MSX1, GATA2
GO:0010470	regulation of gastrulation GO:0010470	31	7	1.15	0.03368	TGIF2, HNF4A, TENM4, OTX2, FOXA2, LHX1, KLF4
GO:0001701	in utero embryonic development GO:0001701	357	27	13.23	0.03375	BCL2L11, FLVCR1, WNT7B, PTCH1, FOXD3, LMX1B, LIF, ZMIZ1, VEGFA, NR2F2, HAND2, PDGFRA, PITX2, GRHL2, FUT8, FOXA2, SOX8, RBBP6, ANKRD11, TAPT1, GATA6, MAFG, SOCS3, FOXF1, MSX1, BRD4, GATA2
GO:0007420	brain development GO:0007420	621	67	23.01	0.03728	BCL2L11, SOX3, WNT7B, POU3F3, ZEB2, TFAP2D, GBX2, NFIB, ID2, SIX3, PTCH1, TFAP2A, ZEB1, HOXA1, LMX1B, CALM2, POU3F1, ID4, HOXB2, SLITRK5, EMX2, FZD8, LRP8, AK4, SMARCA1, AFF2, SOX2, HOXB3, OTX1, MEF2C, GNAO1, NR2F2, FGF10, NR2F1, FZD10, SEMA5A, PITX2, GRHL2, NKX2-1, FZD6, OTX2, HMGA2, NTF3, KDM2B, PEX5, LHX5, PHLDA1, ZFHX3, DCX, FOXA2, SALL3, NF1, PROX1, ATP6V0D1, SUDS3, MSX1, H3F3A, LHX1, IRS2, …
