# Supplementary material for: Genomic positional conservation identifies topological anchor point RNAs linked to developmental loci
Source: Genome Biol. 2018 Mar 15;19:32. doi: 10.1186/s13059-018-1405-5 (PMC5853149; doi:10.1186/s13059-018-1405-5)
Supplement: Supplementary file 6 — Table S4. GO enrichment protein coding genes associated with pcRNAs in each possible orientation. (XLSX 54 kb) [file 13059_2018_1405_MOESM6_ESM.xlsx]

## Sheet: S4A Asense
Table S4A: GO enrichment of protein coding genes associated with Asense pcRNAs
GO ID	GO Term	Annotated Genes	Genes with pcRNA	Expected	p-value	List of pcRNA-associated genes in the GO category
GO:0006355	regulation of transcription, DNA-templat... GO:0006355	206	73	56.32	0.00028	MYOCD, PRDM16, TSPYL2, SOX3, IGF2, PAXBP1, CCNT2, WT1, ZNF593, ZBTB37, TCF20, EPC1, SOX9, MEIS1, POU3F3, ZRANB2, ZEB2, ZMYND8, HOXD1, FOXP4, TFAP2D, GBX2, INHBA, NFIB, JAG1, BAZ2B, KLF14, ID2, SIX3, EDRF1, PTCH1, FOXD3, TFAP2A, CXCR3, PPP3CB, ZEB1, TGIF2, HOXA1, LMX1B, TOPORS, ZNF503, SIX2, BCL10, POU3F1, NR6A1, HOXB5, RFX3, DLX6, SOX11, ZNF32, ID4, LIF, HNF1A, ZBTB47, MORF4L2, HOXB2, INO80D, BAR…
GO:0001656	metanephros development GO:0001656	17	8	4.65	0.00147	WNT7B, WT1, SOX9, POU3F3, ID2, PTCH1, TFAP2A, SIX2, LIF, HOXA11, FGF10, PDGFRA, SOX8, NF1, LHX1, IRX3, NIPBL
GO:0021766	hippocampus development GO:0021766	8	7	2.19	0.00515	ZEB2, ID4, EMX2, LRP8, MEF2C, NKX2-1, LHX5, PROX1
GO:0000122	negative regulation of transcription fro... GO:0000122	62	25	16.95	0.01306	MYOCD, PRDM16, SOX3, WT1, ZNF593, EPC1, ZEB2, ZMYND8, FOXP4, NFIB, ID2, PTCH1, FOXD3, TFAP2A, ZEB1, TGIF2, NR6A1, SOX11, ID4, TLE1, EDNRB, SATB2, BHLHE40, FZD8, LRP8, TBL1XR1, BCL6, PPARA, VEGFA, SOX2, HOXB3, SFPQ, ZBTB20, PDX1, MEF2C, UBE2D3, NR2F2, NR2F1, PITX2, TENM2, MSC, NKX2-1, FOXH1, PHF21A, HMGA2, KDM2B, HDAC7, ZFHX3, FOXA2, GATA6, TBX2, FOXF1, PROX1, SUDS3, MSX1, SAP30, ZNF496, NRIP1, GA…
GO:0009749	response to glucose GO:0009749	13	8	3.55	0.01922	PPP3CB, RAB11FIP2, CTGF, SOX4, HNF4A, SELT, PDX1, MEF2C, THBS1, FOXA2, RAB11B, IRS2, PRKCE
GO:0000082	G1/S transition of mitotic cell cycle GO:0000082	9	6	2.46	0.01959	INHBA, RBM38, ID2, ANXA1, ID4, SOX4, ORC4, FGF10, BRD4
GO:0048715	negative regulation of oligodendrocyte d... GO:0048715	3	3	0.82	0.02014	ID2, ID4, NF1
GO:0030878	thyroid gland development GO:0030878	3	3	0.82	0.02014	HOXB3, FGF10, NKX2-1
GO:0009952	anterior/posterior pattern specification GO:0009952	23	11	6.29	0.02132	WT1, ZEB2, GBX2, SIX3, HOXA1, SIX2, HOXB5, HOXB2, EMX2, MEOX2, HOXB3, OTX1, HOXA11, NR2F2, HOXA6, FOXH1, OTX2, KDM2B, FOXA2, FOXF1, MSX1, PCSK6, LHX1
GO:0060510	Type II pneumocyte differentiation GO:0060510	4	3	1.09	0.06428	NFIB, FGF10, NKX2-1, GATA6

## Sheet: S4B BIDIR
Table S4B: GO enrichment of protein coding genes associated with BIDIR pcRNAs
GO ID	GO Term	Annotated Genes	Genes with pcRNA	Expected	p-value	List of pcRNA-associated genes in the GO category
GO:0006886	intracellular protein transport GO:0006886	35	18	13.97	0.0096	MTX2, MFF, TGFB2, CSE1L, SIX3, PTCH1, SIX2, TMEM30A, SOX4, RERE, BCL6, SPTBN1, PEX5L, DACT3, PIK3R1, COPB2, TNPO1, SEMA5A, SORL1, STX3, PEX5, TOMM20, APPBP2, NF1, TOMM40, PRL, ARHGEF2, RPS24, RPS7, PPM1B, KPNA1, NUP54, FUT10, RIMS2, TENM1
GO:0016049	cell growth GO:0016049	28	15	11.18	0.0243	MYOCD, TSPYL2, WT1, SOX9, FN1, TGFB2, INHBA, PPP3CB, RRAGC, CTGF, BARHL2, SGMS1, BCL6, VEGFA, HNF4A, ATP6V0E2, DCBLD2, DACT3, APBB2, WDR36, SEMA5A, SLC3A2, DCX, MSX1, H3F3A, CRIM1, MAP1B, MTPN
GO:0050890	cognition GO:0050890	12	8	4.79	0.0246	IGF2, GPR155, PPP3CB, GNAS, HOXA1, ATXN1, AFF2, MEF2C, DBH, NETO1, NF1, NIPBL
GO:0032851	positive regulation of Rab GTPase activi... GO:0032851	4	4	1.6	0.025	RABGAP1L, DENND4A, TBC1D21, RIC1
GO:0007165	signal transduction GO:0007165	200	85	79.86	0.0252	BCL2L11, MYOCD, TENM3, PRDM16, MLLT4, TSPYL2, WNT7B, IGF2, CCNT2, MFF, GPC5, SOX9, ITPR1, TPT1, DCTN1, ZEB2, TGFB2, MAGI2, INHBA, MKLN1, GPR155, JAG1, RBM38, SIX3, PTCH1, RABGAP1L, TFAP2A, CELSR3, MAP4K3, CXCR3, ANXA1, PPP3CB, GNAS, ZEB1, TGIF2, TOPORS, CALM2, BCL10, RHOF, NR6A1, PTPRT, CACNG2, SOX11, PTPRC, LIF, RRAGC, CGN, CTGF, TRHDE, IRS4, TRIL, GPR45, NPSR1, TLE1, EDNRB, PIK3IP1, MVB12B, GAD…
GO:0031175	neuron projection development GO:0031175	45	23	17.97	0.0601	TENM3, WNT7B, FN1, TGFB2, MAGI2, GBX2, NFIB, CELSR3, PPP3CB, CAMSAP1, HOXA1, PTPRC, BARHL2, SLITRK5, TMEM30A, FZD8, LRP8, VEGFA, SPTBN1, CACNB2, SLITRK3, MEF2C, GNAO1, NR2F1, APBB2, UCHL1, WDR36, SEMA5A, TENM2, SDC2, NKX2-1, FZD6, STX3, B3GNT1, OTX2, NTF3, ADCY6, SIPA1L1, DCX, BAIAP2, LHX1, B3GNT2, UNC5C, MAP1B, HPRT1
GO:0035773	insulin secretion involved in cellular r... GO:0035773	6	5	2.4	0.0624	PPP3CB, RAB11FIP2, SELT, FOXA2, RAB11B, PRKCE
GO:0010976	positive regulation of neuron projection... GO:0010976	4	4	1.6	0.0626	TENM3, MAGI2, TMEM30A, LRP8
GO:0006879	cellular iron ion homeostasis GO:0006879	3	3	1.2	0.0631	FLVCR1, ATP6V0E2, ATP6V0D1
GO:0032332	positive regulation of chondrocyte diffe... GO:0032332	3	3	1.2	0.0631	SOX9, HOXA11, RUNX2

## Sheet: S4C DS-AS
Table S4C: GO enrichment of protein coding genes associated with DS-AS pcRNAs
GO ID	GO Term	Annotated Genes	Genes with pcRNA	Expected	p-value	List of pcRNA-associated genes in the GO category
GO:0035148	tube formation GO:0035148	18	3	1.13	0.0039	BCL2L11, SOX9, ZEB2, PTCH1, TFAP2A, BCL10, SOX11, LMO4, SOX4, VEGFA, SHROOM3, FGF10, GRHL2, FZD6, KDM2B, SOX8, IRX3, SEMA4C
GO:1900745	positive regulation of p38MAPK cascade GO:1900745	2	2	0.13	0.0039	GADD45G, VEGFA
GO:1902966	positive regulation of protein localizat... GO:1902966	2	2	0.13	0.0039	VEGFA, SORL1
GO:0007595	lactation GO:0007595	3	2	0.19	0.0111	VEGFA, PAM, PRL
GO:0042102	positive regulation of T cell proliferat... GO:0042102	3	2	0.19	0.0111	IGF2, PTPRC, CD46
GO:0060749	mammary gland alveolus development GO:0060749	4	2	0.25	0.0213	ID2, VEGFA, PHB2, FOXF1
GO:0048538	thymus development GO:0048538	4	2	0.25	0.0213	BCL2L11, LMO4, HAND2, FGF10
GO:0006469	negative regulation of protein kinase ac... GO:0006469	13	3	0.82	0.0332	MYOCD, PTPRC, GADD45G, ERRFI1, PRKAG2, NR2F2, UCHL1, SPRY4, DUSP4, SORL1, UBASH3B, NF1, SOCS3
GO:0051726	regulation of cell cycle GO:0051726	45	4	2.83	0.0505	BCL2L11, MYOCD, TSPYL2, IGF2, CCNT2, SOX9, TGFB2, MAGI2, INHBA, RBM38, ID2, PTCH1, ANXA1, BRINP3, STAG2, CALM2, SOX11, PTPRC, LIF, CTGF, BIN1, GADD45G, BTRC, KMT2E, SOX4, TRIM37, SOX2, PRKAG2, NR2F2, FGF10, APBB2, HOXA13, TMEM67, CCND2, HMGA2, HSPA2, CDKL1, THBS1, ZFHX3, GATA6, PROX1, MSX1, BRD4, PRKCE, PKHD1
GO:0046651	lymphocyte proliferation GO:0046651	13	4	0.82	0.0588	IGF2, PPP3CB, CD40LG, SOX11, PTPRC, BCL6, CD46, MEF2C, FGF10, IRS2, VSIG4, IL7, HPRT1

## Sheet: S4D DS-S
Table S4D: GO enrichment of protein coding genes associated with DS-S pcRNAs
GO ID	GO Term	Annotated Genes	Genes with pcRNA	Expected	p-value	List of pcRNA-associated genes in the GO category
GO:0003211	cardiac ventricle formation GO:0003211	4	3	0.24	0.0008	SOX11, SOX4, MEF2C, HAND2
GO:0060563	neuroepithelial cell differentiation GO:0060563	6	3	0.37	0.0035	ZEB2, SOX11, EDNRB, SOX4, ADAMTS9, MEF2C
GO:0071333	cellular response to glucose stimulus GO:0071333	9	3	0.55	0.0101	PPP3CB, RAB11FIP2, SOX4, SELT, MEF2C, FOXA2, RAB11B, IRS2, PRKCE
GO:0061053	somite development GO:0061053	9	3	0.55	0.0101	ZEB2, PTCH1, SOX11, MEOX2, OTX2, FOXA2, RBBP6, FOXF1, LHX1
GO:0060548	negative regulation of cell death GO:0060548	44	5	2.69	0.0101	MYOCD, WT1, SOX9, TPT1, POU3F3, TFAP2D, TFAP2A, ANXA1, TOPORS, CD40LG, BCL10, SOX11, CTGF, TLE1, EDNRB, NFE2L2, SOX4, BCL6, PPARA, VEGFA, PROK2, RNF7, PDX1, MEF2C, HAND2, PIK3R1, APBB2, SEMA5A, SH3RF1, EGR3, SORL1, HMGA2, NTF3, KDM2B, THBS1, SOX8, GATA6, MIEN1, SOCS3, MSX1, ARHGEF2, IRS2, PKHD1, IL7
GO:0060707	trophoblast giant cell differentiation GO:0060707	3	2	0.18	0.0105	LIF, NR2F2, SOCS3
GO:0003357	noradrenergic neuron differentiation GO:0003357	3	2	0.18	0.0105	SOX11, SOX4, HAND2
GO:0045666	positive regulation of neuron differenti... GO:0045666	9	3	0.55	0.0136	ZEB1, BRINP3, TGIF2, SOX11, SOX2, MEF2C, FOXA2, PROX1, IRX3
GO:0031018	endocrine pancreas development GO:0031018	9	3	0.55	0.0136	SOX9, ANXA1, RFX3, SOX4, HNF4A, PDX1, ONECUT1, FOXA2, GATA6
GO:0023019	signal transduction involved in regulati... GO:0023019	4	2	0.24	0.0202	HNF4A, PDGFRA, FOXA2, MSX1

## Sheet: S4E OLAP
Table S4E: GO enrichment of protein coding genes associated with OLAP pcRNAs
GO ID	GO Term	Annotated Genes	Genes with pcRNA	Expected	p-value	List of pcRNA-associated genes in the GO category
GO:0043687	post-translational protein modification GO:0043687	11	5	1.48	0.0094	GALNT3, C1GALT1, UAP1, GALNT7, ST3GAL1, STT3A, MGAT4C, FUT8, B3GNT2, ARSA, MAN1A1
GO:0033578	protein glycosylation in Golgi GO:0033578	2	2	0.27	0.018	FUT8, LMF1
GO:0018279	protein N-linked glycosylation via aspar... GO:0018279	5	3	0.67	0.0193	UAP1, STT3A, MGAT4C, FUT8, MAN1A1
GO:0051056	regulation of small GTPase mediated sign... GO:0051056	20	5	2.7	0.0193	RABGAP1L, GNAS, RHOF, CHN2, STARD13, ERRFI1, MCF2L, BCL6, RASGRP3, FGF10, FZD10, NTF3, SIPA1L1, DENND4A, TBC1D21, NF1, SIPA1L3, ARHGEF2, DEPDC1B, RIC1
GO:0007399	nervous system development GO:0007399	144	16	19.42	0.0398	BCL2L11, TENM3, PRDM16, GPHN, SOX3, WNT7B, SOX9, MEIS1, FN1, DCTN1, POU3F3, ZEB2, HOXD1, TGFB2, MAGI2, TFAP2D, GBX2, INHBA, NTM, NFIB, JAG1, DNM3, ID2, SIX3, PTCH1, TFAP2A, CELSR3, ANXA1, PPP3CB, CAMSAP1, ZEB1, BRINP3, TGIF2, HOXA1, LMX1B, TOPORS, CALM2, BCL10, POU3F1, DLX6, SOX11, ID4, PTPRC, LIF, HOXB2, KCNJ10, BARHL2, SLITRK5, BIN1, LMO4, EDNRB, TMEM30A, EMX2, SATB2, FZD8, LRP8, SOX4, AK4, SMA…
GO:0042355	L-fucose catabolic process GO:0042355	3	2	0.4	0.0492	FUT9, FUT8, FUT10
GO:0048852	diencephalon morphogenesis GO:0048852	3	2	0.4	0.0492	SOX2, OTX1, OTX2
GO:0007049	cell cycle GO:0007049	64	4	8.63	0.1051	BCL2L11, MYOCD, TSPYL2, IGF2, TDRKH, CCNT2, SOX9, DCTN1, TGFB2, MAGI2, INHBA, RBM38, ID2, PTCH1, KIZ, ANXA1, BRINP3, ZNF503, STAG2, CALM2, SOX11, ID4, PTPRC, LIF, CTGF, BIN1, GADD45G, BTRC, KMT2E, SOX4, TRIM37, SPTBN1, SOX2, PRKAG2, BLCAP, ORC4, VRK1, RRS1, NR2F2, FGF10, APBB2, TET2, HOXA13, TMEM67, CCND2, HMGA2, NEDD1, CETN3, HSPA2, CDKL1, THBS1, MAPK6, ZFHX3, GATA6, PROX1, MSX1, ARHGEF2, CSNK1D…
GO:0001822	kidney development GO:0001822	30	4	4.05	0.1151	BCL2L11, WNT7B, WT1, SOX9, POU3F3, MAGI2, JAG1, ID2, PTCH1, TFAP2A, SIX2, SOX11, LIF, SOX4, VEGFA, C1GALT1, HOXA11, INVS, MEF2C, FGF10, TET2, PDGFRA, HAS2, SOX8, NF1, PROX1, LHX1, IRX3, NIPBL, PKHD1
GO:0006487	protein N-linked glycosylation GO:0006487	6	4	0.81	0.1307	UAP1, ST3GAL1, STT3A, MGAT4C, FUT8, MAN1A1

## Sheet: S4F US-AS
Table S4F: GO enrichment of protein coding genes associated with US-S pcRNAs
GO ID	GO Term	Annotated Genes	Genes with pcRNA	Expected	p-value	List of pcRNA-associated genes in the GO category
GO:0035019	somatic stem cell maintenance GO:0035019	9	4	0.94	0.009	PRDM16, SOX9, SIX2, SOX4, SOX2, FGF10, HMGA2, GATA2, KLF10
GO:0001892	embryonic placenta development GO:0001892	6	4	0.63	0.01	WNT7B, FOXD3, LIF, NR2F2, SOCS3, GATA2
GO:0048149	behavioral response to ethanol GO:0048149	2	2	0.21	0.011	USP46, DBH
GO:0045944	positive regulation of transcription fro... GO:0045944	90	16	9.39	0.014	MYOCD, IGF2, PAXBP1, CCNT2, WT1, EPC1, SOX9, MEIS1, POU3F3, ZEB2, TFAP2D, INHBA, NFIB, JAG1, ID2, SIX3, FOXD3, TFAP2A, CXCR3, ZEB1, HOXA1, LMX1B, SIX2, POU3F1, NR6A1, HOXB5, RFX3, SOX11, ID4, LIF, HNF1A, MORF4L2, BARHL2, LMO4, ZMIZ1, SATB2, MEOX2, FZD8, ZNF462, MCF2L, NFE2L2, SOX4, CREM, TBL1XR1, ATXN1, PPARA, VEGFA, HNF4A, SOX2, OTX1, CREB5, GABPB1, PDX1, MEF2C, H2AFZ, HAND2, FGF10, NR2F1, PIK3R…
GO:0000122	negative regulation of transcription fro... GO:0000122	62	12	6.47	0.018	MYOCD, PRDM16, SOX3, WT1, ZNF593, EPC1, ZEB2, ZMYND8, FOXP4, NFIB, ID2, PTCH1, FOXD3, TFAP2A, ZEB1, TGIF2, NR6A1, SOX11, ID4, TLE1, EDNRB, SATB2, BHLHE40, FZD8, LRP8, TBL1XR1, BCL6, PPARA, VEGFA, SOX2, HOXB3, SFPQ, ZBTB20, PDX1, MEF2C, UBE2D3, NR2F2, NR2F1, PITX2, TENM2, MSC, NKX2-1, FOXH1, PHF21A, HMGA2, KDM2B, HDAC7, ZFHX3, FOXA2, GATA6, TBX2, FOXF1, PROX1, SUDS3, MSX1, SAP30, ZNF496, NRIP1, GA…
GO:0043401	steroid hormone mediated signaling pathw... GO:0043401	7	3	0.73	0.028	NR6A1, PPARA, HNF4A, NR2F2, NR2F1, NR3C1, PGRMC2
GO:0032526	response to retinoic acid GO:0032526	9	4	0.94	0.029	WNT7B, SOX9, PTCH1, BRINP3, KMT2E, SOX2, MEF2C, FZD10, KLF4
GO:0030858	positive regulation of epithelial cell d... GO:0030858	5	3	0.52	0.029	SOX9, ZEB2, ADAMTS9, SOX2, LHX1
GO:0060009	Sertoli cell development GO:0060009	3	2	0.31	0.03	SOX3, SOX9, SOX8
GO:0045662	negative regulation of myoblast differen... GO:0045662	3	2	0.31	0.03	SOX9, ZFHX3, SOX8

## Sheet: S4G US-S
Table S4G: GO enrichment of protein coding genes associated with US-S pcRNAs
GO ID	GO Term	Annotated Genes	Genes with pcRNA	Expected	p-value	List of pcRNA-associated genes in the GO category
GO:0045987	positive regulation of smooth muscle con... GO:0045987	3	3	0.31	0.001	MYOCD, PROK2, CHRM3
GO:2000353	positive regulation of endothelial cell ... GO:2000353	2	2	0.21	0.01	CD40LG, THBS1
GO:0030511	positive regulation of transforming grow... GO:0030511	2	2	0.21	0.01	MYOCD, THBS1
GO:0006376	mRNA splice site selection GO:0006376	2	2	0.21	0.01	PTBP2, SRSF9
GO:0002930	trabecular meshwork development GO:0002930	2	2	0.21	0.01	LMX1B, CYP1B1
GO:0070166	enamel mineralization GO:0070166	2	2	0.21	0.01	PPARA, FAM20C
GO:0006325	chromatin organization GO:0006325	37	5	3.79	0.011	MYOCD, TSPYL2, PAXBP1, EPC1, SOX9, LIF, MORF4L2, SATB2, ZNF462, KMT2E, TSPYL4, SMARCA1, RERE, TBL1XR1, VEGFA, ASH1L, SOX2, SFPQ, VRK1, NR3C1, TET2, PHF21A, SETD1B, HMGA2, KDM2B, HDAC7, MCRS1, ARID4A, CHD2, CHD9, FOXA2, SUDS3, H3F3A, PRDM2, BRD4, GATA2, NIPBL
GO:0043066	negative regulation of apoptotic process GO:0043066	38	10	3.9	0.024	MYOCD, WT1, SOX9, TPT1, POU3F3, TFAP2D, TFAP2A, ANXA1, TOPORS, CD40LG, BCL10, TLE1, EDNRB, NFE2L2, BCL6, VEGFA, PROK2, RNF7, PDX1, MEF2C, HAND2, PIK3R1, APBB2, SEMA5A, SH3RF1, EGR3, HMGA2, NTF3, KDM2B, THBS1, SOX8, GATA6, MIEN1, SOCS3, MSX1, IRS2, PKHD1, IL7
GO:0006954	inflammatory response GO:0006954	18	5	1.85	0.025	FEM1A, FN1, CXCR3, ANXA1, CD40LG, KCNJ10, TRIL, EDNRB, BCL6, PROK2, CD46, IL17B, THBS1, FOXF1, BRD4, LY86, C2, KLF4
GO:0008283	cell proliferation GO:0008283	102	19	10.46	0.029	MYOCD, WNT7B, IGF2, PAXBP1, WT1, PTBP2, SOX9, POU3F3, ZEB2, TGFB2, MAGI2, GBX2, INHBA, NFIB, JAG1, RBM38, CSE1L, ID2, PTCH1, TFAP2A, CXCR3, ANXA1, PPP3CB, ZEB1, LMX1B, TOPORS, ZNF503, SIX2, CD40LG, FANCL, NR6A1, DLX6, SOX11, ID4, PTPRC, LIF, CTGF, BIN1, EDNRB, EMX2, ZMIZ1, BTRC, SOX4, SMARCA1, BCL6, CYP1B1, VEGFA, HNF4A, SOX2, PROK2, CTBP2, CHRM3, CD46, ALKBH3, PDX1, MEF2C, NR2F2, HAND2, FGF10, U…
