# Supplementary material for: Genomic positional conservation identifies topological anchor point RNAs linked to developmental loci
Source: Genome Biol. 2018 Mar 15;19:32. doi: 10.1186/s13059-018-1405-5 (PMC5853149; doi:10.1186/s13059-018-1405-5)
Supplement: Supplementary file 7 — Table S5. Nanostring data. (XLSX 232 kb) [file 13059_2018_1405_MOESM7_ESM.xlsx]

## Sheet: S5A Targets
Table S5A: Nanostring design - List of targeted transcripts
Customer Identifier	Accession	Target Region	Target Sequence	Tm_CP	Tm_RP	Flags
Hs_Alas1	NM_000688.4	1616-1715	GGGGATCGGGATGGAGTCATGCCAAAAATGGACATCATTTCTGGAACACTTGGCAAAGCCTTTGGTTGTGTTGGAGGGTACATCGCCAGCACGAGTTCTC	80	82	HK
Hs_B2M	NM_004048.2	26-125	CGGGCATTCCTGAAGCTGACAGCATTCGGGCCGAGATGTCTCGCTCCGTGGCCTTAGCTGTGCTCGCGCTACTCTCTCTTTCTGGCCTGGAGGCTATCCA	82	81	HK
Hs_BCAS3	ENST00000589222.1	1-100	CTCGGGGAGACTCCAAACAGTGAGCCTAGAGCTGGAGACTAGCGTTAACCGGCGGGGCGGCCGGTTTTATGAATGAAGCTATGGCTACAGATTCCCCAAG	85	85
Hs_Cltc	NM_004859.3	1834-1933	GTGATCTTGTGAAATCTGTGGACCCTACATTGGCACTTAGTGTGTACCTAAGGGCTAACGTCCCAAATAAAGTCATTCAGTGCTTTGCAGAAACAGGTCA	80	81	HK			Legend
Hs_EMX2	ENST00000442245.1	681-780	AAGTATGGTTTCAGAACCGAAGAACAAAGTTCAAAAGGCAGAAGCTGGAGGAAGAAGGCTCAGATTCGCAACAAAAGAAAAAAGGGACGCACCATATTAA	83	83
Hs_EMX2-OS	ENST00000440007.1	164-263	CCTAGCGCTCCGCCGCTGCTGCCTTACGCGGCCCCGCGTCGGGAGAACTGGGATCGCCCCAAGAGCACCGCGAGGGGTCATCTCAGGCTGGCTGCATGCC	88	88
Hs_EVX1	ENST00000222761.1	785-884	GCTCGCAAGGCACCCTGGCGTGCAGCGCCAGTGACCAGATGCGTCGTTACCGCACCGCCTTCACCCGAGAGCAGATTGCGCGGCTGGAGAAGGAATTCTA	85	86				Customer Identifier	ID
Hs_EVX1-AS_1	ENST00000519050.1	141-240	CCTCTGTGCCGCACCGCCTCTGGGAGGAAGCCCCATTGCCCTCTTCTTTCTAAGCTGTCATCCTCCTGCTGCAATCGTCATTACAGTACCGCTGGTGACG	85	83				Accession	Accession number of target sequence
Hs_EVX1-AS_2	ENST00000519218.1	111-210	CATGCCTCTTACACCCTGCCAGCCACAAACTGCCCGGATCGGCGTTTGATCTTGCCCTCGCCTGGGGAAAGTGTCTTCCCCGAGCAATTGAAGCATTCCC	85	86				Target Region	Region in the target mRNA being probed
Hs_FOXA2	ENST00000377115.1	1705-1804	GACAGCAGTCTTCTTCACCCGCTGCAGCCGTTCCGTCCCAAACAGAGGGCCACACAGATACCCCACGTTCTATATAAGGAGGAAAACGGGAAAGAATATA	89	83				Target Sequence	Sequence of target region
Hs_FOXA2-DT	ENST00000564492.1	110-209	CAGCCGGCCCGCCGGCCGCCGCAGGAATCCCTGGATAAAGACCAGCTCAACCATCGCTGAGAAAACAGACCTAGGCTTCCCAGGGCGGTTAACCCGCCGG	88	88				Tm_CP	Melting temperature of capture probe
Hs_FOXP4	ENST00000373057.1	249-348	TCTGCCTCGGAGACAATCAGGTCGGCTCCATCTGGTCAGAATGGCGTGGGCAGCCTCTCTGGGCAAGCCGATGGCAGCAGCGGCGGGGCCACAGGGACAA	85	91				Tm_RP	Melting temperature of reporter probe
Hs_FOXP4-BT	ENST00000432751.1	134-233	GCGCCATTGGCGTCCGTGGCCTCTGTTTCCGTGGCAACCTAGTAACCATTAATTTTCAATTAAAGGAGACAAAAAGCTCGATGACAGCTCCAGGTCTGCT	83	80				Flags	HK: HouseKeeping; X: Cross hybridazation potential
Hs_Gapdh	NM_001256799.1	1299-1398	ACTGAATCTCCCCTCCTCACAGTTGCCATGTAGACCCCTTGAAGAGGGGAGGGGCCTAGGGAGCCGCACCTTGTCATGTACCATCAATAAAGTACCCTGT	86	86	HK;X
Hs_GATA6	ENST00000269216.1	1567-1666	GCAGAAGCGCGTGCCTTCATCACGGCGGCTTGGATTGTCCTGTGCCAACTGTCACACCACAACTACCACCTTATGGCGCAGAAACGCCGAGGGTGAACCC	87	88
Hs_GATA6-BT	NR_102763.1	169-268	GGTCGTCATGTACGGAAAGGTAGTCTATGGGGTACGCAGAATGGAAAAGGGCTTCCACATCAGTCGTGTCCGAGGACGCTCTCCAACTTTTGATGTCCCT	83	81
Hs_Gusb	NM_000181.3	1900-1999	CCGATTTCATGACTGAACAGTCACCGACGAGAGTGCTGGGGAATAAAAAGGGGATCTTCACTCGGCAGAGACAACCAAAAAGTGCAGCGTTCCTTTTGCG	84	83	HK
Hs_HEXIM1	ENST00000332499.1	4061-4160	AAATGTAAAGCTTCCAGTTAAGGAGCTAAATGAGGTCCTCAGCTGAATGAGGAACCCTGTACATCCCCTTGCACAGCCCTATTCTAAATCGCTTAAACTA	82	82
Hs_HEXIM1-2-AS	ENST00000589950.1	19-118	TGGGAGGAGGCAGCGGAGGGACTCGCTGCGCACATCAAGAAAGAAAACCAAGGCACTAGAAAGCAAGCACACTTAAGTATTGAAGATAATTACATCTTAA	86	77
Hs_HEXIM2	ENST00000307275.1	396-495	TCACTAGTTCCAGGCGTCTGCTGAAAGATTTGGAACAGAAGATGATGGCCACTCCGAACCAGACCGCCTGTAATGCAGAGTCACCAGTGGCCCTGGAGGA	85	86
Hs_HIC1	ENST00000399849.1	710-809	CCGCCCTCGGGCCCAGAGGCCGCGGTCAACACGCACTGCGCCGAGCTGTACGCGTCGGGACCCGGCCCGGCCGCCGCACTCTGTGCCTCGGAGCGCCGCT	89	91
Hs_HIC1-US-AS	TCONS_00179423.1	146-245	CGGCGGCTGAGTCCACCGAGGCTCGAGCGCGCGCGTCCTGCGGAGTGCGTCTGGCGGCCAGCCTGAGGCCGTCCTGTCCTCCCGGCCAAGGAGGATAAGA	88	91
Hs_HMGA2	ENST00000403681.1	666-765	ATTCTTTCCCCGCCTAACATTTCAAGGGACACAATTCACTCCAAGTCTCTTCCCTTTCCAAGCCGCTTCCGAAGTGCTCCCGGTGCCCGCAACTCCTGAT	77	85
Hs_HMGA2-AS	ENST00000544279.1	46-145	GAGATGGTTGTGCTCTGAGGAACATAAAGCAGTCTGAAGTAAACAGTCGCACACAGACGCAACAACTACAGTATCTTCAGGATGCAAAGCCATACAGGCG	85	85
Hs_HNF1A	ENST00000257555.1	419-518	GGGGAGACTCGGGGCTCCGAGGACGAGACGGACGACGATGGGGAAGACTTCACGCCACCCATCCTCAAAGAGCTGGAGAACCTCAGCCCTGAGGAGGCGG	89	87
Hs_HNF1A-BT-1	ENST00000537361.1	121-220	TCTCTGCCTCAGCTTCCAGGTCTCTGCTGGTCCCTAGGAAGCACTTTGACCTCTGCTTCCCCTTCAAATGCTGTGGATCAAGCCTCCCCAACCCCACCAT	85	85
Hs_HNF1A-BT-2	ENST00000433033.1	12-111	AGTCCGCCAGCGGATGGGGATGTAGAACGGGCAGCCTCTAATGGCGCCTGCTGGTGAGGTGGGGTGCCTGTGGCCATACAGGAAAGGGGAGCAGCTCCCA	89	89
Hs_HNF4A	ENST00000372920.1	397-496	CGGGCAAACACTACGGTGCCTCGAGCTGTGACGGCTGCAAGGGCTTCTTCCGGAGGAGCGTGCGGAAGAACCACATGTACTCCTGCAGATTTAGCCGGCA	85	85
Hs_HNF4A-BT	ENST00000452481.1	26-125	CAACCACTGACCAAACTCCAGTCCAGGCAGCCACCAGCTGGCCTGGTCTTGCTGCTTCCTTTAGCGGCTTCCAAGGTCCAGGGACAGGGGGTCTGGGCCA	89	88
Hs_HOTAIRM1	ENST00000429611.1	76-175	GGCGGCGGCAGCTGCTGCGGCGACTGCAAAGGCCGATTTGGAGTGCTGGAGCGAAGAAGAGCAAAAGCTGCGTTCTGCGCGCGCCCGACTCCGCTGCCCG	86	86
Hs_HOTTIP	ENST00000521028.1	111-210	CGTATTTCTGCAGTGAGACCACAGGACGGACATCGGCGCCTTCGGCTTCGATGGAGTTGCGATTTTGCTCTTTCCAGGGAAACAGTGGCAGGGTGTTTGC	85	81
Hs_HOXA1	ENST00000355633.1	75-174	TCAGTGACAGATGGACAATGCAAGAATGAACTCCTTCCTGGAATACCCCATACTTAGCAGTGGCGACTCGGGGACCTGCTCAGCCCGAGCCTACCCCTCG	87	89
Hs_HOXA11	ENST00000006015.1	933-1032	CTGGTTTCAGAACAGGAGAATGAAGGAAAAAAAAATTAACAGAGACCGTTTACAGTACTACTCAGCAAATCCACTCCTCTAAGACTCCAGCGGCTGGAAT	80	85
Hs_HOXA11AS	ENST00000522863.1	907-1006	GACTTGATTACACTCTCTCATTCATGGTCACTTCCGAAGCGCTTTAGTGCCTTCCGTCCCTAAACCGCCAACAGCCAGAACGGCTTCTCCCCGCGTGACT	77	85
Hs_HOXA13	ENST00000222753.1	1155-1254	AAAGAGAAAAAAGTCATCAACAAACTGAAAACCACTAGTTAATGGATTAAAAATAGAGCAAGAAGGCAACTTGAAGAAACGCTTCAGAACTCGTTGCTTT	77	80
Hs_HOXA13-DT	ENST00000518136.1	662-761	AACAGCTCCAAAAGGGACTCTTCTGTTGACAGGGGATATTTTTCTTTAGATGTAAGAAATATTCTGAGCCTCGAGCCTAGGAAGGAGGCCAACAGCAGCT	77	85
Hs_HOXA5	ENST00000222726.1	797-896	CGGAGAATGAAGTGGAAAAAAGATAATAAGCTGAAAAGCATGAGCATGGCCGCGGCAGGAGGGGCCTTCCGTCCCTGAGTATCTGAGCGTTTAAAGTACT	86	86
Hs_HOXA5-6-AS (and HOXA3 bidir)	ENST00000521197.1	223-322	CTCTCATCGAAAAACCGGGCGAAGGGAAGCCGGCAACGAGCGGAGAACTCTGGCTGAATTAACGGTGGCTCCCAGAAGCTCCTGCCCCTCTGACAGCTGT	93	86
Hs_HOXA6	ENST00000222728.1	613-712	GCGCCAGATCAAGATCTGGTTCCAGAACCGCCGCATGAAGTGGAAAAAGGAAAACAAGCTCATCAATTCCACGCAGCCCAGCGGGGAGGACTCAGAGGCA	88	88
Hs_HOXA7	ENST00000242159.1	381-480	GCCTCCTACGACCAAAACATCCCCGGGCTCTGCAGTGACCTCGCCAAAGGCGCCTGCGACAAGACGGACGAGGGCGCGCTGCATGGCGCGGCTGAGGCCA	88	91
Hs_HOXB3	ENST00000470495.1	2661-2760	CCCACCTACACAGACCTCTCCTCTCACCACGCGCCTCCTCCTCAGGGTAGAATCCAAGAAGCGCCCAAATTAACACACCTGTGATGGGAAAGGGCGAACG	85	85
Hs_HoxB3-BT	ENST00000464382.1	53-152	CATCTGGATGCACCAGAAGAGGGAACGGGACTGGGGACAACAAAGTATTAACGAAGATTTCAAAGCTGGGAGTTGTAAAGTGGGAATTGCTAATGAAGAA	86	80
Hs_HOXB5	ENST00000239151.1	4-103	TGAATCGGCCCTAACGATTCTCGGATCGTCATTATTTGTAACCATAGAGCATGAATTACCTCTTGAGGTCATCAGCGAGAATTTACGACTGGTCAACAAA	77	78
Hs_HOXB5-6AS_1	ENST00000467155.1	61-160	CCCTCCCTCCAAGTCCAGTAAGAAGTTGGGCCAAGCTGGAAGGGATTGACCGGCCGTTTCCTCTCCCTCGCCGGCCTCGGCGGAGATTCCAGGCCCTATA	85	85
Hs_HOXB5-6AS_2	ENST00000476204.1	191-290	GCCACTACAGGCGGGCCTGGGCGCCTGGAGTCGGGCATGAAAGAAAATAGCGCCTCATCGCTCTTATCTAAGCCCAGAGGTCCAGGGGACAACCTGAGGG	86	85
Hs_HOXB6	ENST00000225648.1	369-468	CCAGCGGGCAGGAGTCCTTCCTGGGCCAGCTACCGCTCTATTCGTCGGGCTATGCGGACCCGCTGAGACATTACCCCGCGCCCTACGGGCCAGGGCCGGG	85	86
Hs_HOXB7	ENST00000239165.1	555-654	GGAGAAAGAATTTCACTACAATCGCTACCTGACGCGGCGGCGGCGCATCGAGATCGCGCACACGCTCTGCCTCACGGAAAGACAGATCAAGATTTGGTTT	85	83
Hs_HOXD1	ENST00000331462.1	686-785	GCGGCCTTCGGCGAACCCGGCCCTTTTCCGGCTTGTCTCAAAGCGTCAGCCGACGGCCACCCTGGTGCTTTCCAGACCGCATCCCCGGCCCCAGGCACCT	85	86
Hs_HOXD1-BT / HOXD3-US-AS	ENST00000416928.1	226-325	CCTGAAACGGGGTCCACGTCAGCCCGCTCCCGAGCGTGTCCTCAGGTCTAAGGACGGGTGGGGCTTCCTTTGTGTGTTCTCTGGAAGGGGCTGGGATGGC	85	85
Hs_HOXD3	ENST00000468418.1	2501-2600	AGTGCCTGCCAAGAAGCCCAAAGGTGGGCCCAATGCTTCTAGCTCCTCAGCCACCATCAGCAAGCAGATCTTCCCCTGGATGAAAGAGTCTCGACAGAAC	86	85
Hs_Hprt	NM_000194.2	1012-1111	GAGCCTATAGACTATCAGTTCCCTTTGGGCGGATTGTTGTTTAACTTGTAAATGAAAAAATTCTCTTAAACCACAGCACTATTGAGTGAAACATTGAACT	75	76	HK
Hs_ID4	ENST00000378700.1	156-255	CTCGGGCTGAGTGTCGCCCACTGAGCAAAGATTCCCTCGTAAAACCCAGAGCGACCCTCCCGTCAATTGTTGGGCTCGGGAGTGTCGCGGTGCCCCGAGC	84	85
Hs_ID4-BT	ENST00000432171.1	209-308	ACGGCGGGGACAAGGGCTGACCCGTCTCCACCGAGACTGAACCTCGAGTTCTAAGGTGGGACTGCCAAGATGAATAGACATAATCCTCGATCTAACCACT	87	85
Hs_KDM2B	ENST00000377069.1	446-545	GATTGACCGCCAGCGATACGACGAGAACGAGGACTTGTCGGACGTGGAGGAGATCGTCAGCGTCCGCGGCTTCAGCCTGGAGGAGAAGCTTCGCAGCCAG	84	85
Hs_KDM2B-BT	ENST00000541574.1	311-410	GCCTCTGTGGACTCCTTTACTAGGCGACCAGCCCTGAAACAGAAGTTGGACATTTTTTAAAGGTTCTTGCGCTCGGCAAGGGGAGCAGATAGATGCTCAG	85	79
Hs_LHX1	NM_005568.3	561-660	CCCTACTTTGATTTCCTGGTGCGAGTTTTGGCTTGCACGGCCGAGTGTGTGTCCTCTTTTTGGAGAGACTGGGGAGCTCGTGCCGATTGTCTTCAGGAGT	79	83
Hs_LHX1-BT	ENST00000529264.1	314-413	CCCACTTCCTGACTCCAGCGGTGCGAAGATGATACAATACTTTCTGGTGCTGACATTCAGCTGTCTCCCAAACAGCTCTCAATCTGGGGCATGACTTTGA	85	84
Hs_LHX8	ENST00000294638.1	932-1031	GTGAATGACCTATGCTGGCATGTCCGGTGTCTCTCCTGCAGTGTTTGCAGAACCTCCCTAGGAAGGCACACCAGCTGTTATATTAAAGACAAAGACATTT	84	82
Hs_LHX8-BT	ENST00000427892.1	81-180	GGGAAGAAGAATGGTCGTCAGACAGGAGCAGAAGACGTGAAAGATTGGTCTGGCCTCGCTTTACTCCAGGCGCCTTGTGGGATGCTGACCTGTCCCGGGG	85	85
Hs_LMX1B	ENST00000355497.1	661-760	GCCCAAGCGACCCCGGACCATCCTCACCACGCAGCAGCGAAGAGCCTTCAAGGCCTCCTTCGAGGTCTCGTCGAAGCCTTGCCGAAAGGTCCGAGAGACA	88	88
Hs_LMX1B-BT	ENST00000425370.1	53-152	TGATTTGGGAGTTGGGGAGCGAAGGCTTTCTTTTTTCTCCTCTGCCTTCTTTATTATTAATATTTTGTAAAGCTCCAGCGCTACGAGGAGTGGCCCCGAG	77	77
Hs_MEF2C	ENST00000504921.1	731-830	ACATTTACAAAGAGGAAATTTGGGTTGATGAAGAAGGCTTATGAGCTGAGCGTGCTGTGTGACTGTGAGATTGCGCTGATCATCTTCAACAGCACCAACA	80	83
Hs_MEF2C-US-AS	ENST00000510274.1	294-393	TCCGGCGAAGGTCTGGTGAGTCCAATGGGGGAGTGGAATTCGTTCCGGTGATCCTCTCGGTCGCTCCCGTCGTACGAACTGCTACAGCTGCTCAAGCTGT	85	85
Hs_MEF2C-US-S	ENST00000506978.1	66-165	AGAAGGCAGGAGGGGAAATCTGGCACAACGGCTGGGAGAGGAAACTTGATGCTTCTGGGCCACCATTTGCCAGGGCCTCGCTCGAGCCGGCGCCTCGGTT	86	85
Hs_MEIS1	ENST00000560281.1	1386-1485	CATCTACTCGTTCAGGAGGAACCCCAGGCCCTTCCAGCGGTGGCCACACGTCACACAGTGGGGACAACAGCAGTGAGCAAGGTGATGGCTTGGACAACAG	91	89
Hs_MEIS1-AS	ENST00000439433.1	1-100	CTCAGACCGCCGAGTCCACAGCAGCTACAACCGTGGTGTTCTTGATTTTATTCTGCAGAGTGAGCTCTCCACGTTTGCTTTCTGGAGGACCCAGGTGACC	81	85
Hs_MLL3	ENST00000262189.1	447-546	AACAGAAACGATTGTGGAAACAGAAATCAAAGAACAATCTGCAGAAGAGGATGCTGAAGCAGAAGTGGATAACAGCAAACAGCTAATTCCAACTCTTCAG	84	84
Hs_MLL3-BT	ENST00000477993.1	47-146	CGCTGGTTCTCGCCGAGGTCTTTCCTCGTAGCGCCCACACTACGGGGAGGAAAAGGAATGGAGTCAACTTCGTTCGAATCCAACGCCAGCAAGTCATCTT	85	80
Hs_MLL5	ENST00000311117.1	48-147	GAGCGGGCGCAGGGGGCCGAGTCGGAGACCGTGCCGGAGTTCGGGAGCGGCAACAGAGTGGGCATAGACACTCCGAGCAGCCTCGCCGTCGTCTCTGCGT	88	87
Hs_MLL5-BT	ENST00000453677.1	278-377	TAGGTGAGCTTGGGCATGCCAGTATTGGGTGCACGAACAAGGACAGCAGGGCTTGGGAACGAACTCCCTCCCGTCACCCTCCGAAAGCGATACACCTTCT	85	85
Hs_NR2F1	ENST00000327111.1	2887-2986	AACTCTCATCCGCGATATGTTACTGTCTGGGAGCAGCTTCAACTGGCCTTACATGTCCATCCAGTGCTCCTAGACCTTGGGCGCTTCCCACCTGCCCCGT	84	84
Hs_NR2F1-BT	ENST00000504474.1	56-155	GACTCGCGAGGGCGTAAAAGTTTGTCTCAGCTCGAGCATTCCTAGCGCCAACACGCCCTCAGGTAAAGGTGGAAGTAAATGGCCACGCTGTATTGACAGA	84	85
Hs_NR2F2	ENST00000453270.1	1190-1289	AGCTGCCTCAAGGCCATAGTCCTGTTCACCTCAGATGCCTGTGGTCTCTCTGATGTAGCCCATGTGGAAAGCTTGCAGGAAAAGTCTCAGTGTGCTTTGG	84	84
Hs_NR2F2-BT	ENST00000561344.1	62-161	CTTCAGGATTTAAAATTAATTGGCTCTGGCTTGGTTGGACCGTACTCGGATCTCGCCACCTCTGCGTTTCCCGAGTCACTGGCGAAGAGGTCCCAGTTCC	77	85
Hs_NR2F2-DS-S	ENST00000558499.1	90-189	GGACTGCTGGGCGGTGGGACCGGCCTGGGCCACGGTGGCAATTACTGTTTCCTCAAGCCTGGAGTGTATGGTTATGGGACAGCCACTTCCTCCTTCAAAT	88	84
Hs_Pgk1	NM_000291.2	1031-1130	GCAAGAAGTATGCTGAGGCTGTCACTCGGGCTAAGCAGATTGTGTGGAATGGTCCTGTGGGGGTATTTGAATGGGAAGCTTTTGCCCGGGGAACCAAAGC	83	82	HK
Hs_POU2F2	ENST00000389341.1	49-148	CCCTGGCGGGGCGGGCAGCATGGTTCACTCCAGCATGGGGGCTCCAGAAATAAGAATGTCTAAGCCCCTGGAGGCCGAGAAGCAAGGTCTGGACTCCCCA	85	86
Hs_POU2F2-US-AS	ENST00000559786.1	124-223	CAGCCGGGAGAGGGGGCCGGATCTCTGGATCTCCCCAGCCTCCAGATCTCAGTGTGGCTCTCTCTGGAGACAAAAGCTAAGACTCAACCCACAGGCAACA	86	85
Hs_POU3F3	NM_006236.1	1361-1460	TCTGCAATCGGCGCCAAAAGGAGAAGCGCATGACGCCGCCCGGGATCCAACAGCAGACGCCCGACGACGTCTACTCGCAGGTGGGCACCGTGAGCGCCGA	88	88
Hs_POU3F3-BT	ENST00000458253.1	497-596	GGAAAAATGCTCCATGTCCCCTCTGCCAGTTGGTGTTTATCAAAGGACAACGGAGGAAGAGAGACAAAGTGCCTGGATGTGTGTGTTAATCAAGAGTTGT	82	84
Hs_POU3F3-DS-AS	ENST00000433433.1	90-189	AGCTCAGAGCCCGAAGTGTGTGCTCTGGTCTTTGATGATGTTGATAAAATGTGGTTTCAAATGTTGTCCCGAAGAGGCCGGTTTCCTGTCTGTATGTGGA	81	79
Hs_POU3F3-US-S	TCONS_00230579.1	66-165	TTTCCCAGATGATGGCATCCGAGAACTTAAACAAAGGGGGCTGCCGCCGGCGCGCAACGGCTGCGGAAAGTTGCGGTGGCGGATTTCCAAGGAGCGTGGC	86	85
Hs_SATB2	ENST00000417098.1	974-1073	AAGGCCGTGGGAGGTTTGATGATTCCTGTCTTTTGTGTCGTGGAGCAGTTGGACGGCTCTCTTGAATATGACAACAGAGAAGAACACGCCGAGTTTGTCC	79	85
Hs_SATB2-AS	ENST00000441234.1	108-207	ACAAGCCGCAGAGAGAGACACACTGAGAGGGAGATGATTATTAGTTGCGTTGAGTCATCAGGCAAACCTTAGGTGCCGGGCTTCAGCCGAAGCGTTTTTC	84	82
Hs_SETD1B	ENST00000267197.1	400-499	GTGGAGATTTTGTACAACCCCAAGACCAAGAAGCACCTGGGCATCGCCAAGGTGGTCTTTGCCACGGTCCGGGGAGCCAAGGATGCCGTTCAGCACTTGC	88	88
Hs_SETD1B-BT	ENST00000429892.1	762-861	GCAGTAAACAGTCCTCAGCGAAGCCGCCTTTTTGCCTACCCAACCCTGGAAAGTTTGCAGAAGTGGAAGGAGCAGAACGTGAGGGTGTAACTTACAAAAA	85	84
Hs_Sox1	NM_005986.2	1496-1595	TATTTATCACCTACGGAGGAAGCGGAAAGCGTTTTCTTTGCTCGAGGGGACAAAAAAGTCAAAACGAGGCGAGAGGCGAAGCCCACTTTTGTATACCGGC	80	83
Hs_SOX1-OT	CUFF_18561.1	946-1045	GAGTGGGGACGGCGGGGCACAGGACGGTAGTCTAAGAGTGTTCGCATGGCCGAGGACGCTTTCGCTGCGAGTTTGGGGTCGAGGGGCAGTTCCCTCCCGG	85	85
Hs_SOX2	NM_003106.2	152-251	CTTAAGCCTTTCCAAAAAATAATAATAACAATCATCGGCGGCGGCAGGATCGGCCAGAGGAGGAGGGAAGCGCTTTTTTTGATCCTGATTCCAGTTTGCC	78	81
Hs_SOX2-DOT	ENST00000493521.1	11-110	CTTTCAGCCGCAGAGAGAAGAAGCTGCCCAAGAATGGAAAGGAAGAAATATATCACATCATCTGTCTGTCCACAGGCTTTCCTTGGGGCTTATGAAGTGA	85	80
Hs_SOX2-OT	ENST00000492337.1	526-625	ATGGAAAGACTGGGGGGAAGAAAAGCCGAAATGGATTCACGGTGCCTTGGATGAAGGACGAGAGGGGAACTGCAAGCTCCTTCAACTGGTTCTGTCCGGT	84	86
Hs_SOX2-US-AS	ENST00000460993.1	15-114	AATGACATGTGTGCAGAAACTCTTCTGAATGGGACTTCCCTGATCCTGTTTTTACCTGATCTTCATGCTCAATAGAAAAAGCCTCAGCTTTGGAATCAGC	82	78
Hs_SOX21	NM_007084.2	1491-1590	TATTTGAACTTTGCAGATCTCTGTTCTCTCAAGCAGAACTCCCAACCAGATCCATTCTTGACCAGTGACCGGCTCGAATCTGGCCTTTTGTGTGAGATGA	79	81
Hs_SOX21-BT	ENST00000438290.1	530-629	GGCGCAGGGGCGGAGGTGCTGCAGGAGAGTTAAGGAAAACGGGCCATCACCTCAGTTCGCAGGTCCGCGCTGTGGCACCTCCCGCTCTCCCCACTCCCGC	86	85
Hs_SOX9	ENST00000245479.1	1645-1744	CTCCCACACTACAGCCCCTCCTACCCGCCCATCACCCGCTCACAGTACGACTACACCGACCACCAGAACTCCAGCTCCTACTACAGCCACGCGGCAGGCC	87	87
Hs_SOX9-BT	ENST00000412640.1	41-140	TTCAAAAGCAGCTTCGAGACTGAGGAATAGTAGACAGGATTAGAATAAGGCCCGGGAGTTCTACAACTCTGCTGAATTCAAAAGGACCATGATCTTGGTC	82	83
Hs_Tbp	NM_001172085.1	1536-1635	ATTTATAACTCCTAGGGGTTATTTCTGTGCCAGACACATTCCACCTCTCCAGTATTGCAGGACAGAATATATGTGTTAATGAAAATGAATGGCTGTACAT	78	77	HK
Hs_TBX15	ENST00000369429.1	188-287	GCGGCACACGGCCTGGAGCCTCACCCGGATTCTGAGCAGAGCACTGGTTCAGATTCTGAGGTCCTCACTGAGCGGACTTCCTGCTCCTTCAGTACTCACA	85	85
Hs_TBX15-US-S	ENST00000439394.1	61-160	CCGCGGCTGCCGCGCCTGTCACCTCTGCACCTGCCCGGCTGAGTAGAAAAATCTGAAATTTGAAACAGAAATGGCCACATAAGGACAACTCAGATGAAGT	88	82
Hs_TBX2	ENST00000240328.1	707-806	CAGCGGCCTGGACAAGAAGGCCAAGTATATCCTGCTGATGGACATTGTAGCCGCTGACGATTGCCGCTATAAGTTCCACAACTCGCGCTGGATGGTGGCG	84	84
Hs_TBX2-BT / BCAS3-AS	ENST00000590421.1	549-648	GCGGATCCTCGGGGCCAGGAAGGTGCCCTGGCAGGAGGGACTGGCTTATGCCACCCTGTGCAGGATCGTCTTCTCAGCTTACAGAGCCTAGTGTGATTCA	91	83
Hs_Tubb	NM_178014.2	272-371	GTGTACTACAATGAAGCCACAGGTGGCAAATATGTTCCTCGTGCCATCCTGGTGGATCTAGAACCTGGGACCATGGACTCTGTTCGCTCAGGTCCTTTTG	84	85	HK
Hs_WT1	ENST00000332351.1	1407-1506	AGCCCCGACTCTTGTACGGTCGGCATCTGAGACCAGTGAGAAACGCCCCTTCATGTGTGCTTACCCAGGCTGCAATAAGAGATATTTTAAGCTGTCCCAC	85	81
Hs_WT1-AS_1	ENST00000459866.1	218-317	GTACCTGGCTGGCCCGGGCTGGGGCTGCAAGCTTTCCAGCCAAACTTATGTGAAGCAAAGTAGTTGCAGTTTGACAAAGAATGGCGTTTCAATAAATGAC	88	77
Hs_WT1-AS_2	ENST00000494911.1	991-1090	TTTCACCCACCTTCTTACCCCTGTCAGCGCCGAGATCTGTAGCAGAGGTTCCTGGTCTGAACCACCGATTGGCAAAGAAAGCTGCAGATTAAACTTCTCG	83	83
Hs_WT1-AS_3	ENST00000525436.1	80-179	CTGGAAGTGGAAGGCTAAGAAGCCCGATGGTGCAATCCATACACGTCAGCCTCTGGGGCCAGAGTGGGATGAAAAAAGGCTCATGATGGAGCCCGAGTTA	85	86
Hs_ZEB1	ENST00000320985.1	177-276	TATAATACTGTGGTAGAAACAAATTCAGATTCAGATGATGAAGACAAACTGCATATTGTGGAAGAAGAAAGTGTTACAGATGCAGCTGACTGTGAAGGTG	77	84
Hs_ZEB1-BT	ENST00000450834.1	1-100	GCGGCAACCGTGGGCACTGCTGAATTTGAATTGAGGGGCGAGGGAAAAGTTTTCCTCAGGTGTGGTGGGGAGAGGGAGGCGGATGCCGGGAAACCGTAGG	85	87
Hs_ZFHX4	ENST00000521891.1	406-505	CCTGACAGGCTGGATGAAATGAGATCCCCATGTAGCAATTGCCATGGAAACCTGTGACTCCCCTCCTATCTCAAGGCAGGAAAATGGGCAGAGCACATCA	84	84
Hs_ZFHX4-BT	ENST00000518143.1	46-145	GTCCGTGTTTGCGATCTGAACCTTTGGTACCTACAAGGAGGGTGTCTCACCGAACGGTAGCTAAAACCTCACCAGAACCGCGCGGAAGTGAGAAGTCGCG	83	85
Mm_Alas1	NM_020559.2	1035-1134	ACTAGGAATATTTCTGGAACGAGCAAGTTCCACGTAGAACTGGAGCAGGCACTGGCCGACCTCCACGGCAAAGATGCGGCGCTCTTGTTCTCTTCCTGTT	85	86	HK
Mm_B2M	NM_009735.3	178-277	CTGAACTGCTACGTAACACAGTTCCACCCGCCTCACATTGAAATCCAAATGCTGAAGAACGGGAAAAAAATTCCTAAAGTAGAGATGTCAGATATGTCCT	82	81	HK
Mm_BCAS3	ENSMUST00000092822.1	782-881	GCCAGACCACGGTCATATCAACTAGTTCTTCTGTGTTACAATCGCACGGACCTAGCGACACACCACAGCCGCTCTTGGACTTTGATACGGATGATCTAGA	80	86
Mm_Cltc	NM_001003908.1	1564-1663	AAGATAAGCTGGAATGTTCTGAAGAACTGGGTGATCTCGTTAAATCTGTGGACCCAACATTAGCACTGAGTGTTTACCTCAGGGCCAATGTACCTAATAA	80	83	HK
Mm_EMX2	ENSMUST00000062216.1	1254-1353	GTCCGGAGGAAATAGATGTGACCTCAGACGATTAAAAGTCCAAACCCAATCCTACAAAAATGGACAGCACAGAGCAAGAAAGACAGGGAGAGGAGGGGAA	84	85
Mm_EMX2-OS	ENSMUST00000136990.1	406-505	GCGGCGCTGGAGCTGATGGGACTGAATCACGGACGGACACGCAGATTTCTTCACACCCTAAGCTCCGCTGCGGTTGTCCCCTGGAGGCCCGCGCCCGGGT	85	86
Mm_EVX1	ENSMUST00000031787.1	180-279	ACCCTAGCTCCCCACTGCCATCTCCGCGGTCGCCGTCGACACGGCGCTGGGGCTACCCGGCGCCTGCCTTGTCGCCTTAGCTCCTCTTCTCAGCCAAGAT	86	85
Mm_EVX1-AS_1	ENSMUST00000125305.1	272-371	ACACAGAAAAGGGAGCGCTTAAGGCGCGCAGCGAGTTCCACAGGGGCAACAGGACTTGATGGCCTGATTTGAATTTGGATTGGCTCTTCATAGAAGAAAA	86	78
Mm_EVX1-AS_2	ENSMUST00000137258.1	176-275	CGAGTTCCACAGGGGCAACAGGACTTGGTATTTCTACAGAGTCAACGAATTCTGCCACAAACGGCGTGTTCTAATGAAAAGGAGCTGGCAATCCGGCCCC	83	85
Mm_FOXA2	ENSMUST00000172928.1	426-525	CCCCATTCCAGCGCTTCTCCGTGTCAGGAGCACAAGCGAGGTGGCCTAAGCGAGCTAAAGGGAGCACCTGCCTCTGCGCTGAGTCCTCCCGAGCCGGCGC	84	89
Mm_FOXA2-DT	ENSMUST00000136555.1	132-231	CATTGAACATAAGTGGTGTGGAATAATGTTAAGCTTCTCTGATGGGTCCTAAATGGTTGAAGAACACCCCTCAAGAGATGGGAAGATTCTAAGAGCCAGA	78	85
Mm_FOXP4	ENSMUST00000113263.1	2683-2782	CTGGCCAGAGGACCCTTCCCGGTTCATCTCCCCTCATCTTCTTTTCCCAACTGTGAAAATTAGTTCTCCGGTCCCAGCTTCCTGCTCAAAGGGGCAAGCA	81	84
Mm_FOXP4-BT	CUFF_24014.1	7-106	TTTGTGAACAGTCTTTTCTCCCATCCCGGCGCGCACGCGCTGCCGCCTCGGTCTGCAAAGGGGAATTTCCTATAAAGTGCTGTGAGAACCGATGGAGAAA	84	84
Mm_Gapdh	NM_008084.1	756-855	ATGTGTCCGTCGTGGATCTGACGTGCCGCCTGGAGAAACCTGCCAAGTATGATGACATCAAGAAGGTGGTGAAGCAGGCATCTGAGGGCCCACTGAAGGG	82	81	HK
Mm_GATA6	ENSMUST00000047762.1	1761-1860	CTTGCTCCGGTAACAGCAGTGGCTCTGTCCCTATGACTCCTACTTCCTCTTCTTCTAATTCAGATGACTGCACCAAAAATACTTCTCCTTCTACACAAGC	85	78
Mm_GATA6-BT	ENSMUST00000133759.1	99-198	AAAAGGGATTTCTTTCGACAAGCTGGACATTGGAAGAAGGCTGCGAGAAGGGAATTGAACATGAGAAACACTCTTGTGGGAGTGGATTCTTACAGGAACA	84	83
Mm_Gusb	NM_010368.1	1736-1835	AATACGTGGTCGGAGAGCTCATCTGGAATTTCGCCGACTTCATGACGAACCAGTCACCGCTGAGAGTAATCGGAAACAAGAAGGGGATCTTCACTCGCCA	79	81	HK
Mm_HEXIM1	ENSMUST00000053063.1	870-969	CCAGAATGGGGAGGACTTATCCACTGGCGGTGCCTCCCCGTCGGCGGAGGGAGAGCCGATGTCAGAGTCCCTCGTGCAGCCAGGTCATGACTCGGAGGCC	86	86
Mm_HEXIM1-2-AS	AK052212.1	866-965	AAGTGTGTCGCCCCACTTCAAAATTTCACGCCAAAGGGATGGGGTTATGCCCTTTGAAGGGTTGGGGGAAAGAAAATAATTTCAGTCACTACAGTCCAGT	83	80
Mm_HEXIM2	ENSMUST00000150275.1	260-359	TCGGTGACAGTAGTTAAAGACATCATCTGCTGCAAGAGTAGGAGAAGATGGCCACTGTGAACCATACCAACTGCAACACAGCGTCACCAGCTGCTCTGGA	84	85
Mm_HIC1	ENSMUST00000055619.1	146-245	GACTCCCAGGTCCGATATCTGAGTCTCCAGGTGGGCACATCTGGAAGCGCGCGAACCTGCAAGATCTGCTCAGCTCCGCATCTGCAAGCCTCTTGGCCCA	85	85
Mm_HIC1-US-AS	ENSMUST00000134252.1	111-210	GAACCGATGGGATCAGGAGTCCTGTGAGAAGGAAGAAGTCACTTTTGCCAGCAGAAAGCTGAAGGGGGAGGAGAAGGAAGTTTTATCACACCTTTCTTCC	85	85
Mm_HMGA2	ENSMUST00000072777.1	209-308	GGTGGCAGCGGCGGCAGCCTAAGCAGCAGCAGTAGTCCCCGGCGCACTCGCCAGCTCGCCTGCTCTCGCCGCTCTTGCCCTCTCCAGCTCTCTACATCCC	88	85
Mm_HMGA2-AS	ENSMUST00000041178.1	93-192	CCCCTAATCCTCCTCTGCGGACTCTTGCGAGGATGTCTCTTCAGTCTCCTGCAACACACGGAAGGCAGGTTGTCTGTCATGTAAACAGCCTCGAAAACCA	84	85
Mm_HNF1A	NM_009327.3	387-486	CTGACCGAGTTGCCTAATGGCCTTGGAGAAACGCGTGGCTCTGAAGATGACACGGATGACGATGGGGAAGACTTCGCGCCACCCATTCTGAAAGAGCTGG	85	85
Mm_HNF1A-BT-1	ENSMUST00000129609.1	2-101	TGGGAGGGACAGCACTCTAGCCTCCTCCCCGCTCAGCCTCTCTCCCCTGCCCCTTTCTCCCAGCTGCTGAGAGACCCTCTCTTTTCCTGGCTCCTCTGCC	89	86
Mm_HNF1A-BT-2	ENSMUST00000131845.1	43-142	GGGAGGCCTCTAACCCTGCTATCTGACCAGGCTGGGGTCAGGGGCAAGCAGCACCTGGCCATGCAGGGAAACTGCCACCTTCAGCTCCATCTGCCCCAGA	91	92
Mm_HNF4A	ENSMUST00000018094.1	365-464	TCTTCAGGAGGAGCGTGAGGAAGAACCACATGTACTCCTGCAGGTTTAGCCGACAATGTGTGGTAGACAAAGATAAGAGGAACCAGTGTCGTTACTGCAG	85	84
Mm_HNF4A-BT	ENSMUST00000128896.1	35-134	CTTTGCCGTTTCCTTTGGCAGCTCCCAAGACCTGAGGGTAGGAGTCCTGGGCAGCTGGGACCTGCCAGGCCATTCTGTATCTCCCATGGGGCTCACGACC	85	88
Mm_HOTAIRM1	ENSMUST00000132559.1	105-204	GAGCTGACTTGGAGCACTGGGACCAAAGGGAGTCGAGACTGCCTTCTGCGCGCGCCCGGCTTTGCGCGCCTCCGCCACCAGATGTGGGGGGATGGGAGGC	88	86
Mm_HOTTIP	ENSMUST00000141300.1	1535-1634	ACACGCACAGATTCACACACCAAATGTATACACAGGCACAAGCGTAGTGAAATACAGTCATTATGCCAAGTCCTAAGGGGGGAAAATCACCTTGTCAAAG	85	82
Mm_HOXA1	ENSMUST00000120363.1	777-876	CCATCTCCCCTGCCACTCCTCCTGGCAGCGATGAGAAAACGGAAGAATCATCTGAGAAATCTAGCCCCTCGCCCAGTGCCCCTTCTCCGGCATCGTCTAC	85	85
Mm_HOXA11	ENSMUST00000048026.1	311-410	CTAGCTCGCGGCTTGTCAATTTCAACATCGGGTCACATGACCAGCACCTCCCTGCTAAGGATGGGGATAGATTTCCACGTCAGCTTACGTCTCCAAATTT	83	79
Mm_HOXA11AS	ENSMUST00000134512.1	481-580	GCTACCTTGGGCTCTCCGCAGTAGCCGAGCTTAACATGATTCTCCACTGCAGCTGCCTCTTTGAAGCGGATCCGTGAAGTAGAAATTTGGAGACCCACCT	85	85
Mm_HOXA13	ENSMUST00000173368.1	552-651	ACACTAAGGTGCAGTTGAAAGAACTCGAACGGGAATACGCTACGAACAAATTCATTACCAAGGACAAACGGAGGAGGATATCAGCCACGACAAACCTCTC	86	87
Mm_HOXA5	ENSMUST00000048794.1	114-213	CTACGTAGGAGGGAACCGAGTACATGTCCCAGTCATTTCCATAATTCATCATAAATTGTGCAAGGGTGCTATAGACGCACAAACGACCGCGAGCCACAAA	79	85
Mm_HOXA5-6-AS (and HOXA3 bidir)	ENSMUST00000131502.1	112-211	AAATCTCTAGTTGGGCTTTAGCTGCTCTGAGGAGTTTCCCAGTGGAGCTAGGATGGGAATTCCACACACGCATCTAGCCCCTCTTCCAGGGCTCGAGAAA	83	85
Mm_HOXA6	ENSMUST00000062829.1	846-945	CCCCTGGTGCCCTTGTCTGCTCCCCAAGTTTTATTCCAGCCTGCTTCTCCCGCAGCTTAGGGAAAAGCGTCCAAACCTTTGCAAGCGGCTACGCATTTAC	83	83
Mm_HOXA7	ENSMUST00000048715.1	311-410	GGCCTGGGAGCCGACGCCTACAACCTGCCCTGCGCCTCCTACGACCAAAACATCCCCGGGCTCTGCAGTGACCTCGCCAAAGGCGCCTGCGACAAGGCGG	87	88
Mm_HOXB3	ENSMUST00000055334.1	1600-1699	TACGGCCTCAATCACCTTTCCCACCACCCCTCGGGGAACCTGGACTACAACGGGGCGGCCCCTATGGGCCCCAACCAGCATCATGGACCCTGTGACCCTC	86	91
Mm_HoxB3-BT	TCONS_00064524.1	785-884	AAGGATGCCATGGTCTCTCATGAGCAATAGCTCTCTTACCTCCCTCCTCCCTCAAGGCTCTTCTTTAGGGGTGGTAAAGGGTCAATCAACCCTTGGCTTA	85	82
Mm_HOXB5	ENSMUST00000049272.1	21-120	CAGAAGAGTTACCACCAAACCTTAACCGCTCAGACGGTTGTCTCTCTAGTCTTTGGCCGACCGACCATCTTTCTCTTCTAGGGTCCCTGTTTACCTCGGT	82	79
Mm_HOXB5-6AS	ENSMUST00000150698.1	216-315	CCCCACAGAGACCAGGACTTCCCTCAGCGCCACCGCCCCTCGTGCCAATGCAGCCGGGAAATCGCCATTACCCACACTGGGCAAGAGAAACCGCACGGGG	86	86
Mm_HOXB6	ENSMUST00000000704.1	1-100	GCGCTCCTCCTGGGTGCTATTTGACAATTCCTGCCTCTGCCATTGGTCAGTGTTGGATCAGATGGTTGTATTTCCTTCTGGCCCTCACTGGCACCTCGCC	84	83
Mm_HOXB7	ENSMUST00000049352.1	1966-2065	CGGATGAATTAACCCAAATTAATAAATATTCGGCCAGCACCCACCCACCAAGTTGCGAACATTCAATCCCTGCGTCTCTCTCGCTCTGTAACCGGCTGGG	81	84
Mm_HOXD1	ENSMUST00000047793.1	519-618	CACTATGCCACCTCGGCGGTCTTCTCCGGCGGGGGATCATTCCTGCTCAGCGGCCAGGTGGACTTCGCTGCCTTTGGCGAGCCTGGCCCCTTCCCCGCGT	85	86
Mm_HOXD1-BT / HOXD3-US-AS	TCONS_00213283.1	2056-2155	ACGATTGCTGTTGCACCAGAAGAGTAGAAGTTATCTCCACACAATGGGAATTTCACCTCGTGTCACCAGGCTGGTAGTGGGAGTTGCATATTTGCCAAAC	83	82
Mm_HOXD3	ENSMUST00000053932.1	65-164	GGGCAGCCTGCCTGCCTGCCTAGGACTCTACCCAACTCGGAGGCCACATTGCCCACACTCATTCTTCCTTATTTTGCACCCCAGTAGGAGAATTCACTCT	86	78
Mm_Hprt	NM_013556.2	31-130	TGCTGAGGCGGCGAGGGAGAGCGTTGGGCTTACCTCACTGCTTTCCGGAGCGGTAGCACCTCCTCCGCCGGCTTCCTCCTCAGACCGCTTTTTGCCGCGA	82	82	HK
Mm_ID4	ENSMUST00000021810.1	894-993	CTTCGAAGCTTAAGTGTTGTCGACCAGACTGCTAAGTAGAAGAGCAATCGTGAATCCAACCTTAGAGGCTACATTGTGACAAGGGAACTGTTTTTGTTTT	80	75
Mm_ID4-BT	ENSMUST00000143259.1	105-204	AAGCTAAGTGGACTGTCTCGCTAACTGGGTGGCAGAGAGGTATGGGTGTCCCCGGGGCTTTTACGCTTCGAAATGCTAGGGGACAAAGATCGCAGCAGTG	86	86
Mm_KDM2B	ENSMUST00000046073.1	774-873	ACCCCAAAGTGAAAAAGTACTGTCTGATGAGCGTGAAGGGCTGTTTCACTGACTTCCACATTGACTTTGGAGGCACCTCCGTGTGGTACCATGTGTTCCG	85	82
Mm_KDM2B-BT	XR_005251.1	531-630	AGTCCACAGCCTTTTCAGACTGCAGCTGACCGGAAGAAAGCCTTTGGTTCATTCATTCGGATAGCCTCGGTAGTACAGCCCTGAAATAGAAGTTGGGCTT	83	81
Mm_LHX1	ENSMUST00000018842.1	2303-2402	GACTCTGAAAGTGCCAACGTCTCAGATAAGGAAGGTGGTAGTAATGAGAATGATGATCAGAACCTAGGTGCCAAACGTAGGGGACCCCGGACCACGATCA	85	86
Mm_LHX1-BT	ENSMUST00000128121.1	416-515	GAAGAAGGGGAGAGCCCAAGGAAAGGTGGGGACAGTTGGAACTTTTGTTTACACTGGTCTACTACTCATGTATCGTATGCTATAATCTCCAAATTCCACA	85	77
Mm_LHX8	ENSMUST00000029852.1	681-780	ACGTCCCTGGGAAGGCACACGAGCTGCTACATTAAGGATAAAGACATTTTCTGTAAACTCGATTACTTCAGACGGTATGGGACCCGCTGTTCCCGCTGTG	84	83
Mm_LHX8-BT	ENSMUST00000177201.1	6-105	TAAATTCTCGCTCCCCAGCCAAAACCTAAACAAAGATTCGGGTTACAGCTCTTTCAGCGGCTCACGGAGGGAAAGCGGAGGTCTTCTGGATTCCCAAGTC	82	85
Mm_LMX1B	ENSMUST00000041730.1	285-384	CATGGAGAAGATCGCCCCTACCGAGTTCGTCATGCGGGCGCTGGAGTGTGTGTACCACTTGGGCTGTTTCTGCTGCTGTGTGTGCGAGAGGCAACTGCGC	85	85
Mm_LMX1B-BT	ENSMUST00000152118.1	359-458	GCACGCAGCTGGAGACTCCTGGGTGCATCCGGCCAGACATCCGCGAGAAAACTAGAAGACGTCGCATCGGGAAACAGGGTACCTTCGGCCCCACCACTCC	86	84
Mm_MEF2C	ENSMUST00000005722.1	90-189	CAGGTGCACCCTGGCCTGCCAGACACTTGTGCAGAGGGATCACGCATCTCACCGCTTGACGATCAAGGGGGCAAAGCTTCGGTGTTCATAGAAAAGGAGA	85	86
Mm_MEF2C-US-AS	ENSMUST00000171323.1	60-159	GAGGACCGCGGGCTGCCCTGCTCCGAGAACAGGCCCACCAATGTTGCTGTGGTCGCAGCCAGGAGGACTTAGGTCAGGGGTTCTAGAAACAAAATAAGGG	86	85
Mm_MEF2C-US-S	ENSMUST00000131907.1	16-115	TGAATGGAAGACAGGAGGGACTCTGGTACATCTGGGAGTGGAAACTTGATGCTTCTGGGCTGTGATTTGCCAAGGTCTCGCCAAAGACGCCTAAAGGAGC	85	85
Mm_MEIS1	ENSMUST00000102878.1	270-369	TTATGCTCAGCGACGCGGGCGCCTTGCTTCAGGTCCGGTAGACCGAAGATCTGGGACCAGTAATTCACACTGCTGGAGACGCAAAGGGATTTTTTTTTGT	84	77
Mm_MEIS1-AS	ENSMUST00000152073.1	56-155	GCTCTCTCCGGTCAGCTAGAGCTCCACTTACGCGGAACGCTGCCCGCCTGCCACTCCAAAACAGCCACATAGCGTGGTGTTCGTGATTTCTTTCCCGAGT	86	79
Mm_MLL3	ENSMUST00000045291.1	1599-1698	TTGTGGAAAGTGTTACCATCCAGAGTTACAGAAAGATATGCTGCACTGTAATATGTGTAAGAGATGGGTTCACTTAGAATGTGACAAACCAACTGATCAG	80	80
Mm_MLL3-BT	ENSMUST00000168102.1	75-174	TTTATTATATGTACAGTCAAAGGAAGCTTGGAGCAGGGAAGAAAGCTGCCATATGAAAGGTAAGCTACAAATTAAAAGGAGAGAGGAAATTGGGGTTTCT	83	80
Mm_MLL5	ENSMUST00000094962.1	54-153	CAGGGGGCCGAGTCGGAGATCGAGCCTGCGTTCGGGAGCGGCAGCAGAGGGGGCATAGACACTCGGAGCAGCCTCAGCGTCTCCTCGTCATTCCTGCCGT	89	88
Mm_MLL5-BT	ENSMUST00000101522.1	1231-1330	GCTCTGAAGGCACCACAGGTAGGAGTGTTGATTATTTCAGACAAAACATAAAGTTTGGGGGGTCTGAATAGAAGACTACAGCATTCTCAGAGTTTGAAAG	81	81
Mm_NR2F1	ENSMUST00000091458.1	2441-2540	TTCCTAGACTTTGGGTGTTTCCCACCCAATCCTGCTCCCTGACTCCCTAGAGACTAAGAGGACTCTCCCTGACCAAGGACTAAAAAGCCTTTGGGGATGC	84	86
Mm_NR2F1-BT	ENSMUST00000123998.1	111-210	ATGGAATGGTGTAGCAGATTGCTGCAGATGGTTTCAATAGTTCTGCTGAATGCTCCTTGTTTGTGCCTGCAAGAGGAACTCAAGGCTTTATGTATGGCCA	80	83
Mm_NR2F2	ENSMUST00000089565.1	945-1044	CTGGAGCGAGCTGTTCGTGTTGAATGCGGCCCAGTGCTCCATGCCCCTCCATGTCGCCCCGCTCCTTGCCGCTGCTGGCCTGCACGCTTCACCCATGTCA	86	88
Mm_NR2F2-BT	NR_045850.1	1-100	ACAGAGCACAGAATTGCTTCTAAAGTCAGCCCGGCGCAGTTGCAATAGACAGCAAAAAGGTAAACGTTTGCCTGAAATCCGCACGCCAGCTTCACCACCC	86	86
Mm_NR2F2-DS-S	AK049871.1	9-108	GCGAGCTCCGCGCGTCTGAGAAGGAGCTAAGGGCTCCCTGGTTCAAAGGGCCGCAGCCCCGAGGGAATGCCCTCTTCGTGTGCCCCGGGGTGCAGAAGCA	88	88
Mm_Pgk1	NM_008828.2	508-607	GGAAGAAGGGAAGGGAAAAGATGCTTCTGGAAACAAGGTTAAAGCTGAGCCGGCCAAAATTGATGCTTTCCGAGCCTCACTGTCCAAACTAGGAGATGTC	87	83	HK
Mm_POU2F2	ENSMUST00000108416.1	275-374	ACCTCCAGCCACCTGCTCAGTTCCTGCTGCCACAGGCACAGCAGAGTCAGCCAGGCCTGCTACCAACGCCAAATCTATTCCAGCTACCTCAACAAACCCA	85	85
Mm_POU2F2-US-AS	ENSMUST00000098678.1	423-522	GGGACTGTCCAGGATTCCAGGGACTCACGGATCCTAGCCTGATAAAGTCACTGAAGACTCTGCCTCAAACGGTCCTGGGTTGTTCTTCCAAGTCACCTCC	85	84
Mm_POU3F3	ENSMUST00000054883.1	2276-2375	AAGATTCGCCGCTTCTGAAGTTCACAGACTGAACAAGAAAGCCAAAAGAAAGCATCCTCCGCAGTAAACTTGGAAATAAAAGCATCGCGAAAGAGCCAAG	83	85
Mm_POU3F3-BT	ENSMUST00000181725.1	156-255	TAACCTTGGGAATTTGCTGGGGAGAAGGAACTCAGTGAATATTGCCCTGGGTCCTGGTAATTCCACCTACTGAAGACAACTGCCCCTTCTGCTCATATTT	85	81
Mm_POU3F3-DS-AS	ENSMUST00000180589.1	44-143	AGCGTTGCCCGACTCAGACCTGTTTCCAGTCTGGATGGAGCGGACCGACTGTGTGGGATGGGGTGAGAGGAACAAGTGAAACTCAACAGCTAAGGAGAAA	84	86
Mm_POU3F3-US-S_1	TCONS_00006296.1	121-220	GCGCGCCGCGGCTGCACAAAGTTGCAGTGGCGGATTTCCAAGAAGCTTGGCCACAGGAGCTCTGCGCGAGGCAAGCCTTCCTTTCCCACCTCCTGCAGGA	86	86
Mm_POU3F3-US-S_2	TCONS_00006296.1	588-687	AACTAGGAGCGGCCAGATTGCTGGCCACCCACAATTTGGCCAAGGAAGAAAGGAACCGCTTCGTCCTTTGTTGTCTCCCGTGAAACCTTCGCTTAGCAGG	84	80
Mm_SATB2	ENSMUST00000114415.1	2395-2494	AAAACCGCACCCTTTGGGAGAATCTCTGCACCATCCGCCGTTTCCTGAATCTTCCCCAACATGAGCGGGATGTGATCTATGAGGAAGAATCTCGACATCA	84	84
Mm_SATB2-AS	ENSMUST00000135238.1	54-153	GAGGAGGCGCGGCCAGAGTCGCGGGGACGTTGCCACCAAGAGCGGGGAAGGTGCGGAGACCCCGGACCGCGCGCAAGAGAAAACGCGGCGGCCGCACAAG	90	90
Mm_SETD1B	ENSMUST00000056053.1	582-681	CCGGTACACCCCTCAGACCCTCCCTGTTGGTGAGCTGGATGCTATTTCTCCGATTGTGAGCGAGACCCTGCAGCTATCAGATGCTCTGAAGCGCCTCAAA	85	84
Mm_SETD1B-BT	ENSMUST00000160255.1	284-383	GGCGGCCAATCAGCGCTCGGCTTCCATTTTGTGAGTTCAACTCGTAGGCTTCCCCGGCTTTTCGCGTGGATCTGGTTGCAGACGCCCTCGGTCTCTCTTC	82	83
Mm_Sox1	ENSMUST00000180353.1	2586-2685	GCCGGCTCTGTAACTTTTTCCGGGGTTTACTTCCCGCCAGCTCTTCTGCCTGAGGCCGAGTGACGGACCTCGAGCCCTTCTCACTTGTTATAAATCTAAG	81	83
Mm_SOX1-OT_1	ENSMUST00000080795.1	266-365	CCGAACATCCGCTGTCAGCAGGCACAAGGCTGTGATTCAAGATGAGTGCCCGAAGCTTCCTCTGCCTGTGTGAAGAAGATCCAGCAAGAGAAGGAAGCAG	85	85
Mm_SOX1-OT_2	CUFF_121854.1	424-523	GCACAAGGAGGTCTGGCACACCATGCCCACCACTGCTTAGTTGGCACAGACTGCAACCACCAATCTTCTCTGTCACTTGGCAACAGGTTACACCTGCATC	86	84
Mm_SOX2	NM_011443.3	1401-1500	AGATTTTCAAAGAGATACAAGGGAATTGGGAGGGGTGCAAAAAGAGGAGAGTAGGAAAAATCTGATAATGCTCAAAAGGAAAAAAAATCTCCGCAGCGAA	86	81
Mm_SOX2-DOT	ENSMUST00000172725.1	117-216	TCCTTGGGGCTTATGAAGATTTCTTCTCACCAACCCCTCTTCACCCGTCGGAGCCAGAAGGATGTGTGGATAGACGGCTTAAGAACAAAATGAACTGGAG	80	85
Mm_SOX2-US-AS	ENSMUST00000174440.1	1076-1175	ATGCAGACAGACTAACCTGAATGCCCTGTGTTTATATTCTCACCACCTGAATAGGTAACTCTGGCCAGTCCACTCCTAGTGTTTAACTCTCCAAAGTTCT	83	80
Mm_SOX21	ENSMUST00000082178.1	258-357	TCGGCTCAACTTGGTGGATCCTCCGCCGCTCAACTTTCGGGGCTGCTTGGCTTTTAAGGCGCTGAAGACAGAGGAGAGGGGAGAGCAGAACCAGGCAGCG	85	85
Mm_SOX21-BT	ENSMUST00000164755.1	376-475	CCGGGCGCCTTCTCCCAGCTCCGGTCGCAGCAGCCAGACACTTGCAACTAACTTCTCCCAAGTTTCCGGCCCGGGCTCAGCCGCGCCCCTCTCGGTGAGC	85	85
Mm_SOX2OT	ENSMUST00000163261.1	655-754	AGAAATTGTACTTTCCTCAAGATCCGCTTAAGAGAATCTGGTTGATGGCTTTGGTCTGAGAGTTCAGACATCTCTTGTGCAACTAAGAAAGACCTCATTT	78	78
Mm_SOX9	ENSMUST00000000579.1	2062-2161	GCTGGGATTCCAGGAGAGAGACTTTAAGACTTTGTCTGAGCTCATGACAACATATTGCAAATGGCCGGGCCACTCGTGGCCAGACGGACAGCACTCCTGG	84	84
Mm_SOX9-BT	ENSMUST00000124028.1	81-180	AGGATGGTCCTAGACCCCTTCCCTCTGTTTCTGCAACCTTGGTGAATTGAAAAGGGATCAATATCCTTTATCAGCTCTACCATACCAGATGGCCAAGGGA	83	84
Mm_Tbp	NM_013684.3	71-170	GTGGCGGGTATCTGCTGGCGGTTTGGCTAGGTTTCTGCGGTCGCGTCATTTTCTCCGCAGTGCCCAGCATCACTATTTCATGGTGTGTGAAGATAACCCA	83	79	HK
Mm_TBX15	ENSMUST00000029462.1	1835-1934	TCAACTAATAATCAGCAGGCTACCAACACCTGTGATGGCCGACAGTATGGGGCAGTCCCAGGCTCTGCCTCTCAGATGTCCGTACACATGGTTTAAAGAG	86	86
Mm_TBX15-US-S	ENSMUST00000151606.1	24-123	CTGCGGCTGCCTGGCCCACCACCTCTGCACCTGCCTGGCTGAGACTCCGAGCAGAGCACTGGGTCGGACTCCGAGGTGCTCACCGAGCGGACCTCCTGCT	92	90
Mm_TBX2	ENSMUST00000000095.1	176-275	GTCCAAAAAGCGTAAAATCAGCAATCAAGGGGGGCCTGGCTCGTTAGCGCAGGGGATCCGAACAGGGCAGGACATGTGAGATAGTCACAGTTTTCCAGAG	85	85
Mm_TBX2-BT / BCAS3-AS	ENSMUST00000136117.1	379-478	CAAAGGCTGGCTCCCAAAGAAACTCCATTCACCCGCCACACAACGTAGAAGATGGTGTTCCACGAGTTAACGGAATTGGACAGCCCATCATCAAGTGACA	85	82
Mm_Tubb	NM_011655.4	2261-2360	ATTGGAAGTGTCTTCCCTGTATTGGTTCTCCTTTCTCGGAGAGATGGGGGTTGGGGGTGCGGCAAGGTCTTGGTCTTGGTCTCTGAACACTCCCAATTCC	79	82	HK
Mm_WT1	ENSMUST00000016602.1	1321-1420	TGCCCAGTACAGAATACACACCCACGGGGTCTTCCGAGGCATTCAGGATGTGCGGCGTGTATCTGGAGTGGCCCCAACTCTTGTCCGGTCAGCATCTGAA	85	85
Mm_WT1-AS	ENSMUST00000172701.1	302-401	ATTTGTACAAGCTGGAGATGGGAATGCTGCCCACTGACTCGCCTTCCCAACCTGCAACAACTGAAGAATCTAGAAAGTCACCACTATGGCCAGCACCCGG	86	85
Mm_ZEB1	ENSMUST00000025081.1	1245-1344	GCTGTAGATGGTAACGTAATACGACAAGTCTTGGAGACTAATCAAGCCAGTCTTGCATCCAAAGAGCAAGAAGCAGTGAGTGCTTCGCCCATCCAGCAGG	83	85
Mm_ZEB1-BT	ENSMUST00000161921.1	332-431	GGCTGGAGCTACAGGAACCATCCAGGTGCACTGGCTTGGCCTCTGCATCTTTCTGTGCCACTGTCTCATTCTGTTTCCGGCTGTGCGTGGATGCGGATGG	86	82
Mm_ZFHX4	ENSMUST00000026284.1	2039-2138	CTGCTGGAAGAAGCAATGGCAACGTTACTAATAGCTATAGCATTGGTGGCAAGGACTTTGCAGACGGAAGTATCAGTAGAGATGGCACCACAGCAGCTCC	85	85
Mm_ZFHX4-BT	ENSMUST00000128815.1	69-168	GACACAGCGGAAGGCTCCTCTGGAGCCTCATATCTGGGCCGAACCCTAGACCCAGCGCTTCAAGGAGCCCCTCGCTTGGATCACAGACTGTGAAATTCTT	86	85

## Sheet: S5B Samples
Table S5B: Nanostring design - List of tissues
Sample	Type	Species
HsBrain.A	Tissue	Human
HsBrain.B	Tissue	Human
HsHeart.A	Tissue	Human
HsHeart.B	Tissue	Human
HsKidney.A	Tissue	Human
HsKidney.B	Tissue	Human
HsLiver.A	Tissue	Human
HsLiver.B	Tissue	Human
HsLung.A	Tissue	Human
HsLung.B	Tissue	Human
HsThymus.A	Tissue	Human
HsThymus.B	Tissue	Human
HsCervix.A	Tissue	Human
HsCervix.B	Tissue	Human
HsOvary.A	Tissue	Human
HsOvary.B	Tissue	Human
HsPlacenta.A	Tissue	Human
HsPlacenta.B	Tissue	Human
HsProstate.A	Tissue	Human
HsProstate.B	Tissue	Human
HsTestis.A	Tissue	Human
HsTestis.B	Tissue	Human
NT2.A	Cancer line	Human
NT2.B	Cancer line	Human
NT2D1.A	Cancer line	Human
NT2D1.B	Cancer line	Human
NT2D3.A	Cancer line	Human
NT2D3.B	Cancer line	Human
WI38.A	Cancer line	Human
WI38.B	Cancer line	Human
MCF10A.A	Cancer line	Human
MCF10A.B	Cancer line	Human
MCF7.A	Cancer line	Human
MCF7.B	Cancer line	Human
MDA.MB.231.A	Cancer line	Human
MDA.MB.231.B	Cancer line	Human
BT474.A	Cancer line	Human
BT474.B	Cancer line	Human
OVCAR3.A	Cancer line	Human
OVCAR3.B	Cancer line	Human
LNCaP.A	Cancer line	Human
LNCaP.B	Cancer line	Human
PC3.A	Cancer line	Human
PC3.B	Cancer line	Human
LuCAP.A	Cancer line	Human
LuCAP.B	Cancer line	Human
U251MG.A	Cancer line	Human
U251MG.B	Cancer line	Human
C33A.A	Cancer line	Human
C33A.B	Cancer line	Human
H522.A	Cancer line	Human
H522.B	Cancer line	Human
U2OS.A	Cancer line	Human
U2OS.B	Cancer line	Human
MRC5.A	Cancer line	Human
MRC5.B	Cancer line	Human
H1299.A	Cancer line	Human
H1299.B	Cancer line	Human
A549.A	Cancer line	Human
A549.B	Cancer line	Human
Huh7.A	Cancer line	Human
Huh7.B	Cancer line	Human
MmBrain.A	Tissue	Mouse
MmBrain.B	Tissue	Mouse
MmHeart.A	Tissue	Mouse
MmHeart.B	Tissue	Mouse
MmKidney.A	Tissue	Mouse
MmKidney.B	Tissue	Mouse
MmLiver.A	Tissue	Mouse
MmLiver.B	Tissue	Mouse
MmLung.A	Tissue	Mouse
MmLung.B	Tissue	Mouse
MmThymus.A	Tissue	Mouse
MmThymus.B	Tissue	Mouse
MmEye.A	Tissue	Mouse
MmEye.B	Tissue	Mouse
MmSpinalCord.A	Tissue	Mouse
MmSpinalCord.B	Tissue	Mouse
MmE7.A	Development time-course	Mouse
MmE7.B	Development time-course	Mouse
MmE11.A	Development time-course	Mouse
MmE11.B	Development time-course	Mouse
MmE15.A	Development time-course	Mouse
MmE15.B	Development time-course	Mouse
MmE17.A	Development time-course	Mouse
MmE17.B	Development time-course	Mouse
mESC.A	ESC differentiation	Mouse
mESC.B	ESC differentiation	Mouse
mESCD1.A	ESC differentiation	Mouse
mESCD1.B	ESC differentiation	Mouse
mESCD3.A	ESC differentiation	Mouse
mESCD3.B	ESC differentiation	Mouse
mESCD6.A	ESC differentiation	Mouse
mESCD6.B	ESC differentiation	Mouse
X4T1A
X4T1B

## Sheet: S5C Data
Table S5C: Nanostring normalised expression data
POS control normalization factor			1.14	1.2	1.38	1.29	1.46	1.34	1.18	1.09	1.21	1.15	1.17	1.17	0.97	1.39	1.01	1.38	1.14	1.52	0.94	1	1.07	1.16	1.09	1.01	0.99	1.49	0.97	1.26	0.95	0.99	1.08	1.16	1.18	0.97	1.06	1.01	1.09	1.08	1.22	0.98	1.22	1.02	0.88	1.04	0.99	0.98	1.04
HK gene normalization factor			0.78	0.73	0.7	0.66	0.64	0.68	0.75	0.87	0.9	0.79	1.12	1.05	0.91	1.18	0.72	0.69	0.98	1.03	0.86	0.97	1.46	0.95	0.73	0.78	0.82	0.89	0.93	1.09	0.97	0.87	0.7	0.7	1.28	1.08	1.56	1.27	1	0.73	1.09	1.2	1.26	1.69	1.1	1.09	1.41	1.38	1.34
Type	Name	ID	Mm Brain - A	Mm Brain - B	Mm Heart - A	Mm Heart - B	Mm Kidney - A	Mm Kidney - B	Mm Liver - A	Mm Liver - B	Mm Lung - A	Mm Lung - B	Mm Thymus - A	Mm Thymus - B	Mm Eye - A	Mm Eye - B	Mm Spinal Cord - A	Mm Spinal Cord - B	Mm E7 - A	Mm E7 - B	Mm E11 - A	Mm E11 - B	Mm E15 - A	Mm E15 - B	Mm E17 - A	Mm E17 - B	mESC - A	mESC - B	mESC D1 - A	mESC D1 - B	mESC D3 - A	mESC D3 - B	mESC D6 - A	mESC D6 - B	Hs Brain - A	Hs Brain - B	Hs Heart - A	Hs Heart - B	Hs Kidney - A	Hs Kidney - B	Hs Liver - A	Hs Liver- B	Hs Lung - A	Hs Lung - B	Hs Thymus - A	Hs Thymus - B	Hs Cervix - A	Hs Cervix - B	Hs Ovary - A
Positive	POS_A	ERCC_00117.1	28214	26617	23185	25177	21849	24190	28527	27651	26086	27051	26878	26720	32856	23489	31266	21810	28448	21892	35072	30087	30544	27450	28678	30599	34790	21682	37331	27122	36118	33136	32294	29232	27941	35030	33117	33668	31221	31687	27123	34853	28115	33336	37474	30890	31828	33953	31298
Positive	POS_B	ERCC_00112.1	9696	9498	8188	8963	8053	8643	10123	10012	9481	9494	9910	9965	11511	8605	11502	7633	10232	7908	12328	11431	11142	10128	10798	11737	11116	7067	12375	8424	12053	11032	10122	9576	9489	11418	11013	11147	10278	10843	9360	11669	9350	11111	12116	10519	10946	11527	10803
Positive	POS_C	ERCC_00002.1	2763	2854	2452	2562	2336	2612	3020	2895	2863	2749	2885	2862	3383	2464	3284	2340	2920	2407	3701	3306	3275	2973	3047	3344	3287	2035	3449	2277	3321	3097	2895	2789	2610	3429	3133	3204	2950	3068	2664	3242	2691	3147	3482	2905	3158	3368	3022
Positive	POS_D	ERCC_00092.1	778	726	663	695	639	726	784	772	779	739	747	737	949	642	894	639	788	601	977	882	908	788	875	905	910	545	921	650	873	868	812	778	716	912	825	894	807	783	700	876	723	830	934	811	855	937	822
Positive	POS_E	ERCC_00035.1	126	124	95	113	91	112	92	140	103	129	119	120	143	101	139	99	130	86	155	132	111	123	132	150	162	109	150	127	161	157	126	134	143	147	145	154	125	127	140	151	109	140	208	139	149	151	174
Positive	POS_F	ERCC_00034.1	66	53	53	51	45	41	63	72	58	66	59	62	73	45	66	62	56	39	64	81	61	54	58	62	58	51	59	60	72	72	67	53	56	67	54	61	65	64	49	70	57	67	75	76	81	62	56
Negative	NEG_A	ERCC_00096.1	12	12	7	11	8	12	14	6	10	14	14	19	21	17	20	8	12	13	10	15	21	12	8	23	10	8	12	15	14	22	10	16	20	19	22	9	15	25	18	24	14	13	24	18	17	15	18
Negative	NEG_B	ERCC_00041.1	10	7	8	17	8	7	10	12	14	13	11	8	8	7	11	10	7	9	12	12	14	15	12	13	8	8	13	5	11	9	8	10	10	9	8	13	9	11	8	10	5	7	14	3	6	12	12
Negative	NEG_C	ERCC_00019.1	8	12	8	10	4	8	6	6	17	11	9	9	10	7	9	11	9	9	16	9	12	15	16	14	12	7	7	9	6	15	4	8	7	10	15	12	9	13	15	4	11	10	16	9	11	15	6
Negative	NEG_D	ERCC_00076.1	12	11	11	11	5	5	16	10	7	8	8	5	15	9	13	12	7	5	16	12	8	8	16	7	16	10	14	4	7	9	10	8	8	5	12	7	7	8	5	6	7	6	6	11	6	5	10
Negative	NEG_E	ERCC_00098.1	20	19	13	22	10	9	16	22	15	17	11	12	17	13	20	12	13	15	18	9	14	17	25	15	20	5	16	15	15	13	16	17	15	26	25	27	17	24	19	23	17	19	15	13	21	11	18
Negative	NEG_F	ERCC_00126.1	14	16	13	11	21	11	15	26	20	24	19	21	25	18	18	19	21	19	21	15	20	22	12	24	20	18	23	10	19	26	21	12	17	19	15	25	19	19	11	16	12	21	26	18	21	20	22
Negative	NEG_G	ERCC_00144.1	7	6	10	5	5	5	9	9	5	7	7	5	14	5	11	5	8	4	14	12	8	8	11	7	4	4	10	9	9	7	6	9	5	11	7	9	7	6	6	5	7	4	13	5	7	11	5
Negative	NEG_H	ERCC_00154.1	10	8	3	7	4	11	4	7	6	9	8	8	8	6	10	5	11	7	16	14	8	11	11	12	8	3	6	7	8	8	6	6	4	19	4	10	5	5	6	6	9	2	13	10	11	6	9
Housekeeping	Hs_Alas1	NM_000688.4	36.18	24.75	101.97	96.3	50.52	53.96	154.11	139.73	108.11	111.73	36.76	26.81	22.88	21.27	28.44	26.56	40.14	53.29	25.77	24.26	22.01	16.55	30.27	26	23.77	37.16	21.49	22.02	20.17	18.13	22.79	36.31	774.45	752.5	1103.24	890.15	954.64	858.59	2074.3	1852.45	761.79	760.46	372.07	333.28	601.37	464.94	430.44
Housekeeping	Hs_B2M	NM_004048.2	6.18	5.3	6.73	1.7	2.81	6.4	7.05	7.55	3.28	6.41	3.94	6.09	6.16	1.64	5.1	4.74	11.15	3.13	14.49	6.79	9.43	12.13	3.98	8.67	9.83	3.98	7.16	9.63	1.83	5.18	5.32	6.46	20065.2	18564.2	49234.3	43484.2	77526.2	72522.6	80140.2	70678.8	169196	171414	73775.7	72552.2	69967.7	59721.1	44937.1
Housekeeping	Hs_Cltc	NM_004859.3	9.71	14.14	12.51	18.75	13.1	14.63	20.26	21.71	18.56	24.73	23.63	20.72	18.48	26.17	20.42	14.23	18.95	25.08	23.35	23.29	45.59	17.65	11.15	15.76	18.03	13.27	13.43	16.51	12.83	15.54	13.67	13.72	12788.9	11200.2	4660.15	4035.78	11669.9	11477.1	7766.06	6329.58	7314.1	6603.36	5094.33	5311.93	7023.44	5844.97	6389.33
Housekeeping	Hs_Gapdh	NM_001256799.1	3.53	5.3	3.85	5.11	5.61	3.66	3.52	5.66	7.64	8.24	1.31	4.88	7.04	4.91	2.92	4.74	5.57	3.13	8.05	12.62	17.29	13.24	5.58	3.94	4.1	1.33	3.58	2.75	7.33	3.45	3.8	4.03	34192.9	31704	53590.9	45383.6	35973.1	33921.9	39299.2	34836	18774.9	18800.2	25489	24555.4	24548	20889.8	17115.3
Housekeeping	Hs_Gusb	NM_000181.3	5.3	5.3	0.96	4.26	3.74	3.66	7.05	7.55	1.09	3.66	7.88	2.44	5.28	4.91	4.38	6.64	1.11	6.27	4.03	5.82	6.29	12.13	4.78	4.73	3.28	1.33	8.06	5.5	2.75	4.32	3.04	4.03	339.2	311.53	618.81	563.55	1561.35	1454.99	1929.92	1637.81	1768.77	1680.29	752.82	711.07	1320.8	1169.81	1205.8
Housekeeping	Hs_Hprt	NM_000194.2	2.65	4.42	2.89	4.26	9.36	2.74	5.28	6.61	9.83	2.75	3.94	4.88	9.68	8.18	5.1	7.59	5.57	3.13	8.86	7.76	9.43	12.13	7.17	7.88	7.38	9.29	6.27	8.26	3.67	5.18	6.84	3.23	2207.78	2032.28	597.24	500.79	1080.77	1019.83	422.54	386.12	573.66	618.42	922.47	899.4	613.87	501.54	852.47
Housekeeping	Hs_Pgk1	NM_000291.2	740.45	631	768.64	714.14	724.13	816.72	581.23	507.94	156.16	150.19	282.26	304.69	588.67	696.88	696.41	746.4	355.68	388.73	401.83	373.62	328.58	332.01	494.75	496.3	1117.04	1175.97	1180.29	1231.63	671.96	591.32	679.81	650.39	9518.53	8670.08	10393.7	8864.37	14145.7	13583.3	12880.3	11378.3	8257.86	8287.12	7534.01	7262.53	8255.35	6709.78	6225.29
Housekeeping	Hs_Tbp	NM_001172085.1	11.47	11.49	8.66	11.08	13.1	6.4	11.45	9.44	7.64	14.65	9.19	7.31	11.44	9.82	11.67	10.43	18.95	14.11	16.11	13.59	15.72	12.13	11.95	7.09	6.56	7.96	17.01	17.89	13.75	10.36	11.39	5.65	285.17	257.85	210.69	195.96	322.93	324.81	157.63	124.82	268.32	263.3	330.63	323.01	473.6	401.23	423.43
Housekeeping	Hs_Tubb	NM_178014.2	2396.98	1949.57	745.55	682.61	319.97	358.51	297.66	287.96	1602.02	1385.62	5856.57	5607.59	1234.54	1429.74	2210.28	2274.3	2451.88	2442.08	10507.2	10236.2	6739.75	7521.47	4514.85	4482.42	13000.5	14886.7	7893.05	8661.29	8421.93	7720.79	6465.45	5803.46	4137.9	3650.95	2903.26	2474.49	3335.82	3212.1	4640.03	4319.65	4305.5	4271.74	16090.8	15063.8	7417.88	6312.62	7390.43
Housekeeping	Mm_Alas1	NM_020559.2	690.15	701.7	2481.96	2211.45	1310.74	1538.32	4633.13	4263.67	3097.02	2780.4	512.01	602.08	571.07	611.81	622.03	579.48	1063.71	1087.81	347.88	353.24	316	334.21	652.49	588.47	584.34	698.15	407.46	472.01	546.37	473.92	542.33	555.98	3	3.16	4.98	7.68	8.7	4.7	2.65	4.67	10.79	8.66	6.75	6.85	6.94	10.84	12.62
Housekeeping	Mm_B2M	NM_009735.3	4834.56	4475.35	19683.5	16965.5	20250.5	23723.2	41536.1	39253.8	69483.1	61052.4	24942.6	23437.1	4131.26	4869.95	3484.96	3137.35	10620.4	11188.4	1955.21	2054.42	1399.2	1467.01	2953.33	3040.8	338.47	455.26	505.07	554.58	3318.54	3168.94	6943.98	7768.34	30.02	31.57	31.52	25.62	20.66	17.22	18.54	22.16	12.34	15.59	23.13	15.98	27.78	20.33	12.62
Housekeeping	Mm_Cltc	NM_001003908.1	9195.19	8327.66	3205.38	2825.04	4622.67	5384.11	2266.81	2127.11	2910.28	2523.05	2023.08	1952.48	4200.77	4869.95	9455.85	8754.81	2437.39	2542.39	1483.32	1531.36	1405.49	1556.36	3141.35	3239.32	4764.86	5982.03	3351.9	3352.23	8603.45	7788.12	8487.42	8444.55	15.01	7.37	11.61	15.37	3.26	7.83	6.62	8.17	3.08	10.39	9.64	9.13	1.39	8.13	9.81
Housekeeping	Mm_Gapdh	NM_008084.1	11975.2	11441.1	21470.9	18755.2	10035.9	11599.6	5954.11	5980.08	3202.95	2822.52	5973.42	5697.78	12114	15113.7	12692.9	12009.8	6387.82	6730.6	9756.72	10400.2	7406.34	8076.28	8056.94	8091.2	21062.4	28034.7	15464.6	15354.7	13852.6	12491	10785.9	11276.9	55.53	49.47	89.59	58.92	47.84	34.44	39.74	44.33	27.76	27.72	50.12	33.1	36.11	40.67	18.23
Housekeeping	Mm_Gusb	NM_010368.1	246.23	272.2	531.02	504.5	1202.21	1449.6	542.48	561.75	981.74	818.73	659.05	563.07	278.06	341.89	295.34	282.63	989	1073.7	502.49	525.98	547.1	527.24	723.4	758.62	295.86	355.71	400.29	382.56	662.79	614.62	823.37	829.53	33.02	30.52	39.82	35.86	14.13	11.74	13.25	12.83	12.34	19.05	21.21	15.98	15.28	23.04	30.85
Housekeeping	Mm_Hprt	NM_013556.2	1405	1336.24	748.44	635.74	626.83	711.54	381.32	366.32	319.97	259.17	290.14	274.22	1170.3	1397.02	1695.45	1608.51	325.58	324.46	186.02	179.53	281.41	286.78	571.23	520.72	18.03	22.56	38.51	22.02	24.75	25.03	17.47	24.21	48.03	28.42	36.5	25.62	28.27	24.26	18.54	38.5	29.3	38.11	34.7	41.09	31.94	48.8	42.06
Housekeeping	Mm_Pgk1	NM_008828.2	15435.6	14909	16817.7	14758.4	15989.9	18512.8	9955.81	9800.01	3242.26	2728.19	5314.37	5316.3	13129.4	16136.1	17723.8	16395.2	8867.58	9012.79	8035.85	8551.52	6470.92	6765.9	10941	11134.4	19054.5	25056.3	19736.2	17754.7	13797.6	12731.9	12080.9	13385.4	9.01	8.42	9.95	5.12	4.35	10.17	11.92	8.17	7.71	5.2	6.75	13.7	5.56	6.78	5.61
Housekeeping	Mm_Tbp	NM_013684.3	430.68	390.62	190.48	160.21	228.28	204.86	133.86	118.96	275.19	224.37	472.62	499.7	319.41	372.98	221.68	183.04	204.04	206.9	150.59	174.68	133.63	140.08	264.5	217.42	812.99	1088.37	562.38	598.61	870.89	804.54	521.82	568.89	4.5	5.26	3.32	8.97	3.26	5.48	10.6	7	12.34	10.39	2.89	5.71	11.11	16.27	8.41
Housekeeping	Mm_Tubb	NM_011655.4	224.17	200.61	212.6	178.11	110.4	133.53	101.28	90.64	714.19	588.87	2640.12	2625.25	324.69	374.61	233.35	209.6	831.79	885.61	2183.91	2233.95	1999.76	2242.43	1034.9	1124.94	6352.32	7922.51	3825.63	4107.72	3560.55	3377.84	2025.01	1828.51	1.5	11.58	1.66	6.4	3.26	2.35	2.65	3.5	6.17	1.73	3.86	3.42	8.33	1.36	5.61
Endogenous	Hs_BCAS3	ENST00000589222.1	6.18	5.3	4.81	5.97	3.74	5.49	7.93	4.72	8.74	10.07	13.13	13.41	7.92	9.82	5.1	5.69	4.46	7.84	9.66	6.79	11	6.62	10.36	4.73	7.38	7.96	7.16	8.26	11	5.18	4.56	2.42	705.41	628.31	248.85	190.84	332.71	350.64	152.33	141.15	527.39	559.52	551.36	528.45	626.37	524.58	457.08
Endogenous	Hs_EMX2	ENST00000442245.1	128.85	114.89	7.7	2.56	476.21	564.29	6.16	3.78	5.46	3.66	3.94	9.75	158.39	188.12	6.56	2.85	461.61	515.69	81.33	86.37	44.02	65.08	75.69	113.44	5.74	6.64	11.64	19.27	21.08	21.58	47.85	49.22	918.53	871.43	24.89	26.9	3080.3	3057.13	7.95	3.5	6.17	19.05	4.82	9.13	2659.66	2210.84	1524.07
Endogenous	Hs_EMX2-OS	ENST00000440007.1	7.06	7.95	12.51	5.97	5.61	8.23	6.16	8.5	10.92	6.41	10.5	3.66	8.8	11.45	10.21	5.69	8.92	7.84	8.05	6.79	15.72	9.93	15.14	6.3	10.65	13.27	12.54	9.63	11	10.36	6.08	8.07	40.52	38.94	9.95	10.25	154.4	133.84	6.62	8.17	12.34	27.72	6.75	3.42	181.94	117.93	107.96
Endogenous	Hs_EVX1	ENST00000222761.1	7.06	9.72	12.51	8.52	5.61	13.72	18.49	8.5	13.1	4.58	9.19	9.75	13.2	8.18	8.02	12.33	7.8	12.54	13.69	18.44	12.58	8.82	12.75	11.03	12.29	14.6	11.64	15.14	9.17	5.18	7.6	9.68	9.01	9.47	18.25	17.93	19.57	12.52	18.54	22.16	27.76	41.57	14.46	12.56	108.33	96.24	7.01
Endogenous	Hs_EVX1-AS_1	ENST00000519050.1	18.53	8.84	7.7	4.26	7.48	9.15	10.57	19.83	8.74	9.16	21.01	4.88	11.44	6.54	9.48	13.28	8.92	17.24	19.33	17.47	14.15	11.03	15.14	11.82	16.39	15.93	16.12	19.27	11.92	7.77	10.63	6.46	12.01	13.68	26.54	14.09	5.44	6.26	7.95	7	7.71	13.86	3.86	11.41	40.28	31.18	9.81
Endogenous	Hs_EVX1-AS_2	ENST00000519218.1	14.12	4.42	11.54	8.52	12.16	10.06	14.09	17.94	29.49	24.73	27.57	18.28	19.36	21.27	20.42	18.02	17.84	21.94	24.16	24.26	33.01	18.75	11.95	13.39	21.31	21.24	14.33	24.77	22.92	20.72	6.84	17.75	25.51	16.84	29.86	16.65	10.87	10.17	11.92	19.83	12.34	12.13	20.24	13.7	19.44	21.69	18.23
Endogenous	Hs_FOXA2	ENST00000377115.1	7.06	9.72	10.58	9.37	10.29	8.23	14.09	14.16	13.1	14.65	7.88	15.84	6.16	17.99	10.94	9.48	11.15	7.84	12.88	13.59	15.72	15.44	12.75	7.09	7.38	7.96	7.16	11.01	7.33	7.77	6.84	9.68	15.01	16.84	28.2	12.81	18.48	12.52	393.4	331.29	325.38	261.57	6.75	11.41	88.89	70.49	61.69
Endogenous	Hs_FOXA2-DT	ENST00000564492.1	7.06	7.07	5.77	5.11	5.61	10.97	5.28	6.61	4.37	3.66	7.88	6.09	4.4	9.82	5.1	8.54	4.46	6.27	6.44	5.82	11	9.93	8.76	4.73	8.2	6.64	8.06	4.13	9.17	6.91	3.8	5.65	1.5	6.31	4.98	6.4	3.26	3.91	1755.08	1542.15	118.74	122.99	6.75	5.71	34.72	42.02	11.22
Endogenous	Hs_FOXP4	ENST00000373057.1	4.41	5.3	1.92	4.26	5.61	4.57	6.16	10.39	7.64	4.58	13.13	8.53	10.56	6.54	2.92	5.69	10.03	3.13	3.22	6.79	12.58	9.93	4.78	5.51	6.56	7.96	6.27	12.39	10.08	3.45	1.52	3.23	84.05	73.67	223.97	167.78	324.01	295.85	189.42	223.97	326.92	329.13	269.9	227.13	745.82	744.18	381.37
Endogenous	Hs_FOXP4-BT	ENST00000432751.1	11.47	14.14	7.7	12.78	6.55	8.23	20.26	21.71	17.47	23.81	30.2	24.38	15.84	14.72	11.67	15.17	18.95	7.84	17.72	16.5	33.01	19.85	15.14	10.24	12.29	19.91	17.91	22.02	7.33	12.09	5.32	17.75	22.51	24.21	16.59	34.58	21.75	14.09	6.62	28	24.67	25.98	30.85	18.26	22.22	17.62	15.42
Endogenous	Hs_GATA6	ENST00000269216.1	7.94	4.42	178.93	150.84	8.42	14.63	33.46	30.21	96.1	64.11	11.82	14.63	7.92	16.36	5.1	12.33	11.15	15.67	17.72	14.56	20.44	16.55	19.12	28.36	17.21	21.24	40.3	34.4	143.01	136.39	278	251.76	12.01	5.26	2012.38	1748.28	220.72	209.76	580.17	552.93	1358.58	1389.27	16.39	22.83	376.38	295.5	4040.83
Endogenous	Hs_GATA6-BT	NR_102763.1	7.94	5.3	8.66	8.52	8.42	7.32	9.69	9.44	14.2	10.07	11.82	8.53	6.16	17.99	5.1	5.69	8.92	12.54	12.08	10.67	31.44	12.13	10.36	7.88	10.65	3.98	9.85	5.5	10.08	11.22	13.67	13.72	13.51	11.58	232.26	170.35	22.83	18.78	18.54	39.66	75.56	100.47	12.53	12.56	36.11	29.82	243.96
Endogenous	Hs_HEXIM1	ENST00000332499.1	2.65	4.42	1.92	4.26	7.48	10.06	10.57	7.55	6.55	5.49	11.82	4.88	7.92	8.18	10.94	3.79	2.23	3.13	4.03	10.67	12.58	9.93	7.17	3.94	4.92	3.98	4.48	2.75	6.42	5.18	7.6	5.65	675.39	602	459.54	431.63	855.7	808.5	446.39	439.78	808.05	815.89	550.4	481.66	1644.4	1310.78	921.17
Endogenous	Hs_HEXIM1-2-AS	ENST00000589950.1	17.65	20.33	20.2	19.6	18.71	21.04	22.02	25.49	36.04	34.8	35.45	21.94	23.76	24.54	17.5	13.28	18.95	31.35	33.02	20.38	36.16	24.27	13.54	20.48	14.75	19.91	25.07	26.15	18.33	13.81	13.67	12.91	24.01	24.21	19.91	17.93	21.75	15.65	11.92	18.66	33.93	53.7	35.67	17.12	31.94	54.22	15.42
Endogenous	Hs_HEXIM2	ENST00000307275.1	8.83	5.3	2.89	6.82	5.61	4.57	10.57	5.66	4.37	4.58	9.19	4.88	7.04	13.09	5.1	8.54	2.23	7.84	5.64	9.7	7.86	6.62	0.8	8.67	4.1	1.33	5.37	5.5	5.5	3.45	1.52	4.84	286.67	256.8	150.97	137.04	250.08	241.06	160.28	136.48	148.04	187.08	182.18	195.17	227.77	169.44	165.45
Endogenous	Hs_HIC1	ENST00000399849.1	4.41	5.3	4.81	0.85	2.81	8.23	6.16	3.78	5.46	4.58	9.19	1.22	5.28	3.27	7.29	5.69	5.57	4.7	5.64	4.85	6.29	7.72	3.19	7.88	6.56	3.98	4.48	11.01	1.83	6.91	7.6	5.65	6	10.52	9.95	10.25	7.61	9.39	11.92	8.17	12.34	10.39	7.71	4.57	38.89	25.75	32.25
Endogenous	Hs_HIC1-US-AS	TCONS_00179423.1	7.94	15.02	12.51	10.23	14.97	10.06	16.73	19.83	12.01	18.32	9.19	14.63	18.48	19.63	10.94	14.23	17.84	12.54	21.74	21.35	26.73	20.96	17.53	14.18	16.39	19.91	10.75	9.63	19.25	16.4	8.36	13.72	16.51	21.05	36.5	11.53	17.4	6.26	7.95	11.67	15.42	31.18	18.31	14.84	22.22	24.4	18.23
Endogenous	Hs_HMGA2	ENST00000403681.1	15.89	10.61	12.51	7.67	9.36	8.23	21.14	16.05	10.92	19.23	15.75	19.5	13.2	24.54	15.31	11.38	8.92	40.75	32.21	21.35	42.45	16.55	14.34	12.6	9.83	11.95	9.85	8.26	17.42	14.68	9.87	10.49	27.02	17.89	18.25	24.34	14.13	10.96	13.25	17.5	12.34	27.72	14.46	12.56	26.39	24.4	22.43
Endogenous	Hs_HMGA2-AS	ENST00000544279.1	4.41	3.54	7.7	3.41	6.55	4.57	6.16	3.78	5.46	5.49	6.56	7.31	7.92	8.18	10.94	3.79	7.8	3.13	13.69	9.7	17.29	13.24	6.37	5.51	4.92	5.31	4.48	23.39	7.33	7.77	2.28	4.84	9.01	9.47	13.27	14.09	8.7	7.83	7.95	4.67	13.88	15.59	3.86	9.13	9.72	16.27	8.41
Endogenous	Hs_HNF1A	ENST00000257555.1	11.47	11.49	15.39	14.49	136.59	163.71	87.18	85.92	15.29	16.48	15.75	14.63	9.68	22.9	10.94	12.33	17.84	12.54	33.82	32.02	34.59	18.75	30.27	24.42	18.85	31.85	10.75	22.02	18.33	11.22	15.19	8.07	9.01	14.73	26.54	14.09	172.88	171.41	128.49	86.32	3.08	27.72	16.39	10.27	15.28	21.69	33.65
Endogenous	Hs_HNF1A-BT-1	ENST00000537361.1	28.24	11.49	10.58	14.49	14.03	18.29	26.42	22.66	28.39	21.98	28.88	31.69	29.04	31.08	22.61	14.23	24.53	36.05	41.87	26.2	56.6	19.85	31.87	29.15	19.67	31.85	26.87	35.78	30.25	22.44	21.27	25.01	37.52	16.84	46.45	26.9	138.09	93.92	43.71	36.16	32.38	39.84	17.35	21.69	41.67	47.44	46.27
Endogenous	Hs_HNF1A-BT-2	ENST00000433033.1	4.41	4.42	5.77	3.41	1.87	2.74	6.16	3.78	5.46	8.24	10.5	4.88	6.16	6.54	5.83	3.79	11.15	4.7	4.83	9.7	14.15	4.41	3.19	8.67	4.1	1.33	5.37	2.75	4.58	9.5	3.8	4.84	3	3.16	3.32	1.28	25.01	25.83	13.25	8.17	4.63	10.39	5.78	5.71	2.78	8.13	11.22
Endogenous	Hs_HNF4A	ENST00000372920.1	5.3	5.3	0.96	6.82	987.97	1149.62	674.58	702.43	9.83	3.66	9.19	3.66	11.44	9.82	8.75	10.43	11.15	7.84	32.21	26.2	34.59	46.33	65.33	65.39	13.11	6.64	7.16	6.88	10.08	3.45	6.84	5.65	18.01	14.73	21.57	10.25	999.22	1015.91	931.19	825.9	21.59	6.93	7.71	11.41	16.67	10.84	18.23
Endogenous	Hs_HNF4A-BT	ENST00000452481.1	11.47	7.07	10.58	11.08	15.9	14.63	7.93	10.39	9.83	8.24	17.07	15.84	9.68	9.82	10.94	14.23	4.46	7.84	12.88	14.56	7.86	12.13	7.97	13.39	14.75	26.55	16.12	23.39	14.67	16.4	3.8	7.26	12.01	7.37	13.27	8.97	8.7	6.26	9.27	14	7.71	12.13	9.64	5.71	13.89	16.27	18.23
Endogenous	Hs_HOTAIRM1	ENST00000429611.1	8.83	4.42	4.81	5.97	2.81	11.89	11.45	9.44	10.92	5.49	13.13	7.31	7.92	19.63	13.13	5.69	6.69	7.84	8.86	10.67	15.72	11.03	8.76	10.24	8.2	9.29	8.96	15.14	11.92	2.59	12.15	8.07	19.51	17.89	104.52	105.03	512.12	541.61	59.61	37.33	838.89	850.54	129.17	107.29	322.21	276.52	295.84
Endogenous	Hs_HOTTIP	ENST00000521028.1	7.94	3.54	6.73	5.97	5.61	6.4	7.05	4.72	7.64	6.41	9.19	13.41	2.64	6.54	6.56	7.59	6.69	9.4	10.47	8.73	14.15	13.24	15.14	1.58	3.28	13.27	2.69	6.88	8.25	11.22	6.08	4.03	10.51	18.94	16.59	15.37	8.7	7.04	17.22	9.33	12.34	15.59	7.71	13.7	129.16	109.8	11.22
Endogenous	Hs_HOXA1	ENST00000355633.1	15	14.14	9.62	11.08	12.16	15.55	11.45	8.5	22.93	13.74	18.38	18.28	13.2	14.72	24.06	18.02	15.61	21.94	26.57	27.17	29.87	18.75	16.73	22.85	31.14	38.49	364.47	359.17	1271.49	1167.96	369.91	395.4	16.51	13.68	19.91	10.25	42.4	30.52	17.22	22.16	32.38	43.31	24.1	25.11	45.83	23.04	43.46
Endogenous	Hs_HOXA11	ENST00000006015.1	7.94	2.65	5.77	3.41	6.55	10.06	4.4	6.61	8.74	3.66	2.63	9.75	9.68	6.54	12.4	5.69	81.39	72.1	7.25	5.82	6.29	12.13	6.37	3.94	5.74	3.98	6.27	8.26	4.58	6.91	5.32	4.03	12.01	11.58	19.91	15.37	91.33	96.27	6.62	10.5	15.42	12.13	13.49	6.85	808.31	687.24	36.45
Endogenous	Hs_HOXA11AS	ENST00000522863.1	9.71	7.95	4.81	5.97	7.48	13.72	8.81	9.44	12.01	10.07	10.5	10.97	7.92	16.36	8.02	10.43	57.98	56.43	23.35	31.05	25.15	14.34	11.15	11.82	8.2	6.64	7.16	11.01	9.17	8.63	6.84	10.49	16.51	28.42	21.57	23.05	20.66	18	18.54	9.33	16.96	10.39	10.6	9.13	381.94	279.24	14.02
Endogenous	Hs_HOXA13	ENST00000222753.1	23.83	22.09	34.63	32.38	29	29.27	57.24	39.65	67.71	52.2	39.39	41.44	26.4	17.99	15.31	28.45	22.3	31.35	36.24	33.97	50.31	26.47	29.48	28.36	27.86	25.22	19.7	33.03	30.25	21.58	24.31	32.28	37.52	41.05	41.48	39.7	22.83	18.78	19.87	16.33	24.67	29.45	25.06	20.54	4111.01	3223.41	16.83
Endogenous	Hs_HOXA13-DT	ENST00000518136.1	5.3	4.42	5.77	4.26	0.94	3.66	6.16	6.61	5.46	8.24	1.31	6.09	1.76	4.91	4.38	5.69	8.92	7.84	6.44	5.82	14.15	5.52	4.78	6.3	4.1	2.65	4.48	6.88	4.58	1.73	2.28	3.23	30.02	10.52	19.91	15.37	15.22	19.57	10.6	18.66	13.88	13.86	12.53	13.7	373.6	341.59	7.01
Endogenous	Hs_HOXA5	ENST00000222726.1	25.59	18.56	11.54	12.78	49.59	70.42	14.97	16.05	58.97	50.37	26.26	19.5	10.56	24.54	86.05	97.69	17.84	15.67	35.43	35.91	36.16	27.58	42.22	41.75	9.02	10.62	141.49	145.87	352.94	303	420.8	420.41	18.01	15.79	14.93	28.18	528.42	545.52	23.84	21	1136.52	1067.07	24.1	22.83	198.61	208.75	458.48
Endogenous	Hs_HOXA5-6-AS (and HOXA3 bidir)	ENST00000521197.1	7.06	10.61	5.77	6.82	0.94	8.23	5.28	5.66	4.37	3.66	10.5	8.53	5.28	11.45	5.83	9.48	7.8	1.57	4.03	6.79	1.57	8.82	6.37	4.73	8.2	9.29	8.96	11.01	7.33	6.04	3.8	10.49	7.5	5.26	4.98	5.12	22.83	18	5.3	8.17	4.63	5.2	5.78	2.28	6.94	17.62	14.02
Endogenous	Hs_HOXA6	ENST00000222728.1	16.77	20.33	8.66	14.49	29	38.41	20.26	27.38	26.21	25.64	27.57	24.38	15.84	14.72	35.73	44.58	28.99	18.81	37.85	34.94	48.74	33.09	21.51	20.48	16.39	18.58	30.45	26.15	16.5	17.26	17.47	20.98	24.01	22.1	63.04	24.34	153.31	165.93	17.22	25.66	135.7	135.12	28.92	28.53	175	165.37	147.22
Endogenous	Hs_HOXA7	ENST00000242159.1	10.59	5.3	5.77	6.82	116.01	158.22	6.16	4.72	17.47	15.57	11.82	9.75	6.16	8.18	208.56	248.48	5.57	7.84	37.85	36.88	33.01	14.34	16.73	23.63	12.29	13.27	45.67	57.8	70.59	52.66	71.4	56.49	10.51	4.21	6.64	6.4	288.13	244.19	1.32	7	66.31	64.09	40.48	47.94	137.5	117.93	95.34
Endogenous	Hs_HOXB3	ENST00000470495.1	27.36	21.21	13.47	21.3	56.13	59.45	15.85	25.49	40.41	32.05	28.88	20.72	18.48	29.45	91.88	82.51	26.76	25.08	74.89	84.43	50.31	45.22	43.82	42.54	13.93	5.31	40.3	46.79	173.26	151.93	119.25	143.63	19.51	15.79	44.79	19.21	131.56	100.97	21.19	15.16	90.98	79.68	32.77	33.1	115.27	112.51	79.92
Endogenous	Hs_HOXB5	ENST00000239151.1	7.06	8.84	14.43	5.97	82.33	119.81	9.69	12.27	8.74	7.33	5.25	10.97	12.32	14.72	62.71	51.21	54.63	39.19	36.24	43.67	25.15	7.72	45.41	36.24	5.74	10.62	13.43	9.63	22.92	21.58	24.31	21.79	9.01	7.37	9.95	10.25	103.29	90.01	5.3	10.5	27.76	15.59	7.71	7.99	69.44	35.24	18.23
Endogenous	Hs_HOXB5-6AS_1	ENST00000467155.1	7.94	7.07	7.7	4.26	6.55	11.89	6.16	6.61	8.74	1.83	9.19	3.66	7.04	9.82	9.48	7.59	12.26	15.67	13.69	13.59	15.72	7.72	6.37	13.39	13.93	17.25	13.43	22.02	12.83	9.5	18.23	6.46	12.01	3.16	9.95	8.97	11.96	8.61	6.62	5.83	18.51	10.39	15.42	12.56	13.89	20.33	9.81
Endogenous	Hs_HOXB5-6AS_2	ENST00000476204.1	6.18	10.61	6.73	5.97	15.9	26.52	4.4	3.78	13.1	8.24	9.19	12.19	12.32	6.54	7.29	10.43	15.61	3.13	19.33	24.26	11	9.93	18.32	10.24	6.56	5.31	2.69	11.01	38.5	35.39	23.55	16.14	13.51	12.63	13.27	19.21	75.02	64.96	2.65	3.5	38.55	32.91	6.75	9.13	29.17	28.47	26.64
Endogenous	Hs_HOXB6	ENST00000225648.1	7.94	7.95	8.66	4.26	14.03	9.15	5.28	6.61	8.74	4.58	7.88	10.97	8.8	11.45	15.31	17.07	10.03	7.84	8.86	12.62	7.86	9.93	8.76	9.45	8.2	7.96	5.37	13.76	20.17	17.26	13.67	12.91	21.01	20	41.48	34.58	159.83	114.27	22.52	18.66	61.68	48.5	14.46	11.41	68.05	71.84	60.29
Endogenous	Hs_HOXB7	ENST00000239165.1	10.59	11.49	4.81	0.85	368.62	464.6	7.93	6.61	13.1	14.65	11.82	7.31	5.28	4.91	510.46	416.35	33.45	29.78	29.8	41.73	37.73	26.47	39.04	44.9	10.65	6.64	91.34	57.8	143.01	139.84	110.14	142.02	4.5	17.89	39.82	37.14	537.12	578.4	22.52	18.66	124.91	131.65	13.49	4.57	397.21	309.06	131.8
Endogenous	Hs_HOXD1	ENST00000331462.1	22.06	11.49	17.32	15.34	11.23	21.95	20.26	18.88	25.12	19.23	28.88	25.59	20.24	39.26	18.96	14.23	20.07	20.38	28.18	22.32	44.02	28.68	26.29	18.12	17.21	17.25	17.91	26.15	22	17.26	16.71	12.91	46.53	54.73	23.23	33.3	71.76	50.09	17.22	12.83	49.35	41.57	22.17	19.4	23.61	40.67	39.26
Endogenous	Hs_HOXD1-BT / HOXD3-US-AS	ENST00000416928.1	9.71	10.61	6.73	13.64	10.29	11.89	11.45	18.88	15.29	12.82	22.32	19.5	14.96	22.9	10.94	15.17	17.84	18.81	23.35	24.26	20.44	13.24	15.93	6.3	9.83	11.95	11.64	13.76	14.67	7.77	8.36	16.14	27.02	21.05	21.57	24.34	27.18	13.31	7.95	15.16	12.34	29.45	10.6	11.41	11.11	17.62	15.42
Endogenous	Hs_HOXD3	ENST00000468418.1	4.41	9.72	1.92	9.37	6.55	10.06	9.69	6.61	9.83	11.91	14.44	8.53	10.56	14.72	9.48	10.43	7.8	17.24	13.69	16.5	14.15	9.93	7.97	3.15	13.93	5.31	11.64	13.76	8.25	2.59	6.08	7.26	13.51	15.79	23.23	20.49	116.34	122.88	17.22	10.5	10.79	10.39	15.42	5.71	116.66	100.31	127.59
Endogenous	Hs_HoxB3-BT	ENST00000464382.1	9.71	6.19	5.77	1.7	2.81	3.66	4.4	3.78	5.46	2.75	14.44	7.31	6.16	4.91	3.65	5.69	3.34	7.84	2.42	6.79	6.29	5.52	7.17	5.51	7.38	3.98	5.37	2.75	7.33	7.77	4.56	4.84	22.51	6.31	18.25	10.25	10.87	7.04	5.3	10.5	13.88	12.13	6.75	4.57	9.72	10.84	5.61
Endogenous	Hs_ID4	ENST00000378700.1	0.88	5.3	1.92	5.11	1.87	2.74	3.52	1.89	5.46	2.75	6.56	6.09	3.52	6.54	5.83	5.69	5.57	6.27	4.03	9.7	11	5.52	0.8	4.73	7.38	3.98	1.79	5.5	4.58	5.18	6.08	4.03	16.51	10.52	8.3	2.56	7.61	7.83	7.95	7	7.71	8.66	4.82	1.14	13.89	13.56	14.02
Endogenous	Hs_ID4-BT	ENST00000432171.1	7.94	8.84	9.62	4.26	4.68	6.4	11.45	6.61	9.83	7.33	9.19	6.09	9.68	6.54	12.4	9.48	12.26	4.7	8.86	8.73	18.87	9.93	5.58	5.51	9.02	15.93	14.33	9.63	7.33	9.5	6.08	7.26	10.51	7.37	3.32	12.81	4.35	1.57	11.92	5.83	7.71	13.86	15.42	9.13	13.89	9.49	18.23
Endogenous	Hs_KDM2B	ENST00000377069.1	58.25	47.72	29.82	28.97	21.52	25.61	29.94	22.66	17.47	21.06	56.45	49.97	41.36	40.9	31.36	27.5	13.38	15.67	28.99	24.26	44.02	17.65	23.1	24.42	145.88	183.16	63.58	68.81	180.59	164.88	64.56	49.22	97.56	86.3	31.52	33.3	36.97	28.96	9.27	15.16	103.32	119.53	197.6	188.33	129.16	86.75	68.7
Endogenous	Hs_KDM2B-BT	ENST00000541574.1	11.47	15.02	9.62	11.08	15.9	16.46	22.02	23.6	19.66	20.15	21.01	21.94	21.12	24.54	18.23	7.59	23.41	28.21	33.82	21.35	33.01	18.75	7.97	24.42	19.67	19.91	17.01	23.39	18.33	15.54	12.15	17.75	43.53	45.26	23.23	25.62	21.75	14.09	17.22	14	37.01	38.11	61.69	54.79	41.67	37.95	35.05
Endogenous	Hs_LHX1	NM_005568.3	7.06	9.72	6.73	4.26	3.74	3.66	10.57	5.66	3.28	4.58	10.5	4.88	5.28	8.18	3.65	4.74	6.69	6.27	5.64	7.76	12.58	9.93	7.97	4.73	7.38	6.64	9.85	9.63	5.5	2.59	3.04	7.26	6	10.52	14.93	11.53	78.29	61.05	11.92	17.5	15.42	20.79	10.6	5.71	15.28	13.56	9.81
Endogenous	Hs_LHX1-BT	ENST00000529264.1	13.24	13.26	8.66	7.67	12.16	13.72	17.61	20.77	9.83	16.48	31.51	17.06	18.48	22.9	14.58	14.23	31.22	20.38	20.13	25.23	36.16	15.44	17.53	17.33	13.11	18.58	18.81	27.52	19.25	14.68	9.11	17.75	15.01	36.84	33.18	26.9	13.05	19.57	11.92	19.83	15.42	19.05	13.49	17.12	29.17	28.47	28.04
Endogenous	Hs_LHX8	ENST00000294638.1	8.83	8.84	5.77	7.67	10.29	3.66	7.93	9.44	8.74	6.41	14.44	8.53	9.68	11.45	15.31	11.38	5.57	9.4	10.47	12.62	18.87	9.93	12.75	10.24	9.83	17.25	14.33	17.89	11.92	13.81	6.08	5.65	6	11.58	8.3	11.53	10.87	1.57	1.32	2.33	1.54	1.73	4.82	3.42	4.17	1.36	12.62
Endogenous	Hs_LHX8-BT	ENST00000427892.1	8.83	14.14	4.81	8.52	5.61	12.8	8.81	8.5	6.55	10.99	19.69	9.75	4.4	13.09	10.21	7.59	12.26	7.84	9.66	19.41	14.15	12.13	7.97	10.24	9.83	11.95	11.64	13.76	11	7.77	8.36	4.84	21.01	4.21	21.57	8.97	6.52	14.87	7.95	12.83	12.34	15.59	7.71	11.41	6.94	6.78	9.81
Endogenous	Hs_LMX1B	ENST00000355497.1	8.83	3.54	3.85	7.67	4.68	11.89	4.4	11.33	5.46	1.83	6.56	9.75	7.04	17.99	9.48	14.23	4.46	10.97	6.44	8.73	9.43	3.31	5.58	3.15	9.83	10.62	5.37	9.63	11.92	2.59	2.28	4.84	13.51	4.21	14.93	1.28	16.31	7.83	7.95	7	6.17	12.13	8.68	10.27	8.33	6.78	8.41
Endogenous	Hs_LMX1B-BT	ENST00000425370.1	14.12	15.91	7.7	10.23	4.68	7.32	12.33	14.16	6.55	7.33	11.82	19.5	13.2	17.99	18.23	11.38	18.95	17.24	11.27	13.59	18.87	9.93	11.95	11.82	14.75	10.62	13.43	12.39	11.92	7.77	9.11	7.26	9.01	13.68	8.3	6.4	4.35	6.26	5.3	11.67	9.25	8.66	9.64	10.27	4.17	14.91	16.83
Endogenous	Hs_MEF2C	ENST00000504921.1	1405.89	1323.87	454.06	359.63	68.3	89.63	23.78	22.66	93.92	78.76	14.44	19.5	454.92	584	94.8	79.67	55.75	45.46	27.38	32.02	75.46	67.28	458.89	475.03	1.64	7.96	3.58	5.5	6.42	6.04	4.56	7.26	3926.28	3521.5	570.7	509.76	226.16	213.67	115.24	90.99	855.86	762.19	202.42	187.18	1066.64	901.42	811.81
Endogenous	Hs_MEF2C-US-AS	ENST00000510274.1	38.83	24.75	8.66	9.37	4.68	6.4	7.93	7.55	10.92	10.07	22.32	10.97	154.87	196.3	15.31	9.48	11.15	9.4	19.33	11.65	28.3	14.34	15.14	15.76	11.47	2.65	11.64	12.39	14.67	7.77	7.6	3.23	13.51	17.89	21.57	14.09	19.57	18.78	13.25	19.83	21.59	15.59	12.53	10.27	13.89	10.84	9.81
Endogenous	Hs_MEF2C-US-S	ENST00000506978.1	10.59	11.49	7.7	15.34	7.48	10.97	19.37	16.99	15.29	17.4	14.44	19.5	12.32	21.27	14.58	15.17	18.95	7.84	28.99	18.44	29.87	33.09	11.95	19.69	8.2	9.29	21.49	11.01	11.92	11.22	6.84	13.72	112.57	132.61	28.2	19.21	15.22	7.83	13.25	16.33	7.71	15.59	10.6	10.27	13.89	17.62	11.22
Endogenous	Hs_MEIS1	ENST00000560281.1	171.21	165.26	168.35	187.48	81.39	81.4	39.63	31.16	217.32	187.74	30.2	36.56	372.21	487.49	145.12	142.26	176.17	222.58	144.14	160.12	84.9	83.83	219.89	219.79	15.57	13.27	32.24	35.78	554.62	544.7	633.48	731.08	88.55	69.46	190.79	170.35	155.48	151.06	31.79	30.33	572.11	512.75	44.34	28.53	1780.51	1538.51	1271.7
Endogenous	Hs_MEIS1-AS	ENST00000439433.1	7.06	5.3	8.66	3.41	3.74	5.49	11.45	3.78	10.92	6.41	11.82	8.53	8.8	13.09	8.75	6.64	11.15	15.67	12.88	14.56	9.43	7.72	5.58	6.3	11.47	6.64	11.64	6.88	10.08	5.18	3.8	6.46	4.5	10.52	28.2	12.81	16.31	18	14.57	11.67	23.13	38.11	17.35	9.13	19.44	18.98	21.03
Endogenous	Hs_MLL3	ENST00000262189.1	683.09	676.08	434.82	386.9	363.94	439.91	189.34	168.05	278.47	228.04	342.65	352.23	958.24	1239.98	328.15	284.52	186.2	206.9	111.93	106.75	89.61	93.76	384.01	360.8	241.77	266.78	257.91	240.82	473.95	412.63	253.7	299.37	306.18	266.27	330.14	279.21	232.68	240.28	136.43	129.48	660.01	658.26	718.12	665.42	1048.59	874.31	758.53
Endogenous	Hs_MLL3-BT	ENST00000477993.1	7.06	3.54	2.89	5.97	7.48	2.74	6.16	7.55	6.55	6.41	9.19	7.31	4.4	13.09	8.02	4.74	5.57	3.13	7.25	6.79	11	6.62	3.98	3.15	3.28	2.65	4.48	4.13	8.25	3.45	3.8	4.03	13.51	10.52	23.23	19.21	10.87	9.39	5.3	17.5	10.79	12.13	12.53	10.27	25	13.56	29.44
Endogenous	Hs_MLL5	ENST00000311117.1	128.85	129.91	92.35	96.3	85.14	101.52	37.87	53.82	68.8	73.26	81.4	96.28	142.55	209.39	75.11	64.49	72.47	59.56	55.56	51.43	55.02	37.5	70.91	74.05	22.13	23.89	40.3	39.91	86.17	59.56	63.8	53.26	433.75	430.45	426.36	370.15	327.28	306.03	205.31	179.65	908.29	909.43	664.14	654	1279.14	1038.32	929.59
Endogenous	Hs_MLL5-BT	ENST00000453677.1	8.83	4.42	0.96	9.37	2.81	7.32	7.05	5.66	5.46	5.49	1.31	10.97	7.92	14.72	4.38	0.95	2.23	3.13	6.44	6.79	12.58	8.82	4.78	3.15	8.2	3.98	3.58	9.63	5.5	7.77	5.32	7.26	33.02	24.21	34.84	40.99	72.85	62.61	29.14	28	111.03	98.74	73.26	73.05	81.94	74.55	60.29
Endogenous	Hs_NR2F1	ENST00000327111.1	13.24	8.84	3.85	5.11	5.61	1.83	5.28	7.55	10.92	6.41	11.82	7.31	2.64	6.54	4.38	9.48	4.46	4.7	3.22	6.79	6.29	14.34	8.76	11.03	8.2	7.96	6.27	8.26	4.58	9.5	8.36	12.1	424.75	439.92	56.41	46.11	272.91	248.89	60.93	71.16	330.01	296.22	10.6	7.99	952.75	782.13	835.65
Endogenous	Hs_NR2F1-BT	ENST00000504474.1	3.53	3.54	4.81	11.93	4.68	10.06	3.52	5.66	8.74	7.33	17.07	3.66	5.28	16.36	9.48	5.69	11.15	7.84	13.69	11.65	17.29	11.03	8.76	7.09	11.47	14.6	3.58	13.76	5.5	6.04	6.08	3.23	744.43	694.62	66.36	56.35	142.44	146.36	52.98	40.83	308.42	270.23	18.31	22.83	461.1	432.41	616.92
Endogenous	Hs_NR2F2	ENST00000453270.1	541	501.09	371.33	328.95	1434.23	1706.6	512.54	486.22	508.89	461.57	40.7	28.03	614.19	703.42	391.59	358.5	1254.37	1285.3	375.26	409.53	231.1	282.37	633.37	595.56	14.75	21.24	11.64	11.01	550.95	533.48	1227.46	1147.46	232.64	253.64	700.1	631.43	1887.54	1729.71	445.06	403.62	1970.78	2047.53	100.25	116.42	6062.35	4961.17	6558.99
Endogenous	Hs_NR2F2-BT	ENST00000561344.1	1.77	9.72	2.89	6.82	2.81	7.32	11.45	5.66	7.64	10.99	3.94	13.41	9.68	14.72	5.83	11.38	7.8	6.27	11.27	8.73	7.86	11.03	7.97	9.45	4.1	9.29	8.96	12.39	3.67	6.91	5.32	3.23	15.01	14.73	36.5	26.9	43.49	39.92	10.6	5.83	57.06	55.43	19.28	4.57	173.61	192.48	207.51
Endogenous	Hs_NR2F2-DS-S	ENST00000558499.1	3.53	5.3	2.89	2.56	4.68	4.57	7.93	5.66	5.46	3.66	7.88	6.09	7.04	9.82	5.1	15.17	2.23	4.7	4.83	8.73	6.29	8.82	6.37	8.67	9.02	6.64	4.48	11.01	5.5	5.18	6.08	6.46	9.01	7.37	9.95	2.56	2.17	4.7	6.62	8.17	7.71	12.13	5.78	5.71	15.28	12.2	7.01
Endogenous	Hs_POU2F2	ENST00000389341.1	21.18	20.33	23.09	13.64	7.48	11.89	5.28	12.27	32.76	26.56	32.82	21.94	6.16	21.27	17.5	13.28	6.69	3.13	13.69	16.5	11	8.82	11.15	11.03	15.57	25.22	15.22	13.76	15.58	10.36	9.87	6.46	34.52	33.68	24.89	11.53	19.57	12.52	18.54	19.83	46.26	29.45	33.74	38.81	16.67	16.27	19.63
Endogenous	Hs_POU2F2-US-AS	ENST00000559786.1	3.53	4.42	7.7	2.56	2.81	6.4	6.16	5.66	4.37	4.58	7.88	4.88	7.04	4.91	5.1	6.64	7.8	3.13	5.64	7.76	12.58	6.62	3.98	7.88	4.1	3.98	5.37	9.63	0.92	4.32	3.8	4.84	4.5	10.52	9.95	11.53	2.17	5.48	9.27	5.83	7.71	5.2	16.39	7.99	5.56	9.49	8.41
Endogenous	Hs_POU3F3	NM_006236.1	7.06	3.54	3.85	0.85	5.61	6.4	6.16	7.55	4.37	6.41	6.56	9.75	7.92	8.18	6.56	6.64	7.8	7.84	9.66	7.76	7.86	4.41	4.78	6.3	10.65	11.95	8.06	4.13	2.75	5.18	6.08	7.26	364.71	296.79	6.64	10.25	349.02	367.07	1.32	8.17	20.05	15.59	20.24	23.97	13.89	16.27	7.01
Endogenous	Hs_POU3F3-BT	ENST00000458253.1	13.24	7.95	8.66	7.67	9.36	10.06	14.09	20.77	19.66	12.82	21.01	12.19	15.84	17.99	7.29	8.54	15.61	21.94	20.13	13.59	22.01	13.24	11.95	11.03	13.93	6.64	9.85	22.02	11.92	7.77	9.87	8.07	298.67	227.33	28.2	8.97	280.52	257.5	5.3	12.83	15.42	15.59	10.6	10.27	13.89	20.33	23.84
Endogenous	Hs_POU3F3-DS-AS	ENST00000433433.1	8.83	7.95	8.66	10.23	4.68	4.57	11.45	6.61	5.46	9.16	7.88	4.88	9.68	11.45	14.58	1.9	3.34	9.4	10.47	14.56	15.72	3.31	7.17	3.94	9.83	10.62	3.58	9.63	1.83	4.32	6.84	4.03	31.52	33.68	14.93	10.25	81.55	71.22	19.87	15.16	26.22	22.52	8.68	7.99	18.06	10.84	9.81
Endogenous	Hs_POU3F3-US-S	TCONS_00230579.1	2.65	6.19	6.73	9.37	5.61	7.32	8.81	8.5	10.92	7.33	13.13	7.31	4.4	11.45	9.48	6.64	6.69	3.13	12.08	9.7	14.15	13.24	4.78	6.3	4.92	10.62	6.27	20.64	8.25	6.91	7.6	8.88	33.02	31.57	9.95	6.4	23.92	21.91	6.62	4.67	1.54	15.59	4.82	6.85	11.11	10.84	9.81
Endogenous	Hs_SATB2	ENST00000417098.1	120.91	99.86	12.51	17.9	43.97	53.96	16.73	15.11	17.47	13.74	5.25	15.84	22	29.45	13.13	16.12	15.61	12.54	43.48	31.05	33.01	39.71	99.59	75.63	23.77	23.89	25.97	23.39	64.17	59.56	34.94	32.28	3753.68	3524.65	58.07	58.92	344.67	360.03	140.41	130.65	95.61	103.94	25.06	11.41	393.05	330.74	137.41
Endogenous	Hs_SATB2-AS	ENST00000441234.1	5.3	2.65	2.89	5.11	3.74	5.49	4.4	3.78	3.28	2.75	6.56	7.31	3.52	3.27	4.38	3.79	3.34	1.57	1.61	7.76	11	9.93	3.98	3.15	6.56	3.98	2.69	4.13	4.58	2.59	2.28	5.65	4.5	8.42	4.98	2.56	4.35	7.04	3.97	8.17	1.54	5.2	5.78	3.42	5.56	6.78	7.01
Endogenous	Hs_SETD1B	ENST00000267197.1	25.59	34.47	13.47	17.04	16.84	11.89	9.69	16.99	34.95	20.15	39.39	20.72	32.56	45.8	17.5	14.23	20.07	15.67	22.55	24.26	14.15	14.34	27.09	23.63	13.93	11.95	12.54	13.76	26.58	12.95	15.95	21.79	141.08	142.08	142.67	133.2	172.88	184.71	98.02	139.98	314.59	386.29	525.34	489.65	638.87	647.93	433.25
Endogenous	Hs_SETD1B-BT	ENST00000429892.1	17.65	30.93	15.39	17.9	16.84	22.86	9.69	14.16	9.83	14.65	15.75	23.16	23.76	42.53	11.67	9.48	17.84	15.67	12.88	17.47	9.43	8.82	15.14	13.39	5.74	6.64	8.96	12.39	9.17	7.77	3.8	8.07	106.56	86.3	51.43	48.67	98.94	101.75	14.57	19.83	186.59	178.42	448.22	422.31	355.55	231.79	192.09
Endogenous	Hs_SOX1-OT	CUFF_18561.1	4.41	7.07	0.96	4.26	3.74	6.4	5.28	4.72	5.46	6.41	5.25	6.09	3.52	8.18	5.1	7.59	2.23	4.7	10.47	9.7	17.29	7.72	9.56	3.15	7.38	5.31	6.27	5.5	7.33	4.32	2.28	3.23	63.04	59.99	9.95	10.25	3.26	3.13	6.62	2.33	4.63	1.73	7.71	11.41	11.11	8.13	12.62
Endogenous	Hs_SOX2	NM_003106.2	13.24	5.3	5.77	3.41	3.74	4.57	9.69	9.44	7.64	7.33	9.19	1.22	12.32	9.82	6.56	8.54	7.8	12.54	6.44	10.67	17.29	11.03	10.36	3.94	7.38	3.98	10.75	15.14	4.58	6.91	6.08	6.46	822.48	696.72	24.89	20.49	7.61	3.91	10.6	11.67	77.1	83.15	16.39	12.56	119.44	103.02	30.85
Endogenous	Hs_SOX2-DOT	ENST00000493521.1	5.3	4.42	2.89	4.26	1.87	4.57	7.05	2.83	6.55	0.92	6.56	7.31	7.04	3.27	10.94	4.74	5.57	7.84	8.05	6.79	6.29	5.52	11.15	8.67	4.1	3.98	5.37	4.13	7.33	4.32	2.28	3.23	30.02	32.63	14.93	11.53	17.4	18	2.65	5.83	6.17	10.39	17.35	23.97	9.72	25.75	15.42
Endogenous	Hs_SOX2-OT	ENST00000492337.1	6.18	10.61	3.85	3.41	7.48	7.32	4.4	5.66	5.46	2.75	7.88	4.88	5.28	3.27	3.65	2.85	4.46	3.13	5.64	3.88	14.15	6.62	2.39	5.51	3.28	11.95	9.85	9.63	0.92	6.91	3.8	7.26	4179.93	3719.36	9.95	8.97	6.52	8.61	1.32	5.83	9.25	5.2	5.78	11.41	12.5	14.91	21.03
Endogenous	Hs_SOX2-US-AS	ENST00000460993.1	15.89	11.49	15.39	10.23	5.61	10.06	18.49	20.77	16.38	20.15	18.38	18.28	14.96	26.17	12.4	14.23	16.72	21.94	29.8	22.32	28.3	15.44	13.54	10.24	17.21	14.6	13.43	22.02	13.75	14.68	11.39	19.37	121.57	105.24	26.54	34.58	19.57	11.74	23.84	23.33	12.34	19.05	17.35	17.12	19.44	28.47	21.03
Endogenous	Hs_SOX21	NM_007084.2	12.36	1.77	6.73	2.56	9.36	10.06	12.33	12.27	10.92	13.74	11.82	13.41	11.44	21.27	8.02	9.48	8.92	7.84	16.91	13.59	18.87	22.06	7.97	5.51	11.47	10.62	6.27	4.13	12.83	4.32	8.36	9.68	355.71	316.79	19.91	16.65	8.7	3.91	5.3	10.5	21.59	39.84	18.31	7.99	137.5	127.42	8.41
Endogenous	Hs_SOX21-BT	ENST00000438290.1	15.89	14.14	5.77	11.93	19.65	14.63	26.42	16.99	27.3	21.06	23.63	29.25	23.76	26.17	12.4	18.02	17.84	18.81	20.94	21.35	36.16	24.27	11.15	20.48	12.29	21.24	18.81	20.64	11.92	16.4	10.63	12.1	39.02	37.89	24.89	20.49	26.1	7.83	15.9	10.5	16.96	22.52	19.28	11.41	37.5	43.38	30.85
Endogenous	Hs_SOX9	ENST00000245479.1	81.19	73.35	22.13	21.3	2.81	4.57	12.33	15.11	1.09	5.49	19.69	15.84	45.76	86.7	72.92	63.54	6.69	9.4	68.45	82.49	36.16	43.02	39.04	51.21	3.28	6.64	7.16	4.13	52.25	56.11	47.85	34.7	1011.59	857.75	262.12	210.05	605.62	604.22	41.06	35	271.41	213.07	30.85	35.38	319.44	313.12	110.77
Endogenous	Hs_SOX9-BT	ENST00000412640.1	2.65	4.42	1.92	4.26	1.87	0.91	0.88	0.94	1.09	2.75	1.31	4.88	1.76	4.91	2.19	2.85	2.23	6.27	1.61	2.91	1.57	2.21	0.8	2.36	0.82	3.98	0.9	5.5	3.67	1.73	1.52	2.42	6	7.37	9.95	7.68	5.44	0.78	5.3	8.17	15.42	20.79	3.86	1.14	1.39	1.36	1.4
Endogenous	Hs_Sox1	NM_005986.2	6.18	5.3	7.7	5.11	4.68	6.4	8.81	7.55	6.55	7.33	6.56	6.09	8.8	14.72	9.48	6.64	3.34	6.27	8.05	11.65	11	11.03	9.56	4.73	8.2	10.62	6.27	9.63	9.17	9.5	7.6	9.68	175.6	134.71	11.61	10.25	7.61	5.48	11.92	8.17	13.88	12.13	10.6	9.13	13.89	17.62	9.81
Endogenous	Hs_TBX15	ENST00000369429.1	0.88	12.37	12.51	5.97	7.48	3.66	7.05	11.33	4.37	9.16	9.19	8.53	10.56	13.09	6.56	6.64	10.03	10.97	11.27	8.73	11	9.93	6.37	10.24	9.83	13.27	11.64	16.51	10.08	6.04	7.6	12.1	19.51	25.26	46.45	32.02	7.61	6.26	15.9	5.83	26.22	32.91	17.35	15.98	15.28	14.91	12.62
Endogenous	Hs_TBX15-US-S	ENST00000439394.1	9.71	7.07	4.81	1.7	5.61	3.66	1.76	4.72	3.28	4.58	5.25	3.66	7.92	6.54	5.1	4.74	2.23	6.27	8.05	6.79	7.86	5.52	6.37	2.36	7.38	10.62	5.37	4.13	10.08	5.18	0.76	2.42	4.5	6.31	11.61	16.65	17.4	14.09	14.57	8.17	29.3	36.38	20.24	14.84	6.94	14.91	11.22
Endogenous	Hs_TBX2	ENST00000240328.1	8.83	5.3	5.77	1.7	3.74	6.4	4.4	6.61	6.55	2.75	7.88	7.31	4.4	9.82	10.94	6.64	7.8	9.4	9.66	2.91	14.15	9.93	7.17	11.03	10.65	5.31	9.85	5.5	4.58	6.91	6.84	2.42	105.06	91.56	242.22	211.33	1113.39	1026.87	109.94	94.49	2280.74	2196.5	43.38	23.97	815.26	683.18	479.52
Endogenous	Hs_TBX2-BT / BCAS3-AS	ENST00000590421.1	22.95	15.02	23.09	11.93	13.1	10.97	25.54	18.88	21.84	26.56	21.01	30.47	28.16	27.81	16.77	16.12	20.07	17.24	31.41	27.17	50.31	25.37	23.9	12.6	18.85	23.89	25.07	16.51	22	18.13	11.39	22.59	37.52	24.21	56.41	55.07	73.94	60.27	17.22	29.16	169.63	164.56	28.92	10.27	91.66	92.17	72.91
Endogenous	Hs_WT1	ENST00000332351.1	12.36	5.3	83.69	70.73	74.85	95.12	9.69	8.5	38.22	29.31	13.13	17.06	3.52	1.64	16.04	17.07	1494.1	1739.86	81.33	69.87	39.3	34.19	39.83	48.05	27.05	39.82	34.92	44.04	195.26	164.88	439.79	414.76	9.01	11.58	102.86	115.27	246.82	243.41	5.3	5.83	33.93	36.38	11.57	11.41	1298.58	1107.45	3149.1
Endogenous	Hs_WT1-AS_1	ENST00000459866.1	7.94	5.3	9.62	5.97	4.68	10.06	11.45	16.05	4.37	10.99	14.44	9.75	16.72	14.72	8.02	6.64	4.46	15.67	8.05	9.7	11	15.44	9.56	8.67	6.56	6.64	12.54	6.88	12.83	6.91	9.87	8.07	12.01	8.42	21.57	10.25	17.4	8.61	6.62	9.33	4.63	13.86	7.71	7.99	130.55	120.64	197.7
Endogenous	Hs_WT1-AS_2	ENST00000494911.1	6.18	6.19	10.58	4.26	6.55	4.57	12.33	7.55	6.55	5.49	2.63	1.22	10.56	17.99	5.83	5.69	6.69	4.7	9.66	12.62	12.58	15.44	9.56	3.94	7.38	6.64	12.54	5.5	5.5	5.18	2.28	9.68	12.01	12.63	69.68	47.39	47.84	63.4	31.79	25.66	49.35	57.16	29.88	26.25	515.27	448.67	1103.45
Endogenous	Hs_WT1-AS_3	ENST00000525436.1	7.94	15.91	12.51	14.49	9.36	12.8	14.09	16.05	20.75	15.57	32.82	15.84	13.2	13.09	17.5	10.43	13.38	12.54	24.16	23.29	25.15	14.34	13.54	13.39	10.65	10.62	16.12	15.14	22.92	15.54	16.71	15.33	19.51	27.36	38.16	43.55	30.44	15.65	13.25	12.83	24.67	24.25	14.46	20.54	130.55	105.73	211.72
Endogenous	Hs_ZEB1	ENST00000320985.1	1420.89	1377.78	1190.96	1009	210.5	258.82	192.86	194.49	638.84	569.63	714.18	672.76	755.86	948.8	1513.87	1399.86	280.98	299.38	192.46	185.35	364.74	360.69	818.2	795.65	249.14	311.91	248.06	220.18	395.11	383.28	449.66	490.61	1322.27	1184.01	1627.49	1489.56	521.9	492.3	294.06	247.3	1825.83	1827.53	2237.26	2243.93	3980.46	3060.75	1584.36
Endogenous	Hs_ZEB1-BT	ENST00000450834.1	5.3	8.84	10.58	9.37	3.74	5.49	6.16	9.44	4.37	7.33	9.19	10.97	10.56	11.45	9.48	7.59	4.46	9.4	11.27	13.59	18.87	11.03	6.37	6.3	13.11	6.64	13.43	5.5	8.25	6.04	5.32	6.46	39.02	31.57	29.86	23.05	28.27	36	11.92	12.83	43.18	27.72	139.77	110.71	59.72	50.15	64.5
Endogenous	Hs_ZFHX4	ENST00000521891.1	339.78	328.76	25.97	20.45	6.55	10.97	139.14	144.45	28.39	14.65	13.13	21.94	499.8	636.35	379.2	332.89	14.49	21.94	340.63	341.6	117.91	118.02	402.33	423.03	8.2	11.95	9.85	24.77	88.92	75.1	75.96	69.4	216.13	145.24	44.79	43.55	35.88	21.91	193.39	157.48	20.05	25.98	37.59	41.09	655.54	581.51	150.02
Endogenous	Hs_ZFHX4-BT	ENST00000518143.1	8.83	9.72	8.66	4.26	4.68	2.74	1.76	3.78	4.37	6.41	6.56	10.97	18.48	13.09	8.02	11.38	4.46	1.57	20.94	10.67	14.15	7.72	10.36	14.97	11.47	7.96	8.96	9.63	5.5	6.04	3.8	5.65	31.52	31.57	16.59	10.25	8.7	3.13	3.97	5.83	4.63	10.39	9.64	6.85	34.72	33.89	7.01
Endogenous	Mm_BCAS3	ENSMUST00000092822.1	1091.7	990.69	663.78	529.21	513.63	578.93	348.74	321	491.42	500.95	422.73	487.51	656.43	798.3	778.81	741.66	254.22	282.14	247.22	249.4	205.95	216.19	329.03	357.65	714.65	938.38	413.73	394.95	1020.31	896.9	539.29	543.87	3	3.16	11.61	6.4	7.61	2.35	2.65	7	7.71	10.39	4.82	5.71	5.56	4.07	5.61
Endogenous	Mm_EMX2	ENSMUST00000062216.1	69.72	77.77	10.58	5.97	297.51	364	17.61	9.44	15.29	10.07	17.07	15.84	79.19	114.51	9.48	15.17	256.45	257.06	53.95	66.96	51.88	51.84	66.92	75.63	8.2	15.93	14.33	13.76	19.25	13.81	23.55	36.31	13.51	16.84	19.91	15.37	11.96	3.91	13.25	14	10.79	13.86	14.46	7.99	5.56	14.91	12.62
Endogenous	Mm_EMX2-OS	ENSMUST00000136990.1	48.54	46.84	5.77	9.37	204.89	218.58	0.88	7.55	9.83	5.49	5.25	8.53	93.27	125.96	5.83	10.43	150.52	166.15	44.29	53.37	29.87	28.68	49.39	52.78	9.02	18.58	6.27	11.01	14.67	24.17	20.51	25.01	7.5	9.47	11.61	14.09	10.87	10.17	15.9	9.33	12.34	8.66	11.57	15.98	18.06	18.98	9.81
Endogenous	Mm_EVX1	ENSMUST00000031787.1	9.71	9.72	9.62	8.52	5.61	5.49	9.69	5.66	7.64	6.41	6.56	7.31	11.44	4.91	14.58	7.59	6.69	14.11	11.27	16.5	17.29	13.24	11.95	12.6	9.02	17.25	10.75	11.01	5.5	5.18	8.36	10.49	6	11.58	23.23	15.37	16.31	15.65	5.3	17.5	26.22	36.38	15.42	14.84	22.22	9.49	25.24
Endogenous	Mm_EVX1-AS_1	ENSMUST00000125305.1	25.59	20.33	8.66	14.49	5.61	17.38	14.09	14.16	29.49	18.32	17.07	18.28	21.12	16.36	24.79	20.87	18.95	25.08	49.12	43.67	33.01	34.19	13.54	14.97	13.93	17.25	13.43	27.52	14.67	12.95	17.47	20.17	30.02	23.15	41.48	24.34	4.35	7.04	14.57	8.17	15.42	13.86	22.17	9.13	18.06	24.4	29.44
Endogenous	Mm_EVX1-AS_2	ENSMUST00000137258.1	2.65	9.72	5.77	10.23	7.48	2.74	7.93	8.5	12.01	4.58	11.82	1.22	6.16	4.91	5.83	7.59	6.69	7.84	8.86	6.79	4.72	5.52	5.58	5.51	3.28	9.29	6.27	4.13	10.08	1.73	4.56	4.03	3	3.16	1.66	2.56	9.79	5.48	3.97	11.67	13.88	8.66	10.6	3.42	5.56	4.07	4.21
Endogenous	Mm_FOXA2	ENSMUST00000172928.1	7.94	5.3	7.7	12.78	6.55	10.06	228.97	196.38	317.78	307.71	19.69	6.09	19.36	17.99	10.94	6.64	20.07	20.38	45.9	47.55	39.3	46.33	51.78	49.63	20.49	19.91	42.98	37.16	219.1	183.87	196.73	212.22	9.01	6.31	19.91	21.77	18.48	17.22	17.22	18.66	24.67	34.65	12.53	21.69	18.06	12.2	18.23
Endogenous	Mm_FOXA2-DT	ENSMUST00000136555.1	7.06	5.3	2.89	4.26	0.94	1.83	531.92	499.44	86.27	82.42	5.25	1.22	8.8	14.72	5.83	1.9	13.38	6.27	12.08	10.67	17.29	8.82	45.41	48.84	2.46	7.96	6.27	4.13	38.5	32.8	40.26	34.7	3	4.21	1.66	1.28	4.35	3.91	2.65	9.33	1.54	1.73	4.82	4.57	4.17	5.42	5.61
Endogenous	Mm_FOXP4	ENSMUST00000113263.1	199.45	186.47	72.15	63.91	72.04	82.31	64.29	68.92	192.2	178.58	248.13	253.51	139.03	157.04	137.82	117.6	82.51	95.61	539.53	521.13	260.97	230.53	171.29	181.19	411.41	448.62	118.21	123.85	766.38	683.68	473.97	410.73	3	5.26	6.64	14.09	9.79	7.83	6.62	5.83	6.17	13.86	7.71	6.85	8.33	6.78	7.01
Endogenous	Mm_FOXP4-BT	CUFF_24014.1	9.71	6.19	6.73	11.93	3.74	6.4	7.05	9.44	15.29	12.82	5.25	4.88	11.44	8.18	6.56	3.79	13.38	6.27	21.74	15.53	17.29	7.72	15.93	15.76	13.93	22.56	12.54	9.63	22	25.9	14.43	11.3	9.01	7.37	6.64	6.4	2.17	5.48	2.65	8.17	6.17	8.66	4.82	7.99	2.78	9.49	8.41
Endogenous	Mm_GATA6	ENSMUST00000047762.1	20.3	8.84	1881.67	1640.48	74.85	65.85	222.81	218.09	693.44	606.27	23.63	30.47	47.52	55.62	10.21	11.38	47.94	75.24	117.57	150.42	158.79	132.36	380.02	349.77	86.87	86.27	323.28	282.1	1543.76	1513.25	2697.23	2775.85	9.01	7.37	8.3	17.93	8.7	3.91	1.32	4.67	10.79	6.93	11.57	7.99	11.11	8.13	15.42
Endogenous	Mm_GATA6-BT	ENSMUST00000133759.1	14.12	7.95	1418.95	1256.14	61.75	61.28	179.65	156.72	226.05	169.42	18.38	8.53	62.47	68.71	10.94	7.59	21.18	29.78	54.76	60.17	50.31	33.09	146.59	179.61	18.03	23.89	47.46	46.79	300.69	277.1	455.74	530.15	21.01	14.73	16.59	15.37	10.87	10.96	9.27	9.33	12.34	13.86	6.75	10.27	8.33	9.49	14.02
Endogenous	Mm_HEXIM1	ENSMUST00000053063.1	147.38	172.33	88.5	74.14	215.18	251.51	125.05	120.85	102.65	99.82	105.03	99.94	133.75	161.95	144.39	178.3	129.34	112.86	67.64	61.14	73.89	79.42	97.2	104.77	296.68	318.55	217.61	211.92	338.27	292.64	204.32	225.94	18.01	17.89	18.25	19.21	15.22	7.83	3.97	8.17	7.71	12.13	9.64	10.27	8.33	18.98	22.43
Endogenous	Mm_HEXIM1-2-AS	AK052212.1	462.45	465.74	263.59	234.35	284.41	296.32	87.18	98.19	350.54	317.79	442.43	461.92	590.43	732.87	137.82	132.78	179.51	159.88	227.89	233.88	100.62	98.17	324.25	296.99	118.83	135.38	153.13	141.74	268.6	247.75	165.59	160.58	9.01	7.37	9.95	20.49	15.22	12.52	9.27	9.33	24.67	20.79	11.57	12.56	18.06	17.62	15.42
Endogenous	Mm_HEXIM2	ENSMUST00000150275.1	470.39	494.02	110.63	93.74	123.5	160.05	87.18	65.14	79.72	83.34	150.98	126.75	404.77	444.95	554.94	497.92	60.21	48.59	153	154.3	240.54	225.02	184.04	185.91	268.81	351.73	253.43	233.94	279.6	193.37	181.54	159.77	28.52	10.52	18.25	25.62	20.66	14.09	11.92	15.16	13.88	34.65	18.31	14.84	30.55	24.4	19.63
Endogenous	Mm_HIC1	ENSMUST00000055619.1	4.41	7.95	3.85	3.41	3.74	8.23	4.4	4.72	8.74	9.16	5.25	8.53	7.92	14.72	6.56	3.79	14.49	7.84	10.47	14.56	6.29	5.52	8.76	9.45	4.1	9.29	7.16	8.26	7.33	7.77	4.56	6.46	15.01	15.79	36.5	17.93	31.53	32.87	30.47	36.16	69.39	71.02	42.41	38.81	23.61	40.67	23.84
Endogenous	Mm_HIC1-US-AS	ENSMUST00000134252.1	658.38	703.47	12.51	8.52	12.16	7.32	9.69	10.39	22.93	9.16	11.82	17.06	51.04	50.71	42.3	45.52	14.49	17.24	12.08	5.82	11	16.55	15.14	17.33	7.38	7.96	10.75	9.63	14.67	6.04	9.87	5.65	4.5	5.26	9.95	7.68	3.26	3.13	5.3	8.17	7.71	6.93	7.71	9.13	8.33	5.42	9.81
Endogenous	Mm_HMGA2	ENSMUST00000072777.1	8.83	7.07	6.73	5.11	3.74	8.23	5.28	10.39	4.37	3.66	6.56	7.31	2.64	8.18	10.21	8.54	12.26	9.4	76.5	54.34	23.58	15.44	19.92	18.12	16.39	22.56	8.96	20.64	56.84	61.29	63.04	45.19	10.51	8.42	14.93	7.68	13.05	14.09	10.6	12.83	29.3	22.52	11.57	18.26	16.67	17.62	12.62
Endogenous	Mm_HMGA2-AS	ENSMUST00000041178.1	7.06	4.42	4.81	4.26	15.9	23.78	9.69	4.72	9.83	8.24	7.88	4.88	14.08	26.17	8.75	5.69	3.34	4.7	32.21	40.76	23.58	24.27	59.75	69.32	9.83	11.95	15.22	16.51	30.25	23.31	17.47	13.72	9.01	8.42	19.91	6.4	6.52	7.83	2.65	7	4.63	8.66	4.82	1.14	5.56	10.84	4.21
Endogenous	Mm_HNF1A	NM_009327.3	9.71	7.95	5.77	9.37	820.5	868.85	438.57	431.46	6.55	3.66	9.19	24.38	13.2	21.27	5.1	2.85	7.8	4.7	47.51	48.52	62.89	59.56	76.48	77.2	36.06	61.05	21.49	16.51	13.75	15.54	9.87	15.33	9.01	8.42	8.3	12.81	1.09	4.7	9.27	26.83	21.59	13.86	11.57	11.41	11.11	13.56	9.81
Endogenous	Mm_HNF1A-BT-1	ENSMUST00000129609.1	14.12	15.02	13.47	14.49	140.34	179.26	103.04	99.13	22.93	17.4	22.32	13.41	14.08	17.99	10.94	10.43	18.95	10.97	28.18	31.05	29.87	20.96	17.53	21.27	14.75	6.64	14.33	20.64	22	10.36	9.87	15.33	27.02	25.26	19.91	23.05	14.13	4.7	10.6	14	9.25	12.13	15.42	11.41	18.06	21.69	14.02
Endogenous	Mm_HNF1A-BT-2	ENSMUST00000131845.1	9.71	8.84	2.89	10.23	184.31	204.86	173.49	164.28	6.55	4.58	9.19	9.75	13.2	11.45	10.21	9.48	8.92	1.57	12.88	4.85	12.58	14.34	21.51	18.12	13.11	10.62	6.27	6.88	8.25	15.54	6.08	12.1	6	5.26	9.95	6.4	8.7	2.35	5.3	7	10.79	13.86	8.68	1.14	1.39	6.78	5.61
Endogenous	Mm_HNF4A	ENSMUST00000018094.1	5.3	3.54	4.81	3.41	4472.04	5087.79	3166.84	2958.89	6.55	5.49	5.25	4.88	29.04	27.81	2.92	3.79	16.72	21.94	133.68	139.74	169.79	184.2	296.37	291.48	12.29	15.93	17.01	12.39	10.08	6.04	20.51	9.68	1.5	6.31	11.61	10.25	95.68	76.7	94.05	75.82	4.63	5.2	6.75	3.42	5.56	8.13	7.01
Endogenous	Mm_HNF4A-BT	ENSMUST00000128896.1	10.59	7.07	8.66	4.26	164.66	190.23	118.01	102.91	9.83	11.91	9.19	12.19	13.2	9.82	8.75	7.59	10.03	10.97	24.16	14.56	17.29	20.96	21.51	20.48	14.75	7.96	8.96	9.63	10.08	3.45	4.56	9.68	13.51	12.63	14.93	21.77	7.61	2.35	3.97	11.67	13.88	13.86	4.82	5.71	13.89	21.69	9.81
Endogenous	Mm_HOTAIRM1	ENSMUST00000132559.1	18.53	18.56	16.35	13.64	29.94	37.5	29.94	16.99	48.05	40.3	34.13	29.25	16.72	19.63	40.84	31.3	26.76	21.94	37.85	42.7	47.16	15.44	17.53	22.06	19.67	21.24	61.79	83.94	211.76	219.26	107.86	104.09	27.02	26.31	38.16	23.05	8.7	16.44	18.54	28	20.05	31.18	19.28	11.41	30.55	27.11	22.43
Endogenous	Mm_HOTTIP	ENSMUST00000141300.1	10.59	0.88	4.81	5.97	4.68	8.23	7.05	7.55	6.55	7.33	5.25	8.53	3.52	11.45	8.02	7.59	4.46	6.27	11.27	7.76	11	13.24	11.15	12.6	11.47	6.64	8.06	5.5	13.75	13.81	4.56	6.46	7.5	6.31	8.3	7.68	8.7	9.39	3.97	3.5	9.25	1.73	6.75	5.71	9.72	2.71	8.41
Endogenous	Mm_HOXA1	ENSMUST00000120363.1	15	8.84	6.73	10.23	15.9	18.29	8.81	7.55	17.47	19.23	24.94	8.53	13.2	9.82	21.15	24.66	17.84	21.94	22.55	22.32	18.87	20.96	23.9	16.54	38.52	46.45	750.44	811.91	3139.78	2751.14	909.2	952.99	6	9.47	8.3	15.37	4.35	1.57	9.27	12.83	13.88	10.39	11.57	3.42	8.33	14.91	8.41
Endogenous	Mm_HOXA11	ENSMUST00000048026.1	5.3	8.84	3.85	2.56	10.29	8.23	3.52	6.61	5.46	9.16	15.75	3.66	8.8	11.45	13.86	6.64	104.81	114.42	12.08	17.47	15.72	12.13	13.54	10.24	10.65	14.6	6.27	9.63	13.75	17.26	10.63	12.91	12.01	11.58	16.59	8.97	14.13	9.39	7.95	12.83	13.88	10.39	11.57	7.99	34.72	32.53	4.21
Endogenous	Mm_HOXA11AS	ENSMUST00000134512.1	7.06	8.84	2.89	6.82	20.58	12.8	8.81	6.61	12.01	8.24	1.31	7.31	9.68	6.54	10.21	9.48	124.88	130.1	78.11	85.4	26.73	26.47	25.49	18.91	10.65	5.31	6.27	8.26	15.58	18.99	7.6	7.26	18.01	11.58	18.25	23.05	11.96	14.87	6.62	14	9.25	8.66	6.75	10.27	205.55	158.59	8.41
Endogenous	Mm_HOXA13	ENSMUST00000173368.1	10.59	6.19	5.77	3.41	7.48	4.57	6.16	2.83	5.46	5.49	5.25	1.22	5.28	6.54	5.1	16.12	7.8	6.27	49.93	47.55	23.58	25.37	61.35	47.27	48.35	43.8	13.43	19.27	29.34	31.94	52.41	51.64	10.51	14.73	8.3	8.97	5.44	7.83	9.27	11.67	6.17	10.39	11.57	4.57	101.39	84.04	9.81
Endogenous	Mm_HOXA5	ENSMUST00000048794.1	37.07	36.23	25.97	22.16	246.99	276.2	9.69	11.33	70.98	57.7	26.26	19.5	12.32	19.63	581.92	545.34	42.37	40.75	119.99	136.83	58.17	70.59	110.74	118.17	13.93	11.95	309.85	273.85	524.37	460.11	328.89	328.42	6	13.68	23.23	7.68	160.92	175.32	7.95	9.33	100.24	77.95	19.28	20.54	137.5	120.64	126.19
Endogenous	Mm_HOXA5-6-AS (and HOXA3 bidir)	ENSMUST00000131502.1	18.53	23.86	18.28	16.19	12.16	19.21	22.9	28.32	34.95	32.05	40.7	18.28	24.64	42.53	18.96	18.02	35.68	26.65	53.95	39.79	39.3	18.75	29.48	21.27	24.59	19.91	19.7	16.51	63.25	66.47	70.64	71.01	15.01	45.26	36.5	39.7	19.57	13.31	17.22	16.33	15.42	24.25	28.92	18.26	25	20.33	35.05
Endogenous	Mm_HOXA6	ENSMUST00000062829.1	23.83	20.33	15.39	17.9	186.18	237.79	1.76	3.78	48.05	45.79	13.13	10.97	6.16	9.82	490.77	447.65	34.56	15.67	110.32	119.36	34.59	24.27	78.87	82.72	2.46	6.64	50.15	52.29	102.67	107.04	110.9	94.41	6	5.26	9.95	5.12	6.52	4.7	3.97	7	4.63	10.39	6.75	3.42	2.78	5.42	9.81
Endogenous	Mm_HOXA7	ENSMUST00000048715.1	20.3	10.61	19.24	29.83	101.98	126.21	29.94	19.83	32.76	46.71	27.57	37.78	28.16	34.35	166.26	125.19	28.99	15.67	45.1	33.97	51.88	33.09	40.63	23.63	24.59	23.89	55.52	49.54	67.84	39.71	63.04	64.55	28.52	23.15	56.41	25.62	72.85	88.44	17.22	22.16	46.26	43.31	37.59	28.53	47.22	48.8	65.9
Endogenous	Mm_HOXB3	ENSMUST00000055334.1	10.59	10.61	3.85	1.7	26.2	19.21	6.16	4.72	12.01	10.99	6.56	7.31	3.52	8.18	44.48	29.4	6.69	14.11	36.24	26.2	17.29	11.03	19.12	18.12	9.02	3.98	18.81	30.27	82.51	82.87	63.04	71.01	4.5	3.16	3.32	1.28	4.35	0.78	2.65	1.17	1.54	3.46	6.75	4.57	2.78	2.71	2.8
Endogenous	Mm_HOXB5	ENSMUST00000049272.1	8.83	8.84	10.58	5.97	200.21	224.99	4.4	7.55	8.74	6.41	5.25	8.53	8.8	6.54	58.34	68.29	78.05	89.34	56.37	49.49	20.44	15.44	58.16	63.81	7.38	3.98	15.22	12.39	30.25	25.9	29.62	40.35	9.01	10.52	23.23	7.68	2.17	5.48	11.92	7	10.79	15.59	6.75	3.42	4.17	17.62	12.62
Endogenous	Mm_HOXB5-6AS	ENSMUST00000150698.1	10.59	6.19	12.51	8.52	259.15	262.48	7.93	7.55	22.93	23.81	9.19	10.97	6.16	9.82	50.32	50.27	18.95	18.81	64.42	63.08	20.44	31.99	27.88	29.15	8.2	6.64	8.96	27.52	276.85	332.35	177.74	182.37	15.01	9.47	14.93	5.12	6.52	4.7	9.27	14	4.63	13.86	11.57	6.85	12.5	10.84	15.42
Endogenous	Mm_HOXB6	ENSMUST00000000704.1	3.53	2.65	0.96	0.85	9.36	17.38	3.52	1.89	3.28	0.92	7.88	1.22	3.52	1.64	15.31	25.61	7.8	7.84	8.05	8.73	4.72	2.21	7.17	5.51	4.1	1.33	0.9	5.5	3.67	2.59	6.08	4.03	7.5	2.1	1.66	1.28	7.61	7.04	1.32	4.67	1.54	1.73	4.82	1.14	9.72	6.78	4.21
Endogenous	Mm_HOXB7	ENSMUST00000049352.1	11.47	9.72	6.73	5.97	81.39	94.2	4.4	9.44	8.74	10.07	10.5	9.75	8.8	14.72	46.67	41.73	25.64	28.21	66.84	85.4	33.01	27.58	20.71	40.96	9.83	14.6	32.24	35.78	132.01	117.4	68.36	59.71	19.51	9.47	26.54	6.4	8.7	8.61	5.3	5.83	16.96	8.66	11.57	3.42	9.72	9.49	8.41
Endogenous	Mm_HOXD1	ENSMUST00000047793.1	0.88	0.88	0.96	2.56	2.81	0.91	0.88	0.94	2.18	0.92	3.94	6.09	2.64	4.91	5.1	1.9	3.34	4.7	6.44	5.82	3.14	9.93	5.58	3.94	1.64	1.33	5.37	2.75	6.42	12.09	5.32	8.88	9.01	4.21	1.66	6.4	2.17	5.48	1.32	2.33	3.08	6.93	4.82	2.28	8.33	1.36	5.61
Endogenous	Mm_HOXD1-BT / HOXD3-US-AS	TCONS_00213283.1	6.18	5.3	1.92	9.37	9.36	9.15	3.52	1.89	5.46	8.24	7.88	3.66	9.68	9.82	11.67	14.23	10.03	3.13	13.69	11.65	9.43	7.72	10.36	7.88	13.11	5.31	12.54	12.39	24.75	27.62	15.19	14.52	4.5	12.63	21.57	8.97	4.35	10.96	10.6	12.83	7.71	15.59	12.53	9.13	11.11	12.2	19.63
Endogenous	Mm_HOXD3	ENSMUST00000053932.1	13.24	11.49	33.67	12.78	241.38	270.71	7.05	5.66	18.56	7.33	14.44	13.41	13.2	14.72	179.39	188.73	315.54	335.43	150.59	164.97	47.16	40.81	105.96	103.99	13.93	5.31	12.54	9.63	133.84	123.44	137.48	143.63	10.51	8.42	14.93	21.77	17.4	12.52	9.27	23.33	6.17	8.66	6.75	5.71	23.61	14.91	9.81
Endogenous	Mm_HoxB3-BT	TCONS_00064524.1	6.18	5.3	6.73	11.08	12.16	9.15	7.93	2.83	6.55	10.07	14.44	3.66	7.04	6.54	10.94	10.43	5.57	4.7	8.05	4.85	11	6.62	7.97	7.88	2.46	13.27	9.85	9.63	13.75	1.73	9.87	8.07	9.01	3.16	4.98	7.68	5.44	6.26	2.65	4.67	6.17	10.39	4.82	9.13	6.94	4.07	4.21
Endogenous	Mm_ID4	ENSMUST00000021810.1	5704.74	5621.59	162.58	139.76	1966.58	2206.87	103.04	89.69	424.8	383.72	173.29	187.69	1460.68	1716.02	6082.46	5598.49	204.04	199.07	802.05	882.13	569.11	694.9	1643.57	1764.61	148.34	211.04	99.4	103.21	275.93	260.7	428.4	418.8	9.01	12.63	13.27	15.37	11.96	8.61	13.25	3.5	10.79	15.59	13.49	6.85	15.28	6.78	11.22
Endogenous	Mm_ID4-BT	ENSMUST00000143259.1	31.77	30.05	8.66	11.08	56.13	64.93	11.45	5.66	7.64	6.41	10.5	8.53	23.76	22.9	58.34	52.16	4.46	9.4	8.86	12.62	9.43	14.34	11.95	11.82	5.74	3.98	9.85	8.26	6.42	6.91	5.32	7.26	7.5	7.37	14.93	8.97	13.05	6.26	3.97	8.17	15.42	24.25	10.6	18.26	9.72	12.2	7.01
Endogenous	Mm_KDM2B	ENSMUST00000046073.1	130.62	117.54	41.37	42.61	47.71	47.56	73.09	49.09	44.77	64.11	141.79	130.41	87.99	109.6	60.53	55.01	34.56	28.21	83.75	66.96	67.6	46.33	71.7	50.42	358.96	416.76	136.12	115.59	391.44	355.65	203.56	197.7	46.53	31.57	26.54	28.18	19.57	20.35	13.25	14	37.01	43.31	56.87	76.47	47.22	54.22	29.44
Endogenous	Mm_KDM2B-BT	XR_005251.1	56.48	47.72	17.32	10.23	10.29	13.72	20.26	11.33	37.13	31.14	56.45	49.97	58.08	80.16	21.15	22.76	12.26	18.81	24.96	24.26	26.73	22.06	28.68	25.21	48.35	92.91	32.24	42.66	167.76	150.2	63.8	56.49	15.01	12.63	21.57	11.53	8.7	10.17	5.3	7	12.34	10.39	20.24	12.56	9.72	25.75	15.42
Endogenous	Mm_LHX1	ENSMUST00000018842.1	187.98	162.61	10.58	11.93	211.44	252.42	11.45	16.99	19.66	21.06	19.69	17.06	42.24	71.98	92.61	77.77	25.64	15.67	111.93	119.36	42.45	40.81	58.16	56.72	12.29	17.25	13.43	17.89	60.5	52.66	29.62	28.24	13.51	16.84	34.84	24.34	16.31	6.26	1.32	18.66	10.79	15.59	13.49	15.98	15.28	18.98	19.63
Endogenous	Mm_LHX1-BT	ENSMUST00000128121.1	512.76	480.76	16.35	4.26	573.51	703.31	7.93	8.5	4.37	6.41	3.94	7.31	62.47	81.79	406.91	385.06	10.03	7.84	204.54	193.12	45.59	54.05	55.77	58.3	6.56	14.6	8.06	8.26	45.84	50.07	24.31	25.82	6	4.21	4.98	6.4	8.7	5.48	6.62	5.83	12.34	8.66	5.78	1.14	1.39	4.07	2.8
Endogenous	Mm_LHX8	ENSMUST00000029852.1	45.89	29.16	5.77	4.26	5.61	2.74	5.28	5.66	5.46	7.33	6.56	3.66	4.4	4.91	5.83	3.79	6.69	6.27	43.48	57.26	36.16	36.4	28.68	35.45	4.1	5.31	6.27	9.63	36.67	20.72	6.84	4.84	6	7.37	11.61	3.84	14.13	9.39	10.6	9.33	9.25	6.93	4.82	6.85	5.56	8.13	4.21
Endogenous	Mm_LHX8-BT	ENSMUST00000177201.1	7.94	6.19	4.81	5.11	5.61	6.4	3.52	7.55	4.37	7.33	9.19	2.44	7.92	3.27	10.94	0.95	13.38	9.4	17.72	17.47	3.14	4.41	8.76	8.67	2.46	10.62	7.16	16.51	5.5	7.77	6.84	5.65	7.5	6.31	8.3	2.56	6.52	2.35	3.97	2.33	6.17	6.93	5.78	6.85	9.72	9.49	2.8
Endogenous	Mm_LMX1B	ENSMUST00000041730.1	22.95	13.26	8.66	6.82	14.97	25.61	5.28	10.39	6.55	4.58	11.82	7.31	67.75	80.16	73.65	83.46	5.57	7.84	94.22	84.43	42.45	33.09	23.1	28.36	4.92	14.6	17.91	8.26	54.09	44.89	25.83	22.59	15.01	9.47	3.32	7.68	11.96	4.7	5.3	9.33	4.63	15.59	4.82	7.99	2.78	13.56	5.61
Endogenous	Mm_LMX1B-BT	ENSMUST00000152118.1	41.48	30.93	6.73	7.67	19.65	16.46	7.93	7.55	5.46	8.24	5.25	12.19	96.79	121.05	187.41	130.88	3.34	6.27	228.7	191.18	94.33	92.65	66.92	70.11	4.92	11.95	9.85	5.5	36.67	27.62	9.87	8.88	15.01	9.47	9.95	3.84	8.7	7.83	9.27	11.67	3.08	19.05	6.75	7.99	13.89	12.2	9.81
Endogenous	Mm_MEF2C	ENSMUST00000005722.1	152.68	136.1	7.7	9.37	9.36	4.57	12.33	10.39	9.83	7.33	6.56	9.75	54.56	75.25	3.65	6.64	10.03	9.4	8.05	14.56	17.29	12.13	30.27	29.94	9.02	6.64	5.37	8.26	3.67	6.91	5.32	6.46	52.53	55.78	39.82	23.05	84.81	94.7	23.84	18.66	53.97	79.68	74.22	86.74	216.66	154.53	152.83
Endogenous	Mm_MEF2C-US-AS	ENSMUST00000171323.1	15.89	14.14	5.77	6.82	6.55	4.57	4.4	3.78	5.46	4.58	7.88	3.66	29.04	27.81	13.86	7.59	6.69	6.27	13.69	7.76	9.43	13.24	7.97	6.3	8.2	6.64	7.16	13.76	8.25	4.32	2.28	8.07	15.01	13.68	18.25	14.09	6.52	10.17	10.6	8.17	7.71	12.13	7.71	7.99	16.67	9.49	11.22
Endogenous	Mm_MEF2C-US-S	ENSMUST00000131907.1	440.39	423.32	8.66	8.52	15.9	15.55	14.97	14.16	5.46	17.4	31.51	26.81	88.87	119.42	119.59	110.02	10.03	14.11	117.57	115.48	106.91	97.07	100.38	77.99	21.31	13.27	14.33	16.51	21.08	19.85	12.91	20.17	4.5	23.15	31.52	24.34	15.22	7.04	10.6	14	10.79	10.39	10.6	11.41	16.67	21.69	22.43
Endogenous	Mm_MEIS1	ENSMUST00000102878.1	1089.94	955.34	974.51	856.46	411.65	471.01	182.3	178.44	1418.56	1154.83	145.73	181.6	2374.92	2846.4	784.65	655.35	1245.45	1268.06	1058.13	1072.34	578.55	602.25	1261.96	1285.64	43.44	58.4	118.21	93.58	3024.27	2949.68	3705.93	3633.62	91.55	74.72	145.99	143.45	148.96	143.23	25.17	32.66	604.5	528.34	48.2	43.37	1905.51	1730.99	1302.54
Endogenous	Mm_MEIS1-AS	ENSMUST00000152073.1	14.12	13.26	11.54	15.34	8.42	10.97	8.81	11.33	34.95	16.48	26.26	13.41	22	29.45	11.67	15.17	12.26	18.81	16.11	24.26	20.44	9.93	15.14	13.39	5.74	9.29	6.27	8.26	14.67	12.95	12.15	15.33	18.01	20	18.25	11.53	6.52	7.83	9.27	9.33	10.79	15.59	13.49	7.99	11.11	23.04	16.83
Endogenous	Mm_MLL3	ENSMUST00000045291.1	1618.58	1646.44	1114	929.75	903.76	1057.25	506.38	437.13	670.51	539.41	1102.78	1109.09	2017.67	2489.78	966.22	882.02	476.1	423.21	169.11	175.65	172.94	177.59	771.2	840.55	832.66	1112.26	853.42	832.55	1361.33	1238.74	789.19	901.34	18.01	17.89	14.93	10.25	11.96	7.04	14.57	12.83	15.42	6.93	32.77	19.4	18.06	16.27	16.83
Endogenous	Mm_MLL3-BT	ENSMUST00000168102.1	202.98	190.01	129.87	111.64	100.11	110.66	51.08	57.59	46.96	44.87	51.2	54.84	225.26	304.27	67.82	65.44	28.99	34.48	9.66	11.65	12.58	11.03	59.75	67.75	48.35	80.96	35.82	37.16	48.59	52.66	31.14	22.59	9.01	12.63	4.98	10.25	3.26	7.04	3.97	8.17	16.96	13.86	15.42	9.13	5.56	5.42	9.81
Endogenous	Mm_MLL5	ENSMUST00000094962.1	931.96	839.57	559.88	529.21	586.6	693.25	249.23	263.41	481.59	399.29	455.56	455.82	1089.35	1321.77	382.84	406.87	259.79	310.35	181.99	195.06	163.5	157.73	474.03	487.63	95.07	122.11	128.06	126.6	434.53	423.85	359.28	390.56	3	15.79	14.93	26.9	10.87	5.48	3.97	7	13.88	12.13	14.46	19.4	16.67	13.56	8.41
Endogenous	Mm_MLL5-BT	ENSMUST00000101522.1	1690.95	1616.39	1384.32	1222.9	1312.61	1441.37	653.45	599.52	852.88	755.54	939.99	966.49	2309.81	2838.22	453.58	422.99	441.54	512.55	299.56	309.57	216.95	213.99	1048.45	1098.94	390.92	550.82	354.62	337.15	1022.15	883.09	550.69	590.67	19.51	15.79	19.91	8.97	5.44	7.04	11.92	14	10.79	20.79	17.35	11.41	12.5	20.33	15.42
Endogenous	Mm_NR2F1	ENSMUST00000091458.1	108.55	101.63	10.58	12.78	1.87	5.49	6.16	10.39	10.92	7.33	11.82	9.75	31.68	37.62	48.86	46.47	6.69	15.67	38.65	40.76	14.15	23.16	40.63	34.66	7.38	11.95	4.48	5.5	26.58	25.9	27.34	24.21	9.01	6.31	19.91	11.53	22.83	22.7	26.49	15.16	40.09	34.65	24.1	28.53	23.61	10.84	39.26
Endogenous	Mm_NR2F1-BT	ENSMUST00000123998.1	1160.54	1063.16	119.29	87.78	38.36	53.96	27.3	26.44	25.12	19.23	18.38	12.19	263.98	323.9	433.89	441.01	40.14	47.02	66.84	71.81	50.31	41.91	168.9	200.09	5.74	7.96	7.16	9.63	90.76	80.28	112.42	84.73	10.51	12.63	19.91	14.09	8.7	9.39	14.57	8.17	10.79	15.59	14.46	3.42	9.72	13.56	4.21
Endogenous	Mm_NR2F2	ENSMUST00000089565.1	30.89	29.16	32.71	23.01	70.17	105.18	28.18	25.49	29.49	27.47	9.19	6.09	48.4	60.53	29.9	15.17	69.13	70.53	18.52	25.23	11	26.47	40.63	28.36	4.1	5.31	7.16	6.88	44	32.8	71.4	71.01	7.5	7.37	6.64	10.25	18.48	7.83	11.92	4.67	12.34	10.39	7.71	5.71	40.28	23.04	18.23
Endogenous	Mm_NR2F2-BT	NR_045850.1	59.13	75.12	52.91	51.98	115.08	174.68	31.7	21.71	74.26	45.79	11.82	12.19	67.75	91.61	24.06	18.97	65.78	45.46	49.93	52.4	20.44	19.85	69.31	68.54	5.74	11.95	4.48	11.01	11	11.22	25.07	21.79	10.51	7.37	14.93	14.09	48.93	33.66	14.57	12.83	55.52	39.84	10.6	9.13	172.22	119.29	119.18
Endogenous	Mm_NR2F2-DS-S	AK049871.1	31.77	21.21	15.39	13.64	27.13	30.18	16.73	14.16	26.21	28.39	24.94	18.28	33.44	52.35	22.61	12.33	49.06	45.46	36.24	23.29	36.16	22.06	22.31	20.48	13.93	17.25	9.85	19.27	20.17	14.68	14.43	8.07	31.52	21.05	33.18	20.49	19.57	8.61	9.27	8.17	9.25	24.25	27.95	12.56	22.22	20.33	28.04
Endogenous	Mm_POU2F2	ENSMUST00000108416.1	37.95	42.42	13.47	16.19	16.84	10.06	11.45	16.05	41.5	43.96	18.38	29.25	40.48	42.53	21.15	21.81	4.46	21.94	26.57	28.14	14.15	14.34	30.27	19.69	23.77	34.51	38.51	38.53	22	21.58	6.84	9.68	3	13.68	21.57	20.49	15.22	12.52	6.62	18.66	7.71	17.32	18.31	7.99	19.44	21.69	9.81
Endogenous	Mm_POU2F2-US-AS	ENSMUST00000098678.1	15	16.79	10.58	23.01	12.16	13.72	22.02	23.6	19.66	25.64	31.51	23.16	15.84	22.9	26.98	35.09	25.64	25.08	178.77	170.8	64.46	70.59	30.27	33.09	37.7	55.75	37.61	46.79	18.33	15.54	12.91	16.14	19.51	18.94	41.48	20.49	16.31	7.83	9.27	22.16	23.13	27.72	23.13	12.56	19.44	29.82	18.23
Endogenous	Mm_POU3F3	ENSMUST00000054883.1	1735.96	1703	6.73	3.41	1474.46	1623.37	4.4	5.66	9.83	15.57	6.56	13.41	178.63	225.75	1618.15	1399.86	4.46	3.13	251.25	294.04	171.36	200.75	370.46	350.56	17.21	13.27	21.49	16.51	66.92	67.33	54.69	54.87	6	10.52	4.98	7.68	3.26	3.13	3.97	8.17	10.79	6.93	9.64	5.71	5.56	5.42	1.4
Endogenous	Mm_POU3F3-BT	ENSMUST00000181725.1	1677.71	1547.46	5.77	6.82	375.17	449.97	8.81	12.27	16.38	9.16	15.75	15.84	60.71	88.34	629.32	624.06	18.95	17.24	459.81	498.81	271.98	312.15	268.48	230.03	13.11	17.25	8.96	11.01	21.08	28.49	16.71	26.63	15.01	9.47	24.89	14.09	16.31	10.17	5.3	2.33	13.88	19.05	5.78	9.13	11.11	14.91	19.63
Endogenous	Mm_POU3F3-DS-AS	ENSMUST00000180589.1	37.95	44.19	7.7	8.52	53.33	65.85	0.88	6.61	13.1	4.58	3.94	8.53	7.92	13.09	36.46	30.35	6.69	17.24	17.72	23.29	17.29	6.62	5.58	5.51	11.47	10.62	11.64	2.75	8.25	7.77	3.04	9.68	4.5	5.26	9.95	3.84	4.35	5.48	5.3	1.17	12.34	6.93	8.68	9.13	4.17	8.13	2.8
Endogenous	Mm_POU3F3-US-S_1	TCONS_00006296.1	193.28	175.87	5.77	4.26	59.88	54.87	7.05	4.72	4.37	1.83	5.25	1.22	23.76	9.82	80.21	85.36	8.92	6.27	40.26	43.67	22.01	28.68	39.04	32.3	9.02	6.64	5.37	9.63	5.5	6.04	7.6	10.49	4.5	5.26	3.32	6.4	5.44	7.04	3.97	9.33	10.79	8.66	9.64	5.71	2.78	9.49	5.61
Endogenous	Mm_POU3F3-US-S_2	TCONS_00006296.1	531.29	520.53	5.77	8.52	528.6	622.83	7.05	12.27	12.01	11.91	9.19	6.09	97.67	130.87	375.55	354.71	10.03	14.11	188.43	212.53	108.48	87.14	147.39	155.98	5.74	11.95	10.75	8.26	45.84	42.3	21.27	23.4	6	13.68	24.89	15.37	10.87	1.57	6.62	10.5	12.34	12.13	12.53	5.71	12.5	14.91	4.21
Endogenous	Mm_SATB2	ENSMUST00000114415.1	415.68	372.95	8.66	10.23	139.4	160.97	8.81	8.5	20.75	17.4	9.19	10.97	28.16	47.44	19.69	14.23	23.41	26.65	41.07	54.34	66.03	97.07	220.68	210.33	54.91	71.67	69.85	57.8	224.6	213.22	116.97	134.76	63.04	51.57	24.89	21.77	20.66	18	17.22	17.5	7.71	6.93	5.78	6.85	18.06	21.69	5.61
Endogenous	Mm_SATB2-AS	ENSMUST00000135238.1	95.31	82.19	3.85	8.52	14.97	15.55	7.05	6.61	9.83	8.24	10.5	12.19	14.08	22.9	5.1	9.48	13.38	12.54	11.27	7.76	18.87	11.03	15.14	17.33	6.56	6.64	8.96	9.63	15.58	14.68	9.87	10.49	16.51	12.63	18.25	8.97	3.26	6.26	17.22	16.33	10.79	20.79	6.75	18.26	12.5	21.69	15.42
Endogenous	Mm_SETD1B	ENSMUST00000056053.1	418.32	360.57	227.99	224.98	232.96	214.93	126.81	133.12	328.7	304.05	418.8	437.54	399.49	543.11	202	202.96	262.02	274.3	348.68	334.8	282.98	268.03	305.13	287.54	355.68	404.82	154.03	159.63	397.86	353.93	356.24	353.44	7.5	6.31	24.89	17.93	16.31	12.52	9.27	17.5	27.76	29.45	19.28	13.7	18.06	13.56	14.02
Endogenous	Mm_SETD1B-BT	ENSMUST00000160255.1	57.37	52.14	26.94	13.64	31.81	33.84	25.54	9.44	32.76	24.73	23.63	24.38	59.84	65.43	18.23	14.23	17.84	15.67	13.69	12.62	20.44	16.55	20.71	21.27	9.02	22.56	11.64	15.14	16.5	11.22	15.95	5.65	12.01	8.42	13.27	14.09	18.48	4.7	7.95	12.83	4.63	8.66	7.71	11.41	8.33	8.13	8.41
Endogenous	Mm_SOX1-OT_1	ENSMUST00000080795.1	41.48	15.91	1.92	3.41	0.94	6.4	7.05	3.78	2.18	4.58	9.19	1.22	25.52	31.08	3.65	8.54	3.34	3.13	9.66	9.7	4.72	17.65	15.93	11.03	2.46	6.64	4.48	5.5	7.33	5.18	5.32	2.42	1.5	5.26	1.66	2.56	8.7	1.57	3.97	4.67	3.08	1.73	5.78	3.42	5.56	1.36	1.4
Endogenous	Mm_SOX1-OT_2	CUFF_121854.1	46.77	30.05	5.77	8.52	13.1	2.74	12.33	5.66	8.74	7.33	10.5	9.75	65.99	94.88	5.83	10.43	7.8	6.27	20.13	13.59	25.15	9.93	29.48	22.06	4.92	10.62	6.27	11.01	2.75	3.45	6.84	8.88	12.01	9.47	13.27	11.53	14.13	4.7	5.3	10.5	4.63	12.13	13.49	3.42	12.5	9.49	14.02
Endogenous	Mm_SOX2	NM_011443.3	889.6	830.73	18.28	13.64	6.55	11.89	14.09	16.05	153.98	152.94	18.38	15.84	356.37	456.4	838.61	747.35	8.92	15.67	155.42	168.86	114.77	105.89	178.46	199.31	7586.56	9730.26	3171.01	3160.95	3433.13	2901.34	218	235.62	15.01	12.63	14.93	16.65	10.87	6.26	11.92	11.67	18.51	8.66	17.35	5.71	16.67	21.69	16.83
Endogenous	Mm_SOX2-DOT	ENSMUST00000172725.1	127.97	144.05	5.77	10.23	4.68	10.06	11.45	7.55	7.64	9.16	2.63	8.53	14.08	14.72	29.17	17.07	11.15	9.4	30.6	29.11	20.44	11.03	34.26	40.96	5.74	9.29	6.27	11.01	13.75	3.45	6.08	4.84	3	1.05	8.3	5.12	5.44	3.13	5.3	10.5	1.54	8.66	12.53	7.99	12.5	8.13	2.8
Endogenous	Mm_SOX2-US-AS	ENSMUST00000174440.1	23.83	22.09	10.58	7.67	5.61	4.57	7.93	0.94	6.55	5.49	5.25	9.75	14.96	17.99	21.88	23.71	11.15	10.97	4.03	2.91	14.15	13.24	4.78	11.82	4.92	7.96	3.58	5.5	4.58	5.18	5.32	5.65	28.52	17.89	18.25	21.77	21.75	25.05	18.54	17.5	15.42	10.39	24.1	15.98	13.89	14.91	11.22
Endogenous	Mm_SOX21	ENSMUST00000082178.1	18.53	16.79	4.81	6.82	2.81	2.74	7.05	6.61	5.46	5.49	3.94	8.53	14.08	16.36	21.88	18.97	6.69	3.13	23.35	22.32	17.29	13.24	10.36	13.39	13.11	15.93	8.06	8.26	14.67	12.95	6.84	9.68	10.51	10.52	9.95	17.93	8.7	5.48	14.57	9.33	12.34	10.39	7.71	7.99	12.5	14.91	5.61
Endogenous	Mm_SOX21-BT	ENSMUST00000164755.1	8.83	8.84	9.62	7.67	3.74	3.66	9.69	2.83	3.28	5.49	10.5	6.09	6.16	8.18	5.83	6.64	5.57	7.84	9.66	12.62	3.14	7.72	13.54	7.88	4.92	14.6	3.58	8.26	4.58	6.91	3.8	3.23	4.5	4.21	14.93	5.12	5.44	5.48	1.32	3.5	7.71	5.2	5.78	5.71	5.56	8.13	5.61
Endogenous	Mm_SOX2OT	ENSMUST00000163261.1	944.32	919.11	3.85	11.93	10.29	15.55	7.05	6.61	10.92	11.91	7.88	13.41	388.93	492.39	1699.09	1540.22	5.57	10.97	33.82	42.7	17.29	23.16	84.45	68.54	44.26	67.69	38.51	39.91	78.84	72.51	13.67	10.49	12.01	14.73	16.59	17.93	10.87	12.52	11.92	9.33	7.71	17.32	7.71	6.85	13.89	8.13	9.81
Endogenous	Mm_SOX9	ENSMUST00000000579.1	706.03	707.89	195.29	171.29	26.2	29.27	86.3	83.08	33.85	32.05	133.91	120.66	491	544.74	705.89	699.93	44.6	65.83	470.28	554.12	325.43	327.6	536.17	532.53	20.49	26.55	38.51	44.04	427.19	408.31	434.47	389.75	19.51	31.57	46.45	33.3	17.4	13.31	6.62	16.33	20.05	31.18	25.06	13.7	23.61	35.24	18.23
Endogenous	Mm_SOX9-BT	ENSMUST00000124028.1	21.18	18.56	18.28	19.6	9.36	16.46	28.18	21.71	18.56	18.32	23.63	21.94	23.76	22.9	10.21	17.07	16.72	17.24	31.41	30.08	39.3	19.85	29.48	29.15	6.56	10.62	12.54	23.39	16.5	12.95	11.39	15.33	22.51	26.31	24.89	21.77	19.57	14.87	13.25	21	15.42	22.52	24.1	11.41	30.55	12.2	33.65
Endogenous	Mm_Sox1	ENSMUST00000180353.1	202.1	195.31	8.66	0.85	13.1	5.49	12.33	19.83	14.2	11.91	13.13	17.06	71.27	101.42	113.76	101.48	12.26	14.11	99.05	84.43	62.89	43.02	38.24	40.18	81.95	95.56	58.21	55.04	85.26	82.01	12.91	15.33	4.5	14.73	1.66	17.93	6.52	9.39	6.62	5.83	16.96	10.39	8.68	9.13	16.67	14.91	9.81
Endogenous	Mm_TBX15	ENSMUST00000029462.1	28.24	22.98	14.43	18.75	9.36	10.97	12.33	16.05	24.02	18.32	15.75	15.84	603.63	752.5	16.04	16.12	13.38	17.24	48.32	61.14	91.18	78.31	251.75	274.14	17.21	22.56	13.43	27.52	48.59	55.25	141.28	145.25	25.51	30.52	28.2	32.02	9.79	10.96	113.91	102.65	20.05	25.98	17.35	10.27	15.28	13.56	11.22
Endogenous	Mm_TBX15-US-S	ENSMUST00000151606.1	16.77	7.95	6.73	4.26	3.74	10.06	8.81	8.5	14.2	15.57	13.13	12.19	21.12	21.27	13.13	15.17	13.38	15.67	26.57	24.26	23.58	9.93	15.14	11.03	11.47	14.6	10.75	6.88	15.58	6.04	7.6	15.33	21.01	15.79	21.57	23.05	13.05	3.91	1.32	9.33	6.17	15.59	12.53	11.41	12.5	16.27	9.81
Endogenous	Mm_TBX2	ENSMUST00000000095.1	11.47	14.14	25.97	28.12	46.78	43.9	12.33	7.55	114.66	104.4	11.82	17.06	39.6	52.35	10.21	17.07	16.72	15.67	54.76	44.64	37.73	36.4	27.88	29.15	14.75	13.27	7.16	8.26	23.83	22.44	37.98	43.57	16.51	14.73	34.84	20.49	34.79	19.57	10.6	9.33	101.78	103.94	14.46	11.41	54.17	40.67	35.05
Endogenous	Mm_TBX2-BT / BCAS3-AS	ENSMUST00000136117.1	14.12	8.84	36.56	30.68	74.85	90.54	14.09	12.27	99.38	77.84	11.82	17.06	84.47	89.97	13.13	13.28	12.26	7.84	26.57	30.08	28.3	30.88	43.02	43.33	6.56	10.62	8.96	13.76	22	21.58	37.98	47.61	6	7.37	3.32	7.68	1.09	8.61	3.97	4.67	4.63	6.93	9.64	11.41	9.72	8.13	9.81
Endogenous	Mm_WT1	ENSMUST00000016602.1	12.36	10.61	136.6	132.09	106.66	129.87	15.85	19.83	49.14	51.29	19.69	12.19	20.24	8.18	13.13	18.97	2410.63	2448.35	103.88	114.51	53.45	37.5	55.77	70.11	49.99	58.4	51.04	63.3	330.02	299.54	714.75	684.28	18.01	12.63	24.89	17.93	16.31	9.39	7.95	15.16	9.25	10.39	14.46	12.56	31.94	33.89	44.87
Endogenous	Mm_WT1-AS	ENSMUST00000172701.1	8.83	2.65	12.51	8.52	25.26	22.86	4.4	7.55	14.2	3.66	3.94	7.31	2.64	8.18	5.1	3.79	216.31	216.31	12.08	6.79	7.86	13.24	11.95	8.67	3.28	10.62	8.96	5.5	41.25	35.39	56.21	48.42	9.01	7.37	1.66	2.56	2.17	0.78	5.3	5.83	3.08	6.93	2.89	5.71	6.94	6.78	5.61
Endogenous	Mm_ZEB1	ENSMUST00000025081.1	922.25	878.46	757.09	695.39	145.95	147.25	129.46	137.84	400.78	348.92	358.41	352.23	440.84	500.57	1162.38	1020.49	183.97	172.42	96.63	116.45	133.63	125.74	468.45	430.12	232.75	288.02	238.21	213.3	339.19	314.22	425.36	439.78	15.01	10.52	19.91	25.62	29.36	32.87	23.84	29.16	67.85	50.24	22.17	36.52	29.17	29.82	35.05
Endogenous	Mm_ZEB1-BT	ENSMUST00000161921.1	114.73	90.14	26.94	34.94	14.03	18.29	21.14	24.55	49.14	21.06	35.45	34.13	73.03	63.8	46.67	31.3	20.07	28.21	31.41	17.47	34.59	28.68	45.41	27.57	25.41	21.24	20.6	26.15	18.33	23.31	19.75	19.37	31.52	20	39.82	24.34	17.4	21.91	18.54	16.33	26.22	31.18	23.13	21.69	27.78	39.31	33.65
Endogenous	Mm_ZFHX4	ENSMUST00000026284.1	545.41	471.93	27.9	19.6	18.71	16.46	236.9	226.59	26.21	24.73	10.5	18.28	759.38	880.09	562.23	552.93	15.61	25.08	416.33	461.93	138.35	155.53	582.38	607.37	14.75	23.89	20.6	26.15	108.17	101	91.91	85.53	15.01	3.16	19.91	6.4	8.7	9.39	7.95	8.17	9.25	8.66	6.75	7.99	9.72	9.49	7.01
Endogenous	Mm_ZFHX4-BT	ENSMUST00000128815.1	49.42	50.37	13.47	5.97	8.42	11.89	5.28	14.16	10.92	8.24	11.82	7.31	65.11	78.52	27.71	36.04	16.72	10.97	83.75	98.98	28.3	30.88	52.58	49.63	12.29	11.95	8.96	12.39	6.42	6.91	8.36	8.88	7.5	6.31	16.59	14.09	5.44	8.61	14.57	12.83	15.42	20.79	12.53	10.27	8.33	14.91	12.62
[truncated: 49 more columns]
