# Supplementary material for: Genomic positional conservation identifies topological anchor point RNAs linked to developmental loci
Source: Genome Biol. 2018 Mar 15;19:32. doi: 10.1186/s13059-018-1405-5 (PMC5853149; doi:10.1186/s13059-018-1405-5)
Supplement: Supplementary file 8 — Table S6. Metanalysis of pcRNA expression across different cancer studies. (XLSX 190 kb) [file 13059_2018_1405_MOESM8_ESM.xlsx]

## Sheet: S6A Samples
Supplementary Table S6. Metanalysis of pcRNA expression across different cancer studies.
Study	Number of Normal samples	Number of Tumor samples	Organ/Tissue
GSE14879	48	16	lymphatic
GSE44337	3	9	lymphatic
GSE35331	18	10	lymphatic
GSE39133	5	29	lymphatic
GSE12453	10	57	lymphatic
GSE19069	10	101	lymphatic
GSE15061	138	732	bone_marrow
GSE39411	48	104	bone_marrow
GSE26713	7	117	bone_marrow
GSE19728	4	17	brain
GSE7696	4	70	brain
GSE21354	4	14	brain
GSE26966	9	14	pituitary
GSE30784	45	167	oral
GSE42743	29	74	oral
GSE12452	10	31	nasopharyngeal
GSE34573	3	15	nasopharyngeal
GSE33630	45	59	thyroid
GSE53157	3	24	thyroid
GSE26886	19	21	esophagus
GSE31210	20	226	lung
GSE30219	14	293	lung
GSE18842	45	46	lung
GSE19188	63	91	lung
GSE19804	60	60	lung
GSE17907	4	38	breast
GSE29431	12	54	breast
GSE10810	26	26	breast
GSE10780	143	42	breast
GSE20711	2	88	breast
GSE22544	4	13	breast
GSE29721	10	10	liver
GSE41804	20	20	liver
GSE15471	39	39	pancreas
GSE16515	16	36	pancreas
GSE19826	15	12	stomach
GSE33371	10	55	adrenal_gland
GSE12368	6	28	adrenal_gland
GSE19750	4	44	adrenal_gland
GSE36895	23	29	kidney
GSE53757	72	72	kidney
GSE11024	12	10	kidney
GSE11151	5	45	kidney
GSE21510	25	105	colon
GSE22598	17	17	colon
GSE23878	24	35	colon
GSE18105	17	58	colon
GSE20916	24	81	colon
GSE33113	6	90	colon
GSE37364	38	56	colon
GSE9348	12	70	colon
GSE15960	6	6	colon
GSE29450	10	10	ovary
GSE38666	8	7	ovary
GSE18520	10	53	ovary
GSE52037	10	10	ovary
GSE14001	3	20	ovary
GSE14407	12	12	ovary
GSE27651	6	42	ovary
GSE10971	12	11	fallopian_tube
GSE18096	9	9	uterus
GSE17951	69	48	prostate
GSE15605	16	46	skin

## Sheet: S6B pcRNA expression
Supplementary Table S6B: Expression of pcRNAs
			Locus	55209	2262	84614	6520	283518	64097	6150	23314	116113	55163	3382	64854	84858	7490	23583	10651	9464	1106	274	3170	26052	10458	64788	27190	57172	2299	155066	54910	1735	2306	3172	7080	147906	5452	7477	10736	4097	10900	2775	56256	6942	1131	23613	23046	723961	1750
			GeneSymbol	SETD5	GPC5	ZBTB37	SLC3A2	KCNRG	EPB41L4A	MRPL23	SATB2	FOXP4	PNPO	ICA1	USP46	ZNF503	WT1	SMUG1	MTX2	HAND2	CHD2	BIN1	FOXA2	DNM3	BAIAP2	LMF1	IL17B	CAMK1G	FOXI1	ATP6V0E2	SEMA4C	DIO3	FOXD2	HNF4A	NKX2-1	DACT3	POU2F2	WNT7B	SIX2	MAFG	RUNDC3A	GNAO1	SERTAD4	TCF20	CHRM3	ZMYND8	KIF21B	INS-IGF2	DLX6
			pcRNA_probesetID	1555858_at;1555860_x_at;232052_at;1557357_at;	232291_at;233636_at;	227517_s_at;	224610_at;	216870_x_at;1564443_at;1563229_at;	225698_at;	224646_x_at;	1560010_a_at;235147_at;1553420_at;	238898_at;	235282_at;238953_at;	230641_at;	224870_at;	228048_at;237044_s_at;	206954_at;	226582_at;	228564_at;	236141_at;219791_s_at;	244443_at;	237685_at;	228004_at;	235891_at;232090_at;	1566558_x_at;1558148_x_at;1558147_a_at;1566557_at;	227984_at;1569871_at;1569872_a_at;	231987_at;1558828_s_at;	226755_at;1555942_a_at;	239420_at;240807_at;237587_at;	229094_at;	230818_at;	223757_at;239727_at;	224456_s_at;224457_at;	1563265_at;	236579_at;	1561532_at;	230041_at;	238058_at;1557342_a_at;	1562601_at;	1559352_a_at;	1557644_at;	1560707_at;	230121_at;	229930_at;	1559633_a_at;1559634_at;	243814_at;	233016_at;237203_at;	220561_at;	230882_at;
			CloseGene_probesetID	222575_at;221806_s_at;	207174_at;	231547_at;223953_s_at;	200924_s_at;	239098_at;240288_at;	220119_at;220120_s_at;1555038_at;	213897_s_at;	213435_at;	229763_at;227120_at;	222653_at;218511_s_at;	204002_s_at;207949_s_at;211740_at;210547_x_at;	203870_at;203869_at;	227195_at;228684_at;	206067_s_at;	223684_s_at;218685_s_at;	203517_at;	220480_at;	225077_at;203461_at;1554014_at;228999_at;1554015_a_at;	210201_x_at;214439_x_at;202931_x_at;210202_s_at;214643_x_at;	40284_at;210103_s_at;	1558502_s_at;209839_at;1558501_at;	209502_s_at;207832_at;205293_x_at;	219136_s_at;219135_s_at;46142_at;	220273_at;	217128_s_at;215161_at;	208006_at;	213587_s_at;	219039_at;	207154_at;	207653_at;	214832_at;216889_s_at;230914_at;208429_x_at;	210673_x_at;211024_s_at;	228228_at;	228343_at;211771_s_at;211660_at;229750_at;	217681_at;238105_x_at;	206510_at;206511_s_at;	204970_s_at;224466_s_at;	213439_x_at;206196_s_at;	231951_at;215912_at;204762_s_at;204763_s_at;	229674_at;	212931_at;	214596_at;1564339_a_at;	214795_at;209048_s_at;209049_s_at;	204411_at;	210881_s_at;	221289_at;239309_at;242940_x_at;
			pcRNA_transcript	TCONS_00244818;TCONS_00244818;ENST00000520447;ENST00000468186;	TCONS_00090224;TCONS_00090224;	ENST00000431268;	ENST00000537925;	ENST00000235290;ENST00000621282;ENST00000421758;	ENST00000442823;	ENST00000411754;	TCONS_00196661;TCONS_00196660;TCONS_00196661;	ENST00000414386;	TCONS_00153448;ENST00000411573;	ENST00000424460;	ENST00000425653;	ENST00000425916;ENST00000425916;	ENST00000395900;	ENST00000508564;	ENST00000295549;	ENST00000502896;ENST00000502896;	ENST00000554133;	ENST00000436605;	ENST00000564492;	ENST00000417354;ENST00000417354;	ENST00000573167;ENST00000573167;ENST00000573167;ENST00000573167;	ENST00000562570;ENST00000562570;ENST00000562570;	ENST00000602964;ENST00000518014;	ENST00000433108;ENST00000433108;	ENST00000506431;ENST00000506431;TCONS_00285350;	ENST00000461019;	TCONS_00192011;	ENST00000554441;ENST00000557109;	TCONS_00021643;TCONS_00021643;	ENST00000452481;	ENST00000521292;	ENST00000500689;	ENST00000559786;	ENST00000416202;ENST00000381051;	ENST00000454673;	ENST00000582106;	ENST00000588097;	ENST00000501259;	ENST00000437764;	ENST00000424852;	ENST00000468573;ENST00000468573;	ENST00000413818;	ENST00000446333;ENST00000458003;	ENST00000381361;	ENST00000431497;
			CloseGene_transcript	ENSG00000168137;ENSG00000168137;	ENSG00000179399;	ENSG00000185278;ENSG00000185278;	ENSG00000168003;	ENSG00000198553;ENSG00000198553;	ENSG00000129595;ENSG00000129595;ENSG00000129595;	ENSG00000214026;	ENSG00000119042;	ENSG00000137166;ENSG00000137166;	ENSG00000108439;ENSG00000108439;	ENSG00000003147;ENSG00000003147;ENSG00000003147;ENSG00000003147;	ENSG00000109189;ENSG00000109189;	ENSG00000165655;ENSG00000165655;	ENSG00000184937;	ENSG00000123415;ENSG00000123415;	ENSG00000128654;	ENSG00000164107;	ENSG00000173575;ENSG00000173575;ENSG00000173575;ENSG00000173575;ENSG00000173575;	ENSG00000136717;ENSG00000136717;ENSG00000136717;ENSG00000136717;ENSG00000136717;	ENSG00000125798;ENSG00000125798;	ENSG00000197959;ENSG00000197959;ENSG00000197959;	ENSG00000175866;ENSG00000175866;ENSG00000175866;	ENSG00000103227;ENSG00000103227;ENSG00000103227;	ENSG00000127743;	ENSG00000008118;ENSG00000008118;	ENSG00000168269;	ENSG00000171130;	ENSG00000168758;	ENSG00000197406;	ENSG00000186564;	ENSG00000101076;ENSG00000101076;ENSG00000101076;ENSG00000101076;	ENSG00000136352;ENSG00000136352;	ENSG00000197380;	ENSG00000028277;ENSG00000028277;ENSG00000028277;ENSG00000028277;	ENSG00000188064;ENSG00000188064;	ENSG00000170577;ENSG00000170577;	ENSG00000197063;ENSG00000197063;	ENSG00000108309;ENSG00000108309;	ENSG00000087258;ENSG00000087258;ENSG00000087258;ENSG00000087258;	ENSG00000082497;	ENSG00000100207;	ENSG00000133019;ENSG00000133019;	ENSG00000101040;ENSG00000101040;ENSG00000101040;	ENSG00000116852;	ENSG00000167244;	ENSG00000006377;ENSG00000006377;ENSG00000006377;
Study	Type(1)	Type(2)	Organ/Tissue
GSE14879	anaplastic_large_cell_lymphoma	ALCL	lymphatic	0.427982	0	0	0	0	0	0	0	0	0.691736	0.394288	1.237	0	0	1.43158	0	-0.680022	0	0	0	0	-0.407107	-0.768852	0	0	0	0	0	0	0	0	0	0	0	0	0.387279	0	0	0	0.415844	0	0	0	-0.978808	0.341258	0
GSE44337	diffuse_large_B_cell	DLBCL	lymphatic	0	0	0	-0.89242	0	-1.6187	0	0	0	0	0	0	0	0	0	0	0	-1.61546	0	0	0	0	0	0	0	0	0	0	0	0	0	0	0	-1.49745	0	0	0	0	0	0	0	0	0	0	0	0
GSE35331	follicular_lymphoma	follicular	lymphatic	0	0	0	0	0	0	0	0.883292	0	0	0	0	0	0	0	0	0	0	0	-0.327367	0	0	0	0	0	0	0	0	0	0	0	0	0	0	0	0	0	0	0	0	0	0	-0.390322	0	0	0
GSE39133	hodgkin_lymphoma	hodgkin	lymphatic	-1.60643	0	0	0	-2.14854	0	0	0	1.47302	0	0.454131	-0.952633	0.567025	0	2.44909	1.7547	0	0	0	0.577593	0	0	-0.848855	0.792874	0	0.630406	0	1.50345	0.449415	0.626504	0	0.351508	0.496538	0	0.685019	0.458808	0.768973	1.13481	0	0	0	0.560396	0.516286	0	0.515996	0.330584
GSE12453	nodular_lymphocyte_predominant_Hodgkin_lymphoma	NLPHL	lymphatic	0.739865	0.68681	0	0	0	0	0	0	0	0	0	2.16967	0	0	1.4615	0	0	0	0	0	0	0.589508	0.882074	0	0	0	0.534523	0	0	-0.373418	0	0	0	-0.476956	-0.385332	0	0	-0.336966	0	0	0	0	0	-1.42933	0	0
GSE19069	peripheral_T-cell_lymphoma;natural-killer_cell_lymphoma	PTCL and NKCL	lymphatic	-1.08368	0	-1.39555	-1.97823	0.409884	-2.46382	1.54885	0.608768	0	0	0	-1.36997	0.498977	0	1.31065	0.881198	0	0	0	0	1.42199	0.928039	-1.36955	1.33718	0	0.42533	0	0	0	0.354434	0	0	0	0	0	0	0	0.406776	0	0	0.501188	0	0	0.744722	0	0
GSE15061	leukemia	AML	bone_marrow	0	0	0	0	0	0	0	0	0	0	0	0	0	0.330139	0	0	0	0	0	0	0	0	-0.431327	0	0	0	0	0	0	0	0	0	0	0	0	0	0	0	0	0	0	0	0	0	0	0
GSE39411	leukemia	CLL	bone_marrow	0.422764	0	0	0	0	-0.330997	0	0	0	0	0	0	0	0	0	0	0	0	0	0	0	0	0	0	0	0	0	0	0	0	0	0	0	0	0	0	0	0	0	0	0	0	0	0	0	0
GSE26713	leukemia	T-ALL	bone_marrow	0	0	1.10973	1.0298	0	0	0	0	0.38768	0	0	0.512043	0	0	0	0	0	0	0	0	0	0	-0.451581	0	0	0	0	0	0	0.515801	0	0	0	0	0	0	0	0	0	0	0	0	0	0	0	0
GSE19728	astrocytoma	astrocytoma	brain	1.01462	0	0	0	0	0	0	-1.44617	0	-0.743676	-0.844971	0	0	0	0	0	0	0.58066	0	0	0	0	0	0	0	0	0	0	0	0	0	0	0	0	0.431041	0	0	0	0	0	0	0	0	0	0	0
GSE7696	glioblastoma	glioblastoma	brain	0	0	0	1.1257	0.607569	0	1.651	-0.579903	0	0	0	0	0	0	1.50587	0	0	0.461173	0	0	0	0	0	0	0	0	0.369573	0	0	0	0	0	0	0	0	0	0	0	0	0	0	0	0	0	0	0
GSE21354	astrocytoma;ependymoma;oligodendroglioma	multiple	brain	1.06251	0	1.28021	0	0	0	0	-0.574748	0	0	0	0	0	0	0	0	-0.357171	0	-0.383913	0	0	0	1.85206	0	0	0	0	0	0	0	0	0	0	0	0	0	0	0	0	0	-0.68506	-1.05121	0	0	0	0
GSE26966	pituitary_gonadotrope	gonadotrope	pituitary	0.622453	0	0	0	0	0.577928	-1.70417	0	0	0	0	0	-0.507913	0	0	0	0	0	0	0	0	0	-1.31689	0	0	0	0	0	0	0	0	0	0	0	0	0	0	0	0	0	-1.5219	0	0	0.642647	0	0
GSE30784	oral_squamous_cell_carcinoma	OSCC	oral	0	0.363348	0	0	0	-0.914063	0	0	0	-0.591985	-0.427685	-0.803532	0	0	0	1.0136	0	0	0	0	0.979447	0	-0.351463	0	0.355396	0	0	0	0	0	0	0	0	0	-0.327565	0	0	0	0	0	-1.17557	0	0	0	0	0
GSE42743	oral_squamous_cell_carcinoma	OSCC	oral	0	0	0	0	0	-0.816225	0	0	0	0	0	-0.88444	0	0	0	0.900086	-1.03749	0	0	0	0	0	0	0	0	0	0	0	0	0	0	0	0	0	0	0	0	0	0	0	-0.452724	0	0	0	0	0
GSE12452	nasopharyngeal_carcinoma	nasopharyngeal	nasopharyngeal	0	0.958385	1.35903	1.06733	0.710985	0	-2.84297	0.513926	0	0	0	0	0	0	0	0	0	0	0	0	0	-0.524709	0	0	0	0	0	0	0	0	0	0	0	0	0	0	0	0	0	-0.505599	-0.499332	0	0	0	0	0
GSE34573	nasopharyngeal_carcinoma	nasopharyngeal	nasopharyngeal	0	0	3.69738	3.3982	0	2.06607	0	0	0	-0.812644	0	0	0	0	0	0	0	0	0	0	0	-0.513148	0	0	0	0	-0.906706	0	-0.573888	0	0	0	0	0	0	0	0	0	0	-0.513343	0	0	0	0	-0.520078	0
GSE33630	anaplastic_carcinomas;papillary_carcinomas	ATC and PTC	thyroid	0.577023	0	1.42702	0.398272	0.481071	0	-0.825308	0	-0.556092	-0.8644	0	-0.969328	-0.417451	0	0	0	0	0	0	0	0.536033	0	0.426913	0.958446	0	0	-1.88709	0	0	0	0	0	0	0	0	0	0	0.82337	0	0	0	0.783318	0	0	0	0
GSE53157	poorly_differentiated_carcinomas;classic_papillary_carcinomas;follicular_variant_PTC;follicular_carcinoma	multiple	thyroid	0	0	0	0	0	0	-3.6583	0	0	0	0	-0.647646	0	0	0	0	0	0	0	0	0	0	0	0	0	0	0	0	0	0	0	0	0	0	0	0	0	0	0	0	0	0	0	0	0	0
GSE26886	adenocarcinoma;squamous_cell_carcinoma	esophagus	esophagus	1.10318	0.867791	0	0	0.596053	0	0	2.2882	2.01822	1.04843	1.51069	0	-0.745974	0	1.14927	0	0	0	0	1.46963	0	1.80373	0	0	-3.68748	0	0	0	0	0	0	0	0	0	0	0	0	0	0	0	-0.707106	1.38831	0	0	0	0
GSE31210	lung_adenocarcinoma	ADC	lung	0.342701	-0.709223	0	0	0.671809	-0.337019	0	0.839416	0.40946	0	0.896743	0.534972	0	0	0	0	0	0	0	0	-0.703202	0	0.377718	-0.789853	0	0	0	0	0	0	0	0.575584	0	0	0	0	0	0	0	0	0	0	0	0	0	0.359023
GSE30219	basaloid;carcinoid;large_cell_neuroendocrine;squamous_cell_carcinoma;small_cell_lung_carcinoma;others	multiple	lung	0	0	1.22439	1.12444	0.70606	0	0	1.12394	0.86516	0	0.779539	1.00789	0.37336	0	0	1.23997	0	-0.583925	0	-1.11206	-1.00619	-1.03308	0	-1.62573	0.881388	0	0.563763	0	-0.417279	0.333623	0	0	0	0	0	0	0.404034	0.334148	0	-0.408991	0	0.640724	0	0	0	0.976743
GSE18842	non_small_cell_lung_cancer	NSCLC	lung	-0.482008	-0.872095	0	0.709035	0.478995	-0.734402	0	0.631979	0.415095	0	0	1.16427	0	0	0	1.06235	0	-0.732373	0	-2.07223	-0.571761	-0.754575	0	-0.551255	1.1689	0	0	0	-0.696966	0	0	0	0	0	0	0	0.487261	0	0	0	0	0.884109	0	0	0	0.332684
GSE19188	non_small_cell_lung_cancer	NSCLC	lung	0	0	0.876476	1.09505	0.56578	0	0	0.617287	0.733089	0	0.419483	1.04096	0	0	0	1.12182	0	0	0	-1.60091	-0.449112	-0.925305	0.338547	-0.746336	0.864392	0	0	0	-0.500328	0	0	0	0	0	0	0	0.533738	0	0	0	0	0.372603	0	0	0	0.391346
GSE19804	non_small_cell_lung_cancer	NSCLC	lung	0.341183	0	0	0	0.324098	-0.352636	0	0.387541	0	0	0.937237	0.519402	0	0	0	0.387436	0	0	0	0	0	0	0	0	0	0	0	0	-0.387929	0	0	0.477072	0	0	0.331603	0	0	0	0	0	0	0	0	0	0	0
GSE17907	adenocarcinoma	adenocarcinoma	breast	0	0	0	0	0	-2.28607	0	0	0	-0.806196	0	0	0	0	0	0	-0.394378	0	0	0	0	0	-2.02244	-1.93213	-1.88934	0	0	0	0	0	0	0	0	0	0	0	0	0	0	-0.84261	-0.806373	0	0	0	0	0
GSE29431	carcinoma	carcinoma	breast	0.984993	0	0	0.710964	0.99483	0	-1.85315	-1.07891	-0.954792	-0.741855	0	1.4247	0	0	-0.911394	0	0	0.680797	0	0	0	0	0	-1.55077	0	0	-1.22097	-0.609373	-0.688911	0	0	0	0	0	0	0	0	0	0	-0.436956	0	0	0	0	0	0
GSE10810	ductal_carcinoma;lobular_carcinoma	ductal and lobular	breast	0.676105	-0.504391	0.880019	0.546631	0.553082	-0.67925	-1.49456	0	-0.502758	0.429064	0.770689	0	0	0	0	0	-0.409317	0.487719	0	0	0	0	-0.840896	-2.64545	0	0	-0.495131	-0.44606	-0.614273	0	0	0	0	0	0	0	0.38598	0	0	0	0	0	0	0	0	0
GSE10780	invasive_ductal_carcinoma	IDC	breast	-0.329469	-0.325856	0	0	0	-1.44408	0	0	0.384189	0	0	0	0	0	-0.75876	0.791133	0	0	0	0	0	-0.332278	-0.83177	-2.38108	-1.15225	0	0	0	0	0	0	0	0	0	0	0	0	0	0	0	0	0	0	0	0	0
GSE20711	invasive_ductal_carcinoma	IDC	breast	0	0	0	0	0	-1.62764	0	0	0	0	0	0	0	0	0	0	0	0	0	0	0	0	-2.24471	-2.03537	-3.2963	0	0	0	0	0	0	0	0	0	0	0	0	0	0	0	0	0	0	0	0	0
GSE22544	invasive_ductal_carcinoma	IDC	breast	1.34387	0	0	0	0	0	-3.24395	0	0	-1.28814	0	0	0	0	0	0	0	0	0	0	0	0	0	-2.85972	0	0	0	0	0	0	0	0	0	0	0	0	0.950435	0	0	0	0	0	0	0	0	0
GSE29721	carcinoma	HCC	liver	0	0	1.67432	1.3018	0	0	0	1.13956	0	0	0	0	0	0	0	0	-1.39149	0	0	0	0	0	0	0	0	0	0	0	0	0	0	0	0	0	0	0	0	0	0	0	0	0	0	0	0	0
GSE41804	carcinoma	HCC	liver	0.875049	0	1.07801	0	0	0	0	0	0	0	0	0	0	0	0	0	-1.94046	0	0	-0.94211	0	0	-0.47717	0	0	0	0	0	0	0.583008	0	0	0	0	0.572685	0	0	0	0	0	0	0.552943	0	0	0	0
GSE15471	ductal_adenocarcinoma	ductal	pancreas	0.665135	0	0.516983	0.56789	0.344279	0	0	-0.330289	-0.715071	0	-0.776067	-0.701602	-0.498046	-0.335278	1.02896	0.414101	0.986418	0.772414	-0.414642	-1.35524	1.88699	0.636724	0	1.54487	0	0	-0.348629	0	0	-0.537869	0	-0.399912	-0.365647	-0.557351	-0.428365	0	-0.356928	0	0	0	-0.345488	-1.40217	0	0	-0.472476	0
GSE16515	not_specified	pancreatic	pancreas	0.420361	0	0	0	0	0	0	0	0	0	0	-0.555524	0	0	1.00407	0.637169	0	0	0	-1.24904	0	0	0	0	0	0	0	0	0	0	0	0	0	0	0	0	0	0	0	0	0	0	0	0	0	0
GSE19826	not_specified	gastric	stomach	0	0	0.628263	0	0	0	0	0	0	0	0	0	-0.394425	0	-1.78664	0	0	0	0	0	1.20658	0	0	0	0	0	0	0	0	0	0	0	0	0	-0.597248	0	0	0	0	0	0	0	0	0	0	0
GSE33371	adrenocortical_adenoma;adrenocortical_carcinoma	adrenocortical	adrenal_gland	0	-0.402942	0	0.553393	0.764577	0	-2.29454	0.582261	0	0	0	0	0	0	0	0	0	0	0	0	-0.820911	0	0	0	0	0	0	0	-0.415127	0	0	0	0	0	0	0	0	0	0	0	0	0	0	0	0	0.438556
GSE12368	adrenocortical_adenoma;adrenocortical_carcinoma	adrenocortical	adrenal_gland	0	0	0	0	0	0	0	0	0	0	0	0	0	0	-0.682354	-1.14681	0	0	0	0	-1.18862	0	0	0	0	0	0	0	0	0	0	0	0	0	0	0	0	0	0	0	0	0	0	0	0	0
GSE19750	adrenocortical_carcinoma	adrenocortical	adrenal_gland	0	0.928205	0	-0.578832	1.34555	0	-1.98792	0	0	-1.05978	0	-1.21759	-0.729104	-0.377964	0	0	-1.67594	0.65437	0	0	0	0	-0.965385	0	0	0	0	0	0	0	0	0	0	0	0	0	0	0	0	0	-1.12141	0	0	0	0	0
GSE36895	clear-cell renal cell carcinoma	ccRCC	kidney	0	0	1.08467	1.10445	1.13447	0.944705	0	0	-0.646081	-1.10674	-0.924692	-1.74473	-0.669945	0	-1.98821	0.782742	0	0	0	0	-0.378391	0.724093	0	0	0	-3.92632	0	0	0	0.500503	0	0	0	-0.395199	-0.49166	0	0	0	0	0	0	0	0	0	0	0
GSE53757	clear-cell renal cell carcinoma	ccRCC	kidney	-0.558521	0	1.0511	0.935809	0.664897	1.2256	0	0	-0.504051	-1.08305	-0.745286	-1.68462	-0.674449	-0.553609	-1.57523	0.979078	0	0.346194	0	0	-0.491942	0.774425	-0.343633	0	0	-3.19708	-0.420458	0.326831	0	0	-0.442414	0	0	-0.339628	-0.511146	0	0	0	0	0	0.537806	0	0	0	0	0
GSE11024	clear-cell renal cell carcinoma	ccRCC	kidney	-0.680576	0	0	0.710956	0.563757	1.67064	0	0	0	0	-0.419326	-1.34041	-0.478358	-0.699889	-1.66669	0.785161	0	0	0	0	-0.508024	0.523615	0	0	0	-2.94234	0	0	0	0	0	0	0	0	-0.492326	0	0	0	0	0	0	0	0	0	0	0
GSE11151	conventional_renal_cell_cancer;papillary_renal_cell_cancer	cRCC and pRCC	kidney	0	0	0	0	0	0	0	0.785145	0	0.838974	0	-1.47212	-0.479029	0	-2.01207	0	0	0	0	0	0	0	0	0	0	0	0	0	0	0	0	0	0	0	0	0	0	0	0	0	0	0	0	0	0	0
GSE21510	carcinoma	carcinoma	colon	1.03433	2.45504	2.54362	2.62244	2.7165	1.50082	1.45225	-0.849597	3.04931	1.06051	0.792783	0.796033	0	0	0	0	0	0.376716	-0.356868	0	0	-0.692484	0	0	0	0	0	0	-0.448147	-0.512467	0	0	0	0	-0.348364	0	0	0	0	0	0.841355	0.664423	0	0	-0.37209	0
GSE22598	carcinoma	carcinoma	colon	0.639417	1.13134	1.25374	1.52903	0.830077	1.49692	2.44053	1.33517	2.24869	0.673261	0	0	0	0	-0.549361	0	0	0	0	0	0	0	0	0	0	0	0	0	0	0	0	0	0	0	0	0	0	0	0	0	0.764952	0	0	0	0	0
GSE23878	carcinoma	carcinoma	colon	0.494621	1.06751	0.731124	0.808519	0.672644	0	0	-1.11836	1.7095	0	0.495941	0	0	0	-0.519525	0	-1.3376	0	0	0	-0.698075	0	0	0	0	0	0	0	0	0	0	0	0	0	0	0	0	0	0	0	0.623506	0	0	0	0	0
GSE18105	not_specified	colorectal	colon	1.50518	2.30973	2.28041	2.37197	2.2601	1.53314	0	1.67976	2.80333	0.972897	0	0.613534	0	0	-0.541139	0	0	0.563011	0	-1.27771	0	-0.579798	0	0	0	0	0	0	0	-0.560624	0	0	0	0	0	0	0	0	0	0	0.707614	0	0	0	0	0
GSE20916	adenocarcinoma;carcinoma	colorectal	colon	0	0	0	0	0	0	1.01898	-1.06551	0.972945	0.509077	0.753769	0	0	0	-0.511294	0	0	0	0	0	0	-0.363358	0.334435	-0.957545	0	0	0	0	0	0	0	0	0	0	-0.565474	0	0	0	0	0	0.689356	0.936974	0	0	0	0
GSE33113	not_specified	colorectal	colon	0.351945	1.49796	0.899693	0.901271	0.814544	0	0	-2.44055	1.75147	0	0	0	0	0	0	0	0	0	0	0	0	0	0	-2.24028	0	0	0	0	0	0	0	0	0	0	0	0	0.390427	0	0	0	1.07285	0	0	0	0	0.489458
GSE37364	adenoma;carcinoma	colorectal	colon	0	0.847973	0.814693	0.801024	0.43725	0.545368	1.47984	-1.51859	1.15695	0.470038	0.484444	0.35784	0	0	-0.490034	-0.333817	0	-0.351997	0	0	0	0	0	0	0	0	0	0	0	-0.374284	0	0	0	0	-0.446104	0	0	0	0	0	0.781703	0.734494	0	0	0	0.474567
GSE9348	not_specified	colorectal	colon	0.631925	1.03437	1.32675	1.13678	1.02179	0.671856	2.65868	-1.58857	1.95789	0.492055	0.399861	0	0	0	0	0	0	0	0	0	0	0	0	0	0	0	0	0	0	0	0	0	0	0	0	0	0	0	0	0	0.997712	0.81923	0	0	0	0
GSE15960	adenoma;carcinoma	colorectal	colon	0	0	0	0	0	0	0	-3.18836	1.41961	0	0	0	0	0	0	0	0	-0.817089	0	-2.746	0	0	0	0	0	0	0	0	0.377026	0	0	0	0	0	0	0	0.808581	0	0	0	1.64382	0	0	0	0	0
GSE29450	clear_cell	clear_cell	ovary	-1.27937	0	0	0	0	0	0	0	0	-0.955555	1.06089	0	-0.86929	-2.39563	0	-2.3954	-3.72783	0	0.450421	0	0	1.10233	0	0	0	0	0.547635	0	0	0	0.50209	0	0.582062	0	0	0	0.409786	0	0	-1.63977	0	0.533088	0	0	0	0
GSE38666	surface_epithelia;stroma;epithelia	multiple	ovary	0	0	0	0	0	0	0	0	0	0	0	0	0	0	0	0	-2.35999	0	0	0	0	0	0	0	0	0	0	0	-0.504373	0	0	0	0	0	0	0	0	0	0	0	0	0	0	0	0	0
GSE18520	papillary_serous_ovarian_adenocarcinomas	papillary_serous	ovary	0	0	0	0	0	-1.96089	0	0.546551	0.946434	-0.577588	0.83947	0	0	-0.964146	-2.12284	-3.17021	-4.46467	-0.537666	0	0	0	0	0	0	0.666856	0.659541	0.360806	0	0	0	0	0	0.340851	0	0	0	0	0	0.417935	0	0	0	0.699084	0	0	0
GSE52037	papillary_serous_ovarian_adenocarcinomas	papillary_serous	ovary	0	0	1.17485	0	0	-1.59303	0	0	1.12888	-1.15835	0	0	0	-1.54847	-2.10076	-3.60582	-3.20684	0	0	0.539521	0	0	0	0.652981	1.10646	0.438815	0	0.545917	0	0	0	0	0.392538	0	0	0	0	0	0	-0.614102	0	0	0	0.471559	0	0.656041
GSE14001	serous_ovarian_carcinoma	serous	ovary	1.08868	1.19592	0	0.938752	0.948424	0	5.06992	0.386742	0	-0.395013	0	0	0.918937	1.69429	0	0	0	0.954818	0	0.686629	0.817596	-1.53098	1.35406	0.483727	0	0.743582	0	0.773981	0	0	0	0.372195	0.392566	1.26972	0.69198	0	0.412166	-1.11708	0.838894	0	0	0	0	0.335414	0	0.67939
GSE14407	serous_ovarian_carcinoma	serous	ovary	0	0	1.14496	0	0	-1.93884	0	0.437658	1.05986	0	0.928481	0	0	-0.994635	-2.39891	-2.82904	-2.9105	0	0	0	0	0	0	0	0.978376	0	0	0.453061	0	0	0	0	0.394848	0	0	0	0	0	0	0	0	0	0.639915	0.324403	0	0.505726
GSE27651	serous_ovarian_carcinoma	serous	ovary	0.795125	0	0	0	0	0	2.5489	0	1.02406	0	1.70692	1.34909	0	0	0	-3.15405	-4.20451	0	0	0	-0.76175	0	0	0	0	0	0	0	0	0.344281	0	0	0	0	0	0	0	0	0	0	0	0	0	0	0	0
GSE10971	carcinoma	fallopian_tube	fallopian_tube	0	0	0	0	0.701881	0	0	0	0	0	0	0	0	0	0	2.88948	-2.94475	0	0	0	0	0	0	0	0.535874	0	0	0	0	0	0	0	0	0	0	0	0	0	0	-2.01668	0	0	0	0	0	0
GSE18096	fibroid	fibroid	uterus	0	0	0	0	0	0	1.38805	3.17458	1.64433	0	0	0	0	0	0	0	0	0	0	0	0	0	0	0	0	0	0	0	-0.504847	0	0	0	0	0	0	0	0	0	0	0	0	0	0	0	0	0
GSE17951	not_specified	prostate	prostate	0	0	0.657318	0	0	0	-1.65125	0	1.31093	0	1.36402	0.991633	0	0	0	-0.758717	-1.49411	0.64553	0	0	-1.12906	0	0	-1.87123	-1.24444	-0.428723	0	-0.490853	-0.901732	-1.00572	0	0	0	0	0	0	0	0.629376	0	-0.630704	0	0.820532	0	0	0	0.986573
GSE15605	melanoma	melanoma	skin	0	0	0	0	0.867861	0	0	1.18608	1.30848	1.33707	0	0	0	0	0	0.984007	0	0	0	0	0	0.629968	0	0	-3.16134	0	0.985922	0	-1.292	2.11847	0	0	0	0	0	0	0	0	0	-0.887607	-1.14585	0	0	0	0	0
			up	24	13	24	24	28	10	10	19	24	11	18	14	4	2	8	16	1	11	1	4	6	9	7	6	8	5	6	5	2	8	1	4	6	1	5	2	10	5	2	1	11	13	3	5	2	12
			down	7	5	1	3	1	15	10	12	6	14	6	13	11	8	16	8	17	6	3	9	12	11	14	13	6	4	6	3	13	6	1	1	1	5	10	0	1	2	0	10	10	2	1	2	3	0
			total	31	18	25	27	29	25	20	31	30	25	24	27	15	10	24	24	18	17	4	13	18	20	21	19	14	9	12	8	15	14	2	5	7	6	15	2	11	7	2	11	21	15	4	7	5	12
[truncated: 155 more columns]

## Sheet: S6C Coding expression
Supplementary Table S6C: Expression of pcRNA-associated coding genes
			Locus	55209	2262	84614	6520	283518	64097	6150	23314	116113	55163	3382	64854	84858	7490	23583	10651	9464	1106	274	3170	26052	10458	64788	27190	57172	2299	155066	54910	1735	2306	3172	7080	147906	5452	7477	10736	4097	10900	2775	56256	6942	1131	23613	23046	723961	1750
			GeneSymbol	SETD5	GPC5	ZBTB37	SLC3A2	KCNRG	EPB41L4A	MRPL23	SATB2	FOXP4	PNPO	ICA1	USP46	ZNF503	WT1	SMUG1	MTX2	HAND2	CHD2	BIN1	FOXA2	DNM3	BAIAP2	LMF1	IL17B	CAMK1G	FOXI1	ATP6V0E2	SEMA4C	DIO3	FOXD2	HNF4A	NKX2-1	DACT3	POU2F2	WNT7B	SIX2	MAFG	RUNDC3A	GNAO1	SERTAD4	TCF20	CHRM3	ZMYND8	KIF21B	INS-IGF2	DLX6
			pcRNA_probesetID	1555858_at;1555860_x_at;232052_at;1557357_at;	232291_at;233636_at;	227517_s_at;	224610_at;	216870_x_at;1564443_at;1563229_at;	225698_at;	224646_x_at;	1560010_a_at;235147_at;1553420_at;	238898_at;	235282_at;238953_at;	230641_at;	224870_at;	228048_at;237044_s_at;	206954_at;	226582_at;	228564_at;	236141_at;219791_s_at;	244443_at;	237685_at;	228004_at;	235891_at;232090_at;	1566558_x_at;1558148_x_at;1558147_a_at;1566557_at;	227984_at;1569871_at;1569872_a_at;	231987_at;1558828_s_at;	226755_at;1555942_a_at;	239420_at;240807_at;237587_at;	229094_at;	230818_at;	223757_at;239727_at;	224456_s_at;224457_at;	1563265_at;	236579_at;	1561532_at;	230041_at;	238058_at;1557342_a_at;	1562601_at;	1559352_a_at;	1557644_at;	1560707_at;	230121_at;	229930_at;	1559633_a_at;1559634_at;	243814_at;	233016_at;237203_at;	220561_at;	230882_at;
			CloseGene_probesetID	222575_at;221806_s_at;	207174_at;	231547_at;223953_s_at;	200924_s_at;	239098_at;240288_at;	220119_at;220120_s_at;1555038_at;	213897_s_at;	213435_at;	229763_at;227120_at;	222653_at;218511_s_at;	204002_s_at;207949_s_at;211740_at;210547_x_at;	203870_at;203869_at;	227195_at;228684_at;	206067_s_at;	223684_s_at;218685_s_at;	203517_at;	220480_at;	225077_at;203461_at;1554014_at;228999_at;1554015_a_at;	210201_x_at;214439_x_at;202931_x_at;210202_s_at;214643_x_at;	40284_at;210103_s_at;	1558502_s_at;209839_at;1558501_at;	209502_s_at;207832_at;205293_x_at;	219136_s_at;219135_s_at;46142_at;	220273_at;	217128_s_at;215161_at;	208006_at;	213587_s_at;	219039_at;	207154_at;	207653_at;	214832_at;216889_s_at;230914_at;208429_x_at;	210673_x_at;211024_s_at;	228228_at;	228343_at;211771_s_at;211660_at;229750_at;	217681_at;238105_x_at;	206510_at;206511_s_at;	204970_s_at;224466_s_at;	213439_x_at;206196_s_at;	231951_at;215912_at;204762_s_at;204763_s_at;	229674_at;	212931_at;	214596_at;1564339_a_at;	214795_at;209048_s_at;209049_s_at;	204411_at;	210881_s_at;	221289_at;239309_at;242940_x_at;
			pcRNA_transcript	TCONS_00244818;TCONS_00244818;ENST00000520447;ENST00000468186;	TCONS_00090224;TCONS_00090224;	ENST00000431268;	ENST00000537925;	ENST00000235290;ENST00000621282;ENST00000421758;	ENST00000442823;	ENST00000411754;	TCONS_00196661;TCONS_00196660;TCONS_00196661;	ENST00000414386;	TCONS_00153448;ENST00000411573;	ENST00000424460;	ENST00000425653;	ENST00000425916;ENST00000425916;	ENST00000395900;	ENST00000508564;	ENST00000295549;	ENST00000502896;ENST00000502896;	ENST00000554133;	ENST00000436605;	ENST00000564492;	ENST00000417354;ENST00000417354;	ENST00000573167;ENST00000573167;ENST00000573167;ENST00000573167;	ENST00000562570;ENST00000562570;ENST00000562570;	ENST00000602964;ENST00000518014;	ENST00000433108;ENST00000433108;	ENST00000506431;ENST00000506431;TCONS_00285350;	ENST00000461019;	TCONS_00192011;	ENST00000554441;ENST00000557109;	TCONS_00021643;TCONS_00021643;	ENST00000452481;	ENST00000521292;	ENST00000500689;	ENST00000559786;	ENST00000416202;ENST00000381051;	ENST00000454673;	ENST00000582106;	ENST00000588097;	ENST00000501259;	ENST00000437764;	ENST00000424852;	ENST00000468573;ENST00000468573;	ENST00000413818;	ENST00000446333;ENST00000458003;	ENST00000381361;	ENST00000431497;
			CloseGene_transcript	ENSG00000168137;ENSG00000168137;	ENSG00000179399;	ENSG00000185278;ENSG00000185278;	ENSG00000168003;	ENSG00000198553;ENSG00000198553;	ENSG00000129595;ENSG00000129595;ENSG00000129595;	ENSG00000214026;	ENSG00000119042;	ENSG00000137166;ENSG00000137166;	ENSG00000108439;ENSG00000108439;	ENSG00000003147;ENSG00000003147;ENSG00000003147;ENSG00000003147;	ENSG00000109189;ENSG00000109189;	ENSG00000165655;ENSG00000165655;	ENSG00000184937;	ENSG00000123415;ENSG00000123415;	ENSG00000128654;	ENSG00000164107;	ENSG00000173575;ENSG00000173575;ENSG00000173575;ENSG00000173575;ENSG00000173575;	ENSG00000136717;ENSG00000136717;ENSG00000136717;ENSG00000136717;ENSG00000136717;	ENSG00000125798;ENSG00000125798;	ENSG00000197959;ENSG00000197959;ENSG00000197959;	ENSG00000175866;ENSG00000175866;ENSG00000175866;	ENSG00000103227;ENSG00000103227;ENSG00000103227;	ENSG00000127743;	ENSG00000008118;ENSG00000008118;	ENSG00000168269;	ENSG00000171130;	ENSG00000168758;	ENSG00000197406;	ENSG00000186564;	ENSG00000101076;ENSG00000101076;ENSG00000101076;ENSG00000101076;	ENSG00000136352;ENSG00000136352;	ENSG00000197380;	ENSG00000028277;ENSG00000028277;ENSG00000028277;ENSG00000028277;	ENSG00000188064;ENSG00000188064;	ENSG00000170577;ENSG00000170577;	ENSG00000197063;ENSG00000197063;	ENSG00000108309;ENSG00000108309;	ENSG00000087258;ENSG00000087258;ENSG00000087258;ENSG00000087258;	ENSG00000082497;	ENSG00000100207;	ENSG00000133019;ENSG00000133019;	ENSG00000101040;ENSG00000101040;ENSG00000101040;	ENSG00000116852;	ENSG00000167244;	ENSG00000006377;ENSG00000006377;ENSG00000006377;
Study	Type(1)	Type(2)	Organ/Tissue
GSE14879	anaplastic_large_cell_lymphoma	ALCL	lymphatic	-0.616014	0	0	0	0	0	1.55851	0	0	0.921853	0	0	1.04639	0	0.498173	0	0	-1.31681	-1.01824	0	0	0	-0.814957	0	0	0	0	0.37109	0	0	0	0	0	-0.645824	0	0.372432	-0.588457	0	-0.727893	0	0	0	-1.03448	0	0.33224	0
GSE44337	diffuse_large_B_cell	DLBCL	lymphatic	0	0	-0.368754	0	-0.335133	0	0	0	-0.5477	1.09308	0	0	0	0	0	0.961747	0	-2.11623	-2.45675	0	0	0	-0.516154	0	0	0	0	0	0	0	0	0	0	0	0	0	0	0	0	0	-0.697188	0	-1.09277	0	0	0
GSE35331	follicular_lymphoma	follicular	lymphatic	0	0	0	0	0	0	0	0.616685	0	0.425868	0	0	0	0	0	0	0	0	0	0	0	0	0	0	0	0	0	0	0	0	0	0	0	-0.326057	0	0.96139	0	0	-0.451793	0	0	0	0.600375	0	0	0.462409
GSE39133	hodgkin_lymphoma	hodgkin	lymphatic	0.918978	0	0	0	-0.620451	0	-1.25627	0	0.769749	0	-1.91567	0	2.40748	2.04383	-0.758546	-1.18772	0	0.541427	-1.62701	0.459885	0	0	0	0	0.648098	0.405675	0	1.63217	0.611238	0.527812	0.633077	0	0.680947	-3.65056	0.704979	0.401895	1.04293	0.890676	0.932444	0	0.583004	0	0	-0.837804	0	0
GSE12453	nodular_lymphocyte_predominant_Hodgkin_lymphoma	NLPHL	lymphatic	0	0	0	0	0	0	1.69447	-0.504358	-0.519505	0.918315	0	0	0	0	0.419882	1.30568	0	-2.13491	-1.09478	0	0	0	-0.658012	-0.404708	0	0	1.42774	0	-0.386283	0	-0.571303	0	0	0	-0.410587	0	0	0	-1.09059	-0.604452	0	0	-0.621894	-0.635506	0	0
GSE19069	peripheral_T-cell_lymphoma;natural-killer_cell_lymphoma	PTCL and NKCL	lymphatic	0	0	0	-1.76076	0	0	0	1.43665	0	0	1.54259	0	2.45627	0.380213	0	0	0	-1.73983	-2.03191	0	0.710947	0	0	0	0	0	0	0	0	0	0	0	0	-0.511815	0	0	-0.595871	0	0.362773	0.546247	0	0	0.345053	-0.914681	0	0
GSE15061	leukemia	AML	bone_marrow	0	0	0	0	0	0	0	0	0	0	0	0.60326	0.819513	1.63666	0	0.34497	0	0	-0.334126	0	0	0	0	0	0	0	0	0	0	0	0	0	0	0	0	0	0	0.415444	0	0	0	0	-0.433915	-0.949868	0	0
GSE39411	leukemia	CLL	bone_marrow	0	0	0	0	0	0	0	0	-0.405523	0	0	0	0	0	0	0	0	0.756529	0	0	0	0	0	0	0	0	0	0	0	0	0	0	0	0.444763	0	0	0	0	0	0	0	0	0	-0.619875	0	0
GSE26713	leukemia	T-ALL	bone_marrow	0.944618	0	0	0	0	0	0	0	0	0	-0.660697	0	-0.911893	0.759799	-0.333282	0	0	0	0	0	0	0	0	0	0	0	0	-0.484541	0	0	0	0.361426	0	-0.652585	-0.433744	0	-0.688786	0	0	0	0	0	0	-0.665329	0	0
GSE19728	astrocytoma	astrocytoma	brain	1.72025	-2.40762	0	0	0	0	0	-1.42465	0	0	-1.00832	0	0	0	0	0	0	0	0	0	-2.17001	-0.896351	0	0	-1.2779	0	0	0	-0.345615	0	-0.386785	0	-0.864218	0	0	0	-0.408964	-3.33288	-1.89315	-1.07539	0	0	0	0	0	0
GSE7696	glioblastoma	glioblastoma	brain	0.976535	-2.42402	0	0.573505	0	0	0	0	0	0	-0.620648	-1.65029	0	0	0	-0.602441	0	0	-1.21313	0	-2.46107	-1.00865	0	0	-1.2368	0	0	0	0	0	0	0	-0.834896	0	0	0	0	-2.74855	-2.33078	-0.691024	0	-1.68696	0	0	0	0
GSE21354	astrocytoma;ependymoma;oligodendroglioma	multiple	brain	1.87015	-2.67523	0	0.887227	0	0	0	0	0	0	-1.03743	0	-0.436912	0	0	0	0	0.834577	0	0	0	-1.11694	0	0	-1.48797	0	0	0	0	0	0	0	-0.8812	-0.336902	-0.409708	-0.53997	-0.58413	-2.90983	-1.5463	-1.25025	0	0	0	0	0	-1.07064
GSE26966	pituitary_gonadotrope	gonadotrope	pituitary	0	0	0	-0.814988	0.545728	0	-0.600752	0	0	0	0	1.19263	-1.40968	0	0.878513	0.504068	0	0	0	0	1.57259	0	1.05704	0	0.889626	0	0.703437	0	0	0	0	0	0.731707	0	0.375389	0	0	0	0	0	-0.577792	0	-0.580773	2.53679	-1.32804	0
GSE30784	oral_squamous_cell_carcinoma	OSCC	oral	0	0	0	0.848711	-0.400544	-0.736387	-0.363564	0.801863	0	0	-0.529464	-0.975842	0	0	0	0	0	0	0	0	0.332866	-0.576644	-0.434176	0	0	0	-0.659128	0	0	0	0	0	0	0	0.73244	0	0	0	0	-0.521957	0	0	0	0	0	0.454664
GSE42743	oral_squamous_cell_carcinoma	OSCC	oral	0	0	0	0.434653	0	0	0	0	0.354532	0	-0.364632	-1.01371	0	0	0	0	0	0	0	0	0.752944	0	-0.345263	0	0	0	-0.528224	0	0	0	0	0	0	0	0.409666	0	0	0.448729	0	-0.735456	0	0.412099	0.374737	0	0	0
GSE12452	nasopharyngeal_carcinoma	nasopharyngeal	nasopharyngeal	0	0	0	0	-2.18717	0	0	0.575323	0	0	0	0	0	0	0	0.655009	0	0	0	0	0.765084	-0.845192	0	0	0	0	0	0	0	0	0	0	0	-0.49947	0	-0.778141	0	0	0	-1.01551	0	0	0	0	0	0.464018
GSE34573	nasopharyngeal_carcinoma	nasopharyngeal	nasopharyngeal	0	0	0	0	0	0	0	0	0	0	-0.756296	0	0	0	0	2.7852	0	0	0	0	0	0	0	0	-0.774374	-0.997666	0	0	0	0	-1.05512	0	0	0	-0.499939	0	0	0	-0.603962	0	0	0	0	0	0	0
GSE33630	anaplastic_carcinomas;papillary_carcinomas	ATC and PTC	thyroid	0	0	0	0.361828	0	0	0	0.69259	0	-0.534369	0	-0.867096	0	0.453895	0	0	0	-0.484013	-0.591054	-0.82726	0.534279	0	0	0	0	0	-1.36392	0.487654	0	0	0	0	0	0	0	0	0	0	0	0	0	1.27818	0.453693	0	0	0
GSE53157	poorly_differentiated_carcinomas;classic_papillary_carcinomas;follicular_variant_PTC;follicular_carcinoma	multiple	thyroid	0	0	0	0	0	0	0	0	0	0	0	0	0	0	0	0	0	0	0	0	0	0	0	0	0	0	0	0	0	0	0	0	0	0	0	0	0	0	0	0	0	0	0	0	0	0
GSE26886	adenocarcinoma;squamous_cell_carcinoma	esophagus	esophagus	0.540645	0	0	0	0	-1.51715	0	1.82196	1.36025	0.664852	1.44359	-2.87552	0	0	0	0	0	1.86938	1.9459	3.59845	1.04176	-2.23248	-0.515452	0	0	0	0	0	0	0	2.00656	0	0	0	0	0	0	0	-0.389369	0	0	1.27224	0.703923	0	0	-0.38536
GSE31210	lung_adenocarcinoma	ADC	lung	0	0	0	0	-0.860908	0	0	0.428434	0.425452	0.543192	0.667233	0	-0.430436	0	0.546806	0.778048	0	0.393573	0	0	0	0	0	0	0	0	0.622059	0	0	0	0	0	-0.675917	0.323439	0.352377	0.847271	0	0	0	0.500406	0	-0.813509	0.368608	0	0	0
GSE30219	basaloid;carcinoid;large_cell_neuroendocrine;squamous_cell_carcinoma;small_cell_lung_carcinoma;others	multiple	lung	0	0	0	0	-1.53039	-0.608283	0	0.848311	0.409441	0	0.506915	0.642262	0	0	0.843239	1.04168	0	0	-0.423348	-1.33588	-0.930626	-0.484581	-0.46724	0	0	0.483196	0.477711	0	0	0	0	-2.23216	-0.868271	0	0.459492	1.9428	0.435726	1.31582	0.495308	0.526081	0.34124	0.383662	0.414109	0	0	1.9701
GSE18842	non_small_cell_lung_cancer	NSCLC	lung	0	-0.328132	0	0.608003	-0.59069	-0.347144	0	0.647375	0	0.555659	-0.553591	1.16916	0	0	0.777545	1.01825	0	-0.626383	-0.476764	-2.76561	-0.650106	0	-0.381953	0	0	0	0	0	0	0	-0.37658	-2.53421	-0.387755	0	0.812946	1.4078	0.430632	0	0	0.475596	0.591369	0.597613	0.433495	-0.327267	0	1.18815
GSE19188	non_small_cell_lung_cancer	NSCLC	lung	0	0	0	0.341856	-0.688899	0	0	0.61943	0	0	0	0.484361	0	0	0.835928	0.834406	0	-0.450925	0	-2.13149	-1.13124	-0.340203	-0.329408	0	0	0	0	0.378613	0	0	0	-1.95625	-0.428716	0	0	1.10646	0.48668	0.585876	0	0.358588	0	0	0.617477	0	0.47948	0.776507
GSE19804	non_small_cell_lung_cancer	NSCLC	lung	0	0	0	0	-0.706923	0	0	0.419868	0.521485	0.449715	0.569112	0	0	0	0.510207	0.749774	0	0	0	0	0	-0.33399	0	0	0	0	0.469004	0	0	0	0	0	-0.346077	0	0	0.788933	0	0	0	0.628873	0	0	0.444374	0	0	0.37185
GSE17907	adenocarcinoma	adenocarcinoma	breast	0	0	0	0	0	0	0	0	1.28758	0	0.37603	0	0	1.04556	0	0	0	0	-1.37186	0	0	0	0	0	0	0	0.648231	0	0	0	0	0	0	0	0.902827	0.574734	0	0	0	0	0	0	1.39824	0.885513	0	0
GSE29431	carcinoma	carcinoma	breast	0	0	0	0	0	0	0	0	0	0	0	0	-1.09793	2.38051	0	0.889691	0	0.770506	-2.13583	0	0	0	0	0	0	0	0	0	0	0	-0.361087	0	0	0	0	0	0	0	0	0	0	0	0	0	0	0
GSE10810	ductal_carcinoma;lobular_carcinoma	ductal and lobular	breast	0	0	0	0	0	0	0	0	0	0	0.411951	0	-1.31778	0.706995	0.464149	0	0	0.462082	-1.57834	0	0	0.519598	0	0	0	0	0	0	0	0	0	0	0	0	0	0	0	0	0	0	0	0	0.602624	0	-0.608733	0
GSE10780	invasive_ductal_carcinoma	IDC	breast	0	0	0	0	0	0	0.435766	0	0.439788	0	0.452383	0.327842	-0.997288	0.393643	0.353673	0.708323	0	0	-0.741916	0	0	0	0	-0.799342	0	0	0	0	0	0	0	0	0	0	0.598487	0.775263	0	0	0	0	0	0	0.458294	0	-0.784825	0
GSE20711	invasive_ductal_carcinoma	IDC	breast	0	0	0	0	0	0	0	0	0	0	0.366763	0	0	1.23525	0	0	0	0	0	0	0	0	0	-1.81753	0	0	0	0	0	0	0	0	0	0	0	0	0	0	0	0	0	0	0.613539	0	0	0
GSE22544	invasive_ductal_carcinoma	IDC	breast	0	0	0	0	0	0	0	0	0	0	0.591387	0	-1.74592	0	0	0	0	1.37862	-2.38929	0	0	1.22435	0	0	0	0	0	0	0	0	0	0	0	0	0	0	0	0.568278	1.36008	0	0	0	0	0	0	0
GSE29721	carcinoma	HCC	liver	0	0	0	0	0	0	0	0	0	-1.00575	0	0	0	0	0	0.591535	0	0	0	0	0.617483	0	0	0	0	0	0	0	0	0	0	0	0	0	0	0	0.563691	0	-1.00579	0	0	0	0	0	0	0
GSE41804	carcinoma	HCC	liver	0	0	0.447993	0	0	-1.43271	0	0	0	-0.608167	0	0.685919	0	0	0	0	-0.425758	0	0	0	0.901228	-0.330288	-0.731297	0	0	0	0	0	0	0	0	0	0	0	0	0	0.66596	0	-2.02455	0	0	1.37854	0	0	0	0
GSE15471	ductal_adenocarcinoma	ductal	pancreas	0.355201	0	0	0	0	0	0	0	-0.430267	0.349602	-0.380953	0.397818	-0.585012	0	0.351198	0	0	0.525809	0	0	0.987072	-0.579822	-0.702271	-0.401022	-0.408811	0	0	0	0	0	-0.652234	-0.481654	0	-0.550034	0	-0.478858	0	0	-0.415863	0	0	-1.29878	0.811796	0	0	-0.483728
GSE16515	not_specified	pancreatic	pancreas	0	0	0	0	0	0	0	0	-0.322964	0	0	0	-0.840994	0	0.528538	0.463236	-0.380207	0.355129	0	0	0.608344	0.688686	-0.49795	0	0	0	0	0	0	0	0	-0.444317	0	0	0	0	0	0	-0.537738	0.538532	0	0	0.788889	0	0	0
GSE19826	not_specified	gastric	stomach	0.466832	0	0	0	0	-0.37289	0	0	-0.450732	0	0	0	-0.3348	0	0	0	0	0	0.814248	0	0	-0.450461	-0.553875	0	0	0	0	0	0	0	-0.351704	-0.327441	0	-0.377058	0	0	0	0	0	0	0.551456	-1.36998	0	0	0	0
GSE33371	adrenocortical_adenoma;adrenocortical_carcinoma	adrenocortical	adrenal_gland	0	0	0	0	0	0	-0.570927	0	0	0	0	0	-0.837843	0	0.469876	0	0	0.348604	-0.720091	0.405974	0	0	0.373732	0	-0.400738	0	0	0	0	0	0	0	0	0	0	0	0	0	0	0	0	0	0.712631	0	2.37641	0.629107
GSE12368	adrenocortical_adenoma;adrenocortical_carcinoma	adrenocortical	adrenal_gland	0	0	0	0	0	0	0	0	0	0	-0.732708	-0.655308	0	0	0	0	0	0	-0.557966	0	0	0	0	0	0	0	0	0	0	0	0	0	0	0	0	0	0	0	0	0	0	0	0	0	0	0
GSE19750	adrenocortical_carcinoma	adrenocortical	adrenal_gland	-1.05281	0	0	0	1.73741	2.06452	-1.58328	0	0	0	0	0	0	0	0	0	-0.576543	1.46012	0	0	1.89545	-0.489576	0	0	0	0	0	0	0	0	-0.44002	0	-1.42017	0	0	0	-1.05191	-0.652809	-1.312	0	0	0	1.23978	0	4.53877	1.66882
GSE36895	clear-cell renal cell carcinoma	ccRCC	kidney	0	-4.58691	0	-0.926782	0	0.532035	0.361618	0	0	-0.708002	-0.693033	-1.20712	-1.60117	-2.96318	0	-0.375383	0	-0.436106	-0.917652	0	-0.553408	-0.485551	-0.419762	0	0	-2.55996	-1.31865	0	0	0	-0.900205	0	0	0	0	0	0	0	-0.389229	0	0	0	0.64242	0.508032	0	0
GSE53757	clear-cell renal cell carcinoma	ccRCC	kidney	0	-3.68402	0	-1.32617	-0.403467	0.487867	0	0	-0.658255	-1.3192	-0.44644	-1.18785	-1.67728	-2.9469	0	-0.499715	0	0	-0.883368	0	-0.355597	-0.667705	-0.505318	0	-0.332276	-2.10222	-1.65913	0	0	0	-1.49704	0	0	0.450627	-0.456319	0	0	0	-0.340223	0	0	0	0.448545	0.590274	0	0
GSE11024	clear-cell renal cell carcinoma	ccRCC	kidney	0	-2.73047	0	-0.535264	0	0.625767	0.585629	0.628226	-0.602696	-0.740463	-0.357349	-0.750592	-1.60611	-2.39068	0	0	0	-0.459446	-0.653431	-0.349261	0	0	0	0	-0.398137	-2.44294	-1.26447	0	0	0	0	0	0	0	0	0	0	0	-0.330953	0	0	0	0	0	-0.679682	0
GSE11151	conventional_renal_cell_cancer;papillary_renal_cell_cancer	cRCC and pRCC	kidney	0	-3.56572	0	0	0	0	0	0	-0.706394	0	0	-1.21528	-2.25832	-3.38925	0	0	0	0	0	0	-0.915374	0	0	0	-0.328333	0	0	0	0	0	0	0	0	0	0	0	0	0	-0.459235	0	0	0	0	0	0	0
GSE21510	carcinoma	carcinoma	colon	0.336386	0	-0.407573	0	0	-0.434651	0	0	0	0.886081	0.690081	1.30305	1.47836	2.1703	0	0.600787	0	1.2563	0	1.47516	1.01357	0.421654	-0.593659	-0.342599	0	0	0	0	-0.475654	-0.546765	-1.54103	0	0	-0.336286	-0.36684	-0.378598	-0.477046	-0.43503	0	-0.651696	0	0	-0.329134	0.377685	0	0
GSE22598	carcinoma	carcinoma	colon	0	0	0	0.717971	0.393585	0	0	0	0	0.887656	0	0.676858	1.28028	2.19352	0	0	0	0	0	0	0	0.629717	0	0	0	0	0	0	0	0	-1.04011	0	0	0	0	0	0	0	0	0	0.581403	0	0.827518	0	0	0
GSE23878	carcinoma	carcinoma	colon	0	0	0	0.652887	0	0	0	-1.14617	0.971656	0.679958	0.660031	0	1.15714	0.659044	0	0	0	0	0.353919	0.908257	0	0.401406	0	0	0	0	0.438307	0	0	0	0	0	-0.67165	0	0	0	0.560077	0	0	-0.489029	0	0	0.773322	0.74709	0	0
GSE18105	not_specified	colorectal	colon	0.35194	0	-0.437895	0	0	0	0	0	-0.653041	0.864059	0.427085	1.53159	1.59382	2.31781	0	0.794673	0	1.1038	0	0	0	0	-0.684328	0	0	0	0	-0.48068	0	-0.412493	-1.44899	0	0	-0.477131	0	0	-0.578272	-0.430849	-0.857041	-0.727065	0.528513	0	1.05395	0	0	0
GSE20916	adenocarcinoma;carcinoma	colorectal	colon	0	0	0	0.590215	0	0	0	-0.890871	0	0.580755	0.791949	0	0.961367	0.473034	0	0	0	0	0	0	0	0.37209	0	0	0	0	0	0	0	-0.452379	-0.766181	0	-0.47928	-0.453386	0	0	0	0	0	0	0	0.887851	0	0.468073	0.541303	0.365061
GSE33113	not_specified	colorectal	colon	0	0	0	0	0	-0.568614	0	-1.6132	0.444227	0.921204	0.955231	0.772652	0	1.45142	0	0	-0.482726	-0.450855	0	1.0809	0	0	0	0	0	0	0	0	0	-0.716707	0	0	0	0	0	0.491344	0.379756	0	-0.54788	-0.991229	0	0	0.421625	0.894395	0.663519	0.452907
GSE37364	adenoma;carcinoma	colorectal	colon	0	0	0	0.533027	0	-0.38025	0	-1.12235	0	0.421327	0.676964	0.435564	1.0908	0	0	0	0	0	0	0.891291	0.354446	0.482232	0	0	0	0	0	0	0	-0.79832	-0.842382	0	0	-0.332035	0	0	0	0	0	0	0	0.48619	0.394493	0.693792	0	0.71452
GSE9348	not_specified	colorectal	colon	0.654628	0	0	1.04547	0	-0.671358	0	-0.611008	0.71271	0.94143	0.708281	0	1.84654	1.40153	0	0	0	0	0.802565	1.66557	0.491326	0.508713	0	0	0	0	0.788781	0.507153	0	0	0	0	0	0	0	0	0.723536	0	0	-0.839327	0.545619	0.812428	0.945257	0.637641	0.721192	0.354323
GSE15960	adenoma;carcinoma	colorectal	colon	0	0	0	1.48367	0	0	0	0	0	0	0.884707	0.86814	2.56971	0	0	0	0	0	0	0	0	0	0	0	0	0	0	0	0	0	0	0	0	0	0	0	0.97555	0	0	-1.52635	0	0	0	0	0	0
GSE29450	clear_cell	clear_cell	ovary	0.543075	0	0	0	0	0.509826	0	0	0	0	0	0	0	-3.93663	0.598408	0	0	0	1.0467	0	0	0.780802	0	0.679959	-1.55627	0	0	0.931515	0.833909	0.59348	0.526125	0	0	0	0.444607	0	0.929551	0	0	0	1.6681	0	0	0	0.358476	2.06307
GSE38666	surface_epithelia;stroma;epithelia	multiple	ovary	0	0	0	0	0	0	0	0	0	0	0	0	0	0	0	0	0	-0.600558	0	0	0	0	0	0	-0.760695	0	0	0	0	0	0	0	0	0	0	0	0	0	0	0	0	0	0	0	0	0
GSE18520	papillary_serous_ovarian_adenocarcinomas	papillary_serous	ovary	0	0	0.604557	0.81203	0	0.515489	0	0	0.688665	0	0.34911	0	0	-1.21263	0.413367	0	0	-0.722813	0.38616	0.75922	0.742171	0	-0.906549	0.353945	0	0	1.22933	0	0	0.404125	0	0	0	0	0	0	0	0	0.898534	0	0	0	0	0	0.421365	0.532578
GSE52037	papillary_serous_ovarian_adenocarcinomas	papillary_serous	ovary	0	0	0	0	0	0	0	0	0.713593	-0.777784	0.367174	0	0	-1.69931	0	0	0	-0.615873	0	0	0	0	0	0	0	0	0.656357	0.58023	0	0	0	0	0	0	0	0	0	0	0	0	0	0	0	0.406101	0	0
GSE14001	serous_ovarian_carcinoma	serous	ovary	0.869079	0	1.25647	-0.947503	1.00664	0	-1.44538	0	0	-1.74687	0.721317	-2.85252	0	0	-0.951882	-1.49182	-0.959694	1.60574	0.530185	0.772303	0	0	-1.32498	0	0.744543	0.4276	0	0.821673	0	0	0.622982	0	0	0	0.75655	0	0.348907	0	1.23586	1.32335	0	0.741913	1.4303	1.22326	1.1104	0.488034
GSE14407	serous_ovarian_carcinoma	serous	ovary	0	0	0	0	0	0	0	0	0.643361	-0.866993	0.364784	0	0.750955	-1.14662	0	0	0	-0.535814	0	0	0.586555	0	0	0	0	0.387511	0.562028	0	0	0	0	0	0	0	0	0	0	0	0	0	0	0	0.530416	0	0	0
GSE27651	serous_ovarian_carcinoma	serous	ovary	0	0	0	0.980663	1.06849	0	0	0	0	0	0.40871	0	1.61948	0	0.864585	1.66474	0	1.18842	0.990747	1.00798	0.77219	1.24475	0	0.440522	-1.57798	0	1.9571	0	0	0	0	0	0	0	0	0	0	0.403145	0	0	0	0	1.86045	0	0	0
GSE10971	carcinoma	fallopian_tube	fallopian_tube	0	0	0	1.0201	-4.58652	-1.56883	0	0	1.56175	0	0	0	0	0	0	0	0	0	0	-2.38408	0	0	-1.22329	0	0	0	0	0	0	0	0	0	0	0	0	0	0.878379	0	0	0	0	0	0	0	0	0
GSE18096	fibroid	fibroid	uterus	0	0	0	0	0	-0.405776	0	2.35056	1.30958	0	-0.452817	0	0	0	0	0	0	0	0	0	0	0	0	0	0	0	0	0	0	0	0	0	0	0	0	0	0	0	0	0	0	0	0	0	0	0
GSE17951	not_specified	prostate	prostate	0	0	0.541585	0	0	0	0.478881	0.601429	0.485026	0.447537	1.50254	0.400225	-0.435752	0	0.499777	0.581429	0	0	-0.786874	0	-0.894456	0.646554	0	0	-1.02816	-0.588899	0.64555	0	-0.496218	-0.443954	0.341391	1.27344	-0.911163	-0.348918	0.44946	-1.40673	-0.505548	0	-1.43622	-0.711769	0	0.991166	0	-0.65241	-0.701561	0.543021
GSE15605	melanoma	melanoma	skin	0	0	0	0	0	0	0	0.84232	0	0	0	0	0	0	0	0	0	0	0	0	0	-0.846483	0	0	0.707188	-1.92555	1.04078	0.545661	-0.579221	0.899656	0	0	0	0	0	0	0.667352	0	0.84358	-1.87304	0	0	0	0	0	0
			up	13	0	4	16	5	6	6	15	17	18	24	15	14	17	17	19	0	16	8	11	18	12	2	3	4	4	14	9	2	4	5	2	2	3	12	11	14	7	7	8	8	11	29	12	10	17
			down	2	8	3	6	11	12	6	7	10	9	15	11	17	8	3	5	5	14	21	6	9	16	20	5	13	6	6	2	5	6	15	6	12	14	6	5	9	6	20	15	2	4	6	8	5	3
			total	15	8	7	22	16	18	12	22	27	27	39	26	31	25	20	24	5	30	29	17	27	28	22	8	17	10	20	11	7	10	20	8	14	17	18	16	23	13	27	23	10	15	35	20	15	20
[truncated: 155 more columns]

## Sheet: S6D Number expressed per study
Supplementary Table S6D: Number of expressed and differentially expressed genes per study
Type	GeneID	GeneSymbol	pcRNA_up	pcRNA_down	pcRNA_any	CloseGene_up	CloseGene_down	CloseGene_any	pcRNA_and_CloseGene_SameDirectionDEG	pcRNA_and_CloseGene_OppositeDirectionDEG	pcRNA_any-same	CloseGene_any-same
55209	55209	SETD5	24	7	31	13	2	15	8	3	23	7
2262	2262	GPC5	13	5	18		8	8	1	0	17	7
84614	84614	ZBTB37	24	1	25	4	3	7	2	2	23	5
6520	6520	SLC3A2	24	3	27	16	6	22	9	4	18	13
283518	283518	KCNRG	28	1	29	5	11	16	4	8	25	12
64097	64097	EPB41L4A	10	15	25	6	12	18	5	4	20	13
6150	6150	MRPL23	10	10	20	6	6	12	3	2	17	9
23314	23314	SATB2	19	12	31	15	7	22	17	0	14	5
116113	116113	FOXP4	24	6	30	17	10	27	15	1	15	12
55163	55163	PNPO	11	14	25	18	9	27	13	0	12	14
3382	3382	ICA1	18	6	24	24	15	39	20	1	4	19
64854	64854	USP46	14	13	27	15	11	26	14	1	13	12
84858	84858	ZNF503	4	11	15	14	17	31	9	0	6	22
7490	7490	WT1	2	8	10	17	8	25	7	0	3	18
23583	23583	SMUG1	8	16	24	17	3	20	4	3	20	16
10651	10651	MTX2	16	8	24	19	5	24	6	5	18	18
9464	9464	HAND2	1	17	18		5	5	2	0	16	3
1106	1106	CHD2	11	6	17	16	14	30	10	0	7	20
274	274	BIN1	1	3	4	8	21	29	1	0	3	28
3170	3170	FOXA2	4	9	13	11	6	17	6	0	7	11
26052	26052	DNM3	6	12	18	18	9	27	10	1	8	17
10458	10458	BAIAP2	9	11	20	12	16	28	4	7	16	24
64788	64788	LMF1	7	14	21	2	20	22	4	4	17	18
27190	27190	IL17B	6	13	19	3	5	8	2	1	17	6
57172	57172	CAMK1G	8	6	14	4	13	17	1	1	13	16
2299	2299	FOXI1	5	4	9	4	6	10	6	0	3	4
155066	155066	ATP6V0E2	6	6	12	14	6	20	6	0	6	14
54910	54910	SEMA4C	5	3	8	9	2	11	3	0	5	8
1735	1735	DIO3	2	13	15	2	5	7	4	0	11	3
2306	2306	FOXD2	8	6	14	4	6	10	6	0	8	4
3172	3172	HNF4A	1	1	2	5	15	20	2	0	0	18
7080	7080	NKX2-1	4	1	5	2	6	8	1	0	4	7
147906	147906	DACT3	6	1	7	2	12	14	1	0	6	13
5452	5452	POU2F2	1	5	6	3	14	17	1	1	5	16
7477	7477	WNT7B	5	10	15	12	6	18	5	1	10	13
10736	10736	SIX2	2		2	11	5	16	2	0	0	14
4097	4097	MAFG	10	1	11	14	9	23	8	0	3	15
10900	10900	RUNDC3A	5	2	7	7	6	13	2	0	5	11
2775	2775	GNAO1	2		2	7	20	27	2	0	0	25
56256	56256	SERTAD4	1	10	11	8	15	23	3	1	8	20
6942	6942	TCF20	11	10	21	8	2	10	4	0	17	6
1131	1131	CHRM3	13	2	15	11	4	15	10	0	5	5
23613	23613	ZMYND8	3	1	4	29	6	35	1	1	3	34
23046	23046	KIF21B	5	2	7	12	8	20	4	1	3	16
723961	723961	INS-IGF2	2	3	5	10	5	15	1	0	4	14
1750	1750	DLX6	12		12	17	3	20	8	0	4	12
3207	3207	HOXA11	7	4	11	16	5	21	5	2	6	16
285971	285971	ZNF775		2	2	7	3	10	0	0	2	10
23616	23616	SH3BP1		3	3	4	10	14	2	0	1	12
10120	10120	ACTR1B	2	3	5	4	4	8	1	1	4	7
92999	92999	ZBTB47		4	4	1	8	9	2	0	2	7
57701	57701	NCKAP5L	2	4	6	4	3	7	1	1	5	6
162540	162540	IMP5	5	5	10	1	3	4	2	0	8	2
3752	3752	KCND3	1	1	2	5	8	13	1	0	1	12
728743	728743	LOC728743		2	2	9	9	18	2	0	0	16
11166	11166	SOX21	6	3	9	3	4	7	0	0	9	7
27164	27164	SALL3	1	7	8	3	2	5	3	0	5	2
144453	144453	BEST3	2		2	6	1	7	1	0	1	6
161514	161514	TBC1D21	2		2	1	3	4	0	0	2	4
959	959	CD40LG	3		3		3	3	0	0	3	3
2255	2255	FGF10	2	1	3	1	7	8	2	0	1	6
136259	136259	KLF14	3	1	4	5	5	10	2	0	2	8
83741	83741	TFAP2D	2	2	4	9	1	10	1	0	3	9
6496	6496	SIX3	5	7	12	5	4	9	5	0	7	4
84838	84838	ZNF496	7		7	20	1	21	5	0	2	16
9643	9643	MORF4L2	3	1	4	17	1	18	0	1	4	18
5455	5455	POU3F3	8	2	10	6	6	12	4	1	6	8
27022	27022	FOXD3	4	3	7	2	3	5	4	0	3	1
55714	55714	ODZ3	1	2	3	8	7	15	1	0	2	14
9229	9229	DLGAP1	6	6	12	6	10	16	3	2	9	13
339122	339122	RAB43	4	13	17	3	5	8	3	1	14	5
3215	3215	HOXB5	5	6	11	10	8	18	7	0	4	11
57597	57597	BAHCC1	9	12	21	6	6	12	7	1	14	5
9196	9196	KCNAB3	10	12	22	5	1	6	3	1	19	3
59269	59269	HIVEP3	5	14	19	2	2	4	0	2	19	4
5617	5617	PRL	4	7	11	4	3	7	2	0	9	5
2778	2778	GNAS	3	1	4	7	4	11	0	1	4	11
221120	221120	ALKBH3	1	1	2	6	8	14	0	1	2	14
30812	30812	SOX8	2	4	6		6	6	2	0	4	4
51000	51000	SLC35B3	2		2	5	9	14	0	0	2	14
7178	7178	TPT1	4	8	12		6	6	0	0	12	6
83851	83851	SYT16	1	2	3	1	1	2	0	0	3	2
6658	6658	SOX3		2	2	2	3	5	0	0	2	5
56929	56929	FEM1C	1	4	5	4	3	7	0	0	5	7
153396	153396	TMEM161B	9	3	12	8	9	17	2	3	10	15
389856	389856	USP27X	1	3	4	12	9	21	0	0	4	21
63877	63877	C10orf84	2	5	7	8	12	20	2	3	5	18
84750	84750	FUT10	14	3	17	7	6	13	4	3	13	9
63935	63935	PCIF1	12	10	22	4	7	11	4	2	18	7
7469	7469	WHSC2	6	4	10	13	1	14	2	0	8	12
1639	1639	DCTN1	2	3	5	8	10	18	2	1	3	16
8683	8683	SRSF9	11	5	16	15	4	19	7	0	9	12
11331	11331	PHB2	11	8	19	7	3	10	2	1	17	8
5093	5093	PCBP1	9	8	17	3	9	12	2	2	15	10
3212	3212	HOXB2	9	7	16	10	5	15	5	0	11	10
58499	58499	ZNF462	2	1	3	8	8	16	0	2	3	16
84129	84129	ACAD11	2	1	3	5	14	19	0	1	3	19
79776	79776	ZFHX4	7	2	9	10	11	21	4	1	5	17
9697	9697	TRAM2	3	4	7	17	6	23	4	2	3	19
3209	3209	HOXA13	1	5	6	13	3	16	4	0	2	12
27314	27314	RAB30	14	4	18	6	8	14	4	0	14	10
55870	55870	ASH1L	15	1	16	13	9	22	5	3	11	17
29994	29994	BAZ2B	1	10	11	6	14	20	2	0	9	18
54891	54891	INO80D	4	3	7	11	8	19	2	0	5	17
5980	5980	REV3L	5	5	10	10	18	28	2	1	8	26
26512	26512	INTS6	5	6	11	15	12	27	6	1	5	21
121441	121441	NEDD1	2		2	29	3	32	1	0	1	31
94104	94104	GCFC1	4	2	6	21	6	27	3	0	3	24
55120	55120	FANCL	1	2	3	22		22	0	1	3	22
26098	26098	C10orf137	3	5	8	12	6	18	2	1	6	16
56947	56947	MFF	1	1	2	17	12	29	0	2	2	29
60436	60436	TGIF2	3	1	4	25	2	27	0	0	4	27
27067	27067	STAU2	1	5	6	21	9	30	2	2	4	28
55278	55278	QRSL1	10	4	14	14	10	24	3	4	11	21
11211	11211	FZD10	8	8	16	14	7	21	10	0	6	11
3200	3200	HOXA3	2	4	6	11	14	25	2	3	4	23
2184	2184	FAH	6	18	24	7	13	20	7	4	17	13
3481	3481	IGF2	2	3	5	12	14	26	0	1	5	26
4482	4482	MSRA	5	5	10	2	34	36	4	2	6	32
10217	10217	CTDSPL	2	8	10	10	27	37	8	1	2	29
54509	54509	RHOF	6	9	15	13	21	34	4	2	11	30
80765	80765	STARD5	2	2	4	5	17	22	0	2	4	22
6584	6584	SLC22A5	1	6	7	4	14	18	5	0	2	13
57178	57178	ZMIZ1	3	1	4	9	15	24	1	1	3	23
8633	8633	UNC5C		5	5	3	21	24	4	0	1	20
57575	57575	PCDH10		2	2	7	7	14	1	0	1	13
339479	339479	FAM5C	4	3	7	3	14	17	5	0	2	12
8115	8115	TCL1A	8	5	13	6	9	15	1	0	12	14
54855	54855	FAM46C	1	1	2	6	22	28	1	1	1	27
222171	222171	PRR15	2	2	4	13	12	25	2	0	2	23
259230	259230	SGMS1	1	9	10	9	17	26	5	1	5	21
8491	8491	MAP4K3	5	8	13	15	9	24	6	1	7	18
29761	29761	USP25	3	16	19	4	21	25	7	1	12	18
29068	29068	ZBTB44	1	2	3	12	29	41	1	0	2	40
253943	253943	YTHDF3	3	3	6	16	11	27	0	3	6	27
51714	51714	SELT	6	5	11	10	15	25	5	2	6	20
10746	10746	MAP3K2	11	1	12	18	15	33	4	4	8	29
54882	54882	ANKHD1	4	8	12	15	14	29	5	3	7	24
5926	5926	ARID4A	7	17	24	8	16	24	13	0	11	11
60675	60675	PROK2	4	4	8	4	8	12	1	0	7	11
2624	2624	GATA2	6	4	10	6	18	24	5	0	5	19
5581	5581	PRKCE	2	4	6	3	21	24	3	1	3	21
3638	3638	INSIG1	9	1	10	9	15	24	4	2	6	20
23075	23075	SWAP70	3	1	4	11	20	31	2	2	2	29
84056	84056	KATNAL1	2		2	12	17	29	0	1	2	29
3708	3708	ITPR1	1	7	8	3	29	32	5	1	3	27
26050	26050	SLITRK5	1	1	2	3	13	16	1	0	1	15
4301	4301	MLLT4	5	5	10	9	23	32	7	1	3	25
4780	4780	NFE2L2	5	9	14	3	18	21	4	2	10	17
26037	26037	SIPA1L1	2		2	6	20	26	0	0	2	26
51555	51555	PEX5L	1	1	2	4	10	14	1	0	1	13
8867	8867	SYNJ1	1	2	3	6	22	28	2	1	1	26
22841	22841	RAB11FIP2	11	2	13	11	20	31	4	3	9	27
5532	5532	PPP3CB		10	10	16	21	37	4	5	6	33
10681	10681	GNB5		8	8	17	22	39	6	0	2	33
145581	145581	LRFN5	4	1	5	2	19	21	2	1	3	19
10690	10690	FUT9	1	2	3	5	5	10	2	0	1	8
29953	29953	TRHDE	2	14	16	1	21	22	9	0	7	13
2018	2018	EMX2	3	17	20	3	15	18	16	0	4	2
63976	63976	PRDM16	2	11	13	5	19	24	6	0	7	18
644139	644139	PIRT	2	17	19	4	5	9	6	0	13	3
3231	3231	HOXD1	13	16	29	7	13	20	19	0	10	1
220963	220963	SLC16A9	3	7	10	6	19	25	5	2	5	20
6653	6653	SORL1	5	20	25	11	14	25	4	4	21	21
51274	51274	KLF3	5	21	26	10	30	40	10	8	16	30
83786	83786	FRMD8	22	19	41	16	5	21	7	6	34	14
124997	124997	WDR81	5	34	39	7	9	16	7	1	32	9
56937	56937	PMEPA1	9	1	10	31	9	40	9	1	1	31
3624	3624	INHBA	4	1	5	28	3	31	3	0	2	28
6659	6659	SOX4	14	2	16	41	2	43	12	2	4	31
7020	7020	TFAP2A	6	1	7	32	5	37	5	1	2	32
2553	2553	GABPB1	17	5	22	29	3	32	9	4	13	23
4289	4289	MKLN1	11	11	22	23	8	31	15	3	7	16
22880	22880	MORC2	24	9	33	33	1	34	16	5	17	18
7804	7804	LRP8	1	1	2	34	3	37	1	0	1	36
1734	1734	DIO2	5		5	24	8	32	3	0	2	29
11022	11022	TDRKH	20		20	29	2	31	14	0	6	17
28982	28982	FLVCR1	6	2	8	28	2	30	4	1	4	26
3251	3251	HPRT1	16	11	27	27	5	32	10	3	17	22
7443	7443	VRK1	6	12	18	25	4	29	0	10	18	29
3609	3609	ILF3	2	9	11	41	3	44	3	3	8	41
10492	10492	SYNCRIP	12	7	19	34	14	48	13	4	6	35
7025	7025	NR2F1	8	24	32	10	21	31	22	0	10	9
9863	9863	MAGI2	3	21	24	6	27	33	19	0	5	14
7026	7026	NR2F2	4	20	24	11	25	36	17	2	7	19
2627	2627	GATA6	4	22	26	8	18	26	17	0	9	9
9037	9037	SEMA5A	7	8	15	10	25	35	7	2	8	28
1806	1806	DPYD	2		2	8	24	32	1	1	1	31
8470	8470	SORBS2	3	12	15	2	32	34	12	1	3	22
11326	11326	VSIG4	2	11	13	12	18	30	7	2	6	23
2294	2294	FOXF1	1	11	12	7	16	23	9	1	3	14
79742	79742	CXorf36	11	8	19	13	18	31	8	3	11	23
9586	9586	CREB5	3	6	9	15	11	26	6	0	3	20
6935	6935	ZEB1	17	2	19	16	23	39	7	4	12	32
4208	4208	MEF2C	11	3	14	8	36	44	4	9	10	40
51232	51232	CRIM1	4	30	34	7	27	34	23	1	11	11
56999	56999	ADAMTS9	5	31	36	17	14	31	18	4	18	13
10265	10265	IRX5	32	7	39	15	7	22	17	0	22	5
