# Supplementary material for: Genomic positional conservation identifies topological anchor point RNAs linked to developmental loci
Source: Genome Biol. 2018 Mar 15;19:32. doi: 10.1186/s13059-018-1405-5 (PMC5853149; doi:10.1186/s13059-018-1405-5)
Supplement: Supplementary file 9 — Table S7. List of tapRNAs with mutated CTCF and/or ZNF263 sites. (XLSX 115 kb) [file 13059_2018_1405_MOESM9_ESM.xlsx]

## Sheet: S7A
Table S7A: tapRNAs with mutations in CTCF or ZFN263 sites and differentially expressed in cancer
	Cancer Type	Expression	Mutated Motif	tapRNA
	Breast	Up	CTCF	FAM110B-OLAP (p), FUT8-OLAP (c|p)
			ZNF263	FAM49B-OLAP (p)
	Esophagus	Up	CTCF	PNPO-BT (c)
			ZNF263	INHBA-AS (c)
	Kidney	Up	CTCF	FAM110B-OLAP (c), HOXA13-BT (c)
	Liver	Up	CTCF	EIF1B-BT (c), LIPE-AS (p)
	Lung	Up	CTCF	BLCAP-OLAP (c), CHRM3-OLAP (c|p)
	Prostate	Up	ZNF263	MAP4K3-BT (p)
	Skin	Up	CTCF	DACT3-BT (c), EBF1-BT (c), FOXD2-AS (p), H2AFZ-BT (c), HSPA2-BT (p), MSC-AS (c|p), PCIF1-OLAP (c), RSPH3-BT (c), WDR81-BT (c|p)
			ZNF263	EBF1-BT (c), HAS2-BT (c), KIAA0319L-OLAP (c|p), TMEM30A-BT (c), ZEB1-OLAP (c), ZEB2-BT (c|p)
	Colon	Down	CTCF	HOXA1-AS (c)
	Esophagus	Down	CTCF	MAP4K3-BT (c|p), PCBP1-US-AS (p)
			ZNF263	NR2F2-US-AS (p), SAP30L-BT (p)
	Skin	Down	CTCF	CCNT2-BT (c), FAM84B-AS (c), RSPH3-BT (p), SPRY4-BT (c)
	Thyroid	Down	CTCF	PNPO-BT (c)
	Uterine Corpus	Down	CTCF	HOXA1-AS (c), HPRT1-DS-AS (c)

## Sheet: S7B
Table S9B: Number of cancer differentially expressed tapRNAs with mutations in CTCF or ZNF263 sites that are either conserved or supported by ChIP-Seq peaks
		Conserved	Peak	Combined
	CTCF	24	11	23
	ZNF263	7	9	11
	Combined	25	16	32

## Sheet: S7C
Table S9C: List of tapRNAs with a cancer mutated conserved CTCF site
Somatic Mutation				CTCF Motif						tapRNA
chrom	TSS	TES	Mutation	chrom2	TSS3	TES4	Actual Genomic Seq	Matching Score	Strand	chrom5	TSS6	TES7	tapRNA_id	Strand8	Associated Coding Gene	Orientation
chr1	38045484	38045485	MU28534538|ORCA-IN|1|106|0.00943|G>T	chr1	38045473	38045492	GGGCCTGGCGGGGGCGGCG	885	-	chr1	38044951	38119860	pc20_TCONS_00004116;pc21_ENST00000432922;pc22_ENST00000428151	+	POU3F1	BIDIR
chr1	38873110	38873111	MU4838089|BRCA-US|1|955|0.00105|C>T	chr1	38873095	38873114	GAGACACCGGGGGTCAGTG	851	+	chr1	38857999	38919396	pc24_ENST00000433671;pc25_ENST00000456813;pc26_ENST00000443161	+	MYCBP;RRAGC	Asense;BIDIR
chr1	38915706	38915707	MU1893470|UCEC-US|1|246|0.00407|G>A	chr1	38915701	38915720	CCTCCATCAGCTGGCAGTG	680	-	chr1	38857999	38919396	pc24_ENST00000433671;pc25_ENST00000456813;pc26_ENST00000443161	+	MYCBP;RRAGC	Asense;BIDIR
chr1	38915706	38915707	MU1893470|UCEC-US|1|246|0.00407|G>A	chr1	38915703	38915722	CTGCCAGCTGATGGAGGGA	1086	+	chr1	38857999	38919396	pc24_ENST00000433671;pc25_ENST00000456813;pc26_ENST00000443161	+	MYCBP;RRAGC	Asense;BIDIR
chr1	47438483	47438484	MU40860778|BTCA-JP|1|239|0.00418|G>A	chr1	47438474	47438493	CCGCCGTCGGGGGGCGCGG	710	+	chr1	47430782	47439338	pc31_TCONS_00021645;pc30_TCONS_00021644;pc29_TCONS_00021643	-	FOXD2	Asense
chr1	71094120	71094121	MU3057748|LIRI-JP|1|260|0.00385|A>T	chr1	71094104	71094123	AATCCAGTAGATGGCAGTT	1440	+	chr1	71079323	71489976	pc51_TCONS_00006569;pc50_TCONS_00006568;pc49_TCONS_00006567;pc48_ENST00000583678;pc47_TCONS_00006565;pc46_TCONS_00006564;pc45_TCONS_00006563;pc44_ENST00000455406;pc52_ENST00000599146;pc53_ENST00000596952;pc54_ENST00000413421;pc55_ENST00000594152	+	ZRANB2	BIDIR
chr1	71116908	71116909	MU31613480|LIRI-JP|1|260|0.00385|A>G	chr1	71116890	71116909	CTGCCAATGGGAGGCACTG	1118	-	chr1	71079323	71489976	pc51_TCONS_00006569;pc50_TCONS_00006568;pc49_TCONS_00006567;pc48_ENST00000583678;pc47_TCONS_00006565;pc46_TCONS_00006564;pc45_TCONS_00006563;pc44_ENST00000455406;pc52_ENST00000599146;pc53_ENST00000596952;pc54_ENST00000413421;pc55_ENST00000594152	+	ZRANB2	BIDIR
chr1	71196882	71196883	MU49443600|MELA-AU|1|183|0.00546|A>G	chr1	71196873	71196892	TATCCAGTAGATGTCAGCA	1581	+	chr1	71079323	71489976	pc51_TCONS_00006569;pc50_TCONS_00006568;pc49_TCONS_00006567;pc48_ENST00000583678;pc47_TCONS_00006565;pc46_TCONS_00006564;pc45_TCONS_00006563;pc44_ENST00000455406;pc52_ENST00000599146;pc53_ENST00000596952;pc54_ENST00000413421;pc55_ENST00000594152	+	ZRANB2	BIDIR
chr1	71405591	71405592	MU51116436|MELA-AU|1|183|0.00546|C>T	chr1	71405585	71405604	TTTCCACAAAATGGCAATA	937	-	chr1	71079323	71489976	pc51_TCONS_00006569;pc50_TCONS_00006568;pc49_TCONS_00006567;pc48_ENST00000583678;pc47_TCONS_00006565;pc46_TCONS_00006564;pc45_TCONS_00006563;pc44_ENST00000455406;pc52_ENST00000599146;pc53_ENST00000596952;pc54_ENST00000413421;pc55_ENST00000594152	+	ZRANB2	BIDIR
chr1	98049561	98049562	MU29086862|CESC-US|2|194|0.01031|C>T	chr1	98049551	98049570	CCACCACGCGAAGGCACTG	880	-	chr1	97987999	98051894	pc67_ENST00000424528;pc68_TCONS_00023877;pc69_ENST00000602852;pc70_ENST00000602984	-	DPYD	US-S
chr1	117605977	117605978	MU51317962|MELA-AU|1|183|0.00546|GG>AA	chr1	117605965	117605984	CGCCCTCCCGGGGGAGCCA	985	-	chr1	117596831	117607770	pc75_ENST00000440801;pc76_ENST00000425010;pc77_ENST00000456126	-	FAM46C	BIDIR
chr1	117605978	117605979	MU60804506|MELA-AU|1|183|0.00546|G>A	chr1	117605965	117605984	CGCCCTCCCGGGGGAGCCA	985	-	chr1	117596831	117607770	pc75_ENST00000440801;pc76_ENST00000425010;pc77_ENST00000456126	-	FAM46C	BIDIR
chr1	207822851	207822852	MU65897903|BRCA-EU|1|560|0.00179|G>A	chr1	207822835	207822854	TGGCCAGGGGAGGGCTCTC	1075	-	chr1	207813559	207824703	pc131_ENST00000487977	-	CD46	DS-AS
chr1	209428819	209428820	MU46230100|MELA-AU|1|183|0.00546|C>T	chr1	209428807	209428826	TTTCAAGGAGGTGGTACTA	811	-	chr1	209426819	209432838	pc132_ENST00000429156;pc133_ENST00000433108;pc134_ENST00000603283;pc135_ENST00000431096;pc136_ENST00000451937;pc137_ENST00000366437;pc138_ENST00000444286;pc139_ENST00000458250	+	CAMK1G	US-S
chr1	239405667	239405668	MU46248228|MELA-AU|1|183|0.00546|G>A	chr1	239405654	239405673	TTGCCAGTAGATGGCAGAC	1856	+	chr1	239384564	239886596	pc150_ENST00000468573;pc151_ENST00000492335	+	CHRM3	OLAP;US-S
chr1	239405671	239405672	MU44357610|LUSC-KR|1|66|0.01515|G>A	chr1	239405654	239405673	TTGCCAGTAGATGGCAGAC	1856	+	chr1	239384564	239886596	pc150_ENST00000468573;pc151_ENST00000492335	+	CHRM3	OLAP;US-S
chr10	32368012	32368013	MU3737684|LIRI-JP|1|260|0.00385|C>T	chr10	32367995	32368014	TGGACAGCAGGGGGCAGCA	2023	-	chr10	32345396	32374488	pc170_ENST00000417447	+	EPC1	BIDIR
chr10	118241438	118241439	MU39319354|SKCA-BR|1|66|0.01515|C>T	chr10	118241438	118241457	TGGCCACTAGATGGCGTGT	1547	-	chr10	118239563	118267710	pc220_ENST00000413810;pc221_ENST00000431695;pc222_ENST00000436975;pc223_ENST00000436430	+	FAM204A	DS-AS
chr10	118241440	118241441	MU1656058|MALY-DE|1|44|0.02273|C>A	chr10	118241438	118241457	TGGCCACTAGATGGCGTGT	1547	-	chr10	118239563	118267710	pc220_ENST00000413810;pc221_ENST00000431695;pc222_ENST00000436975;pc223_ENST00000436430	+	FAM204A	DS-AS
chr10	118241444	118241445	MU54004019|MELA-AU|1|183|0.00546|C>T	chr10	118241438	118241457	TGGCCACTAGATGGCGTGT	1547	-	chr10	118239563	118267710	pc220_ENST00000413810;pc221_ENST00000431695;pc222_ENST00000436975;pc223_ENST00000436430	+	FAM204A	DS-AS
chr10	118241445	118241446	MU62526898|MELA-AU|1|183|0.00546|C>T	chr10	118241438	118241457	TGGCCACTAGATGGCGTGT	1547	-	chr10	118239563	118267710	pc220_ENST00000413810;pc221_ENST00000431695;pc222_ENST00000436975;pc223_ENST00000436430	+	FAM204A	DS-AS
chr10	118241446	118241447	MU26324971|ESAD-UK|1|119|0.00840|A>C	chr10	118241438	118241457	TGGCCACTAGATGGCGTGT	1547	-	chr10	118239563	118267710	pc220_ENST00000413810;pc221_ENST00000431695;pc222_ENST00000436975;pc223_ENST00000436430	+	FAM204A	DS-AS
chr10	118241447	118241448	MU6010302|LIRI-JP|1|260|0.00385|T>A	chr10	118241438	118241457	TGGCCACTAGATGGCGTGT	1547	-	chr10	118239563	118267710	pc220_ENST00000413810;pc221_ENST00000431695;pc222_ENST00000436975;pc223_ENST00000436430	+	FAM204A	DS-AS
chr10	118241452	118241453	MU23073402|ESAD-UK|1|119|0.00840|T>G	chr10	118241438	118241457	TGGCCACTAGATGGCGTGT	1547	-	chr10	118239563	118267710	pc220_ENST00000413810;pc221_ENST00000431695;pc222_ENST00000436975;pc223_ENST00000436430	+	FAM204A	DS-AS
chr11	59754143	59754144	MU41671893|MELA-AU|2|183|0.01093|G>A	chr11	59754125	59754144	TGACCACCAGGGGGCGCGG	2242	+	chr11	59753014	59756975	pc266_ENST00000525337	-	STX3	BIDIR
chr11	66346238	66346239	MU4564462|THCA-SA|1|15|0.06667|G>-	chr11	66346236	66346255	AGGCCTGCAGGAGGAAAGA	854	+	chr11	66345949	66363760	pc296_ENST00000581155;pc297_ENST00000531602	+	B3GNT1	BIDIR
chr11	66347337	66347338	MU4564464|THCA-SA|1|15|0.06667|C>-	chr11	66347330	66347349	ACGCCTCCAGAGGCCAGCG	984	+	chr11	66345949	66363760	pc296_ENST00000581155;pc297_ENST00000531602	+	B3GNT1	BIDIR
chr11	66363529	66363530	MU4727550|PAEN-AU|1|52|0.01923|->T	chr11	66363519	66363538	GCCACACGAGAGGGAGGTG	698	-	chr11	66345949	66363760	pc296_ENST00000581155;pc297_ENST00000531602	+	B3GNT1	BIDIR
chr11	66363534	66363535	MU4966600|STAD-US|1|289|0.00346|G>A	chr11	66363519	66363538	GCCACACGAGAGGGAGGTG	698	-	chr11	66345949	66363760	pc296_ENST00000581155;pc297_ENST00000531602	+	B3GNT1	BIDIR
chr11	83071874	83071875	MU1145712|LIRI-JP|1|260|0.00385|G>T	chr11	83071863	83071882	GCAGCAGCAGGGGGTGGAG	898	+	chr11	83070065	83106719	pc306_ENST00000527627;pc305_ENST00000501011;pc307_ENST00000526795;pc308_ENST00000533528;pc309_ENST00000533708;pc310_ENST00000534499;pc311_ENST00000528156;pc312_ENST00000530270	+	RAB30	BIDIR
chr11	99020962	99020963	MU58503724|MELA-AU|1|183|0.00546|G>A	chr11	99020951	99020970	CCAGCCGCAGGAGGCGCCG	742	+	chr11	99018952	99049844	pc313_ENST00000525047	+	CNTN5	OLAP
chr11	99023455	99023456	MU66516811|BRCA-EU|1|560|0.00179|G>A	chr11	99023441	99023460	GTGCCAGTAAAGGGCAAAG	768	+	chr11	99018952	99049844	pc313_ENST00000525047	+	CNTN5	OLAP
chr12	49954305	49954306	MU30232191|LICA-FR|1|240|0.00417|G>A	chr12	49954304	49954323	CTACCCCAAGGAGGTGGCC	701	-	chr12	49951511	49964924	pc371_ENST00000550530;pc372_ENST00000552379;pc373_ENST00000550214	-	AQP5	Asense
chr12	49954314	49954315	MU1691198|PACA-CA|1|227|0.00441|C>T	chr12	49954304	49954323	CTACCCCAAGGAGGTGGCC	701	-	chr12	49951511	49964924	pc371_ENST00000550530;pc372_ENST00000552379;pc373_ENST00000550214	-	AQP5	Asense
chr12	49962109	49962110	MU35817|BRCA-US|1|955|0.00105|C>G	chr12	49962106	49962125	CGGCCACTTGAGGGCCGAG	1044	-	chr12	49951511	49964924	pc371_ENST00000550530;pc372_ENST00000552379;pc373_ENST00000550214	-	AQP5	Asense
chr12	65602673	65602674	MU48722016|MELA-AU|2|183|0.01093|G>A	chr12	65602660	65602679	CAAACTCTAGGTGGCGCTC	1447	+	chr12	65600868	65612997	pc383_ENST00000539116;pc384_ENST00000541391	+	HMGA2	US-S
chr12	72271829	72271830	MU60704868|MELA-AU|1|183|0.00546|G>A	chr12	72271818	72271837	CTACCTGAAGGGGATGGCC	859	+	chr12	72253512	72274526	pc388_ENST00000435350;pc389_ENST00000550334	-	TRHDE	BIDIR
chr12	113471449	113471450	MU41480337|ESCA-CN|1|228|0.00439|A>C	chr12	113471440	113471459	CGTTCAGCAGAAAGCGGTC	659	+	chr12	113470002	113480624	pc394_ENST00000551357	+	LHX5	Asense
chr13	51461118	51461119	MU64779285|BRCA-EU|1|560|0.00179|G>C	chr13	51461108	51461127	TCACCAACAGAGAGAGGCA	948	+	chr13	51450366	51549892	pc444_ENST00000595435;pc443_ENST00000593672;pc445_ENST00000596050;pc446_ENST00000594959;pc447_ENST00000595424;pc448_ENST00000598905;pc449_ENST00000593709	+	INTS6	Asense;BIDIR
chr13	94711390	94711391	MU833550|LINC-JP|1|244|0.00410|C>T	chr13	94711381	94711400	CCGCCGCCGGGGGGCACAC	1236	-	chr13	94710715	94716246	pc463_ENST00000438290	+	SOX21	BIDIR
chr14	23187250	23187251	MU28748937|PACA-CA|1|227|0.00441|A>T	chr14	23187242	23187261	TGTCCAGTAGGTGTCAGCT	1512	-	chr14	23183367	23188313	pc471_ENST00000498441	+	SLC7A8	BIDIR
chr14	64541575	64541576	MU1860235|UCEC-US|1|246|0.00407|C>T	chr14	64541569	64541588	CCTCCGCCAGGTGGCTCAC	1032	-	chr14	64514153	64542368	pc503_ENST00000554918	-	HSPA2	BIDIR
chr14	64541584	64541585	MU128359|COAD-US|1|216|0.00463|G>A	chr14	64541569	64541588	CCTCCGCCAGGTGGCTCAC	1032	-	chr14	64514153	64542368	pc503_ENST00000554918	-	HSPA2	BIDIR
chr14	65415176	65415177	MU65808235|BRCA-EU|1|560|0.00179|C>G	chr14	65415171	65415190	TGGTCTGGAGGGGGAGCTA	1197	+	chr14	65411068	65458188	pc504_ENST00000556292	+	FUT8	OLAP
chr14	80364473	80364474	MU61105610|MELA-AU|1|183|0.00546|C>T	chr14	80364466	80364485	CTCTCACTAGATGGTGCTA	1145	-	chr14	80209418	80455469	pc515_ENST00000553979	+	DIO2	Asense
chr14	95533548	95533549	MU3328635|LIRI-JP|1|260|0.00385|C>A	chr14	95533544	95533563	CATACTCCAGAGGAAGCTG	758	-	chr14	95532296	95536872	pc520_ENST00000500370;pc521_ENST00000555866;pc522_ENST00000553559	-	GLRX5	Asense;BIDIR
chr14	100851330	100851331	MU8377434|PACA-AU|1|391|0.00256|C>A	chr14	100851312	100851331	TGCCCACCAGGGGGCAGCA	2153	+	chr14	100824107	100861031	pc533_ENST00000429159;pc534_ENST00000520714;pc535_ENST00000522771;pc540_ENST00000451743;pc539_ENST00000556736;pc538_ENST00000521404;pc537_ENST00000423456;pc536_ENST00000424076;pc541_ENST00000398518;pc542_ENST00000554639;pc543_ENST00000452120;pc544_ENST00000519709;pc545_ENST00000412736;pc546_ENST00000455286;pc547_ENST00000523671;pc548_ENST00000452514;pc549_ENST00000398474;pc550_ENST00000555928	+	RTL1	DS-AS
chr15	39594149	39594150	MU31527|BRCA-US|1|955|0.00105|C>G	chr15	39594147	39594166	CCGCCTACAGATGGCGTCT	911	+	chr15	39593579	39596231	pc564_ENST00000560769	-	THBS1	Asense
chr15	39594155	39594156	MU4660372|KIRP-US|1|159|0.00629|C>A	chr15	39594147	39594166	CCGCCTACAGATGGCGTCT	911	+	chr15	39593579	39596231	pc564_ENST00000560769	-	THBS1	Asense
chr15	96363817	96363818	MU30757834|PAEN-IT|1|37|0.02703|G>A	chr15	96363816	96363835	GCACCTCCAGATGACAAAC	727	-	chr15	96352236	96403803	pc618_ENST00000558382;pc619_ENST00000558499	+	NR2F2	DS-S
chr16	53099163	53099164	MU6140159|LIRI-JP|1|260|0.00385|AG>-	chr16	53099145	53099164	GAACCTGCAGCTGGAGCCA	660	+	chr16	53053038	53121980	pc632_ENST00000561869	+	CHD9	OLAP
chr16	54285465	54285466	MU1958624|UCEC-US|1|246|0.00407|G>A	chr16	54285464	54285483	ACGCCACCAGGGAGAGCAC	1028	-	chr16	54283643	54299226	pc633_TCONS_00124978	+	IRX3	Asense
chr16	54285465	54285466	MU65028966|BRCA-EU|1|560|0.00179|G>C	chr16	54285464	54285483	ACGCCACCAGGGAGAGCAC	1028	-	chr16	54283643	54299226	pc633_TCONS_00124978	+	IRX3	Asense
chr16	54289741	54289742	MU24376811|ESAD-UK|1|119|0.00840|C>T	chr16	54289727	54289746	CGAGCGCGAGGGGGAGGGA	694	-	chr16	54283643	54299226	pc633_TCONS_00124978	+	IRX3	Asense
chr16	54921666	54921667	MU1546437|MALY-DE|1|44|0.02273|G>A	chr16	54921649	54921668	CCACAAGGAGGGGGAGGAG	681	+	chr16	54918770	54931312	pc634_TCONS_00133110;pc635_TCONS_00133111;pc636_TCONS_00133113;pc637_ENST00000502066;pc638_ENST00000560912;pc639_ENST00000558952;pc640_ENST00000560208;pc641_ENST00000557792	-	IRX5	BIDIR;US-AS
chr16	73233244	73233245	MU975171|LIRI-JP|1|260|0.00385|G>T	chr16	73233232	73233251	TGAGCACAAGGGGACAGAA	1153	+	chr16	73230761	73233970	pc652_ENST00000561802	+	ZFHX3	US-AS
chr17	1713995	1713996	MU59289033|MELA-AU|1|183|0.00546|G>A	chr17	1713982	1714001	CAGCCAGGTGAGGGCGTGA	785	+	chr17	1711492	1718341	pc658_ENST00000334146;pc659_ENST00000574306;pc660_ENST00000576749;pc661_ENST00000570416;pc662_ENST00000571595;pc663_ENST00000571091;pc664_ENST00000573127;pc665_ENST00000576489;pc666_ENST00000575626;pc667_ENST00000608245;pc668_ENST00000609398;pc669_ENST00000610106;pc670_ENST00000609990;pc671_ENST00000608198;pc672_ENST00000609442;pc673_ENST00000608913;pc674_ENST00000573075;pc675_ENST00000574016	-	WDR81	BIDIR
chr17	1716338	1716339	MU47736297|MELA-AU|1|183|0.00546|G>A	chr17	1716326	1716345	CGCCCACCCGGGGGCCGAC	715	+	chr17	1711492	1718341	pc658_ENST00000334146;pc659_ENST00000574306;pc660_ENST00000576749;pc661_ENST00000570416;pc662_ENST00000571595;pc663_ENST00000571091;pc664_ENST00000573127;pc665_ENST00000576489;pc666_ENST00000575626;pc667_ENST00000608245;pc668_ENST00000609398;pc669_ENST00000610106;pc670_ENST00000609990;pc671_ENST00000608198;pc672_ENST00000609442;pc673_ENST00000608913;pc674_ENST00000573075;pc675_ENST00000574016	-	WDR81	BIDIR
chr17	47896501	47896502	MU62631610|MELA-AU|1|183|0.00546|GG>AA	chr17	47896491	47896510	CACCCGGAAGGGGGCGTTC	991	+	chr17	47891227	47943410	pc705_TCONS_00153448;pc706_ENST00000585280;pc707_ENST00000451140;pc708_ENST00000411573;pc709_ENST00000433001	-	PNPO	BIDIR
chr17	47916678	47916679	MU4552875|ESCA-CN|1|228|0.00439,THCA-SA|1|15|0.06667|C>T	chr17	47916677	47916696	CTGACAGGTGGGGGCGGCA	1013	+	chr17	47891227	47943410	pc705_TCONS_00153448;pc706_ENST00000585280;pc707_ENST00000451140;pc708_ENST00000411573;pc709_ENST00000433001	-	PNPO	BIDIR
chr17	47916686	47916687	MU5100853|BRCA-US|1|955|0.00105|T>G	chr17	47916677	47916696	CTGACAGGTGGGGGCGGCA	1013	+	chr17	47891227	47943410	pc705_TCONS_00153448;pc706_ENST00000585280;pc707_ENST00000451140;pc708_ENST00000411573;pc709_ENST00000433001	-	PNPO	BIDIR
chr17	47917010	47917011	MU52011842|MELA-AU|1|183|0.00546|G>A	chr17	47916997	47917016	GCAGCAGCAGGTGGTACAG	861	+	chr17	47891227	47943410	pc705_TCONS_00153448;pc706_ENST00000585280;pc707_ENST00000451140;pc708_ENST00000411573;pc709_ENST00000433001	-	PNPO	BIDIR
chr17	48550541	48550542	MU2365971|LINC-JP|1|244|0.00410,THCA-SA|1|15|0.06667|C>G	chr17	48550526	48550545	GGGCCGGCAGGGGGCGGCA	1841	+	chr17	48541550	48606394	pc710_ENST00000504972;pc711_ENST00000435312;pc712_ENST00000502764;pc713_ENST00000465846;pc714_ENST00000476204;pc715_ENST00000474040;pc716_ENST00000467155;pc717_ENST00000480872;pc718_ENST00000429755;pc719_ENST00000492897;pc720_ENST00000487849	+	HOXB2;HOXB3;HOXB5	Asense;BIDIR
chr17	48550541	48550542	MU49422686|LUSC-KR|1|66|0.01515|C>T	chr17	48550526	48550545	GGGCCGGCAGGGGGCGGCA	1841	+	chr17	48541550	48606394	pc710_ENST00000504972;pc711_ENST00000435312;pc712_ENST00000502764;pc713_ENST00000465846;pc714_ENST00000476204;pc715_ENST00000474040;pc716_ENST00000467155;pc717_ENST00000480872;pc718_ENST00000429755;pc719_ENST00000492897;pc720_ENST00000487849	+	HOXB2;HOXB3;HOXB5	Asense;BIDIR
chr17	48551026	48551027	MU29955511|LICA-FR|1|240|0.00417|C>A	chr17	48551020	48551039	CGCGCAGCTGGTGGAGCTG	682	-	chr17	48541550	48606394	pc710_ENST00000504972;pc711_ENST00000435312;pc712_ENST00000502764;pc713_ENST00000465846;pc714_ENST00000476204;pc715_ENST00000474040;pc716_ENST00000467155;pc717_ENST00000480872;pc718_ENST00000429755;pc719_ENST00000492897;pc720_ENST00000487849	+	HOXB2;HOXB3;HOXB5	Asense;BIDIR
chr17	48551032	48551033	MU28973245|CESC-US|1|194|0.00515|G>T	chr17	48551020	48551039	CGCGCAGCTGGTGGAGCTG	682	-	chr17	48541550	48606394	pc710_ENST00000504972;pc711_ENST00000435312;pc712_ENST00000502764;pc713_ENST00000465846;pc714_ENST00000476204;pc715_ENST00000474040;pc716_ENST00000467155;pc717_ENST00000480872;pc718_ENST00000429755;pc719_ENST00000492897;pc720_ENST00000487849	+	HOXB2;HOXB3;HOXB5	Asense;BIDIR
chr17	48551033	48551034	MU28973251|CESC-US|1|194|0.00515|C>T	chr17	48551020	48551039	CGCGCAGCTGGTGGAGCTG	682	-	chr17	48541550	48606394	pc710_ENST00000504972;pc711_ENST00000435312;pc712_ENST00000502764;pc713_ENST00000465846;pc714_ENST00000476204;pc715_ENST00000474040;pc716_ENST00000467155;pc717_ENST00000480872;pc718_ENST00000429755;pc719_ENST00000492897;pc720_ENST00000487849	+	HOXB2;HOXB3;HOXB5	Asense;BIDIR
chr17	48557040	48557041	MU43475580|MELA-AU|1|183|0.00546|G>A	chr17	48557026	48557045	AGGCCTGTAGGAGGAAGAC	956	+	chr17	48541550	48606394	pc710_ENST00000504972;pc711_ENST00000435312;pc712_ENST00000502764;pc713_ENST00000465846;pc714_ENST00000476204;pc715_ENST00000474040;pc716_ENST00000467155;pc717_ENST00000480872;pc718_ENST00000429755;pc719_ENST00000492897;pc720_ENST00000487849	+	HOXB2;HOXB3;HOXB5	Asense;BIDIR
chr17	48569228	48569229	MU62875936|LUSC-KR|1|66|0.01515|G>A	chr17	48569210	48569229	TGACCGGGAGGGGGAAGGG	1115	+	chr17	48541550	48606394	pc710_ENST00000504972;pc711_ENST00000435312;pc712_ENST00000502764;pc713_ENST00000465846;pc714_ENST00000476204;pc715_ENST00000474040;pc716_ENST00000467155;pc717_ENST00000480872;pc718_ENST00000429755;pc719_ENST00000492897;pc720_ENST00000487849	+	HOXB2;HOXB3;HOXB5	Asense;BIDIR
chr17	48586529	48586530	MU63130647|MELA-AU|1|183|0.00546|C>T	chr17	48586516	48586535	TCAGCAGACGGGGGCAGCA	834	-	chr17	48541550	48606394	pc710_ENST00000504972;pc711_ENST00000435312;pc712_ENST00000502764;pc713_ENST00000465846;pc714_ENST00000476204;pc715_ENST00000474040;pc716_ENST00000467155;pc717_ENST00000480872;pc718_ENST00000429755;pc719_ENST00000492897;pc720_ENST00000487849	+	HOXB2;HOXB3;HOXB5	Asense;BIDIR
chr17	48593480	48593481	MU4719860|LGG-US|1|283|0.00353|G>A	chr17	48593475	48593494	CAGCCACTTTGGGGCGGTG	870	-	chr17	48541550	48606394	pc710_ENST00000504972;pc711_ENST00000435312;pc712_ENST00000502764;pc713_ENST00000465846;pc714_ENST00000476204;pc715_ENST00000474040;pc716_ENST00000467155;pc717_ENST00000480872;pc718_ENST00000429755;pc719_ENST00000492897;pc720_ENST00000487849	+	HOXB2;HOXB3;HOXB5	Asense;BIDIR
chr17	48997340	48997341	MU52940080|PRAD-UK|1|108|0.00926|G>T	chr17	48997339	48997358	AAGCCACGTGGTGACAGCC	677	-	chr17	48995265	48999492	pc721_ENST00000505903	-	IGF2BP1	Asense
chr17	61399734	61399735	MU3958183|RECA-EU|1|95|0.01053|A>T	chr17	61399733	61399752	CGGCCGGGAGGGGGGGCCT	786	-	chr17	61393455	61401606	pc730_TCONS_00154676;pc731_ENST00000590421;pc732_ENST00000589814;pc733_ENST00000591313	-	TBX2	BIDIR
chr17	61399737	61399738	MU57583539|MELA-AU|1|183|0.00546|C>T	chr17	61399733	61399752	CGGCCGGGAGGGGGGGCCT	786	-	chr17	61393455	61401606	pc730_TCONS_00154676;pc731_ENST00000590421;pc732_ENST00000589814;pc733_ENST00000591313	-	TBX2	BIDIR
chr17	61399749	61399750	MU3958217|RECA-EU|1|95|0.01053|G>T	chr17	61399733	61399752	CGGCCGGGAGGGGGGGCCT	786	-	chr17	61393455	61401606	pc730_TCONS_00154676;pc731_ENST00000590421;pc732_ENST00000589814;pc733_ENST00000591313	-	TBX2	BIDIR
chr17	78358703	78358704	MU75296|COAD-US|1|216|0.00463|G>-	chr17	78358694	78358713	GGGGCTCCAGGGGGCGGCA	1430	+	chr17	78358226	78374581	pc740_TCONS_00145577;pc741_TCONS_00145578;pc742_ENST00000592569	+	SOCS3	BIDIR
chr17	78358964	78358965	MU41029385|COCA-CN|1|187|0.00535|G>A	chr17	78358948	78358967	GCTCCAGTAGAAGCCGCTC	745	+	chr17	78358226	78374581	pc740_TCONS_00145577;pc741_TCONS_00145578;pc742_ENST00000592569	+	SOCS3	BIDIR
chr18	3594416	3594417	MU65173317|BRCA-EU|1|560|0.00179|C>G	chr18	3594416	3594435	TGGCCACAAGGGGACACTA	1987	-	chr18	3591731	3602729	pc749_ENST00000577995;pc750_ENST00000575606;pc751_TCONS_00158514;pc752_ENST00000576606;pc753_ENST00000317114;pc754_ENST00000574411;pc755_ENST00000573355	+	DLGAP1	Asense
chr19	35545132	35545133	MU1111338|LIRI-JP|1|260|0.00385|G>A	chr19	35545116	35545135	CGACCACCCGGTGACTGTA	861	-	chr19	35541293	35547503	pc784_ENST00000590125;pc785_ENST00000444728	-	GAPDHS;TMEM147	Asense;BIDIR
chr19	42433857	42433858	MU5503678|STAD-US|1|289|0.00346|C>A	chr19	42433847	42433866	CTTCCGACAGGGGTCGCCA	1159	-	chr19	42421754	42652019	pc788_ENST00000594688	+	LIPE	Asense
chr19	46662191	46662192	MU59711900|MELA-AU|1|183|0.00546|CC>TT	chr19	46662185	46662204	TGGCCGCCTGAGGGTGCCC	1140	-	chr19	46659477	46673636	pc790_ENST00000500689;pc791_ENST00000525352	+	DACT3	BIDIR
chr19	50780125	50780126	MU12089928|PACA-CA|1|227|0.00441|G>A	chr19	50780107	50780126	CCGACACTTGATGACAGTC	677	-	chr19	50776140	50788117	pc793_ENST00000563228	-	ACPT	US-AS
chr2	39497554	39497555	MU57989524|MELA-AU|1|183|0.00546|G>A	chr2	39497543	39497562	ATTCCACCAGGGGAAGCAA	1246	+	chr2	39435368	39601344	pc809_ENST00000443038;pc810_ENST00000422128;pc811_ENST00000449569;pc812_ENST00000445520	+	MAP4K3	BIDIR
chr2	39513834	39513835	MU38502976|ESAD-UK|1|119|0.00840|->G	chr2	39513825	39513844	CTCCCACTAGGGGGTGCCC	1580	+	chr2	39435368	39601344	pc809_ENST00000443038;pc810_ENST00000422128;pc811_ENST00000449569;pc812_ENST00000445520	+	MAP4K3	BIDIR
chr2	39584712	39584713	MU41889627|MELA-AU|1|183|0.00546|G>A	chr2	39584697	39584716	CAGCCGACAGGAGGAACAA	867	-	chr2	39435368	39601344	pc809_ENST00000443038;pc810_ENST00000422128;pc811_ENST00000449569;pc812_ENST00000445520	+	MAP4K3	BIDIR
chr2	45651009	45651010	MU57153630|MELA-AU|1|183|0.00546|A>G	chr2	45650997	45651016	TTGCCGGTTGGGGGAGCAA	1025	-	chr2	45648743	45653017	pc824_TCONS_00202814	-	PRKCE	BIDIR
chr2	58571437	58571438	MU61586801|MELA-AU|1|183|0.00546|G>A	chr2	58571423	58571442	CAGACACTAGGGGGTGTCC	1129	+	chr2	58426337	59063766	pc827_ENST00000429095;pc828_ENST00000429664;pc829_ENST00000452840;pc831_ENST00000449448;pc830_ENST00000455219	+	FANCL	US-AS
chr2	58711077	58711078	MU42772610|MELA-AU|1|183|0.00546|T>C	chr2	58711063	58711082	TCCCAAGCAGATGGTGCTG	858	-	chr2	58426337	59063766	pc827_ENST00000429095;pc828_ENST00000429664;pc829_ENST00000452840;pc831_ENST00000449448;pc830_ENST00000455219	+	FANCL	US-AS
chr2	58913256	58913257	MU7014738|PACA-AU|1|391|0.00256|C>T	chr2	58913248	58913267	CAGCCAGCAGGGAGCCACC	799	-	chr2	58426337	59063766	pc827_ENST00000429095;pc828_ENST00000429664;pc829_ENST00000452840;pc831_ENST00000449448;pc830_ENST00000455219	+	FANCL	US-AS
chr2	58975586	58975587	MU42988448|MELA-AU|1|183|0.00546|C>T	chr2	58975579	58975598	CCTCCACAAGGGGGATAAC	700	-	chr2	58426337	59063766	pc827_ENST00000429095;pc828_ENST00000429664;pc829_ENST00000452840;pc831_ENST00000449448;pc830_ENST00000455219	+	FANCL	US-AS
chr2	59025342	59025343	MU41290125|MELA-AU|1|183|0.00546|C>T	chr2	59025338	59025357	TTCCCAGCAGAGGGCGCAC	1745	+	chr2	58426337	59063766	pc827_ENST00000429095;pc828_ENST00000429664;pc829_ENST00000452840;pc831_ENST00000449448;pc830_ENST00000455219	+	FANCL	US-AS
chr2	104659420	104659421	MU8994014|OV-AU|1|93|0.01075|A>T	chr2	104659402	104659421	TTTTCTCCAGGGGGGACCA	778	-	chr2	104657336	104664837	pc873_ENST00000456999	+	POU3F3	US-S
chr2	104888616	104888617	MU66035443|BRCA-EU|1|560|0.00179|G>A	chr2	104888608	104888627	CCCCCACGAGAAGGAAGGA	723	+	chr2	104851284	104926052	pc879_TCONS_00192579;pc880_ENST00000598623	+	POU3F3	OLAP;US-S
chr2	104888622	104888623	MU51442645|MELA-AU|1|183|0.00546|G>A	chr2	104888608	104888627	CCCCCACGAGAAGGAAGGA	723	+	chr2	104851284	104926052	pc879_TCONS_00192579;pc880_ENST00000598623	+	POU3F3	OLAP;US-S
chr2	134782966	134782967	MU44380366|MELA-AU|1|183|0.00546|C>T	chr2	134782962	134782981	TTTCCACTAGGGGACAATA	1601	+	chr2	134735463	134920710	pc911_ENST00000392929;pc912_ENST00000413962;pc913_ENST00000428857	-	CCNT2	BIDIR
chr2	134898149	134898150	MU63500827|BRCA-EU|1|560|0.00179|A>-	chr2	134898133	134898152	TTTCCAGCAGGTGTCACTA	1810	-	chr2	134735463	134920710	pc911_ENST00000392929;pc912_ENST00000413962;pc913_ENST00000428857	-	CCNT2	BIDIR
chr2	134918962	134918963	MU3881490|OV-AU|1|93|0.01075|CGCCAGCAGGCGGCCAACCT>-	chr2	134918959	134918978	TGGCCGCCTGCTGGCGGCA	798	-	chr2	134735463	134920710	pc911_ENST00000392929;pc912_ENST00000413962;pc913_ENST00000428857	-	CCNT2	BIDIR
chr2	134918962	134918963	MU3881490|OV-AU|1|93|0.01075|CGCCAGCAGGCGGCCAACCT>-	chr2	134918961	134918980	CCGCCAGCAGGCGGCCAAC	714	+	chr2	134735463	134920710	pc911_ENST00000392929;pc912_ENST00000413962;pc913_ENST00000428857	-	CCNT2	BIDIR
chr2	134918969	134918970	MU55240545|BRCA-EU|1|560|0.00179,MELA-AU|1|183|0.00546|C>T	chr2	134918959	134918978	TGGCCGCCTGCTGGCGGCA	798	-	chr2	134735463	134920710	pc911_ENST00000392929;pc912_ENST00000413962;pc913_ENST00000428857	-	CCNT2	BIDIR
chr2	134918969	134918970	MU55240545|BRCA-EU|1|560|0.00179,MELA-AU|1|183|0.00546|C>T	chr2	134918961	134918980	CCGCCAGCAGGCGGCCAAC	714	+	chr2	134735463	134920710	pc911_ENST00000392929;pc912_ENST00000413962;pc913_ENST00000428857	-	CCNT2	BIDIR
chr2	134918975	134918976	MU5193690|BRCA-US|1|955|0.00105|->A	chr2	134918959	134918978	TGGCCGCCTGCTGGCGGCA	798	-	chr2	134735463	134920710	pc911_ENST00000392929;pc912_ENST00000413962;pc913_ENST00000428857	-	CCNT2	BIDIR
chr2	134918975	134918976	MU5193690|BRCA-US|1|955|0.00105|->A	chr2	134918961	134918980	CCGCCAGCAGGCGGCCAAC	714	+	chr2	134735463	134920710	pc911_ENST00000392929;pc912_ENST00000413962;pc913_ENST00000428857	-	CCNT2	BIDIR
chr2	177059251	177059252	MU46421989|MELA-AU|1|183|0.00546|C>T	chr2	177059247	177059266	TTTCCACTGGAAGACACAA	809	+	chr2	176990841	177166516	pc962_ENST00000441205	-	MTX2	DS-AS
chr2	177164758	177164759	MU59264546|PRAD-UK|1|108|0.00926|G>A	chr2	177164744	177164763	CTACCACTAGCTGGCGCCA	1479	+	chr2	176990841	177166516	pc962_ENST00000441205	-	MTX2	DS-AS
chr2	236167605	236167606	MU29890638|LICA-FR|1|240|0.00417|C>A	chr2	236167602	236167621	GCACCAGGAGGCGGCAGCG	1011	-	chr2	236165446	236294927	pc979_TCONS_00199522;pc980_ENST00000415226;pc981_ENST00000483218	+	GBX2	Asense
chr2	236167605	236167606	MU29890638|LICA-FR|1|240|0.00417|C>A	chr2	236167605	236167624	CCAGCACCAGGAGGCGGCA	1385	-	chr2	236165446	236294927	pc979_TCONS_00199522;pc980_ENST00000415226;pc981_ENST00000483218	+	GBX2	Asense
chr2	236167605	236167606	MU3883303|PACA-AU|1|391|0.00256|C>G	chr2	236167602	236167621	GCACCAGGAGGCGGCAGCG	1011	-	chr2	236165446	236294927	pc979_TCONS_00199522;pc980_ENST00000415226;pc981_ENST00000483218	+	GBX2	Asense
chr2	236167605	236167606	MU3883303|PACA-AU|1|391|0.00256|C>G	chr2	236167605	236167624	CCAGCACCAGGAGGCGGCA	1385	-	chr2	236165446	236294927	pc979_TCONS_00199522;pc980_ENST00000415226;pc981_ENST00000483218	+	GBX2	Asense
chr2	236181056	236181057	MU47061534|MELA-AU|1|183|0.00546|C>T	chr2	236181050	236181069	AGGCCTGCAGGTGGCGCCA	1917	-	chr2	236165446	236294927	pc979_TCONS_00199522;pc980_ENST00000415226;pc981_ENST00000483218	+	GBX2	Asense
chr20	22572746	22572747	MU54818178|LUSC-KR|1|66|0.01515|G>C	chr20	22572736	22572755	AGGCCACCAGGTGCAGGTC	1194	+	chr20	22560552	22580642	pc988_ENST00000564492	-	FOXA2	DS-S
chr20	37516249	37516250	MU51520055|LUSC-KR|1|66|0.01515|C>T	chr20	37516234	37516253	TATCATCCAGGTGTCGCCA	891	+	chr20	37502413	37529862	pc994_ENST00000467603	-	BLCAP	OLAP
chr20	44388699	44388700	MU55386900|MELA-AU|1|183|0.00546|G>A	chr20	44388688	44388707	TGGCCACGAGGAGGAGCCC	1545	+	chr20	44377742	44397706	pc997_ENST00000452481	-	HNF4A	Asense
chr20	45934698	45934699	MU54257336|MELA-AU|1|183|0.00546|G>A	chr20	45934697	45934716	GGGACACAAGATGGCGGCA	1539	+	chr20	45932732	45937972	pc998_ENST00000616084	+	PCIF1	OLAP
chr20	45934775	45934776	MU64992898|BRCA-EU|1|560|0.00179|G>C	chr20	45934775	45934794	CGGACTGGAGGGGACGCGG	794	-	chr20	45932732	45937972	pc998_ENST00000616084	+	PCIF1	OLAP
chr20	58840378	58840379	MU5742127|STAD-US|1|289|0.00346|C>T	chr20	58840363	58840382	CGAGCACGAGGAGGCAGAC	912	+	chr20	58817013	58852903	pc1006_TCONS_00220855;pc1007_TCONS_00220856;pc1008_ENST00000424094;pc1009_ENST00000598163	-	GNAS	BIDIR
chr3	40167153	40167154	MU1691042|PACA-CA|1|227|0.00441|C>A	chr3	40167143	40167162	TGTCCTGAGGAGGGAAGAG	691	-	chr3	40117699	40311505	pc1099_TCONS_00246426;pc1100_TCONS_00246428;pc1101_TCONS_00246429;pc1102_TCONS_00246431	-	EIF1B	BIDIR
chr3	40167153	40167154	MU53458774|MELA-AU|1|183|0.00546|C>T	chr3	40167143	40167162	TGTCCTGAGGAGGGAAGAG	691	-	chr3	40117699	40311505	pc1099_TCONS_00246426;pc1100_TCONS_00246428;pc1101_TCONS_00246429;pc1102_TCONS_00246431	-	EIF1B	BIDIR
chr3	40167157	40167158	MU1693836|PACA-CA|1|227|0.00441|A>C	chr3	40167143	40167162	TGTCCTGAGGAGGGAAGAG	691	-	chr3	40117699	40311505	pc1099_TCONS_00246426;pc1100_TCONS_00246428;pc1101_TCONS_00246429;pc1102_TCONS_00246431	-	EIF1B	BIDIR
chr3	40190313	40190314	MU30267679|LICA-FR|1|240|0.00417|G>A	chr3	40190302	40190321	TGGCCAGCAGGGAGACCTC	1000	+	chr3	40117699	40311505	pc1099_TCONS_00246426;pc1100_TCONS_00246428;pc1101_TCONS_00246429;pc1102_TCONS_00246431	-	EIF1B	BIDIR
chr3	40190365	40190366	MU1948015|UCEC-US|1|246|0.00407|C>T	chr3	40190365	40190384	GGGCCAGGAGGTGGAGAAG	1139	+	chr3	40117699	40311505	pc1099_TCONS_00246426;pc1100_TCONS_00246428;pc1101_TCONS_00246429;pc1102_TCONS_00246431	-	EIF1B	BIDIR
chr3	40190379	40190380	MU3879311|OV-AU|1|93|0.01075|AGAAGAGCCCGACTGGGCTC>-	chr3	40190365	40190384	GGGCCAGGAGGTGGAGAAG	1139	+	chr3	40117699	40311505	pc1099_TCONS_00246426;pc1100_TCONS_00246428;pc1101_TCONS_00246429;pc1102_TCONS_00246431	-	EIF1B	BIDIR
chr3	40190379	40190380	MU39142045|SKCA-BR|1|66|0.01515|G>A	chr3	40190365	40190384	GGGCCAGGAGGTGGAGAAG	1139	+	chr3	40117699	40311505	pc1099_TCONS_00246426;pc1100_TCONS_00246428;pc1101_TCONS_00246429;pc1102_TCONS_00246431	-	EIF1B	BIDIR
chr3	44107037	44107038	MU3541766|LIRI-JP|1|260|0.00385|C>T	chr3	44107032	44107051	GATCCTGCAGGAGGAAATG	713	+	chr3	43997339	44115889	pc1106_TCONS_00236919;pc1107_TCONS_00236920	+	TOPAZ1	US-S
chr3	64687882	64687883	MU36736687|SKCA-BR|1|66|0.01515|G>A	chr3	64687868	64687887	CGGGCCGCAGGAGGAGCCG	679	+	chr3	64682908	65011468	pc1111_ENST00000460833;pc1112_ENST00000485174;pc1113_ENST00000474768;pc1114_ENST00000481312	+	ADAMTS9	Asense
chr3	64718418	64718419	MU8384087|PACA-AU|1|391|0.00256|T>G	chr3	64718416	64718435	CTTGCACTAGGGGGTGCCA	1315	+	chr3	64682908	65011468	pc1111_ENST00000460833;pc1112_ENST00000485174;pc1113_ENST00000474768;pc1114_ENST00000481312	+	ADAMTS9	Asense
chr3	64765671	64765672	MU37414265|SKCA-BR|1|66|0.01515|G>A	chr3	64765658	64765677	TAGACACCGGGAGGTGCAG	722	+	chr3	64682908	65011468	pc1111_ENST00000460833;pc1112_ENST00000485174;pc1113_ENST00000474768;pc1114_ENST00000481312	+	ADAMTS9	Asense
chr3	96814775	96814776	MU47973882|COCA-CN|1|187|0.00535|C>T	chr3	96814762	96814781	CGGCCCGCAGGGGGTGTCC	1037	-	chr3	96812526	96816617	pc1120_TCONS_00249721	-	EPHA6	Asense
chr3	98901248	98901249	MU4553795|THCA-SA|1|15|0.06667|A>T	chr3	98901242	98901261	GGCCCAGGCGGGGGCGGCG	868	+	chr3	98900423	99018562	pc1121_ENST00000474798	+	DCBLD2	BIDIR
chr3	98994359	98994360	MU60478898|MELA-AU|1|183|0.00546|C>T	chr3	98994353	98994372	TCACCAGCAGAGGGAAATA	1669	-	chr3	98900423	99018562	pc1121_ENST00000474798	+	DCBLD2	BIDIR
chr3	98994360	98994361	MU61398596|MELA-AU|1|183|0.00546|C>T	chr3	98994353	98994372	TCACCAGCAGAGGGAAATA	1669	-	chr3	98900423	99018562	pc1121_ENST00000474798	+	DCBLD2	BIDIR
chr3	128498014	128498015	MU59648639|MELA-AU|1|183|0.00546|C>T	chr3	128498007	128498026	CCGCCGCCAGGTGGCGCTC	1873	-	chr3	128496059	128503389	pc1131_TCONS_00240825	+	GATA2	US-AS
chr3	128498014	128498015	MU59648639|MELA-AU|1|183|0.00546|C>T	chr3	128498009	128498028	GCGCCACCTGGCGGCGGCG	952	+	chr3	128496059	128503389	pc1131_TCONS_00240825	+	GATA2	US-AS
chr3	132726504	132726505	MU19657651|ESAD-UK|1|119|0.00840|T>C	chr3	132726502	132726521	CTACCATTAGGGGTCAGTG	1249	+	chr3	132720341	132874223	pc1133_ENST00000504440	+	NPHP3-ACAD11	Asense
chr3	132726509	132726510	MU36148057|ESAD-UK|1|119|0.00840|T>G	chr3	132726502	132726521	CTACCATTAGGGGTCAGTG	1249	+	chr3	132720341	132874223	pc1133_ENST00000504440	+	NPHP3-ACAD11	Asense
chr3	132726511	132726512	MU37772682|ESAD-UK|1|119|0.00840|G>-	chr3	132726502	132726521	CTACCATTAGGGGTCAGTG	1249	+	chr3	132720341	132874223	pc1133_ENST00000504440	+	NPHP3-ACAD11	Asense
chr4	54332990	54332991	MU28492883|PRAD-CA|1|124|0.00806|C>T	chr4	54332980	54332999	CCACCTGCAGATGGCCCAA	1121	-	chr4	54330891	54355954	pc1207_ENST00000511634	+	PDGFRA	DS-S
chr4	99998172	99998173	MU47546035|MELA-AU|1|183|0.00546|G>A	chr4	99998158	99998177	CAACCACATGATGGCAGCA	1317	+	chr4	99948005	100037705	pc1214_ENST00000514624;pc1215_TCONS_00260153;pc1216_ENST00000507494;pc1217_ENST00000501976	+	H2AFZ	Asense;BIDIR
chr4	173371346	173371347	MU41984246|MELA-AU|1|183|0.00546|C>T	chr4	173371340	173371359	TGGGCCCCCGGGGGCGGCC	668	+	chr4	173363779	173372446	pc1235_ENST00000609153	-	SAP30	BIDIR
chr5	88680597	88680598	MU34469869|ESAD-UK|1|119|0.00840|A>C	chr5	88680591	88680610	CGGCCAGTAGGTGTCGCTG	1978	-	chr5	88674217	88722831	pc1313_ENST00000510274	+	MEF2C	Asense
chr5	88680597	88680598	MU34469869|ESAD-UK|1|119|0.00840|A>C	chr5	88680591	88680610	CGGCCAGTAGGTGTCGCTG	1978	-	chr5	88507545	88686936	pc1304_ENST00000506978;pc1305_ENST00000509405;pc1306_ENST00000513805;pc1307_ENST00000505030;pc1308_ENST00000500197;pc1309_ENST00000511014;pc1310_ENST00000509783;pc1311_ENST00000515885;pc1312_ENST00000509265	-	MEF2C	DS-S
chr5	88680601	88680602	MU61980176|MELA-AU|1|183|0.00546|C>T	chr5	88680591	88680610	CGGCCAGTAGGTGTCGCTG	1978	-	chr5	88674217	88722831	pc1313_ENST00000510274	+	MEF2C	Asense
chr5	88680601	88680602	MU61980176|MELA-AU|1|183|0.00546|C>T	chr5	88680591	88680610	CGGCCAGTAGGTGTCGCTG	1978	-	chr5	88507545	88686936	pc1304_ENST00000506978;pc1305_ENST00000509405;pc1306_ENST00000513805;pc1307_ENST00000505030;pc1308_ENST00000500197;pc1309_ENST00000511014;pc1310_ENST00000509783;pc1311_ENST00000515885;pc1312_ENST00000509265	-	MEF2C	DS-S
chr5	93430998	93430999	MU5944575|PACA-AU|1|391|0.00256|A>G	chr5	93430996	93431015	CTGACTCCAGGGGATGCTG	962	-	chr5	93409808	93587648	pc1317_ENST00000606233;pc1318_ENST00000510254;pc1319_ENST00000606696;pc1320_ENST00000504474;pc1321_ENST00000503134;pc1322_ENST00000507963;pc1323_ENST00000513055	-	NR2F1	Asense;US-AS
chr5	96336579	96336580	MU57179964|MELA-AU|1|183|0.00546|C>T	chr5	96336572	96336591	GAACCTCTAGAGGGCAGTC	1508	-	chr5	95960000	96631085	pc1324_ENST00000502645;pc1325_ENST00000511775	+	ELL2	Asense
chr5	139651256	139651257	MU2177511|BRCA-UK|1|117|0.00855|C>T	chr5	139651255	139651274	CGCTCAGCAGGTGACCCTG	690	+	chr5	139648998	139651728	pc1333_ENST00000514287	-	CXXC5	Asense
chr5	140795179	140795180	MU4423726|SKCM-US|1|335|0.00299|G>A	chr5	140795177	140795196	TTACCTCCAGAAGGTCCCC	709	-	chr5	140788456	140824193	pc1337_ENST00000624712;pc1338_ENST00000624176	-	PCDHA3;PCDHA5	Asense
chr5	140795415	140795416	MU29150425|CESC-US|1|194|0.00515|C>T	chr5	140795414	140795433	CTCCCTCTAGAGGAAACCG	896	-	chr5	140788456	140824193	pc1337_ENST00000624712;pc1338_ENST00000624176	-	PCDHA3;PCDHA5	Asense
chr5	140795421	140795422	MU40777020|MELA-AU|1|183|0.00546|C>T	chr5	140795414	140795433	CTCCCTCTAGAGGAAACCG	896	-	chr5	140788456	140824193	pc1337_ENST00000624712;pc1338_ENST00000624176	-	PCDHA3;PCDHA5	Asense
chr5	140795421	140795422	MU40777020|MELA-AU|1|183|0.00546|C>T	chr5	140795417	140795436	TTTCCTCTAGAGGGAGCAT	1168	+	chr5	140788456	140824193	pc1337_ENST00000624712;pc1338_ENST00000624176	-	PCDHA3;PCDHA5	Asense
chr5	140795430	140795431	MU4475468|SKCM-US|2|335|0.00597|G>A	chr5	140795414	140795433	CTCCCTCTAGAGGAAACCG	896	-	chr5	140788456	140824193	pc1337_ENST00000624712;pc1338_ENST00000624176	-	PCDHA3;PCDHA5	Asense
chr5	140795430	140795431	MU4475468|SKCM-US|2|335|0.00597|G>A	chr5	140795417	140795436	TTTCCTCTAGAGGGAGCAT	1168	+	chr5	140788456	140824193	pc1337_ENST00000624712;pc1338_ENST00000624176	-	PCDHA3;PCDHA5	Asense
chr5	140801011	140801012	MU1842207|UCEC-US|1|246|0.00407|G>A	chr5	140800995	140801014	TAGCCACATGATGTCGCTG	1187	+	chr5	140788456	140824193	pc1337_ENST00000624712;pc1338_ENST00000624176	-	PCDHA3;PCDHA5	Asense
chr5	140801410	140801411	MU13602844|BLCA-US|1|130|0.00769|C>A	chr5	140801410	140801429	TTACCTCCAGAAGGTCCCC	709	-	chr5	140788456	140824193	pc1337_ENST00000624712;pc1338_ENST00000624176	-	PCDHA3;PCDHA5	Asense
chr5	140801411	140801412	MU78418|COAD-US|1|216|0.00463|G>A	chr5	140801410	140801429	TTACCTCCAGAAGGTCCCC	709	-	chr5	140788456	140824193	pc1337_ENST00000624712;pc1338_ENST00000624176	-	PCDHA3;PCDHA5	Asense
chr5	140801411	140801412	MU856832|LINC-JP|1|244|0.00410|G>C	chr5	140801410	140801429	TTACCTCCAGAAGGTCCCC	709	-	chr5	140788456	140824193	pc1337_ENST00000624712;pc1338_ENST00000624176	-	PCDHA3;PCDHA5	Asense
chr5	140801509	140801510	MU128831|COAD-US|1|216|0.00463|C>T	chr5	140801503	140801522	TCACCTCCAGGTGGATGCT	891	-	chr5	140788456	140824193	pc1337_ENST00000624712;pc1338_ENST00000624176	-	PCDHA3;PCDHA5	Asense
chr5	140801656	140801657	MU87096|COAD-US|1|216|0.00463|G>A	chr5	140801650	140801669	TTTTCGCTAGAGGGCGCAT	955	+	chr5	140788456	140824193	pc1337_ENST00000624712;pc1338_ENST00000624176	-	PCDHA3;PCDHA5	Asense
chr5	140806992	140806993	MU20293566|ESAD-UK|1|119|0.00840|T>G	chr5	140806980	140806999	GAGCCACATGATGTCGCTC	871	+	chr5	140788456	140824193	pc1337_ENST00000624712;pc1338_ENST00000624176	-	PCDHA3;PCDHA5	Asense
chr5	140807401	140807402	MU1313712|LUSC-US|1|178|0.00562|G>A	chr5	140807400	140807419	TTACCTCCAGAAGGCCTCC	683	-	chr5	140788456	140824193	pc1337_ENST00000624712;pc1338_ENST00000624176	-	PCDHA3;PCDHA5	Asense
chr5	140807401	140807402	MU4551895|COCA-CN|1|187|0.00535,THCA-SA|2|15|0.13333|G>C	chr5	140807400	140807419	TTACCTCCAGAAGGCCTCC	683	-	chr5	140788456	140824193	pc1337_ENST00000624712;pc1338_ENST00000624176	-	PCDHA3;PCDHA5	Asense
chr5	140807403	140807404	MU4551887|THCA-SA|2|15|0.13333|A>G	chr5	140807400	140807419	TTACCTCCAGAAGGCCTCC	683	-	chr5	140788456	140824193	pc1337_ENST00000624712;pc1338_ENST00000624176	-	PCDHA3;PCDHA5	Asense
chr5	140807405	140807406	MU4551878|THCA-SA|1|15|0.06667|G>A	chr5	140807400	140807419	TTACCTCCAGAAGGCCTCC	683	-	chr5	140788456	140824193	pc1337_ENST00000624712;pc1338_ENST00000624176	-	PCDHA3;PCDHA5	Asense
chr5	140807411	140807412	MU63369010|LICA-CN|1|163|0.00613|T>A	chr5	140807400	140807419	TTACCTCCAGAAGGCCTCC	683	-	chr5	140788456	140824193	pc1337_ENST00000624712;pc1338_ENST00000624176	-	PCDHA3;PCDHA5	Asense
chr5	140807644	140807645	MU4483986|SKCM-US|1|335|0.00299|C>T	chr5	140807640	140807659	TTTCCACTAGAGGGCGCCT	1899	+	chr5	140788456	140824193	pc1337_ENST00000624712;pc1338_ENST00000624176	-	PCDHA3;PCDHA5	Asense
chr5	140808955	140808956	MU1680866|PACA-AU|1|391|0.00256|G>A	chr5	140808947	140808966	GGGCCACGTGGTGGCAAAG	886	+	chr5	140788456	140824193	pc1337_ENST00000624712;pc1338_ENST00000624176	-	PCDHA3;PCDHA5	Asense
chr5	140808964	140808965	MU4579833|THCA-SA|1|15|0.06667|A>-	chr5	140808947	140808966	GGGCCACGTGGTGGCAAAG	886	+	chr5	140788456	140824193	pc1337_ENST00000624712;pc1338_ENST00000624176	-	PCDHA3;PCDHA5	Asense
chr5	140822080	140822081	MU629041|KIRC-US|1|404|0.00248|G>A	chr5	140822078	140822097	TCACCTCCAGGTGGATGCT	891	-	chr5	140788456	140824193	pc1337_ENST00000624712;pc1338_ENST00000624176	-	PCDHA3;PCDHA5	Asense
chr5	140822096	140822097	MU4579835|THCA-SA|1|15|0.06667|A>-	chr5	140822078	140822097	TCACCTCCAGGTGGATGCT	891	-	chr5	140788456	140824193	pc1337_ENST00000624712;pc1338_ENST00000624176	-	PCDHA3;PCDHA5	Asense
chr5	140822229	140822230	MU66088293|BRCA-EU|1|560|0.00179|C>A	chr5	140822225	140822244	TTTCCGCTAGAGGGCGCGT	1334	+	chr5	140788456	140824193	pc1337_ENST00000624712;pc1338_ENST00000624176	-	PCDHA3;PCDHA5	Asense
chr5	140822231	140822232	MU1340747|LICA-CN|1|163|0.00613,LUSC-US|1|178|0.00562|G>A	chr5	140822225	140822244	TTTCCGCTAGAGGGCGCGT	1334	+	chr5	140788456	140824193	pc1337_ENST00000624712;pc1338_ENST00000624176	-	PCDHA3;PCDHA5	Asense
chr5	140823548	140823549	MU1981741|UCEC-US|1|246|0.00407|G>A	chr5	140823532	140823551	GGGCCACGTGGTGGCGAAG	931	+	chr5	140788456	140824193	pc1337_ENST00000624712;pc1338_ENST00000624176	-	PCDHA3;PCDHA5	Asense
chr5	142509321	142509322	MU51130242|MELA-AU|1|183|0.00546|C>T	chr5	142509312	142509331	GTGCCAGAAGGAGCCGGAA	746	-	chr5	142323292	142672001	pc1340_ENST00000510311;pc1341_TCONS_00276244;pc1342_TCONS_00276245;pc1343_ENST00000515288	+	SPRY4	BIDIR
chr5	142655862	142655863	MU5158032|PACA-AU|1|391|0.00256,MELA-AU|1|183|0.00546|G>A	chr5	142655855	142655874	CAGCCAGAAGAGGGCGCTC	1957	+	chr5	142323292	142672001	pc1340_ENST00000510311;pc1341_TCONS_00276244;pc1342_TCONS_00276245;pc1343_ENST00000515288	+	SPRY4	BIDIR
chr5	159106995	159106996	MU39419628|SKCA-BR|1|66|0.01515|C>T	chr5	159106977	159106996	GGATCGCGAGGTGGCGCTG	1053	-	chr5	159098482	159117478	pc1363_ENST00000517335;pc1364_ENST00000523301;pc1365_ENST00000499583	+	EBF1	BIDIR
chr6	8539629	8539630	MU1647041|MALY-DE|1|44|0.02273|T>C	chr6	8539627	8539646	CTAACAGAAGAGGGCACTC	1476	+	chr6	8433610	8609046	pc1376_TCONS_00287482;pc1377_TCONS_00287483;pc1378_TCONS_00287484;pc1379_TCONS_00287485;pc1380_TCONS_00287486;pc1381_TCONS_00287487;pc1382_TCONS_00287488	+	SLC35B3	BIDIR
chr6	10410135	10410136	MU5391398|BRCA-US|1|955|0.00105|C>T	chr6	10410134	10410153	CAGGCTGTAGGGGTCGTTG	705	+	chr6	10407339	10416446	pc1383_ENST00000420777	+	TFAP2A	Asense
chr6	10410151	10410152	MU1880506|UCEC-US|1|246|0.00407|T>C	chr6	10410134	10410153	CAGGCTGTAGGGGTCGTTG	705	+	chr6	10407339	10416446	pc1383_ENST00000420777	+	TFAP2A	Asense
chr6	10411807	10411808	MU66056534|BRCA-EU|1|560|0.00179|C>T	chr6	10411797	10411816	CGACCAGCTGAAGGCGCCG	1369	-	chr6	10407339	10416446	pc1383_ENST00000420777	+	TFAP2A	Asense
chr6	16760088	16760089	MU6354691|PACA-AU|1|391|0.00256|->C	chr6	16760083	16760102	GGTCCCGCAGGGGGCAGGG	1116	-	chr6	16759911	16762618	pc1385_ENST00000450930	+	ATXN1	BIDIR
chr6	41540849	41540850	MU58779851|MELA-AU|1|183|0.00546|G>A	chr6	41540832	41540851	TTCCCACTAGTTGGAACAC	864	-	chr6	41494852	41548243	pc1394_ENST00000440194;pc1395_ENST00000414386;pc1396_ENST00000439386	-	FOXP4	BIDIR
chr6	45422745	45422746	MU3895768|PRAD-US|1|256|0.00391,SKCM-US|1|335|0.00299|C>G	chr6	45422737	45422756	GCAGCAGCAGGAGGCGGCG	1066	+	chr6	45421078	45424005	pc1399_TCONS_00298639	-	RUNX2	BIDIR
chr6	45422749	45422750	MU1779612|READ-US|2|80|0.02500|GGCGGCGGCGGCGGCTGC>-	chr6	45422737	45422756	GCAGCAGCAGGAGGCGGCG	1066	+	chr6	45421078	45424005	pc1399_TCONS_00298639	-	RUNX2	BIDIR
chr6	105403199	105403200	MU42218071|MELA-AU|1|183|0.00546|C>A	chr6	105403193	105403212	GATCCTGCAGAGGGAGCTG	1261	-	chr6	105401453	105479045	pc1431_TCONS_00292495	+	PREP	BIDIR
chr6	105403200	105403201	MU42251315|MELA-AU|1|183|0.00546|C>T	chr6	105403193	105403212	GATCCTGCAGAGGGAGCTG	1261	-	chr6	105401453	105479045	pc1431_TCONS_00292495	+	PREP	BIDIR
chr6	131950011	131950012	MU8114|BLCA-US|1|130|0.00769,BRCA-US|1|955|0.00105|C>G	chr6	131950011	131950030	TAGCCTGCAGGAGGCGTTG	1360	+	chr6	131948945	132077393	pc1452_ENST00000435287	+	CTGF	Asense
chr6	131950025	131950026	MU1878818|UCEC-US|1|246|0.00407|G>A	chr6	131950011	131950030	TAGCCTGCAGGAGGCGTTG	1360	+	chr6	131948945	132077393	pc1452_ENST00000435287	+	CTGF	Asense
chr6	131960570	131960571	MU62688873|MELA-AU|1|183|0.00546|G>A	chr6	131960557	131960576	TTGCCACAGGGGGGAGTAT	718	+	chr6	131948945	132077393	pc1452_ENST00000435287	+	CTGF	Asense
chr6	159042772	159042773	MU57012156|MELA-AU|1|183|0.00546|G>A	chr6	159042759	159042778	CAGCCACTAGAGGGAGCTA	2016	+	chr6	158997881	159064925	pc1455_ENST00000607796;pc1456_ENST00000606470	+	RSPH3	BIDIR
chr6	159042774	159042775	MU20696092|ESAD-UK|1|119|0.00840|A>T	chr6	159042759	159042778	CAGCCACTAGAGGGAGCTA	2016	+	chr6	158997881	159064925	pc1455_ENST00000607796;pc1456_ENST00000606470	+	RSPH3	BIDIR
chr7	27095686	27095687	MU163206|COAD-US|1|216|0.00463|G>-	chr7	27095677	27095696	TAGCCGGCTGGGGGTGGCG	1010	+	chr7	27093646	27100154	pc1471_ENST00000495032;pc1472_ENST00000434063;pc1473_ENST00000429611;pc1474_ENST00000425358	+	HOXA1	Asense;BIDIR
chr7	27095692	27095693	MU1959993|UCEC-US|1|246|0.00407|T>C	chr7	27095677	27095696	TAGCCGGCTGGGGGTGGCG	1010	+	chr7	27093646	27100154	pc1471_ENST00000495032;pc1472_ENST00000434063;pc1473_ENST00000429611;pc1474_ENST00000425358	+	HOXA1	Asense;BIDIR
chr7	27095694	27095695	MU37239|KIRC-US|2|404|0.00495,SKCM-US|1|335|0.00299|CGA>-	chr7	27095677	27095696	TAGCCGGCTGGGGGTGGCG	1010	+	chr7	27093646	27100154	pc1471_ENST00000495032;pc1472_ENST00000434063;pc1473_ENST00000429611;pc1474_ENST00000425358	+	HOXA1	Asense;BIDIR
chr7	27095695	27095696	MU4551526|THCA-SA|1|15|0.06667|C>T	chr7	27095677	27095696	TAGCCGGCTGGGGGTGGCG	1010	+	chr7	27093646	27100154	pc1471_ENST00000495032;pc1472_ENST00000434063;pc1473_ENST00000429611;pc1474_ENST00000425358	+	HOXA1	Asense;BIDIR
chr7	27095748	27095749	MU4456886|SKCM-US|1|335|0.00299|C>T	chr7	27095743	27095762	TGCCCACTAGGAAGCGGTC	1127	+	chr7	27093646	27100154	pc1471_ENST00000495032;pc1472_ENST00000434063;pc1473_ENST00000429611;pc1474_ENST00000425358	+	HOXA1	Asense;BIDIR
chr7	27095754	27095755	MU29595746|COCA-CN|1|187|0.00535|G>T	chr7	27095743	27095762	TGCCCACTAGGAAGCGGTC	1127	+	chr7	27093646	27100154	pc1471_ENST00000495032;pc1472_ENST00000434063;pc1473_ENST00000429611;pc1474_ENST00000425358	+	HOXA1	Asense;BIDIR
chr7	27095759	27095760	MU1860223|UCEC-US|1|246|0.00407|G>A	chr7	27095743	27095762	TGCCCACTAGGAAGCGGTC	1127	+	chr7	27093646	27100154	pc1471_ENST00000495032;pc1472_ENST00000434063;pc1473_ENST00000429611;pc1474_ENST00000425358	+	HOXA1	Asense;BIDIR
chr7	27152459	27152460	MU65231134|BRCA-EU|1|560|0.00179|G>T	chr7	27152450	27152469	TCTCCAGCGGGAGCCGCCA	735	+	chr7	27138363	27152697	pc1482_ENST00000521197	+	HOXA3	BIDIR
chr7	27152459	27152460	MU65231134|BRCA-EU|1|560|0.00179|G>T	chr7	27152450	27152469	TCTCCAGCGGGAGCCGCCA	735	+	chr7	27126927	27154581	pc1481_ENST00000518451	-	HOXA6	OLAP
chr7	27184540	27184541	MU40344552|SKCA-BR|1|66|0.01515|T>C	chr7	27184529	27184548	CTGCCGGGAGACGGCGGCG	927	-	chr7	27182517	27189293	pc1483_ENST00000520360;pc1484_ENST00000522863;pc1485_ENST00000522674;pc1486_ENST00000520395;pc1487_ENST00000479766	+	HOXA11	Asense;BIDIR;US-AS
chr7	28956201	28956202	MU29325961|CESC-US|1|194|0.00515|C>G	chr7	28956191	28956210	CGGCCGCTGGGCGGCGCGC	782	-	chr7	28955666	28959345	pc1493_ENST00000436594	+	TRIL	Asense
chr7	28956865	28956866	MU4308192|PACA-CA|1|227|0.00441,STAD-US|1|289|0.00346|G>-	chr7	28956860	28956879	GGGCCGGGGGGTGGCGACA	802	+	chr7	28955666	28959345	pc1493_ENST00000436594	+	TRIL	Asense
chr7	28956868	28956869	MU13603758|KIRP-US|1|159|0.00629|G>A	chr7	28956860	28956879	GGGCCGGGGGGTGGCGACA	802	+	chr7	28955666	28959345	pc1493_ENST00000436594	+	TRIL	Asense
chr7	41692420	41692421	MU32274535|PRAD-UK|1|108|0.00926|G>C	chr7	41692416	41692435	TCTGCAGCAGAAGGCAGGC	828	+	chr7	41691915	41779388	pc1502_ENST00000415848;pc1503_ENST00000422822;pc1504_ENST00000420821	+	INHBA	Asense
chr7	41692423	41692424	MU12957264|PACA-CA|1|227|0.00441|G>T	chr7	41692416	41692435	TCTGCAGCAGAAGGCAGGC	828	+	chr7	41691915	41779388	pc1502_ENST00000415848;pc1503_ENST00000422822;pc1504_ENST00000420821	+	INHBA	Asense
chr7	41696617	41696618	MU57011321|MELA-AU|1|183|0.00546|C>T	chr7	41696610	41696629	CGGCCACAAGAGGGCGCGT	1749	-	chr7	41691915	41779388	pc1502_ENST00000415848;pc1503_ENST00000422822;pc1504_ENST00000420821	+	INHBA	Asense
chr7	105012668	105012669	MU8923556|BRCA-EU|1|560|0.00179,OV-AU|1|93|0.01075|C>T	chr7	105012655	105012674	CGGCCTGAAGAGGAAGAGA	739	-	chr7	104950314	105015044	pc1523_ENST00000450686;pc1524_ENST00000445184	-	KMT2E	BIDIR
chr7	130024338	130024339	MU43648041|PACA-CA|1|227|0.00441|T>C	chr7	130024324	130024343	CAGGCACCAGAGGTAAGCG	989	+	chr7	129951233	130026310	pc1528_ENST00000587038	+	UBE2H	BIDIR
chr7	130024342	130024343	MU41405|BRCA-US|1|955|0.00105|C>A	chr7	130024324	130024343	CAGGCACCAGAGGTAAGCG	989	+	chr7	129951233	130026310	pc1528_ENST00000587038	+	UBE2H	BIDIR
chr7	130897136	130897137	MU64100545|BRCA-EU|1|560|0.00179|C>A	chr7	130897129	130897148	TGGCCACGAGGTGGCAGCC	1983	+	chr7	130876735	131112176	pc1529_TCONS_00319896;pc1530_ENST00000432045;pc1531_ENST00000447307;pc1532_ENST00000418546;pc1533_TCONS_00319904;pc1534_ENST00000423414;pc1535_ENST00000433079;pc1536_ENST00000451786;pc1537_ENST00000431189;pc1538_TCONS_00319915;pc1539_ENST00000429901	-	KLF14;MKLN1	Asense;BIDIR;US-AS;US-S
chr7	131110045	131110046	MU2263751|LINC-JP|1|244|0.00410|A>C	chr7	131110033	131110052	ATGCAAGAAGGAGGCGGCG	832	+	chr7	130876735	131112176	pc1529_TCONS_00319896;pc1530_ENST00000432045;pc1531_ENST00000447307;pc1532_ENST00000418546;pc1533_TCONS_00319904;pc1534_ENST00000423414;pc1535_ENST00000433079;pc1536_ENST00000451786;pc1537_ENST00000431189;pc1538_TCONS_00319915;pc1539_ENST00000429901	-	KLF14;MKLN1	Asense;BIDIR;US-AS;US-S
chr7	138009013	138009014	MU21738142|ESAD-UK|1|119|0.00840|A>C	chr7	138009001	138009020	TAGCCACTTGGTGGCAGTG	1658	-	chr7	138000314	138009181	pc1548_TCONS_00311348	+	CREB3L2	BIDIR
chr7	138009013	138009014	MU21738142|ESAD-UK|1|119|0.00840|A>C	chr7	138009003	138009022	CTGCCACCAAGTGGCTAAA	703	+	chr7	138000314	138009181	pc1548_TCONS_00311348	+	CREB3L2	BIDIR
chr8	6621545	6621546	MU161374|COAD-US|1|216|0.00463|C>-	chr8	6621540	6621559	TGGCCACTGGGGGGCTGCT	1237	-	chr8	6618474	6710235	pc1560_TCONS_00328444;pc1561_ENST00000522897;pc1562_ENST00000525186;pc1563_ENST00000527490	-	AGPAT5	BIDIR
chr8	6621545	6621546	MU6374910|STAD-US|1|289|0.00346|->C	chr8	6621540	6621559	TGGCCACTGGGGGGCTGCT	1237	-	chr8	6618474	6710235	pc1560_TCONS_00328444;pc1561_ENST00000522897;pc1562_ENST00000525186;pc1563_ENST00000527490	-	AGPAT5	BIDIR
chr8	6682623	6682624	MU44385243|MELA-AU|1|183|0.00546|A>G	chr8	6682617	6682636	CTACCAGCAGAGGTTGCTA	1532	-	chr8	6618474	6710235	pc1560_TCONS_00328444;pc1561_ENST00000522897;pc1562_ENST00000525186;pc1563_ENST00000527490	-	AGPAT5	BIDIR
chr8	6708711	6708712	MU40607177|BTCA-JP|1|239|0.00418|C>T	chr8	6708701	6708720	TGGGCAGCAGGTAGCGCAT	892	-	chr8	6618474	6710235	pc1560_TCONS_00328444;pc1561_ENST00000522897;pc1562_ENST00000525186;pc1563_ENST00000527490	-	AGPAT5	BIDIR
chr8	58146646	58146647	MU613997|KIRC-US|1|404|0.00248|A>G	chr8	58146646	58146665	CGGCCAGTTGCGGGAGCTG	786	-	chr8	57992567	58204279	pc1589_ENST00000520369	+	FAM110B	OLAP
chr8	64377124	64377125	MU56637524|MELA-AU|1|183|0.00546|C>T	chr8	64377116	64377135	GGTACAGCAGAGGGCAAGA	1107	-	chr8	64371327	64383787	pc1591_ENST00000521441;pc1590_ENST00000520799;pc1592_ENST00000524060;pc1593_ENST00000524284;pc1594_ENST00000519741	+	YTHDF3	DS-S
chr8	64382293	64382294	MU45426397|MELA-AU|1|183|0.00546|C>T	chr8	64382276	64382295	GAGGCAGCAGAGGGCGCTC	1440	-	chr8	64371327	64383787	pc1591_ENST00000521441;pc1590_ENST00000520799;pc1592_ENST00000524060;pc1593_ENST00000524284;pc1594_ENST00000519741	+	YTHDF3	DS-S
chr8	66430019	66430020	MU42215449|MELA-AU|1|183|0.00546|CC>TT	chr8	66430015	66430034	GGACCAGGAGGAGGCCGCC	839	+	chr8	66419588	66430977	pc1595_ENST00000499642	-	RRS1	BIDIR
chr8	71960060	71960061	MU45373632|MELA-AU|1|183|0.00546|C>T	chr8	71960053	71960072	CAGCCCCTAGGGGAAACAC	794	-	chr8	71842143	72118393	pc1596_ENST00000519751;pc1597_ENST00000518916	+	MSC	Asense
chr8	71975404	71975405	MU38808408|SKCA-BR|1|66|0.01515|C>T	chr8	71975397	71975416	TCGTCACTAGATGGTGCTT	1219	-	chr8	71842143	72118393	pc1596_ENST00000519751;pc1597_ENST00000518916	+	MSC	Asense
chr8	71975408	71975409	MU23620136|ESAD-UK|1|119|0.00840|T>G	chr8	71975397	71975416	TCGTCACTAGATGGTGCTT	1219	-	chr8	71842143	72118393	pc1596_ENST00000519751;pc1597_ENST00000518916	+	MSC	Asense
chr8	71975408	71975409	MU3111056|LIRI-JP|1|260|0.00385|T>C	chr8	71975397	71975416	TCGTCACTAGATGGTGCTT	1219	-	chr8	71842143	72118393	pc1596_ENST00000519751;pc1597_ENST00000518916	+	MSC	Asense
chr8	71975413	71975414	MU8283652|ESAD-UK|1|119|0.00840,PACA-AU|1|391|0.00256,LIRI-JP|1|260|0.00385|A>C	chr8	71975397	71975416	TCGTCACTAGATGGTGCTT	1219	-	chr8	71842143	72118393	pc1596_ENST00000519751;pc1597_ENST00000518916	+	MSC	Asense
chr8	72007426	72007427	MU48298933|MELA-AU|1|183|0.00546|C>T	chr8	72007419	72007438	TTAACACTAGATGGCACTG	1767	-	chr8	71842143	72118393	pc1596_ENST00000519751;pc1597_ENST00000518916	+	MSC	Asense
chr8	72023043	72023044	MU2427271|LINC-JP|1|244|0.00410|T>C	chr8	72023043	72023062	CATTCAGAAGATGGAGATC	740	-	chr8	71842143	72118393	pc1596_ENST00000519751;pc1597_ENST00000518916	+	MSC	Asense
chr8	72034282	72034283	MU6380679|STAD-US|1|289|0.00346|A>G	chr8	72034282	72034301	AAGCCAGAAGAAGGAAGAT	731	+	chr8	71842143	72118393	pc1596_ENST00000519751;pc1597_ENST00000518916	+	MSC	Asense
chr8	72034292	72034293	MU44209710|BTCA-JP|1|239|0.00418|G>T	chr8	72034282	72034301	AAGCCAGAAGAAGGAAGAT	731	+	chr8	71842143	72118393	pc1596_ENST00000519751;pc1597_ENST00000518916	+	MSC	Asense
chr8	78852313	78852314	MU34519171|ESAD-UK|1|119|0.00840|T>G	chr8	78852313	78852332	CAACCACCAGAGGGAGCTC	1875	+	chr8	78803489	78960826	pc1603_TCONS_00325661	+	IL7	BIDIR
chr8	78852320	78852321	MU45362233|MELA-AU|1|183|0.00546|C>T	chr8	78852313	78852332	CAACCACCAGAGGGAGCTC	1875	+	chr8	78803489	78960826	pc1603_TCONS_00325661	+	IL7	BIDIR
chr8	78852326	78852327	MU42217709|MELA-AU|2|183|0.01093|G>A	chr8	78852313	78852332	CAACCACCAGAGGGAGCTC	1875	+	chr8	78803489	78960826	pc1603_TCONS_00325661	+	IL7	BIDIR
chr8	78921513	78921514	MU65470516|BRCA-EU|1|560|0.00179|T>C	chr8	78921500	78921519	GAAACAACAGGTGGCAGCA	1201	-	chr8	78803489	78960826	pc1603_TCONS_00325661	+	IL7	BIDIR
chr8	96523587	96523588	MU34107990|ESAD-UK|1|119|0.00840|T>C	chr8	96523584	96523603	TATTCAGTAGGAGGTGGCT	713	+	chr8	96491812	96538816	pc1605_ENST00000519587	+	SDC2	OLAP
chr8	102655563	102655564	MU43719919|BTCA-JP|1|239|0.00418|->A	chr8	102655562	102655581	TCTCCAGCAGACTGCGGTA	860	-	chr8	102654127	102666414	pc1609_TCONS_00326552	+	KLF10	BIDIR
chr8	102655580	102655581	MU5467890|BRCA-US|1|955|0.00105|G>C	chr8	102655562	102655581	TCTCCAGCAGACTGCGGTA	860	-	chr8	102654127	102666414	pc1609_TCONS_00326552	+	KLF10	BIDIR
chr8	126611453	126611454	MU54892656|MELA-AU|1|183|0.00546|G>A	chr8	126611444	126611463	TAACCACGGGGTGGCTCTA	1076	+	chr8	126555874	126713415	pc1616_ENST00000519880;pc1617_ENST00000517773;pc1618_ENST00000520512	+	FAM84B	Asense
chr8	130015840	130015841	MU7923638|PACA-AU|1|391|0.00256|C>G	chr8	130015830	130015849	CTTCCTCCTGGGGTAGCCA	741	-	chr8	129970675	130018556	pc1619_ENST00000518285	-	FAM49B	OLAP
chrX	73831211	73831212	MU34248314|SKCA-BR|1|66|0.01515|G>A	chrX	73831197	73831216	CGATCCCTAGGTGGAGATG	753	-	chrX	73827800	73843670	pc1674_ENST00000445814;pc1675_ENST00000602863	-	ZCCHC13	US-AS
chrX	134546636	134546637	MU1861324|UCEC-US|1|246|0.00407|G>A	chrX	134546628	134546647	TCCCCACGAGGGGGTATAG	828	+	chrX	134543336	134551639	pc1685_TCONS_00359497;pc1686_TCONS_00359498;pc1687_TCONS_00359499;pc1690_TCONS_00359506;pc1689_TCONS_00359505;pc1688_TCONS_00359504	-	HPRT1	DS-AS
chrX	134548571	134548572	MU65242395|BRCA-EU|1|560|0.00179|C>G	chrX	134548568	134548587	AGTTCAGAAGGGGGTGGGG	770	-	chrX	134543336	134551639	pc1685_TCONS_00359497;pc1686_TCONS_00359498;pc1687_TCONS_00359499;pc1690_TCONS_00359506;pc1689_TCONS_00359505;pc1688_TCONS_00359504	-	HPRT1	DS-AS

## Sheet: S7D
Table S9D: List of tapRNAs with a cancer mutated CTCF site supported by ChIP-Seq peak
Somatic Mutation				CTCF Motif						tapRNA
chrom	TSS	TES	Mutation	chrom2	TSS3	TES4	Actual Genomic Seq	Matching Score	Strand	chrom5	TSS6	TES7	tapRNA_id	Strand8	Associated Coding Gene	Orientation
chr1	32872812	32872813	MU60497483|MELA-AU|1|183|0.00546|C>T	chr1	32872805	32872824	AGGCCAGCAGATGGCGCCA	2144	-	chr1	32870873	32874544	pc16_ENST00000465346;pc17_TCONS_00020037	-	FNDC5	OLAP
chr1	47437819	47437820	MU47481713|MELA-AU|1|183|0.00546|G>A	chr1	47437804	47437823	TCCCCTCGGGGTGGCAGTG	822	-	chr1	47430782	47439338	pc31_TCONS_00021645;pc30_TCONS_00021644;pc29_TCONS_00021643	-	FOXD2	Asense
chr1	71094120	71094121	MU3057748|LIRI-JP|1|260|0.00385|A>T	chr1	71094104	71094123	AATCCAGTAGATGGCAGTT	1440	+	chr1	71079323	71489976	pc51_TCONS_00006569;pc50_TCONS_00006568;pc49_TCONS_00006567;pc48_ENST00000583678;pc47_TCONS_00006565;pc46_TCONS_00006564;pc45_TCONS_00006563;pc44_ENST00000455406;pc52_ENST00000599146;pc53_ENST00000596952;pc54_ENST00000413421;pc55_ENST00000594152	+	ZRANB2	BIDIR
chr1	239405667	239405668	MU46248228|MELA-AU|1|183|0.00546|G>A	chr1	239405654	239405673	TTGCCAGTAGATGGCAGAC	1856	+	chr1	239384564	239886596	pc150_ENST00000468573;pc151_ENST00000492335	+	CHRM3	OLAP;US-S
chr1	239405671	239405672	MU44357610|LUSC-KR|1|66|0.01515|G>A	chr1	239405654	239405673	TTGCCAGTAGATGGCAGAC	1856	+	chr1	239384564	239886596	pc150_ENST00000468573;pc151_ENST00000492335	+	CHRM3	OLAP;US-S
chr10	32368012	32368013	MU3737684|LIRI-JP|1|260|0.00385|C>T	chr10	32367995	32368014	TGGACAGCAGGGGGCAGCA	2023	-	chr10	32345396	32374488	pc170_ENST00000417447	+	EPC1	BIDIR
chr10	118241438	118241439	MU39319354|SKCA-BR|1|66|0.01515|C>T	chr10	118241438	118241457	TGGCCACTAGATGGCGTGT	1547	-	chr10	118239563	118267710	pc220_ENST00000413810;pc221_ENST00000431695;pc222_ENST00000436975;pc223_ENST00000436430	+	FAM204A	DS-AS
chr10	118241440	118241441	MU1656058|MALY-DE|1|44|0.02273|C>A	chr10	118241438	118241457	TGGCCACTAGATGGCGTGT	1547	-	chr10	118239563	118267710	pc220_ENST00000413810;pc221_ENST00000431695;pc222_ENST00000436975;pc223_ENST00000436430	+	FAM204A	DS-AS
chr10	118241444	118241445	MU54004019|MELA-AU|1|183|0.00546|C>T	chr10	118241438	118241457	TGGCCACTAGATGGCGTGT	1547	-	chr10	118239563	118267710	pc220_ENST00000413810;pc221_ENST00000431695;pc222_ENST00000436975;pc223_ENST00000436430	+	FAM204A	DS-AS
chr10	118241445	118241446	MU62526898|MELA-AU|1|183|0.00546|C>T	chr10	118241438	118241457	TGGCCACTAGATGGCGTGT	1547	-	chr10	118239563	118267710	pc220_ENST00000413810;pc221_ENST00000431695;pc222_ENST00000436975;pc223_ENST00000436430	+	FAM204A	DS-AS
chr10	118241446	118241447	MU26324971|ESAD-UK|1|119|0.00840|A>C	chr10	118241438	118241457	TGGCCACTAGATGGCGTGT	1547	-	chr10	118239563	118267710	pc220_ENST00000413810;pc221_ENST00000431695;pc222_ENST00000436975;pc223_ENST00000436430	+	FAM204A	DS-AS
chr10	118241447	118241448	MU6010302|LIRI-JP|1|260|0.00385|T>A	chr10	118241438	118241457	TGGCCACTAGATGGCGTGT	1547	-	chr10	118239563	118267710	pc220_ENST00000413810;pc221_ENST00000431695;pc222_ENST00000436975;pc223_ENST00000436430	+	FAM204A	DS-AS
chr10	118241452	118241453	MU23073402|ESAD-UK|1|119|0.00840|T>G	chr10	118241438	118241457	TGGCCACTAGATGGCGTGT	1547	-	chr10	118239563	118267710	pc220_ENST00000413810;pc221_ENST00000431695;pc222_ENST00000436975;pc223_ENST00000436430	+	FAM204A	DS-AS
chr11	59754143	59754144	MU41671893|MELA-AU|2|183|0.01093|G>A	chr11	59754125	59754144	TGACCACCAGGGGGCGCGG	2242	+	chr11	59753014	59756975	pc266_ENST00000525337	-	STX3	BIDIR
chr11	75224309	75224310	MU52733557|MELA-AU|1|183|0.00546|C>T	chr11	75224301	75224320	AAGACTCCAGAGGACACCT	749	+	chr11	75208053	75243173	pc302_ENST00000530792;pc303_ENST00000603012	-	TPBGL	Asense
chr12	65602673	65602674	MU48722016|MELA-AU|2|183|0.01093|G>A	chr12	65602660	65602679	CAAACTCTAGGTGGCGCTC	1447	+	chr12	65600868	65612997	pc383_ENST00000539116;pc384_ENST00000541391	+	HMGA2	US-S
chr13	99196656	99196657	MU57500845|MELA-AU|1|183|0.00546|G>A	chr13	99196642	99196661	TACCCAGCAGAGGGAGTAT	915	+	chr13	99196376	99202710	pc464_ENST00000426037;pc465_ENST00000445737	-	UBAC2	BIDIR
chr14	23187250	23187251	MU28748937|PACA-CA|1|227|0.00441|A>T	chr14	23187242	23187261	TGTCCAGTAGGTGTCAGCT	1512	-	chr14	23183367	23188313	pc471_ENST00000498441	+	SLC7A8	BIDIR
chr14	64540547	64540548	MU58940033|MELA-AU|1|183|0.00546|C>T	chr14	64540547	64540566	CCCCCGCCAGGAGACAGAG	678	-	chr14	64514153	64542368	pc503_ENST00000554918	-	HSPA2	BIDIR
chr14	64540557	64540558	MU43956640|MELA-AU|1|183|0.00546|C>T	chr14	64540547	64540566	CCCCCGCCAGGAGACAGAG	678	-	chr14	64514153	64542368	pc503_ENST00000554918	-	HSPA2	BIDIR
chr14	65415176	65415177	MU65808235|BRCA-EU|1|560|0.00179|C>G	chr14	65415171	65415190	TGGTCTGGAGGGGGAGCTA	1197	+	chr14	65411068	65458188	pc504_ENST00000556292	+	FUT8	OLAP
chr14	80364473	80364474	MU61105610|MELA-AU|1|183|0.00546|C>T	chr14	80364466	80364485	CTCTCACTAGATGGTGCTA	1145	-	chr14	80209418	80455469	pc515_ENST00000553979	+	DIO2	Asense
chr14	100851330	100851331	MU8377434|PACA-AU|1|391|0.00256|C>A	chr14	100851312	100851331	TGCCCACCAGGGGGCAGCA	2153	+	chr14	100824107	100861031	pc533_ENST00000429159;pc534_ENST00000520714;pc535_ENST00000522771;pc540_ENST00000451743;pc539_ENST00000556736;pc538_ENST00000521404;pc537_ENST00000423456;pc536_ENST00000424076;pc541_ENST00000398518;pc542_ENST00000554639;pc543_ENST00000452120;pc544_ENST00000519709;pc545_ENST00000412736;pc546_ENST00000455286;pc547_ENST00000523671;pc548_ENST00000452514;pc549_ENST00000398474;pc550_ENST00000555928	+	RTL1	DS-AS
chr14	100906601	100906602	MU5229195|LIRI-JP|1|260|0.00385|C>T	chr14	100906597	100906616	GGACCAACAGGGGACCCCG	916	+	chr14	100892888	100907006	pc551_ENST00000554852	+	RTL1	US-AS
chr14	100906630	100906631	MU57261707|MELA-AU|1|183|0.00546|C>T	chr14	100906625	100906644	TATCCACTAGATGGCACTC	1972	+	chr14	100892888	100907006	pc551_ENST00000554852	+	RTL1	US-AS
chr14	100906639	100906640	MU55920015|PRAD-UK|1|108|0.00926|G>C	chr14	100906625	100906644	TATCCACTAGATGGCACTC	1972	+	chr14	100892888	100907006	pc551_ENST00000554852	+	RTL1	US-AS
chr16	67481218	67481219	MU65432641|BRCA-EU|1|560|0.00179|C>T	chr16	67481214	67481233	TGACCATAAGGGGGCGTGG	1110	+	chr16	67479313	67505947	pc649_TCONS_00126191;pc648_TCONS_00126190;pc647_TCONS_00126189;pc650_ENST00000602596	+	ATP6V0D1	BIDIR
chr16	67481224	67481225	MU44845433|MELA-AU|1|183|0.00546|G>A	chr16	67481214	67481233	TGACCATAAGGGGGCGTGG	1110	+	chr16	67479313	67505947	pc649_TCONS_00126191;pc648_TCONS_00126190;pc647_TCONS_00126189;pc650_ENST00000602596	+	ATP6V0D1	BIDIR
chr16	67481225	67481226	MU60991882|MELA-AU|1|183|0.00546|G>A	chr16	67481214	67481233	TGACCATAAGGGGGCGTGG	1110	+	chr16	67479313	67505947	pc649_TCONS_00126191;pc648_TCONS_00126190;pc647_TCONS_00126189;pc650_ENST00000602596	+	ATP6V0D1	BIDIR
chr16	67481226	67481227	MU62520230|MELA-AU|1|183|0.00546|G>A	chr16	67481214	67481233	TGACCATAAGGGGGCGTGG	1110	+	chr16	67479313	67505947	pc649_TCONS_00126191;pc648_TCONS_00126190;pc647_TCONS_00126189;pc650_ENST00000602596	+	ATP6V0D1	BIDIR
chr17	1713995	1713996	MU59289033|MELA-AU|1|183|0.00546|G>A	chr17	1713982	1714001	CAGCCAGGTGAGGGCGTGA	785	+	chr17	1711492	1718341	pc658_ENST00000334146;pc659_ENST00000574306;pc660_ENST00000576749;pc661_ENST00000570416;pc662_ENST00000571595;pc663_ENST00000571091;pc664_ENST00000573127;pc665_ENST00000576489;pc666_ENST00000575626;pc667_ENST00000608245;pc668_ENST00000609398;pc669_ENST00000610106;pc670_ENST00000609990;pc671_ENST00000608198;pc672_ENST00000609442;pc673_ENST00000608913;pc674_ENST00000573075;pc675_ENST00000574016	-	WDR81	BIDIR
chr18	3594416	3594417	MU65173317|BRCA-EU|1|560|0.00179|C>G	chr18	3594416	3594435	TGGCCACAAGGGGACACTA	1987	-	chr18	3591731	3602729	pc749_ENST00000577995;pc750_ENST00000575606;pc751_TCONS_00158514;pc752_ENST00000576606;pc753_ENST00000317114;pc754_ENST00000574411;pc755_ENST00000573355	+	DLGAP1	Asense
chr19	42433857	42433858	MU5503678|STAD-US|1|289|0.00346|C>A	chr19	42433847	42433866	CTTCCGACAGGGGTCGCCA	1159	-	chr19	42421754	42652019	pc788_ENST00000594688	+	LIPE	Asense
chr19	42438613	42438614	MU7008756|LIRI-JP|1|260|0.00385|A>G	chr19	42438595	42438614	TGACCACTAGAGGGCCTAG	1292	+	chr19	42421754	42652019	pc788_ENST00000594688	+	LIPE	Asense
chr19	42529444	42529445	MU56719252|MELA-AU|1|183|0.00546|GG>AA	chr19	42529432	42529451	TGCCCTCCAGGGGGAGACA	1422	-	chr19	42421754	42652019	pc788_ENST00000594688	+	LIPE	Asense
chr19	42541846	42541847	MU51055713|MELA-AU|1|183|0.00546|G>A	chr19	42541833	42541852	TGTCCACCAGAGGGCCCCA	1803	-	chr19	42421754	42652019	pc788_ENST00000594688	+	LIPE	Asense
chr19	42541848	42541849	MU51451253|MELA-AU|1|183|0.00546|GG>AA	chr19	42541833	42541852	TGTCCACCAGAGGGCCCCA	1803	-	chr19	42421754	42652019	pc788_ENST00000594688	+	LIPE	Asense
chr19	42543037	42543038	MU61743011|MELA-AU|1|183|0.00546|CC>TT	chr19	42543029	42543048	TGTCCTGCAGGGGGAGGCT	1416	-	chr19	42421754	42652019	pc788_ENST00000594688	+	LIPE	Asense
chr19	42596669	42596670	MU49632111|MELA-AU|1|183|0.00546|G>A	chr19	42596656	42596675	AGTCCACCAGAGGGCGACA	1836	-	chr19	42421754	42652019	pc788_ENST00000594688	+	LIPE	Asense
chr19	42635105	42635106	MU61111926|MELA-AU|1|183|0.00546|G>A	chr19	42635104	42635123	GAACCACTAGAGGGCACCC	1846	+	chr19	42421754	42652019	pc788_ENST00000594688	+	LIPE	Asense
chr19	42635117	42635118	MU55982461|MELA-AU|1|183|0.00546|G>A	chr19	42635104	42635123	GAACCACTAGAGGGCACCC	1846	+	chr19	42421754	42652019	pc788_ENST00000594688	+	LIPE	Asense
chr19	46662191	46662192	MU59711900|MELA-AU|1|183|0.00546|CC>TT	chr19	46662185	46662204	TGGCCGCCTGAGGGTGCCC	1140	-	chr19	46659477	46673636	pc790_ENST00000500689;pc791_ENST00000525352	+	DACT3	BIDIR
chr2	39513834	39513835	MU38502976|ESAD-UK|1|119|0.00840|->G	chr2	39513825	39513844	CTCCCACTAGGGGGTGCCC	1580	+	chr2	39435368	39601344	pc809_ENST00000443038;pc810_ENST00000422128;pc811_ENST00000449569;pc812_ENST00000445520	+	MAP4K3	BIDIR
chr2	45651009	45651010	MU57153630|MELA-AU|1|183|0.00546|A>G	chr2	45650997	45651016	TTGCCGGTTGGGGGAGCAA	1025	-	chr2	45648743	45653017	pc824_TCONS_00202814	-	PRKCE	BIDIR
chr2	58448198	58448199	MU39080226|SKCA-BR|1|66|0.01515,MELA-AU|1|183|0.00546|C>T	chr2	58448192	58448211	TCCTCAGCAGAGGGCGCCA	1523	-	chr2	58426337	59063766	pc827_ENST00000429095;pc828_ENST00000429664;pc829_ENST00000452840;pc831_ENST00000449448;pc830_ENST00000455219	+	FANCL	US-AS
chr2	58571437	58571438	MU61586801|MELA-AU|1|183|0.00546|G>A	chr2	58571423	58571442	CAGACACTAGGGGGTGTCC	1129	+	chr2	58426337	59063766	pc827_ENST00000429095;pc828_ENST00000429664;pc829_ENST00000452840;pc831_ENST00000449448;pc830_ENST00000455219	+	FANCL	US-AS
chr2	59025342	59025343	MU41290125|MELA-AU|1|183|0.00546|C>T	chr2	59025338	59025357	TTCCCAGCAGAGGGCGCAC	1745	+	chr2	58426337	59063766	pc827_ENST00000429095;pc828_ENST00000429664;pc829_ENST00000452840;pc831_ENST00000449448;pc830_ENST00000455219	+	FANCL	US-AS
chr2	70006350	70006351	MU36298463|ESAD-UK|1|119|0.00840|G>A	chr2	70006336	70006355	CTAACCGTAGGGGGCCCCA	730	-	chr2	69962262	70089812	pc839_ENST00000435880;pc840_ENST00000457076;pc841_ENST00000413436;pc842_ENST00000415222;pc843_ENST00000599673;pc844_ENST00000434781;pc845_ENST00000366234;pc846_ENST00000597318;pc847_ENST00000425333;pc848_ENST00000413069;pc849_ENST00000444410;pc850_ENST00000458698;pc851_ENST00000413791;pc852_ENST00000439670;pc853_TCONS_00203957;pc854_ENST00000596573;pc855_ENST00000594548	-	PCBP1	Asense;BIDIR;US-AS
chr2	134778555	134778556	MU53983873|MELA-AU|1|183|0.00546|C>T	chr2	134778549	134778568	TGACCACTAGATGGCCCTT	1565	-	chr2	134735463	134920710	pc911_ENST00000392929;pc912_ENST00000413962;pc913_ENST00000428857	-	CCNT2	BIDIR
chr2	134782966	134782967	MU44380366|MELA-AU|1|183|0.00546|C>T	chr2	134782962	134782981	TTTCCACTAGGGGACAATA	1601	+	chr2	134735463	134920710	pc911_ENST00000392929;pc912_ENST00000413962;pc913_ENST00000428857	-	CCNT2	BIDIR
chr2	177029792	177029793	MU33414788|SKCA-BR|1|66|0.01515|C>T	chr2	177029775	177029794	CTGGCAAAAGGTGGCTCTA	786	+	chr2	176990841	177166516	pc962_ENST00000441205	-	MTX2	DS-AS
chr2	177029793	177029794	MU33414801|SKCA-BR|1|66|0.01515|T>C	chr2	177029775	177029794	CTGGCAAAAGGTGGCTCTA	786	+	chr2	176990841	177166516	pc962_ENST00000441205	-	MTX2	DS-AS
chr2	177164758	177164759	MU59264546|PRAD-UK|1|108|0.00926|G>A	chr2	177164744	177164763	CTACCACTAGCTGGCGCCA	1479	+	chr2	176990841	177166516	pc962_ENST00000441205	-	MTX2	DS-AS
chr2	236167605	236167606	MU29890638|LICA-FR|1|240|0.00417|C>A	chr2	236167602	236167621	GCACCAGGAGGCGGCAGCG	1011	-	chr2	236165446	236294927	pc979_TCONS_00199522;pc980_ENST00000415226;pc981_ENST00000483218	+	GBX2	Asense
chr2	236167605	236167606	MU29890638|LICA-FR|1|240|0.00417|C>A	chr2	236167605	236167624	CCAGCACCAGGAGGCGGCA	1385	-	chr2	236165446	236294927	pc979_TCONS_00199522;pc980_ENST00000415226;pc981_ENST00000483218	+	GBX2	Asense
chr2	236167605	236167606	MU3883303|PACA-AU|1|391|0.00256|C>G	chr2	236167602	236167621	GCACCAGGAGGCGGCAGCG	1011	-	chr2	236165446	236294927	pc979_TCONS_00199522;pc980_ENST00000415226;pc981_ENST00000483218	+	GBX2	Asense
chr2	236167605	236167606	MU3883303|PACA-AU|1|391|0.00256|C>G	chr2	236167605	236167624	CCAGCACCAGGAGGCGGCA	1385	-	chr2	236165446	236294927	pc979_TCONS_00199522;pc980_ENST00000415226;pc981_ENST00000483218	+	GBX2	Asense
chr2	236181056	236181057	MU47061534|MELA-AU|1|183|0.00546|C>T	chr2	236181050	236181069	AGGCCTGCAGGTGGCGCCA	1917	-	chr2	236165446	236294927	pc979_TCONS_00199522;pc980_ENST00000415226;pc981_ENST00000483218	+	GBX2	Asense
chr2	236209830	236209831	MU63817428|BRCA-EU|1|560|0.00179|G>C	chr2	236209814	236209833	AAACAGCTAGGGGGCACCA	1025	-	chr2	236165446	236294927	pc979_TCONS_00199522;pc980_ENST00000415226;pc981_ENST00000483218	+	GBX2	Asense
chr20	37529703	37529704	MU5708645|OV-AU|1|93|0.01075|A>T	chr20	37529695	37529714	TAGCCACTGAGTGGCAGGC	691	-	chr20	37502413	37529862	pc994_ENST00000467603	-	BLCAP	OLAP
chr20	44388699	44388700	MU55386900|MELA-AU|1|183|0.00546|G>A	chr20	44388688	44388707	TGGCCACGAGGAGGAGCCC	1545	+	chr20	44377742	44397706	pc997_ENST00000452481	-	HNF4A	Asense
chr20	58822393	58822394	MU47022204|MELA-AU|1|183|0.00546|G>A	chr20	58822383	58822402	TGGCCGAAAGGGGGCGGCC	1478	+	chr20	58817013	58852903	pc1006_TCONS_00220855;pc1007_TCONS_00220856;pc1008_ENST00000424094;pc1009_ENST00000598163	-	GNAS	BIDIR
chr22	26665673	26665674	MU12330614|PACA-CA|1|227|0.00441|C>A	chr22	26665655	26665674	AGACCAGAAGAGGGCAGGC	1492	-	chr22	26655587	26666038	pc1037_ENST00000458302;pc1038_ENST00000419237;pc1039_ENST00000449717;pc1040_ENST00000453023	+	CRYBA4	DS-S
chr3	40192063	40192064	MU53896119|MELA-AU|1|183|0.00546|G>A	chr3	40192048	40192067	TCTCCACTAGGTGGGGATG	1153	+	chr3	40117699	40311505	pc1099_TCONS_00246426;pc1100_TCONS_00246428;pc1101_TCONS_00246429;pc1102_TCONS_00246431	-	EIF1B	BIDIR
chr3	98994359	98994360	MU60478898|MELA-AU|1|183|0.00546|C>T	chr3	98994353	98994372	TCACCAGCAGAGGGAAATA	1669	-	chr3	98900423	99018562	pc1121_ENST00000474798	+	DCBLD2	BIDIR
chr3	98994360	98994361	MU61398596|MELA-AU|1|183|0.00546|C>T	chr3	98994353	98994372	TCACCAGCAGAGGGAAATA	1669	-	chr3	98900423	99018562	pc1121_ENST00000474798	+	DCBLD2	BIDIR
chr3	128498014	128498015	MU59648639|MELA-AU|1|183|0.00546|C>T	chr3	128498007	128498026	CCGCCGCCAGGTGGCGCTC	1873	-	chr3	128496059	128503389	pc1131_TCONS_00240825	+	GATA2	US-AS
chr3	128498014	128498015	MU59648639|MELA-AU|1|183|0.00546|C>T	chr3	128498009	128498028	GCGCCACCTGGCGGCGGCG	952	+	chr3	128496059	128503389	pc1131_TCONS_00240825	+	GATA2	US-AS
chr3	132726504	132726505	MU19657651|ESAD-UK|1|119|0.00840|T>C	chr3	132726502	132726521	CTACCATTAGGGGTCAGTG	1249	+	chr3	132720341	132874223	pc1133_ENST00000504440	+	NPHP3-ACAD11	Asense
chr3	132726509	132726510	MU36148057|ESAD-UK|1|119|0.00840|T>G	chr3	132726502	132726521	CTACCATTAGGGGTCAGTG	1249	+	chr3	132720341	132874223	pc1133_ENST00000504440	+	NPHP3-ACAD11	Asense
chr3	132726511	132726512	MU37772682|ESAD-UK|1|119|0.00840|G>-	chr3	132726502	132726521	CTACCATTAGGGGTCAGTG	1249	+	chr3	132720341	132874223	pc1133_ENST00000504440	+	NPHP3-ACAD11	Asense
chr3	132731265	132731266	MU42385548|LUSC-KR|1|66|0.01515|C>G	chr3	132731264	132731283	CAATCACATGAGGGCACTC	907	+	chr3	132720341	132874223	pc1133_ENST00000504440	+	NPHP3-ACAD11	Asense
chr4	158193363	158193364	MU37524770|SKCA-BR|1|66|0.01515|G>A	chr4	158193350	158193369	TAAACAGCAGAGGGAGCAA	1430	+	chr4	158168751	158202877	pc1229_ENST00000503611;pc1230_ENST00000509463;pc1231_ENST00000505532	+	FAM198B	BIDIR
chr4	158193364	158193365	MU53110202|MELA-AU|1|183|0.00546|G>A	chr4	158193350	158193369	TAAACAGCAGAGGGAGCAA	1430	+	chr4	158168751	158202877	pc1229_ENST00000503611;pc1230_ENST00000509463;pc1231_ENST00000505532	+	FAM198B	BIDIR
chr5	88680597	88680598	MU34469869|ESAD-UK|1|119|0.00840|A>C	chr5	88680591	88680610	CGGCCAGTAGGTGTCGCTG	1978	-	chr5	88674217	88722831	pc1313_ENST00000510274	+	MEF2C	Asense
chr5	88680597	88680598	MU34469869|ESAD-UK|1|119|0.00840|A>C	chr5	88680591	88680610	CGGCCAGTAGGTGTCGCTG	1978	-	chr5	88507545	88686936	pc1304_ENST00000506978;pc1305_ENST00000509405;pc1306_ENST00000513805;pc1307_ENST00000505030;pc1308_ENST00000500197;pc1309_ENST00000511014;pc1310_ENST00000509783;pc1311_ENST00000515885;pc1312_ENST00000509265	-	MEF2C	DS-S
chr5	88680601	88680602	MU61980176|MELA-AU|1|183|0.00546|C>T	chr5	88680591	88680610	CGGCCAGTAGGTGTCGCTG	1978	-	chr5	88674217	88722831	pc1313_ENST00000510274	+	MEF2C	Asense
chr5	88680601	88680602	MU61980176|MELA-AU|1|183|0.00546|C>T	chr5	88680591	88680610	CGGCCAGTAGGTGTCGCTG	1978	-	chr5	88507545	88686936	pc1304_ENST00000506978;pc1305_ENST00000509405;pc1306_ENST00000513805;pc1307_ENST00000505030;pc1308_ENST00000500197;pc1309_ENST00000511014;pc1310_ENST00000509783;pc1311_ENST00000515885;pc1312_ENST00000509265	-	MEF2C	DS-S
chr5	96336579	96336580	MU57179964|MELA-AU|1|183|0.00546|C>T	chr5	96336572	96336591	GAACCTCTAGAGGGCAGTC	1508	-	chr5	95960000	96631085	pc1324_ENST00000502645;pc1325_ENST00000511775	+	ELL2	Asense
chr5	140795415	140795416	MU29150425|CESC-US|1|194|0.00515|C>T	chr5	140795414	140795433	CTCCCTCTAGAGGAAACCG	896	-	chr5	140788456	140824193	pc1337_ENST00000624712;pc1338_ENST00000624176	-	PCDHA3;PCDHA5	Asense
chr5	140795421	140795422	MU40777020|MELA-AU|1|183|0.00546|C>T	chr5	140795414	140795433	CTCCCTCTAGAGGAAACCG	896	-	chr5	140788456	140824193	pc1337_ENST00000624712;pc1338_ENST00000624176	-	PCDHA3;PCDHA5	Asense
chr5	140795421	140795422	MU40777020|MELA-AU|1|183|0.00546|C>T	chr5	140795417	140795436	TTTCCTCTAGAGGGAGCAT	1168	+	chr5	140788456	140824193	pc1337_ENST00000624712;pc1338_ENST00000624176	-	PCDHA3;PCDHA5	Asense
chr5	140795430	140795431	MU4475468|SKCM-US|2|335|0.00597|G>A	chr5	140795414	140795433	CTCCCTCTAGAGGAAACCG	896	-	chr5	140788456	140824193	pc1337_ENST00000624712;pc1338_ENST00000624176	-	PCDHA3;PCDHA5	Asense
chr5	140795430	140795431	MU4475468|SKCM-US|2|335|0.00597|G>A	chr5	140795417	140795436	TTTCCTCTAGAGGGAGCAT	1168	+	chr5	140788456	140824193	pc1337_ENST00000624712;pc1338_ENST00000624176	-	PCDHA3;PCDHA5	Asense
chr5	140807644	140807645	MU4483986|SKCM-US|1|335|0.00299|C>T	chr5	140807640	140807659	TTTCCACTAGAGGGCGCCT	1899	+	chr5	140788456	140824193	pc1337_ENST00000624712;pc1338_ENST00000624176	-	PCDHA3;PCDHA5	Asense
chr5	140822080	140822081	MU629041|KIRC-US|1|404|0.00248|G>A	chr5	140822078	140822097	TCACCTCCAGGTGGATGCT	891	-	chr5	140788456	140824193	pc1337_ENST00000624712;pc1338_ENST00000624176	-	PCDHA3;PCDHA5	Asense
chr5	140822096	140822097	MU4579835|THCA-SA|1|15|0.06667|A>-	chr5	140822078	140822097	TCACCTCCAGGTGGATGCT	891	-	chr5	140788456	140824193	pc1337_ENST00000624712;pc1338_ENST00000624176	-	PCDHA3;PCDHA5	Asense
chr5	140822229	140822230	MU66088293|BRCA-EU|1|560|0.00179|C>A	chr5	140822225	140822244	TTTCCGCTAGAGGGCGCGT	1334	+	chr5	140788456	140824193	pc1337_ENST00000624712;pc1338_ENST00000624176	-	PCDHA3;PCDHA5	Asense
chr5	140822231	140822232	MU1340747|LICA-CN|1|163|0.00613,LUSC-US|1|178|0.00562|G>A	chr5	140822225	140822244	TTTCCGCTAGAGGGCGCGT	1334	+	chr5	140788456	140824193	pc1337_ENST00000624712;pc1338_ENST00000624176	-	PCDHA3;PCDHA5	Asense
chr5	142655862	142655863	MU5158032|PACA-AU|1|391|0.00256,MELA-AU|1|183|0.00546|G>A	chr5	142655855	142655874	CAGCCAGAAGAGGGCGCTC	1957	+	chr5	142323292	142672001	pc1340_ENST00000510311;pc1341_TCONS_00276244;pc1342_TCONS_00276245;pc1343_ENST00000515288	+	SPRY4	BIDIR
chr5	159106995	159106996	MU39419628|SKCA-BR|1|66|0.01515|C>T	chr5	159106977	159106996	GGATCGCGAGGTGGCGCTG	1053	-	chr5	159098482	159117478	pc1363_ENST00000517335;pc1364_ENST00000523301;pc1365_ENST00000499583	+	EBF1	BIDIR
chr5	173332161	173332162	MU63437654|BRCA-EU|1|560|0.00179|G>-	chr5	173332149	173332168	CGGCCCCAAGGGGGCGGGG	1394	-	chr5	173327710	173335105	pc1374_TCONS_00277694	+	STC2	BIDIR
chr6	8462390	8462391	MU23417403|ESAD-UK|1|119|0.00840|C>T	chr6	8462386	8462405	GATCCAGTAGATGGCACTT	1485	+	chr6	8433610	8609046	pc1376_TCONS_00287482;pc1377_TCONS_00287483;pc1378_TCONS_00287484;pc1379_TCONS_00287485;pc1380_TCONS_00287486;pc1381_TCONS_00287487;pc1382_TCONS_00287488	+	SLC35B3	BIDIR
chr6	8539629	8539630	MU1647041|MALY-DE|1|44|0.02273|T>C	chr6	8539627	8539646	CTAACAGAAGAGGGCACTC	1476	+	chr6	8433610	8609046	pc1376_TCONS_00287482;pc1377_TCONS_00287483;pc1378_TCONS_00287484;pc1379_TCONS_00287485;pc1380_TCONS_00287486;pc1381_TCONS_00287487;pc1382_TCONS_00287488	+	SLC35B3	BIDIR
chr6	131950011	131950012	MU8114|BLCA-US|1|130|0.00769,BRCA-US|1|955|0.00105|C>G	chr6	131950011	131950030	TAGCCTGCAGGAGGCGTTG	1360	+	chr6	131948945	132077393	pc1452_ENST00000435287	+	CTGF	Asense
chr6	131950025	131950026	MU1878818|UCEC-US|1|246|0.00407|G>A	chr6	131950011	131950030	TAGCCTGCAGGAGGCGTTG	1360	+	chr6	131948945	132077393	pc1452_ENST00000435287	+	CTGF	Asense
chr6	159042772	159042773	MU57012156|MELA-AU|1|183|0.00546|G>A	chr6	159042759	159042778	CAGCCACTAGAGGGAGCTA	2016	+	chr6	158997881	159064925	pc1455_ENST00000607796;pc1456_ENST00000606470	+	RSPH3	BIDIR
chr6	159042774	159042775	MU20696092|ESAD-UK|1|119|0.00840|A>T	chr6	159042759	159042778	CAGCCACTAGAGGGAGCTA	2016	+	chr6	158997881	159064925	pc1455_ENST00000607796;pc1456_ENST00000606470	+	RSPH3	BIDIR
chr7	28956201	28956202	MU29325961|CESC-US|1|194|0.00515|C>G	chr7	28956191	28956210	CGGCCGCTGGGCGGCGCGC	782	-	chr7	28955666	28959345	pc1493_ENST00000436594	+	TRIL	Asense
chr7	28956865	28956866	MU4308192|PACA-CA|1|227|0.00441,STAD-US|1|289|0.00346|G>-	chr7	28956860	28956879	GGGCCGGGGGGTGGCGACA	802	+	chr7	28955666	28959345	pc1493_ENST00000436594	+	TRIL	Asense
chr7	28956868	28956869	MU13603758|KIRP-US|1|159|0.00629|G>A	chr7	28956860	28956879	GGGCCGGGGGGTGGCGACA	802	+	chr7	28955666	28959345	pc1493_ENST00000436594	+	TRIL	Asense
chr7	41696617	41696618	MU57011321|MELA-AU|1|183|0.00546|C>T	chr7	41696610	41696629	CGGCCACAAGAGGGCGCGT	1749	-	chr7	41691915	41779388	pc1502_ENST00000415848;pc1503_ENST00000422822;pc1504_ENST00000420821	+	INHBA	Asense
chr7	104984209	104984210	MU2153513|BRCA-UK|1|117|0.00855|C>A	chr7	104984192	104984211	CGGCCGCTAGGAGGGGCAG	876	-	chr7	104950314	105015044	pc1523_ENST00000450686;pc1524_ENST00000445184	-	KMT2E	BIDIR
chr7	130011035	130011036	MU63381183|BRCA-EU|1|560|0.00179|TGGCCGTAGTGGGTACTGCTAGCATTCTTGCCTGGCACCGAGGTCACATTCTTGAACTTTTTTTTTTTTTTTTTTTTTTTTTTTTTCTGAG>TGTCTTTATA	chr7	130011021	130011040	CGGCCACTAGATGTCCCCC	1353	-	chr7	129951233	130026310	pc1528_ENST00000587038	+	UBE2H	BIDIR
chr7	130897136	130897137	MU64100545|BRCA-EU|1|560|0.00179|C>A	chr7	130897129	130897148	TGGCCACGAGGTGGCAGCC	1983	+	chr7	130876735	131112176	pc1529_TCONS_00319896;pc1530_ENST00000432045;pc1531_ENST00000447307;pc1532_ENST00000418546;pc1533_TCONS_00319904;pc1534_ENST00000423414;pc1535_ENST00000433079;pc1536_ENST00000451786;pc1537_ENST00000431189;pc1538_TCONS_00319915;pc1539_ENST00000429901	-	KLF14;MKLN1	Asense;BIDIR;US-AS;US-S
chr7	130996428	130996429	MU3278271|LIRI-JP|1|260|0.00385|T>C	chr7	130996427	130996446	TGGCCAGAAGAGGTCACTC	1764	+	chr7	130876735	131112176	pc1529_TCONS_00319896;pc1530_ENST00000432045;pc1531_ENST00000447307;pc1532_ENST00000418546;pc1533_TCONS_00319904;pc1534_ENST00000423414;pc1535_ENST00000433079;pc1536_ENST00000451786;pc1537_ENST00000431189;pc1538_TCONS_00319915;pc1539_ENST00000429901	-	KLF14;MKLN1	Asense;BIDIR;US-AS;US-S
chr7	130996437	130996438	MU64947875|BRCA-EU|1|560|0.00179|G>A	chr7	130996427	130996446	TGGCCAGAAGAGGTCACTC	1764	+	chr7	130876735	131112176	pc1529_TCONS_00319896;pc1530_ENST00000432045;pc1531_ENST00000447307;pc1532_ENST00000418546;pc1533_TCONS_00319904;pc1534_ENST00000423414;pc1535_ENST00000433079;pc1536_ENST00000451786;pc1537_ENST00000431189;pc1538_TCONS_00319915;pc1539_ENST00000429901	-	KLF14;MKLN1	Asense;BIDIR;US-AS;US-S
chr7	138002497	138002498	MU58847474|MELA-AU|1|183|0.00546|G>A	chr7	138002483	138002502	GCGCCGACAGGGGGCGCGA	1235	+	chr7	138000314	138009181	pc1548_TCONS_00311348	+	CREB3L2	BIDIR
chr7	138009013	138009014	MU21738142|ESAD-UK|1|119|0.00840|A>C	chr7	138009001	138009020	TAGCCACTTGGTGGCAGTG	1658	-	chr7	138000314	138009181	pc1548_TCONS_00311348	+	CREB3L2	BIDIR
chr7	138009013	138009014	MU21738142|ESAD-UK|1|119|0.00840|A>C	chr7	138009003	138009022	CTGCCACCAAGTGGCTAAA	703	+	chr7	138000314	138009181	pc1548_TCONS_00311348	+	CREB3L2	BIDIR
chr8	6682623	6682624	MU44385243|MELA-AU|1|183|0.00546|A>G	chr8	6682617	6682636	CTACCAGCAGAGGTTGCTA	1532	-	chr8	6618474	6710235	pc1560_TCONS_00328444;pc1561_ENST00000522897;pc1562_ENST00000525186;pc1563_ENST00000527490	-	AGPAT5	BIDIR
chr8	32945596	32945597	MU57005659|MELA-AU|1|183|0.00546|G>A	chr8	32945582	32945601	TGGGCACTAGGGGGAGCAC	1473	+	chr8	32925951	33052148	pc1580_TCONS_00323876;pc1581_TCONS_00323877;pc1582_TCONS_00323878;pc1583_TCONS_00323879;pc1584_TCONS_00323880;pc1585_TCONS_00323881	+	FUT10	DS-AS
chr8	58077375	58077376	MU66579218|BRCA-EU|1|560|0.00179|C>T	chr8	58077371	58077390	GGATCACAAGAGGGAGCAA	1102	-	chr8	57992567	58204279	pc1589_ENST00000520369	+	FAM110B	OLAP
chr8	58077389	58077390	MU40261949|SKCA-BR|1|66|0.01515|C>T	chr8	58077371	58077390	GGATCACAAGAGGGAGCAA	1102	-	chr8	57992567	58204279	pc1589_ENST00000520369	+	FAM110B	OLAP
chr8	64382293	64382294	MU45426397|MELA-AU|1|183|0.00546|C>T	chr8	64382276	64382295	GAGGCAGCAGAGGGCGCTC	1440	-	chr8	64371327	64383787	pc1591_ENST00000521441;pc1590_ENST00000520799;pc1592_ENST00000524060;pc1593_ENST00000524284;pc1594_ENST00000519741	+	YTHDF3	DS-S
chr8	71975404	71975405	MU38808408|SKCA-BR|1|66|0.01515|C>T	chr8	71975397	71975416	TCGTCACTAGATGGTGCTT	1219	-	chr8	71842143	72118393	pc1596_ENST00000519751;pc1597_ENST00000518916	+	MSC	Asense
chr8	71975408	71975409	MU23620136|ESAD-UK|1|119|0.00840|T>G	chr8	71975397	71975416	TCGTCACTAGATGGTGCTT	1219	-	chr8	71842143	72118393	pc1596_ENST00000519751;pc1597_ENST00000518916	+	MSC	Asense
chr8	71975408	71975409	MU3111056|LIRI-JP|1|260|0.00385|T>C	chr8	71975397	71975416	TCGTCACTAGATGGTGCTT	1219	-	chr8	71842143	72118393	pc1596_ENST00000519751;pc1597_ENST00000518916	+	MSC	Asense
chr8	71975413	71975414	MU8283652|ESAD-UK|1|119|0.00840,PACA-AU|1|391|0.00256,LIRI-JP|1|260|0.00385|A>C	chr8	71975397	71975416	TCGTCACTAGATGGTGCTT	1219	-	chr8	71842143	72118393	pc1596_ENST00000519751;pc1597_ENST00000518916	+	MSC	Asense
chr8	78852313	78852314	MU34519171|ESAD-UK|1|119|0.00840|T>G	chr8	78852313	78852332	CAACCACCAGAGGGAGCTC	1875	+	chr8	78803489	78960826	pc1603_TCONS_00325661	+	IL7	BIDIR
chr8	78852320	78852321	MU45362233|MELA-AU|1|183|0.00546|C>T	chr8	78852313	78852332	CAACCACCAGAGGGAGCTC	1875	+	chr8	78803489	78960826	pc1603_TCONS_00325661	+	IL7	BIDIR
chr8	78852326	78852327	MU42217709|MELA-AU|2|183|0.01093|G>A	chr8	78852313	78852332	CAACCACCAGAGGGAGCTC	1875	+	chr8	78803489	78960826	pc1603_TCONS_00325661	+	IL7	BIDIR
chr8	130015356	130015357	MU37926009|ESAD-UK|1|119|0.00840|TGCAGGCCAGGAAATCTACGCTCGTT>-	chr8	130015346	130015365	TGGCCTGCAGGGGGCGCAG	2009	-	chr8	129970675	130018556	pc1619_ENST00000518285	-	FAM49B	OLAP

## Sheet: S7E
Table S9E: List of tapRNAs with a cancer mutated conserved ZNF263 site
Somatic Mutation				CTCF Motif						tapRNA
chrom	TSS	TES	Mutation	chrom2	TSS3	TES4	Actual Genomic Seq	Matching Score	Strand	chrom5	TSS6	TES7	tapRNA_id	Strand8	Associated Coding Gene	Orientation
chr1	35557320	35557321	MU5292721|OV-AU|1|93|0.01075|A>T	chr1	35557308	35557329	GGAGGAGGAGGAAGAGGAAGA	2649	+	chr1	35556470	35559388	pc19_ENST00000473465	-	KIAA0319L	OLAP
chr1	35557320	35557321	MU5292721|OV-AU|1|93|0.01075|A>T	chr1	35557311	35557332	GGAGGAGGAAGAGGAAGAAGG	2555	+	chr1	35556470	35559388	pc19_ENST00000473465	-	KIAA0319L	OLAP
chr1	35557320	35557321	MU5292721|OV-AU|1|93|0.01075|A>T	chr1	35557314	35557335	GGAGGAAGAGGAAGAAGGTAG	1771	+	chr1	35556470	35559388	pc19_ENST00000473465	-	KIAA0319L	OLAP
chr1	35559031	35559032	MU45628755|MELA-AU|1|183|0.00546|C>T	chr1	35559017	35559038	GGAGGATGGAGGGAGGGAGGG	2241	-	chr1	35556470	35559388	pc19_ENST00000473465	-	KIAA0319L	OLAP
chr1	35559031	35559032	MU45628755|MELA-AU|1|183|0.00546|C>T	chr1	35559020	35559041	AGTGGAGGATGGAGGGAGGGA	1667	-	chr1	35556470	35559388	pc19_ENST00000473465	-	KIAA0319L	OLAP
chr1	35559051	35559052	MU29572881|LUSC-KR|1|66|0.01515|A>C	chr1	35559051	35559072	AGAGGAGGGACGGGGGTGGGG	1641	-	chr1	35556470	35559388	pc19_ENST00000473465	-	KIAA0319L	OLAP
chr1	98048603	98048604	MU48631764|MELA-AU|1|183|0.00546|C>T	chr1	98048592	98048613	GGAGAAGGGGGGGAGGGTGGA	1933	-	chr1	97987999	98051894	pc67_ENST00000424528;pc68_TCONS_00023877;pc69_ENST00000602852;pc70_ENST00000602984	-	DPYD	US-S
chr1	98048603	98048604	MU48631764|MELA-AU|1|183|0.00546|C>T	chr1	98048595	98048616	GGTGGAGAAGGGGGGGAGGGT	1635	-	chr1	97987999	98051894	pc67_ENST00000424528;pc68_TCONS_00023877;pc69_ENST00000602852;pc70_ENST00000602984	-	DPYD	US-S
chr1	98048603	98048604	MU48631764|MELA-AU|1|183|0.00546|C>T	chr1	98048598	98048619	GAGGGTGGAGAAGGGGGGGAG	1653	-	chr1	97987999	98051894	pc67_ENST00000424528;pc68_TCONS_00023877;pc69_ENST00000602852;pc70_ENST00000602984	-	DPYD	US-S
chr1	98048603	98048604	MU48631764|MELA-AU|1|183|0.00546|C>T	chr1	98048602	98048623	TGTGGAGGGTGGAGAAGGGGG	1648	-	chr1	97987999	98051894	pc67_ENST00000424528;pc68_TCONS_00023877;pc69_ENST00000602852;pc70_ENST00000602984	-	DPYD	US-S
chr1	98049106	98049107	MU62839081|MELA-AU|1|183|0.00546|C>T	chr1	98049095	98049116	GAAGGAGAGAGGGAGAGGGAG	1805	-	chr1	97987999	98051894	pc67_ENST00000424528;pc68_TCONS_00023877;pc69_ENST00000602852;pc70_ENST00000602984	-	DPYD	US-S
chr1	98049106	98049107	MU62839081|MELA-AU|1|183|0.00546|C>T	chr1	98049099	98049120	GAGGGAAGGAGAGAGGGAGAG	1790	-	chr1	97987999	98051894	pc67_ENST00000424528;pc68_TCONS_00023877;pc69_ENST00000602852;pc70_ENST00000602984	-	DPYD	US-S
chr1	185316337	185316338	MU55495502|MELA-AU|1|183|0.00546|CC>TT	chr1	185316318	185316339	GGGGGCGGGAGGAGGGAGGGA	1653	-	chr1	185315491	185359384	pc123_TCONS_00012788	+	IVNS1ABP	BIDIR
chr1	185316337	185316338	MU55495502|MELA-AU|1|183|0.00546|CC>TT	chr1	185316324	185316345	GGAGAAGGGGGCGGGAGGAGG	1713	-	chr1	185315491	185359384	pc123_TCONS_00012788	+	IVNS1ABP	BIDIR
chr10	31319171	31319172	MU9249584|SKCM-US|1|335|0.00299|G>-	chr10	31319154	31319175	GGTGGAGGCGGAGGGGTGGGG	1662	+	chr10	31307716	31322447	pc159_ENST00000450834;pc160_ENST00000424191;pc161_TCONS_00040578;pc162_TCONS_00040579;pc163_TCONS_00040580;pc164_ENST00000441257;pc165_ENST00000606286;pc166_ENST00000607455;pc167_ENST00000606250	-	ZEB1	Asense;BIDIR
chr10	31319171	31319172	MU9249584|SKCM-US|1|335|0.00299|G>-	chr10	31319157	31319178	GGAGGCGGAGGGGTGGGGGGG	1799	+	chr10	31307716	31322447	pc159_ENST00000450834;pc160_ENST00000424191;pc161_TCONS_00040578;pc162_TCONS_00040579;pc163_TCONS_00040580;pc164_ENST00000441257;pc165_ENST00000606286;pc166_ENST00000607455;pc167_ENST00000606250	-	ZEB1	Asense;BIDIR
chr10	31319171	31319172	MU9249584|SKCM-US|1|335|0.00299|G>-	chr10	31319165	31319186	AGGGGTGGGGGGGAAGGGGGA	1770	+	chr10	31307716	31322447	pc159_ENST00000450834;pc160_ENST00000424191;pc161_TCONS_00040578;pc162_TCONS_00040579;pc163_TCONS_00040580;pc164_ENST00000441257;pc165_ENST00000606286;pc166_ENST00000607455;pc167_ENST00000606250	-	ZEB1	Asense;BIDIR
chr10	31320488	31320489	MU42518669|LUSC-KR|1|66|0.01515|T>G	chr10	31320478	31320499	GAAGGAGGGTGGGGGAGGGGG	2160	+	chr10	31307716	31322447	pc159_ENST00000450834;pc160_ENST00000424191;pc161_TCONS_00040578;pc162_TCONS_00040579;pc163_TCONS_00040580;pc164_ENST00000441257;pc165_ENST00000606286;pc166_ENST00000607455;pc167_ENST00000606250	-	ZEB1	Asense;BIDIR
chr10	31320488	31320489	MU42518669|LUSC-KR|1|66|0.01515|T>G	chr10	31320478	31320499	GAAGGAGGGTGGGGGAGGGGG	2160	+	chr10	31320009	31358590	pc168_ENST00000558832	+	ZEB1	OLAP
chr10	75402750	75402751	MU63182169|MELA-AU|1|183|0.00546|G>A	chr10	75402740	75402761	GGAGGAGGGGAAAAGAGGAGC	1763	+	chr10	75400896	75408982	pc205_ENST00000486015;pc206_ENST00000425916	+	ZNF503	BIDIR
chr10	125157634	125157635	MU50542260|MELA-AU|1|183|0.00546|G>A	chr10	125157634	125157655	GGGGCAGGGTAGGGGGAGGGG	1583	+	chr10	125100586	125162290	pc226_TCONS_00045290;pc227_ENST00000467395	-	CTBP2	OLAP
chr11	66363451	66363452	MU7242315|PACA-AU|1|391|0.00256|G>A	chr11	66363449	66363470	TGAAGAGGAAGGAGAGGGAGG	1751	+	chr11	66345949	66363760	pc296_ENST00000581155;pc297_ENST00000531602	+	B3GNT1	BIDIR
chr11	75240741	75240742	MU59731742|PRAD-UK|1|108|0.00926|G>A	chr11	75240741	75240762	GGAGGCGGGGAGGGGGGAGGC	1782	+	chr11	75208053	75243173	pc302_ENST00000530792;pc303_ENST00000603012	-	TPBGL	Asense
chr12	4269370	4269371	MU37722313|SKCA-BR|1|66|0.01515|T>C	chr12	4269366	4269387	AGAGGAAGCGGCGGGGGAGGG	1576	-	chr12	4252734	4277065	pc348_ENST00000537370	-	CCND2	BIDIR
chr12	4273633	4273634	MU65016834|BRCA-EU|1|560|0.00179|G>A	chr12	4273626	4273647	AAAGGAGGGAGGGAGGGAGAG	2053	+	chr12	4252734	4277065	pc348_ENST00000537370	-	CCND2	BIDIR
chr12	4275070	4275071	MU7753484|PACA-AU|1|391|0.00256|G>-	chr12	4275060	4275081	GGGGTAGGAAGGGGGGGAGGG	1675	+	chr12	4252734	4277065	pc348_ENST00000537370	-	CCND2	BIDIR
chr12	47833291	47833292	MU2255792|LINC-JP|1|244|0.00410|G>-	chr12	47833291	47833312	GGGGGTGGCAGGAGAGGAAGA	1673	+	chr12	47827493	47834554	pc357_ENST00000546523	+	HDAC7	Asense
chr12	47833801	47833802	MU51967757|MELA-AU|1|183|0.00546|C>T	chr12	47833792	47833813	GGAGGAGGCTTTGCAGGAGGA	1569	+	chr12	47827493	47834554	pc357_ENST00000546523	+	HDAC7	Asense
chr12	76031282	76031283	MU11743|BRCA-US|1|955|0.00105|C>A	chr12	76031268	76031289	GAAGGAGGGCGTGCTGGAGAA	1595	-	chr12	76028493	76031378	pc390_ENST00000552367	+	PHLDA1	Asense
chr14	80211600	80211601	MU41854668|ESCA-CN|1|228|0.00439|A>-	chr14	80211580	80211601	GGGGGTTGGGGGAGAAGGGGA	1581	+	chr14	80209418	80455469	pc515_ENST00000553979	+	DIO2	Asense
chr14	80211600	80211601	MU41854668|ESCA-CN|1|228|0.00439|A>-	chr14	80211587	80211608	GGGGGAGAAGGGGAAAAAAAA	1711	+	chr14	80209418	80455469	pc515_ENST00000553979	+	DIO2	Asense
chr15	92882670	92882671	MU42468342|MELA-AU|1|183|0.00546|G>A	chr15	92882661	92882682	GGAGGCGGGGATGGTGGGGGA	1636	+	chr15	92880687	92899701	pc595_TCONS_00112665;pc596_ENST00000557682;pc597_ENST00000553829;pc598_ENST00000556895;pc599_ENST00000554669;pc600_ENST00000554894;pc601_ENST00000557147;pc602_ENST00000554133;pc603_ENST00000555227	+	CHD2	US-S
chr15	92882676	92882677	MU35555612|SKCA-BR|1|66|0.01515|T>G	chr15	92882661	92882682	GGAGGCGGGGATGGTGGGGGA	1636	+	chr15	92880687	92899701	pc595_TCONS_00112665;pc596_ENST00000557682;pc597_ENST00000553829;pc598_ENST00000556895;pc599_ENST00000554669;pc600_ENST00000554894;pc601_ENST00000557147;pc602_ENST00000554133;pc603_ENST00000555227	+	CHD2	US-S
chr15	96325644	96325645	MU30480316|PACA-CA|1|227|0.00441|T>C	chr15	96325637	96325658	GGAAGAGGAGGGGGAAAAAGC	1648	-	chr15	96110039	96329361	pc609_TCONS_00119162;pc610_TCONS_00119167;pc611_ENST00000560800;pc612_ENST00000502125;pc613_ENST00000561344;pc614_ENST00000557863;pc615_ENST00000560170;pc616_ENST00000558935;pc617_ENST00000560010	-	NR2F2	Asense
chr15	96325644	96325645	MU30480316|PACA-CA|1|227|0.00441|T>C	chr15	96325640	96325661	GGTGGAAGAGGAGGGGGAAAA	1965	-	chr15	96110039	96329361	pc609_TCONS_00119162;pc610_TCONS_00119167;pc611_ENST00000560800;pc612_ENST00000502125;pc613_ENST00000561344;pc614_ENST00000557863;pc615_ENST00000560170;pc616_ENST00000558935;pc617_ENST00000560010	-	NR2F2	Asense
chr15	96325644	96325645	MU30480316|PACA-CA|1|227|0.00441|T>C	chr15	96325643	96325664	AGAGGTGGAAGAGGAGGGGGA	2090	-	chr15	96110039	96329361	pc609_TCONS_00119162;pc610_TCONS_00119167;pc611_ENST00000560800;pc612_ENST00000502125;pc613_ENST00000561344;pc614_ENST00000557863;pc615_ENST00000560170;pc616_ENST00000558935;pc617_ENST00000560010	-	NR2F2	Asense
chr16	54285155	54285156	MU5282130|STAD-US|1|289|0.00346|C>-	chr16	54285155	54285176	GGAGGAGGAGGACACGGGGGG	1958	-	chr16	54283643	54299226	pc633_TCONS_00124978	+	IRX3	Asense
chr16	54285156	54285157	MU4666860|KIRP-US|1|159|0.00629|C>T	chr16	54285155	54285176	GGAGGAGGAGGACACGGGGGG	1958	-	chr16	54283643	54299226	pc633_TCONS_00124978	+	IRX3	Asense
chr16	54285174	54285175	MU1801535|STAD-US|1|289|0.00346|C>-	chr16	54285155	54285176	GGAGGAGGAGGACACGGGGGG	1958	-	chr16	54283643	54299226	pc633_TCONS_00124978	+	IRX3	Asense
chr16	54285174	54285175	MU1801535|STAD-US|1|289|0.00346|C>-	chr16	54285167	54285188	GGAGCTCGGGGGGGAGGAGGA	1698	-	chr16	54283643	54299226	pc633_TCONS_00124978	+	IRX3	Asense
chr16	54285174	54285175	MU1801535|STAD-US|1|289|0.00346|C>-	chr16	54285170	54285191	GGAGGAGCTCGGGGGGGAGGA	1879	-	chr16	54283643	54299226	pc633_TCONS_00124978	+	IRX3	Asense
chr16	54285174	54285175	MU1801535|STAD-US|1|289|0.00346|C>-	chr16	54285173	54285194	GGAGGAGGAGCTCGGGGGGGA	1783	-	chr16	54283643	54299226	pc633_TCONS_00124978	+	IRX3	Asense
chr16	54285176	54285177	MU58049204|MELA-AU|1|183|0.00546|CC>TT	chr16	54285167	54285188	GGAGCTCGGGGGGGAGGAGGA	1698	-	chr16	54283643	54299226	pc633_TCONS_00124978	+	IRX3	Asense
chr16	54285176	54285177	MU58049204|MELA-AU|1|183|0.00546|CC>TT	chr16	54285170	54285191	GGAGGAGCTCGGGGGGGAGGA	1879	-	chr16	54283643	54299226	pc633_TCONS_00124978	+	IRX3	Asense
chr16	54285176	54285177	MU58049204|MELA-AU|1|183|0.00546|CC>TT	chr16	54285173	54285194	GGAGGAGGAGCTCGGGGGGGA	1783	-	chr16	54283643	54299226	pc633_TCONS_00124978	+	IRX3	Asense
chr16	54285183	54285184	MU45177782|MELA-AU|1|183|0.00546|A>T	chr16	54285167	54285188	GGAGCTCGGGGGGGAGGAGGA	1698	-	chr16	54283643	54299226	pc633_TCONS_00124978	+	IRX3	Asense
chr16	54285183	54285184	MU45177782|MELA-AU|1|183|0.00546|A>T	chr16	54285170	54285191	GGAGGAGCTCGGGGGGGAGGA	1879	-	chr16	54283643	54299226	pc633_TCONS_00124978	+	IRX3	Asense
chr16	54285183	54285184	MU45177782|MELA-AU|1|183|0.00546|A>T	chr16	54285173	54285194	GGAGGAGGAGCTCGGGGGGGA	1783	-	chr16	54283643	54299226	pc633_TCONS_00124978	+	IRX3	Asense
chr16	54285193	54285194	MU1667400|OV-US|1|88|0.01136|C>G	chr16	54285173	54285194	GGAGGAGGAGCTCGGGGGGGA	1783	-	chr16	54283643	54299226	pc633_TCONS_00124978	+	IRX3	Asense
chr16	54285216	54285217	MU1824822|UCEC-US|1|246|0.00407|C>T	chr16	54285215	54285236	AGAGGAGGACGAGGAGGACGG	1834	-	chr16	54283643	54299226	pc633_TCONS_00124978	+	IRX3	Asense
chr16	54285226	54285227	MU40681208|ESCA-CN|1|228|0.00439|C>G	chr16	54285215	54285236	AGAGGAGGACGAGGAGGACGG	1834	-	chr16	54283643	54299226	pc633_TCONS_00124978	+	IRX3	Asense
chr16	54930645	54930646	MU59913470|MELA-AU|1|183|0.00546|G>A	chr16	54930629	54930650	AGAGGAGGGGTGAGAGGGGGG	2121	+	chr16	54918770	54931312	pc634_TCONS_00133110;pc635_TCONS_00133111;pc636_TCONS_00133113;pc637_ENST00000502066;pc638_ENST00000560912;pc639_ENST00000558952;pc640_ENST00000560208;pc641_ENST00000557792	-	IRX5	BIDIR;US-AS
chr17	48555357	48555358	MU47705488|COCA-CN|1|187|0.00535|A>G	chr17	48555357	48555378	GAGAGAGGGAGGGAGGGAGGG	1712	+	chr17	48541550	48606394	pc710_ENST00000504972;pc711_ENST00000435312;pc712_ENST00000502764;pc713_ENST00000465846;pc714_ENST00000476204;pc715_ENST00000474040;pc716_ENST00000467155;pc717_ENST00000480872;pc718_ENST00000429755;pc719_ENST00000492897;pc720_ENST00000487849	+	HOXB2;HOXB3;HOXB5	Asense;BIDIR
chr17	48555359	48555360	MU46364866|COCA-CN|3|187|0.01604|A>G	chr17	48555357	48555378	GAGAGAGGGAGGGAGGGAGGG	1712	+	chr17	48541550	48606394	pc710_ENST00000504972;pc711_ENST00000435312;pc712_ENST00000502764;pc713_ENST00000465846;pc714_ENST00000476204;pc715_ENST00000474040;pc716_ENST00000467155;pc717_ENST00000480872;pc718_ENST00000429755;pc719_ENST00000492897;pc720_ENST00000487849	+	HOXB2;HOXB3;HOXB5	Asense;BIDIR
chr17	48555363	48555364	MU63370712|COCA-CN|1|187|0.00535|A>G	chr17	48555357	48555378	GAGAGAGGGAGGGAGGGAGGG	1712	+	chr17	48541550	48606394	pc710_ENST00000504972;pc711_ENST00000435312;pc712_ENST00000502764;pc713_ENST00000465846;pc714_ENST00000476204;pc715_ENST00000474040;pc716_ENST00000467155;pc717_ENST00000480872;pc718_ENST00000429755;pc719_ENST00000492897;pc720_ENST00000487849	+	HOXB2;HOXB3;HOXB5	Asense;BIDIR
chr17	48555363	48555364	MU63370712|COCA-CN|1|187|0.00535|A>G	chr17	48555361	48555382	GAGGGAGGGAGGGAGGGAGGG	2205	+	chr17	48541550	48606394	pc710_ENST00000504972;pc711_ENST00000435312;pc712_ENST00000502764;pc713_ENST00000465846;pc714_ENST00000476204;pc715_ENST00000474040;pc716_ENST00000467155;pc717_ENST00000480872;pc718_ENST00000429755;pc719_ENST00000492897;pc720_ENST00000487849	+	HOXB2;HOXB3;HOXB5	Asense;BIDIR
chr17	48555808	48555809	MU31194748|PACA-CA|1|227|0.00441|->A	chr17	48555792	48555813	GGGGGTGGGGGAGCGGGAAAA	1626	+	chr17	48541550	48606394	pc710_ENST00000504972;pc711_ENST00000435312;pc712_ENST00000502764;pc713_ENST00000465846;pc714_ENST00000476204;pc715_ENST00000474040;pc716_ENST00000467155;pc717_ENST00000480872;pc718_ENST00000429755;pc719_ENST00000492897;pc720_ENST00000487849	+	HOXB2;HOXB3;HOXB5	Asense;BIDIR
chr17	48569032	48569033	MU30230288|PACA-CA|1|227|0.00441|->TC	chr17	48569032	48569053	GAGGGAGAGAGAGAGAGAGAA	1676	-	chr17	48541550	48606394	pc710_ENST00000504972;pc711_ENST00000435312;pc712_ENST00000502764;pc713_ENST00000465846;pc714_ENST00000476204;pc715_ENST00000474040;pc716_ENST00000467155;pc717_ENST00000480872;pc718_ENST00000429755;pc719_ENST00000492897;pc720_ENST00000487849	+	HOXB2;HOXB3;HOXB5	Asense;BIDIR
chr17	48598419	48598420	MU2369747|LINC-JP|1|244|0.00410|T>C	chr17	48598407	48598428	GAAGGAGGAAAAAAAAAAAGG	1863	-	chr17	48541550	48606394	pc710_ENST00000504972;pc711_ENST00000435312;pc712_ENST00000502764;pc713_ENST00000465846;pc714_ENST00000476204;pc715_ENST00000474040;pc716_ENST00000467155;pc717_ENST00000480872;pc718_ENST00000429755;pc719_ENST00000492897;pc720_ENST00000487849	+	HOXB2;HOXB3;HOXB5	Asense;BIDIR
chr17	48598419	48598420	MU2369747|LINC-JP|1|244|0.00410|T>C	chr17	48598410	48598431	GGAGAAGGAGGAAAAAAAAAA	1725	-	chr17	48541550	48606394	pc710_ENST00000504972;pc711_ENST00000435312;pc712_ENST00000502764;pc713_ENST00000465846;pc714_ENST00000476204;pc715_ENST00000474040;pc716_ENST00000467155;pc717_ENST00000480872;pc718_ENST00000429755;pc719_ENST00000492897;pc720_ENST00000487849	+	HOXB2;HOXB3;HOXB5	Asense;BIDIR
chr17	72121570	72121571	MU5383668|STAD-US|1|289|0.00346|GAA>-	chr17	72121570	72121591	GAAGAAGGAGAGCGAGGAGGA	1810	+	chr17	72021850	72122793	pc735_TCONS_00155639;pc736_ENST00000540802;pc737_ENST00000412640;pc738_ENST00000424417;pc739_ENST00000533232	-	SOX9	BIDIR;US-AS
chr17	72121573	72121574	MU2185704|COAD-US|1|216|0.00463|->A	chr17	72121570	72121591	GAAGAAGGAGAGCGAGGAGGA	1810	+	chr17	72021850	72122793	pc735_TCONS_00155639;pc736_ENST00000540802;pc737_ENST00000412640;pc738_ENST00000424417;pc739_ENST00000533232	-	SOX9	BIDIR;US-AS
chr2	58901466	58901467	MU45035537|MELA-AU|1|183|0.00546|G>A	chr2	58901446	58901467	GAAGAAGGTGGAGGAAGGAGA	1727	+	chr2	58426337	59063766	pc827_ENST00000429095;pc828_ENST00000429664;pc829_ENST00000452840;pc831_ENST00000449448;pc830_ENST00000455219	+	FANCL	US-AS
chr2	59004336	59004337	MU66300791|BRCA-EU|1|560|0.00179|G>C	chr2	59004334	59004355	GGAGCAGGGAGAAAGGAGGGG	1893	+	chr2	58426337	59063766	pc827_ENST00000429095;pc828_ENST00000429664;pc829_ENST00000452840;pc831_ENST00000449448;pc830_ENST00000455219	+	FANCL	US-AS
chr2	59004358	59004359	MU40836269|MELA-AU|1|183|0.00546|G>A	chr2	59004341	59004362	GGAGAAAGGAGGGGATGGAAA	1590	+	chr2	58426337	59063766	pc827_ENST00000429095;pc828_ENST00000429664;pc829_ENST00000452840;pc831_ENST00000449448;pc830_ENST00000455219	+	FANCL	US-AS
chr2	104854418	104854419	MU1629737|MALY-DE|1|44|0.02273|T>G	chr2	104854409	104854430	GAAGGAGGAGGAAGAAGAGTG	2066	-	chr2	104807571	104855183	pc874_ENST00000413121;pc875_ENST00000443988;pc876_ENST00000447876;pc878_ENST00000454729;pc877_ENST00000458253	-	POU3F3	US-AS
chr2	104854418	104854419	MU1629737|MALY-DE|1|44|0.02273|T>G	chr2	104854409	104854430	GAAGGAGGAGGAAGAAGAGTG	2066	-	chr2	104851284	104926052	pc879_TCONS_00192579;pc880_ENST00000598623	+	POU3F3	OLAP;US-S
chr2	104854418	104854419	MU1629737|MALY-DE|1|44|0.02273|T>G	chr2	104854412	104854433	GGAGAAGGAGGAGGAAGAAGA	2263	-	chr2	104807571	104855183	pc874_ENST00000413121;pc875_ENST00000443988;pc876_ENST00000447876;pc878_ENST00000454729;pc877_ENST00000458253	-	POU3F3	US-AS
chr2	104854418	104854419	MU1629737|MALY-DE|1|44|0.02273|T>G	chr2	104854412	104854433	GGAGAAGGAGGAGGAAGAAGA	2263	-	chr2	104851284	104926052	pc879_TCONS_00192579;pc880_ENST00000598623	+	POU3F3	OLAP;US-S
chr2	144517566	144517567	MU37790130|SKCA-BR|1|66|0.01515|G>C	chr2	144517557	144517578	GGGGGTGGGGGGCGGGGAGGG	1675	-	chr2	144516096	144521477	pc914_ENST00000427278;pc915_TCONS_00194363;pc916_ENST00000609842;pc917_ENST00000608361;pc918_ENST00000609376;pc919_ENST00000595109;pc920_ENST00000602006;pc921_ENST00000610265;pc922_ENST00000609819;pc923_ENST00000610937;pc924_ENST00000428623;pc925_ENST00000421083	+	ZEB2	Asense;BIDIR
chr2	144517573	144517574	MU37790136|SKCA-BR|1|66|0.01515|A>C	chr2	144517557	144517578	GGGGGTGGGGGGCGGGGAGGG	1675	-	chr2	144516096	144521477	pc914_ENST00000427278;pc915_TCONS_00194363;pc916_ENST00000609842;pc917_ENST00000608361;pc918_ENST00000609376;pc919_ENST00000595109;pc920_ENST00000602006;pc921_ENST00000610265;pc922_ENST00000609819;pc923_ENST00000610937;pc924_ENST00000428623;pc925_ENST00000421083	+	ZEB2	Asense;BIDIR
chr20	58852575	58852576	MU64106696|BRCA-EU|1|560|0.00179|->C	chr20	58852566	58852587	GGGGGAGGGGGGACTGAAGAA	1675	-	chr20	58817013	58852903	pc1006_TCONS_00220855;pc1007_TCONS_00220856;pc1008_ENST00000424094;pc1009_ENST00000598163	-	GNAS	BIDIR
chr20	58852578	58852579	MU51061305|MELA-AU|1|183|0.00546|C>G	chr20	58852566	58852587	GGGGGAGGGGGGACTGAAGAA	1675	-	chr20	58817013	58852903	pc1006_TCONS_00220855;pc1007_TCONS_00220856;pc1008_ENST00000424094;pc1009_ENST00000598163	-	GNAS	BIDIR
chr20	58852584	58852585	MU62017636|MELA-AU|1|183|0.00546|C>T	chr20	58852566	58852587	GGGGGAGGGGGGACTGAAGAA	1675	-	chr20	58817013	58852903	pc1006_TCONS_00220855;pc1007_TCONS_00220856;pc1008_ENST00000424094;pc1009_ENST00000598163	-	GNAS	BIDIR
chr21	15051559	15051560	MU4245138|RECA-EU|1|95|0.01053|C>A	chr21	15051554	15051575	GGGGGAACAGGTGAGGGAGGA	1632	-	chr21	14818650	15067000	pc1010_TCONS_00223992;pc1011_TCONS_00223993;pc1012_TCONS_00223999	-	NRIP1	OLAP
chr3	64686798	64686799	MU27021129|LAML-KR|1|107|0.00935|A>T	chr3	64686795	64686816	GGAGGAGGTAGAGGAGGAAGA	2346	+	chr3	64682908	65011468	pc1111_ENST00000460833;pc1112_ENST00000485174;pc1113_ENST00000474768;pc1114_ENST00000481312	+	ADAMTS9	Asense
chr3	64686798	64686799	MU27021129|LAML-KR|1|107|0.00935|A>T	chr3	64686798	64686819	GGAGGTAGAGGAGGAAGAGGA	1991	+	chr3	64682908	65011468	pc1111_ENST00000460833;pc1112_ENST00000485174;pc1113_ENST00000474768;pc1114_ENST00000481312	+	ADAMTS9	Asense
chr3	64686813	64686814	MU43338680|PACA-CA|1|227|0.00441|A>T	chr3	64686795	64686816	GGAGGAGGTAGAGGAGGAAGA	2346	+	chr3	64682908	65011468	pc1111_ENST00000460833;pc1112_ENST00000485174;pc1113_ENST00000474768;pc1114_ENST00000481312	+	ADAMTS9	Asense
chr3	64686813	64686814	MU43338680|PACA-CA|1|227|0.00441|A>T	chr3	64686798	64686819	GGAGGTAGAGGAGGAAGAGGA	1991	+	chr3	64682908	65011468	pc1111_ENST00000460833;pc1112_ENST00000485174;pc1113_ENST00000474768;pc1114_ENST00000481312	+	ADAMTS9	Asense
chr3	64686813	64686814	MU43338680|PACA-CA|1|227|0.00441|A>T	chr3	64686801	64686822	GGTAGAGGAGGAAGAGGAGGA	1925	+	chr3	64682908	65011468	pc1111_ENST00000460833;pc1112_ENST00000485174;pc1113_ENST00000474768;pc1114_ENST00000481312	+	ADAMTS9	Asense
chr3	64686813	64686814	MU43338680|PACA-CA|1|227|0.00441|A>T	chr3	64686804	64686825	AGAGGAGGAAGAGGAGGAGGC	2266	+	chr3	64682908	65011468	pc1111_ENST00000460833;pc1112_ENST00000485174;pc1113_ENST00000474768;pc1114_ENST00000481312	+	ADAMTS9	Asense
chr3	64687882	64687883	MU36736687|SKCA-BR|1|66|0.01515|G>A	chr3	64687880	64687901	GGAGCCGGAGGAGCAGGAGGA	1836	+	chr3	64682908	65011468	pc1111_ENST00000460833;pc1112_ENST00000485174;pc1113_ENST00000474768;pc1114_ENST00000481312	+	ADAMTS9	Asense
chr3	64838683	64838684	MU43975978|CLLE-ES|1|218|0.00459|G>A	chr3	64838681	64838702	GGGAGAGGAGGAAGAAAAGAA	1586	+	chr3	64682908	65011468	pc1111_ENST00000460833;pc1112_ENST00000485174;pc1113_ENST00000474768;pc1114_ENST00000481312	+	ADAMTS9	Asense
chr3	96814798	96814799	MU62073543|MELA-AU|1|183|0.00546|G>A	chr3	96814781	96814802	GGTGGAGGAGGAAGAGGAGGA	2418	+	chr3	96812526	96816617	pc1120_TCONS_00249721	-	EPHA6	Asense
chr3	96814798	96814799	MU62073543|MELA-AU|1|183|0.00546|G>A	chr3	96814784	96814805	GGAGGAGGAAGAGGAGGAGGA	2789	+	chr3	96812526	96816617	pc1120_TCONS_00249721	-	EPHA6	Asense
chr3	96814798	96814799	MU62073543|MELA-AU|1|183|0.00546|G>A	chr3	96814787	96814808	GGAGGAAGAGGAGGAGGAGGA	2551	+	chr3	96812526	96816617	pc1120_TCONS_00249721	-	EPHA6	Asense
chr3	96814798	96814799	MU62073543|MELA-AU|1|183|0.00546|G>A	chr3	96814790	96814811	GGAAGAGGAGGAGGAGGAAGA	2265	+	chr3	96812526	96816617	pc1120_TCONS_00249721	-	EPHA6	Asense
chr3	96814798	96814799	MU62073543|MELA-AU|1|183|0.00546|G>A	chr3	96814793	96814814	AGAGGAGGAGGAGGAAGAAGA	2402	+	chr3	96812526	96816617	pc1120_TCONS_00249721	-	EPHA6	Asense
chr3	96814798	96814799	MU62073543|MELA-AU|1|183|0.00546|G>A	chr3	96814796	96814817	GGAGGAGGAGGAAGAAGACGT	1761	+	chr3	96812526	96816617	pc1120_TCONS_00249721	-	EPHA6	Asense
chr3	98982698	98982699	MU43665669|MELA-AU|1|183|0.00546|G>A	chr3	98982679	98982700	GAAGGAGAAGAAGGGGAGGAA	1827	+	chr3	98900423	99018562	pc1121_ENST00000474798	+	DCBLD2	BIDIR
chr3	187744740	187744741	MU1485503|MALY-DE|1|44|0.02273|G>C	chr3	187744736	187744757	GAAGGACAGGGGAAGGGAAGG	1602	+	chr3	187741685	187745420	pc1182_ENST00000450760	+	BCL6	Asense
chr3	187744752	187744753	MU54013316|CLLE-ES|1|218|0.00459|G>A	chr3	187744736	187744757	GAAGGACAGGGGAAGGGAAGG	1602	+	chr3	187741685	187745420	pc1182_ENST00000450760	+	BCL6	Asense
chr3	187744752	187744753	MU54013316|CLLE-ES|1|218|0.00459|G>A	chr3	187744743	187744764	AGGGGAAGGGAAGGAAGAAGA	1702	+	chr3	187741685	187745420	pc1182_ENST00000450760	+	BCL6	Asense
chr3	187744752	187744753	MU54013316|CLLE-ES|1|218|0.00459|G>A	chr3	187744752	187744773	GAAGGAAGAAGAGGCGAGGAA	1714	+	chr3	187741685	187745420	pc1182_ENST00000450760	+	BCL6	Asense
chr3	187744762	187744763	MU1604158|MALY-DE|1|44|0.02273|A>C	chr3	187744743	187744764	AGGGGAAGGGAAGGAAGAAGA	1702	+	chr3	187741685	187745420	pc1182_ENST00000450760	+	BCL6	Asense
chr3	187744762	187744763	MU1604158|MALY-DE|1|44|0.02273|A>C	chr3	187744752	187744773	GAAGGAAGAAGAGGCGAGGAA	1714	+	chr3	187741685	187745420	pc1182_ENST00000450760	+	BCL6	Asense
chr3	187744772	187744773	MU42605261|CLLE-ES|1|218|0.00459|A>G	chr3	187744752	187744773	GAAGGAAGAAGAGGCGAGGAA	1714	+	chr3	187741685	187745420	pc1182_ENST00000450760	+	BCL6	Asense
chr3	187745020	187745021	MU1551431|MALY-DE|1|44|0.02273|T>G	chr3	187745019	187745040	GGAGGAGAGGAAGGAGGGGAA	2152	-	chr3	187741685	187745420	pc1182_ENST00000450760	+	BCL6	Asense
chr3	187745032	187745033	MU1511266|MALY-DE|1|44|0.02273|C>T	chr3	187745019	187745040	GGAGGAGAGGAAGGAGGGGAA	2152	-	chr3	187741685	187745420	pc1182_ENST00000450760	+	BCL6	Asense
chr3	187745032	187745033	MU1511266|MALY-DE|1|44|0.02273|C>T	chr3	187745022	187745043	GGTGGAGGAGAGGAAGGAGGG	2231	-	chr3	187741685	187745420	pc1182_ENST00000450760	+	BCL6	Asense
chr3	187745032	187745033	MU1511266|MALY-DE|1|44|0.02273|C>T	chr3	187745025	187745046	GGAGGTGGAGGAGAGGAAGGA	2034	-	chr3	187741685	187745420	pc1182_ENST00000450760	+	BCL6	Asense
chr3	187745032	187745033	MU1511266|MALY-DE|1|44|0.02273|C>T	chr3	187745028	187745049	AAAGGAGGTGGAGGAGAGGAA	1761	-	chr3	187741685	187745420	pc1182_ENST00000450760	+	BCL6	Asense
chr3	187745037	187745038	MU1640453|CLLE-ES|1|218|0.00459,MALY-DE|1|44|0.02273|C>T	chr3	187745019	187745040	GGAGGAGAGGAAGGAGGGGAA	2152	-	chr3	187741685	187745420	pc1182_ENST00000450760	+	BCL6	Asense
chr3	187745037	187745038	MU1640453|CLLE-ES|1|218|0.00459,MALY-DE|1|44|0.02273|C>T	chr3	187745022	187745043	GGTGGAGGAGAGGAAGGAGGG	2231	-	chr3	187741685	187745420	pc1182_ENST00000450760	+	BCL6	Asense
chr3	187745037	187745038	MU1640453|CLLE-ES|1|218|0.00459,MALY-DE|1|44|0.02273|C>T	chr3	187745025	187745046	GGAGGTGGAGGAGAGGAAGGA	2034	-	chr3	187741685	187745420	pc1182_ENST00000450760	+	BCL6	Asense
chr3	187745037	187745038	MU1640453|CLLE-ES|1|218|0.00459,MALY-DE|1|44|0.02273|C>T	chr3	187745028	187745049	AAAGGAGGTGGAGGAGAGGAA	1761	-	chr3	187741685	187745420	pc1182_ENST00000450760	+	BCL6	Asense
chr3	187745048	187745049	MU1472006|MALY-DE|2|44|0.04545|T>C	chr3	187745028	187745049	AAAGGAGGTGGAGGAGAGGAA	1761	-	chr3	187741685	187745420	pc1182_ENST00000450760	+	BCL6	Asense
chr4	102827577	102827578	MU34867150|SKCA-BR|1|66|0.01515|T>C	chr4	102827573	102827594	GAGGCAGGAGGAGGGGGAGGG	2134	-	chr4	102826054	102844075	pc1218_ENST00000501133	+	UBE2D3	Asense
chr4	133149705	133149706	MU46307680|LUSC-KR|1|66|0.01515|C>A	chr4	133149685	133149706	AGAAGAGGAAGAGGAGAAGGA	1886	-	chr4	133093859	133151116	pc1223_ENST00000505289;pc1224_ENST00000509715	-	PCDH10	BIDIR
chr4	133149705	133149706	MU46307680|LUSC-KR|1|66|0.01515|C>A	chr4	133149688	133149709	AGAAGAAGAGGAAGAGGAGAA	1598	-	chr4	133093859	133151116	pc1223_ENST00000505289;pc1224_ENST00000509715	-	PCDH10	BIDIR
chr4	133149705	133149706	MU46307680|LUSC-KR|1|66|0.01515|C>A	chr4	133149691	133149712	AGAAGAAGAAGAGGAAGAGGA	1656	-	chr4	133093859	133151116	pc1223_ENST00000505289;pc1224_ENST00000509715	-	PCDH10	BIDIR
chr4	133149705	133149706	MU46307680|LUSC-KR|1|66|0.01515|C>A	chr4	133149694	133149715	GGAAGAAGAAGAAGAGGAAGA	1826	-	chr4	133093859	133151116	pc1223_ENST00000505289;pc1224_ENST00000509715	-	PCDH10	BIDIR
chr4	133149705	133149706	MU46307680|LUSC-KR|1|66|0.01515|C>A	chr4	133149697	133149718	GGAGGAAGAAGAAGAAGAGGA	2263	-	chr4	133093859	133151116	pc1223_ENST00000505289;pc1224_ENST00000509715	-	PCDH10	BIDIR
chr4	133149705	133149706	MU46307680|LUSC-KR|1|66|0.01515|C>A	chr4	133149700	133149721	GGAGGAGGAAGAAGAAGAAGA	2470	-	chr4	133093859	133151116	pc1223_ENST00000505289;pc1224_ENST00000509715	-	PCDH10	BIDIR
chr4	133149705	133149706	MU46307680|LUSC-KR|1|66|0.01515|C>A	chr4	133149703	133149724	GGAGGAGGAGGAAGAAGAAGA	2516	-	chr4	133093859	133151116	pc1223_ENST00000505289;pc1224_ENST00000509715	-	PCDH10	BIDIR
chr4	133150755	133150756	MU2225301|ESAD-UK|1|119|0.00840,BTCA-JP|1|239|0.00418|C>T	chr4	133150755	133150776	GGAGGAGGTGGGGGAGGAGTA	2090	+	chr4	133093859	133151116	pc1223_ENST00000505289;pc1224_ENST00000509715	-	PCDH10	BIDIR
chr4	133150758	133150759	MU865858|LINC-JP|1|244|0.00410|A>T	chr4	133150755	133150776	GGAGGAGGTGGGGGAGGAGTA	2090	+	chr4	133093859	133151116	pc1223_ENST00000505289;pc1224_ENST00000509715	-	PCDH10	BIDIR
chr4	133150758	133150759	MU865858|LINC-JP|1|244|0.00410|A>T	chr4	133150758	133150779	GGAGGTGGGGGAGGAGTAGGA	1940	+	chr4	133093859	133151116	pc1223_ENST00000505289;pc1224_ENST00000509715	-	PCDH10	BIDIR
chr4	133150759	133150760	MU1834338|UCEC-US|1|246|0.00407|G>T	chr4	133150755	133150776	GGAGGAGGTGGGGGAGGAGTA	2090	+	chr4	133093859	133151116	pc1223_ENST00000505289;pc1224_ENST00000509715	-	PCDH10	BIDIR
chr4	133150759	133150760	MU1834338|UCEC-US|1|246|0.00407|G>T	chr4	133150758	133150779	GGAGGTGGGGGAGGAGTAGGA	1940	+	chr4	133093859	133151116	pc1223_ENST00000505289;pc1224_ENST00000509715	-	PCDH10	BIDIR
chr4	133150772	133150773	MU5927314|STAD-US|1|289|0.00346|G>T	chr4	133150755	133150776	GGAGGAGGTGGGGGAGGAGTA	2090	+	chr4	133093859	133151116	pc1223_ENST00000505289;pc1224_ENST00000509715	-	PCDH10	BIDIR
chr4	133150772	133150773	MU5927314|STAD-US|1|289|0.00346|G>T	chr4	133150758	133150779	GGAGGTGGGGGAGGAGTAGGA	1940	+	chr4	133093859	133151116	pc1223_ENST00000505289;pc1224_ENST00000509715	-	PCDH10	BIDIR
chr4	133150772	133150773	MU5927314|STAD-US|1|289|0.00346|G>T	chr4	133150764	133150785	GGGGGAGGAGTAGGAGAAGGA	2193	+	chr4	133093859	133151116	pc1223_ENST00000505289;pc1224_ENST00000509715	-	PCDH10	BIDIR
chr4	133150772	133150773	MU5927314|STAD-US|1|289|0.00346|G>T	chr4	133150767	133150788	GGAGGAGTAGGAGAAGGAGGG	2314	+	chr4	133093859	133151116	pc1223_ENST00000505289;pc1224_ENST00000509715	-	PCDH10	BIDIR
chr4	133150772	133150773	MU5927314|STAD-US|1|289|0.00346|G>T	chr4	133150770	133150791	GGAGTAGGAGAAGGAGGGGGA	1804	+	chr4	133093859	133151116	pc1223_ENST00000505289;pc1224_ENST00000509715	-	PCDH10	BIDIR
chr4	133150776	133150777	MU112899|COAD-US|1|216|0.00463|A>G	chr4	133150758	133150779	GGAGGTGGGGGAGGAGTAGGA	1940	+	chr4	133093859	133151116	pc1223_ENST00000505289;pc1224_ENST00000509715	-	PCDH10	BIDIR
chr4	133150776	133150777	MU112899|COAD-US|1|216|0.00463|A>G	chr4	133150764	133150785	GGGGGAGGAGTAGGAGAAGGA	2193	+	chr4	133093859	133151116	pc1223_ENST00000505289;pc1224_ENST00000509715	-	PCDH10	BIDIR
chr4	133150776	133150777	MU112899|COAD-US|1|216|0.00463|A>G	chr4	133150767	133150788	GGAGGAGTAGGAGAAGGAGGG	2314	+	chr4	133093859	133151116	pc1223_ENST00000505289;pc1224_ENST00000509715	-	PCDH10	BIDIR
chr4	133150776	133150777	MU112899|COAD-US|1|216|0.00463|A>G	chr4	133150770	133150791	GGAGTAGGAGAAGGAGGGGGA	1804	+	chr4	133093859	133151116	pc1223_ENST00000505289;pc1224_ENST00000509715	-	PCDH10	BIDIR
chr4	133150776	133150777	MU112899|COAD-US|1|216|0.00463|A>G	chr4	133150776	133150797	GGAGAAGGAGGGGGAGGTGGC	1876	+	chr4	133093859	133151116	pc1223_ENST00000505289;pc1224_ENST00000509715	-	PCDH10	BIDIR
chr4	133150787	133150788	MU11209762|LUSC-KR|1|66|0.01515|G>T	chr4	133150767	133150788	GGAGGAGTAGGAGAAGGAGGG	2314	+	chr4	133093859	133151116	pc1223_ENST00000505289;pc1224_ENST00000509715	-	PCDH10	BIDIR
chr4	133150787	133150788	MU11209762|LUSC-KR|1|66|0.01515|G>T	chr4	133150770	133150791	GGAGTAGGAGAAGGAGGGGGA	1804	+	chr4	133093859	133151116	pc1223_ENST00000505289;pc1224_ENST00000509715	-	PCDH10	BIDIR
chr4	133150787	133150788	MU11209762|LUSC-KR|1|66|0.01515|G>T	chr4	133150776	133150797	GGAGAAGGAGGGGGAGGTGGC	1876	+	chr4	133093859	133151116	pc1223_ENST00000505289;pc1224_ENST00000509715	-	PCDH10	BIDIR
chr5	88556624	88556625	MU56166063|MELA-AU|1|183|0.00546|C>T	chr5	88556619	88556640	GAGGGAAGAAGGGAGGGAAAA	1796	-	chr5	88507545	88686936	pc1304_ENST00000506978;pc1305_ENST00000509405;pc1306_ENST00000513805;pc1307_ENST00000505030;pc1308_ENST00000500197;pc1309_ENST00000511014;pc1310_ENST00000509783;pc1311_ENST00000515885;pc1312_ENST00000509265	-	MEF2C	DS-S
chr5	88667373	88667374	MU29028749|CESC-US|1|194|0.00515|G>A	chr5	88667366	88667387	TAAGGAGGAAGGAAAAAAAAA	1634	+	chr5	88507545	88686936	pc1304_ENST00000506978;pc1305_ENST00000509405;pc1306_ENST00000513805;pc1307_ENST00000505030;pc1308_ENST00000500197;pc1309_ENST00000511014;pc1310_ENST00000509783;pc1311_ENST00000515885;pc1312_ENST00000509265	-	MEF2C	DS-S
chr5	88667378	88667379	MU41457238|MELA-AU|1|183|0.00546|G>A	chr5	88667366	88667387	TAAGGAGGAAGGAAAAAAAAA	1634	+	chr5	88507545	88686936	pc1304_ENST00000506978;pc1305_ENST00000509405;pc1306_ENST00000513805;pc1307_ENST00000505030;pc1308_ENST00000500197;pc1309_ENST00000511014;pc1310_ENST00000509783;pc1311_ENST00000515885;pc1312_ENST00000509265	-	MEF2C	DS-S
chr5	88676415	88676416	MU43005629|LICA-FR|1|240|0.00417|T>C	chr5	88676413	88676434	GGAGGAGGAGGTGGAGGAGAA	2475	-	chr5	88674217	88722831	pc1313_ENST00000510274	+	MEF2C	Asense
chr5	88676415	88676416	MU43005629|LICA-FR|1|240|0.00417|T>C	chr5	88676413	88676434	GGAGGAGGAGGTGGAGGAGAA	2475	-	chr5	88507545	88686936	pc1304_ENST00000506978;pc1305_ENST00000509405;pc1306_ENST00000513805;pc1307_ENST00000505030;pc1308_ENST00000500197;pc1309_ENST00000511014;pc1310_ENST00000509783;pc1311_ENST00000515885;pc1312_ENST00000509265	-	MEF2C	DS-S
chr5	88684996	88684997	MU4697353|PRAD-US|3|256|0.01172|GAG>-	chr5	88684980	88685001	AGAGAAGGAGGAGGAAGAGGA	2117	+	chr5	88674217	88722831	pc1313_ENST00000510274	+	MEF2C	Asense
chr5	88684996	88684997	MU4697353|PRAD-US|3|256|0.01172|GAG>-	chr5	88684980	88685001	AGAGAAGGAGGAGGAAGAGGA	2117	+	chr5	88507545	88686936	pc1304_ENST00000506978;pc1305_ENST00000509405;pc1306_ENST00000513805;pc1307_ENST00000505030;pc1308_ENST00000500197;pc1309_ENST00000511014;pc1310_ENST00000509783;pc1311_ENST00000515885;pc1312_ENST00000509265	-	MEF2C	DS-S
chr5	88684996	88684997	MU4697353|PRAD-US|3|256|0.01172|GAG>-	chr5	88684983	88685004	GAAGGAGGAGGAAGAGGAGGA	2605	+	chr5	88674217	88722831	pc1313_ENST00000510274	+	MEF2C	Asense
chr5	88684996	88684997	MU4697353|PRAD-US|3|256|0.01172|GAG>-	chr5	88684983	88685004	GAAGGAGGAGGAAGAGGAGGA	2605	+	chr5	88507545	88686936	pc1304_ENST00000506978;pc1305_ENST00000509405;pc1306_ENST00000513805;pc1307_ENST00000505030;pc1308_ENST00000500197;pc1309_ENST00000511014;pc1310_ENST00000509783;pc1311_ENST00000515885;pc1312_ENST00000509265	-	MEF2C	DS-S
chr5	88684996	88684997	MU4697353|PRAD-US|3|256|0.01172|GAG>-	chr5	88684986	88685007	GGAGGAGGAAGAGGAGGAGGA	2789	+	chr5	88674217	88722831	pc1313_ENST00000510274	+	MEF2C	Asense
chr5	88684996	88684997	MU4697353|PRAD-US|3|256|0.01172|GAG>-	chr5	88684986	88685007	GGAGGAGGAAGAGGAGGAGGA	2789	+	chr5	88507545	88686936	pc1304_ENST00000506978;pc1305_ENST00000509405;pc1306_ENST00000513805;pc1307_ENST00000505030;pc1308_ENST00000500197;pc1309_ENST00000511014;pc1310_ENST00000509783;pc1311_ENST00000515885;pc1312_ENST00000509265	-	MEF2C	DS-S
chr5	88684996	88684997	MU4697353|PRAD-US|3|256|0.01172|GAG>-	chr5	88684989	88685010	GGAGGAAGAGGAGGAGGAGGA	2551	+	chr5	88674217	88722831	pc1313_ENST00000510274	+	MEF2C	Asense
chr5	88684996	88684997	MU4697353|PRAD-US|3|256|0.01172|GAG>-	chr5	88684989	88685010	GGAGGAAGAGGAGGAGGAGGA	2551	+	chr5	88507545	88686936	pc1304_ENST00000506978;pc1305_ENST00000509405;pc1306_ENST00000513805;pc1307_ENST00000505030;pc1308_ENST00000500197;pc1309_ENST00000511014;pc1310_ENST00000509783;pc1311_ENST00000515885;pc1312_ENST00000509265	-	MEF2C	DS-S
chr5	88684996	88684997	MU4697353|PRAD-US|3|256|0.01172|GAG>-	chr5	88684992	88685013	GGAAGAGGAGGAGGAGGAGGA	2342	+	chr5	88674217	88722831	pc1313_ENST00000510274	+	MEF2C	Asense
chr5	88684996	88684997	MU4697353|PRAD-US|3|256|0.01172|GAG>-	chr5	88684992	88685013	GGAAGAGGAGGAGGAGGAGGA	2342	+	chr5	88507545	88686936	pc1304_ENST00000506978;pc1305_ENST00000509405;pc1306_ENST00000513805;pc1307_ENST00000505030;pc1308_ENST00000500197;pc1309_ENST00000511014;pc1310_ENST00000509783;pc1311_ENST00000515885;pc1312_ENST00000509265	-	MEF2C	DS-S
chr5	88684996	88684997	MU4697353|PRAD-US|3|256|0.01172|GAG>-	chr5	88684995	88685016	AGAGGAGGAGGAGGAGGAGGG	2588	+	chr5	88674217	88722831	pc1313_ENST00000510274	+	MEF2C	Asense
chr5	88684996	88684997	MU4697353|PRAD-US|3|256|0.01172|GAG>-	chr5	88684995	88685016	AGAGGAGGAGGAGGAGGAGGG	2588	+	chr5	88507545	88686936	pc1304_ENST00000506978;pc1305_ENST00000509405;pc1306_ENST00000513805;pc1307_ENST00000505030;pc1308_ENST00000500197;pc1309_ENST00000511014;pc1310_ENST00000509783;pc1311_ENST00000515885;pc1312_ENST00000509265	-	MEF2C	DS-S
chr5	93582906	93582907	MU60579224|MELA-AU|1|183|0.00546|C>T	chr5	93582896	93582917	GGAGGAGGAGAGAAAGTGAGG	1892	-	chr5	93409808	93587648	pc1317_ENST00000606233;pc1318_ENST00000510254;pc1319_ENST00000606696;pc1320_ENST00000504474;pc1321_ENST00000503134;pc1322_ENST00000507963;pc1323_ENST00000513055	-	NR2F1	Asense;US-AS
chr5	96411336	96411337	MU8377786|OV-AU|1|93|0.01075|C>A	chr5	96411325	96411346	GAAGCAGAAAGAAAGAGAGGA	1666	-	chr5	95960000	96631085	pc1324_ENST00000502645;pc1325_ENST00000511775	+	ELL2	Asense
chr5	142439189	142439190	MU59227248|LUSC-KR|1|66|0.01515|C>T	chr5	142439189	142439210	AGAGGAGGAGCAGGGGAAGGA	2038	+	chr5	142323292	142672001	pc1340_ENST00000510311;pc1341_TCONS_00276244;pc1342_TCONS_00276245;pc1343_ENST00000515288	+	SPRY4	BIDIR
chr5	159099919	159099920	MU2589702|LINC-JP|1|244|0.00410|G>A	chr5	159099908	159099929	GAAGCAGGAAGAAAAAAAAAA	1636	+	chr5	159098482	159117478	pc1363_ENST00000517335;pc1364_ENST00000523301;pc1365_ENST00000499583	+	EBF1	BIDIR
chr5	159100197	159100198	MU61638276|MELA-AU|1|183|0.00546|G>A	chr5	159100179	159100200	AGAGGAAAGGGGGGGAGGGAA	1603	+	chr5	159098482	159117478	pc1363_ENST00000517335;pc1364_ENST00000523301;pc1365_ENST00000499583	+	EBF1	BIDIR
chr5	159100220	159100221	MU43165178|MELA-AU|1|183|0.00546|G>A	chr5	159100210	159100231	AGAGGAGAGGGAGAAAGAGAG	1868	+	chr5	159098482	159117478	pc1363_ENST00000517335;pc1364_ENST00000523301;pc1365_ENST00000499583	+	EBF1	BIDIR
chr6	10415208	10415209	MU8409658|OV-AU|1|93|0.01075|G>C	chr6	10415192	10415213	CGAGGAGAAGGGCGAGGAGGA	1641	+	chr6	10407339	10416446	pc1383_ENST00000420777	+	TFAP2A	Asense
chr6	10415208	10415209	MU8409658|OV-AU|1|93|0.01075|G>C	chr6	10415195	10415216	GGAGAAGGGCGAGGAGGAGGA	2198	+	chr6	10407339	10416446	pc1383_ENST00000420777	+	TFAP2A	Asense
chr6	10415208	10415209	MU8409658|OV-AU|1|93|0.01075|G>C	chr6	10415204	10415225	CGAGGAGGAGGAGAGAAGGGA	1755	+	chr6	10407339	10416446	pc1383_ENST00000420777	+	TFAP2A	Asense
chr6	10415208	10415209	MU8409658|OV-AU|1|93|0.01075|G>C	chr6	10415207	10415228	GGAGGAGGAGAGAAGGGAAAG	2152	+	chr6	10407339	10416446	pc1383_ENST00000420777	+	TFAP2A	Asense
chr6	31897739	31897740	MU52945298|MELA-AU|1|183|0.00546|G>A	chr6	31897731	31897752	GAGGGAGGGAGGGCGAGGAGG	1811	+	chr6	31895784	31899681	pc1391_TCONS_00289335;pc1392_TCONS_00289336	+	C2	OLAP
chr6	75284875	75284876	MU51344498|MELA-AU|1|183|0.00546|G>A	chr6	75284855	75284876	GAGGGAGAGAGGGAGGAGGGA	1704	+	chr6	75283013	75297003	pc1407_ENST00000438676;pc1408_ENST00000607221;pc1409_ENST00000607799	+	TMEM30A	BIDIR
chr6	75284875	75284876	MU51344498|MELA-AU|1|183|0.00546|G>A	chr6	75284857	75284878	GGGAGAGAGGGAGGAGGGAGA	1672	+	chr6	75283013	75297003	pc1407_ENST00000438676;pc1408_ENST00000607221;pc1409_ENST00000607799	+	TMEM30A	BIDIR
chr6	75284875	75284876	MU51344498|MELA-AU|1|183|0.00546|G>A	chr6	75284866	75284887	GGAGGAGGGAGAAGAAGGAGG	2341	+	chr6	75283013	75297003	pc1407_ENST00000438676;pc1408_ENST00000607221;pc1409_ENST00000607799	+	TMEM30A	BIDIR
chr7	27097002	27097003	MU2601194|LINC-JP|1|244|0.00410|A>G	chr7	27096988	27097009	GGAGGCGGGGGAGAGAGATGA	1656	+	chr7	27093646	27100154	pc1471_ENST00000495032;pc1472_ENST00000434063;pc1473_ENST00000429611;pc1474_ENST00000425358	+	HOXA1	Asense;BIDIR
chr7	27129232	27129233	MU4505554|SKCM-US|1|335|0.00299|G>A	chr7	27129230	27129251	GGAGGAGGGAACGGGTGTGGA	1605	+	chr7	27111935	27134302	pc1475_ENST00000522193;pc1476_ENST00000517550;pc1477_ENST00000517641;pc1478_ENST00000521159;pc1479_ENST00000521687;pc1480_ENST00000524048	+	HOXA3	Asense;BIDIR
chr7	27129232	27129233	MU4505554|SKCM-US|1|335|0.00299|G>A	chr7	27129230	27129251	GGAGGAGGGAACGGGTGTGGA	1605	+	chr7	27126927	27154581	pc1481_ENST00000518451	-	HOXA6	OLAP
chr7	27129235	27129236	MU34799|BRCA-US|1|955|0.00105|G>A	chr7	27129230	27129251	GGAGGAGGGAACGGGTGTGGA	1605	+	chr7	27111935	27134302	pc1475_ENST00000522193;pc1476_ENST00000517550;pc1477_ENST00000517641;pc1478_ENST00000521159;pc1479_ENST00000521687;pc1480_ENST00000524048	+	HOXA3	Asense;BIDIR
chr7	27129235	27129236	MU34799|BRCA-US|1|955|0.00105|G>A	chr7	27129230	27129251	GGAGGAGGGAACGGGTGTGGA	1605	+	chr7	27126927	27154581	pc1481_ENST00000518451	-	HOXA6	OLAP
chr7	27129386	27129387	MU67282639|BRCA-EU|1|560|0.00179|T>C	chr7	27129370	27129391	GGAGGATGAAGTGGAAGAAAG	1911	-	chr7	27111935	27134302	pc1475_ENST00000522193;pc1476_ENST00000517550;pc1477_ENST00000517641;pc1478_ENST00000521159;pc1479_ENST00000521687;pc1480_ENST00000524048	+	HOXA3	Asense;BIDIR
chr7	27129386	27129387	MU67282639|BRCA-EU|1|560|0.00179|T>C	chr7	27129370	27129391	GGAGGATGAAGTGGAAGAAAG	1911	-	chr7	27126927	27154581	pc1481_ENST00000518451	-	HOXA6	OLAP
chr7	27129388	27129389	MU5449230|BRCA-US|1|955|0.00105|C>A	chr7	27129370	27129391	GGAGGATGAAGTGGAAGAAAG	1911	-	chr7	27111935	27134302	pc1475_ENST00000522193;pc1476_ENST00000517550;pc1477_ENST00000517641;pc1478_ENST00000521159;pc1479_ENST00000521687;pc1480_ENST00000524048	+	HOXA3	Asense;BIDIR
chr7	27129388	27129389	MU5449230|BRCA-US|1|955|0.00105|C>A	chr7	27129370	27129391	GGAGGATGAAGTGGAAGAAAG	1911	-	chr7	27126927	27154581	pc1481_ENST00000518451	-	HOXA6	OLAP
chr7	27129608	27129609	MU12944406|PACA-CA|1|227|0.00441|G>A	chr7	27129601	27129622	CAAGGAGGAGGGAGCGGAAGA	1701	+	chr7	27111935	27134302	pc1475_ENST00000522193;pc1476_ENST00000517550;pc1477_ENST00000517641;pc1478_ENST00000521159;pc1479_ENST00000521687;pc1480_ENST00000524048	+	HOXA3	Asense;BIDIR
chr7	27129608	27129609	MU12944406|PACA-CA|1|227|0.00441|G>A	chr7	27129601	27129622	CAAGGAGGAGGGAGCGGAAGA	1701	+	chr7	27126927	27154581	pc1481_ENST00000518451	-	HOXA6	OLAP
chr7	27129608	27129609	MU12944406|PACA-CA|1|227|0.00441|G>A	chr7	27129604	27129625	GGAGGAGGGAGCGGAAGAGAG	2100	+	chr7	27111935	27134302	pc1475_ENST00000522193;pc1476_ENST00000517550;pc1477_ENST00000517641;pc1478_ENST00000521159;pc1479_ENST00000521687;pc1480_ENST00000524048	+	HOXA3	Asense;BIDIR
chr7	27129608	27129609	MU12944406|PACA-CA|1|227|0.00441|G>A	chr7	27129604	27129625	GGAGGAGGGAGCGGAAGAGAG	2100	+	chr7	27126927	27154581	pc1481_ENST00000518451	-	HOXA6	OLAP
chr7	28957337	28957338	MU5049139|BLCA-US|1|130|0.00769|G>A	chr7	28957337	28957358	AGAGGATGAGGGAGGAGAGGG	1992	+	chr7	28955666	28959345	pc1493_ENST00000436594	+	TRIL	Asense
chr7	28957356	28957357	MU5449653|BRCA-US|1|955|0.00105|G>A	chr7	28957337	28957358	AGAGGATGAGGGAGGAGAGGG	1992	+	chr7	28955666	28959345	pc1493_ENST00000436594	+	TRIL	Asense
chr7	28957356	28957357	MU5449653|BRCA-US|1|955|0.00105|G>A	chr7	28957340	28957361	GGATGAGGGAGGAGAGGGAGC	1817	+	chr7	28955666	28959345	pc1493_ENST00000436594	+	TRIL	Asense
chr7	41705220	41705221	MU38294250|ESAD-UK|1|119|0.00840|C>-	chr7	41705204	41705225	GGGGGAGGGGGAAGTGAAAGA	1972	-	chr7	41691915	41779388	pc1502_ENST00000415848;pc1503_ENST00000422822;pc1504_ENST00000420821	+	INHBA	Asense
chr7	105876599	105876600	MU50973792|MELA-AU|2|183|0.01093|G>A	chr7	105876591	105876612	GGGGGAGGGAGGGAGGAAGGG	2139	+	chr7	105874795	105910598	pc1526_ENST00000487084;pc1527_ENST00000474330	+	ATXN7L1	BIDIR
chr7	105876632	105876633	MU825952|LINC-JP|1|244|0.00410,SKCA-BR|1|66|0.01515|C>T	chr7	105876619	105876640	GGAGGAGGGCGGCGGAGGAGG	1823	+	chr7	105874795	105910598	pc1526_ENST00000487084;pc1527_ENST00000474330	+	ATXN7L1	BIDIR
chr7	105876632	105876633	MU825952|LINC-JP|1|244|0.00410,SKCA-BR|1|66|0.01515|C>T	chr7	105876623	105876644	GAGGGCGGCGGAGGAGGAGGG	1718	+	chr7	105874795	105910598	pc1526_ENST00000487084;pc1527_ENST00000474330	+	ATXN7L1	BIDIR
chr7	129951359	129951360	MU64525731|BRCA-EU|1|560|0.00179|G>A	chr7	129951341	129951362	GGGGGATGGGGAGGAGGGAGA	2170	+	chr7	129951233	130026310	pc1528_ENST00000587038	+	UBE2H	BIDIR
chr8	64373256	64373257	MU50174734|MELA-AU|1|183|0.00546|G>A	chr8	64373240	64373261	GAGGGAGGGAGGCAGGGAGGG	1821	+	chr8	64371327	64383787	pc1591_ENST00000521441;pc1590_ENST00000520799;pc1592_ENST00000524060;pc1593_ENST00000524284;pc1594_ENST00000519741	+	YTHDF3	DS-S
chr8	66430019	66430020	MU42215449|MELA-AU|1|183|0.00546|CC>TT	chr8	66430006	66430027	GAGGGAGGAGGACCAGGAGGA	1882	+	chr8	66419588	66430977	pc1595_ENST00000499642	-	RRS1	BIDIR
chr8	66430019	66430020	MU42215449|MELA-AU|1|183|0.00546|CC>TT	chr8	66430009	66430030	GGAGGAGGACCAGGAGGAGGC	2002	+	chr8	66419588	66430977	pc1595_ENST00000499642	-	RRS1	BIDIR
chr8	96493723	96493724	MU59585147|MELA-AU|1|183|0.00546|A>C	chr8	96493711	96493732	AGAGGAGGAGAAGGAGGAGGA	2451	+	chr8	96491812	96538816	pc1605_ENST00000519587	+	SDC2	OLAP
chr8	96493723	96493724	MU59585147|MELA-AU|1|183|0.00546|A>C	chr8	96493720	96493741	GAAGGAGGAGGACCCGGGGAG	1574	+	chr8	96491812	96538816	pc1605_ENST00000519587	+	SDC2	OLAP
chr8	96493723	96493724	MU59585147|MELA-AU|1|183|0.00546|A>C	chr8	96493723	96493744	GGAGGAGGACCCGGGGAGGGA	1645	+	chr8	96491812	96538816	pc1605_ENST00000519587	+	SDC2	OLAP
chr8	121641587	121641588	MU40351586|SKCA-BR|1|66|0.01515|A>G	chr8	121641570	121641591	GGAGGCGGGGAGGGGGAGAGG	1745	+	chr8	121639435	121644693	pc1613_ENST00000520043	+	HAS2	BIDIR
chrX	123961691	123961692	MU42852257|CLLE-ES|1|218|0.00459|C>T	chrX	123961672	123961693	GAGGGAGGGAAGGGAGGAGGG	2231	-	chrX	123959232	123963341	pc1682_ENST00000426367	-	STAG2	Asense
chrX	123961691	123961692	MU42852257|CLLE-ES|1|218|0.00459|C>T	chrX	123961680	123961701	GGAGGGGGGAGGGAGGGAAGG	1614	-	chrX	123959232	123963341	pc1682_ENST00000426367	-	STAG2	Asense
chrX	123961691	123961692	MU42852257|CLLE-ES|1|218|0.00459|C>T	chrX	123961683	123961704	GAGGGAGGGGGGAGGGAGGGA	2044	-	chrX	123959232	123963341	pc1682_ENST00000426367	-	STAG2	Asense
chrX	123961691	123961692	MU42852257|CLLE-ES|1|218|0.00459|C>T	chrX	123961687	123961708	GAGGGAGGGAGGGGGGAGGGA	2107	-	chrX	123959232	123963341	pc1682_ENST00000426367	-	STAG2	Asense

## Sheet: S7F
Table S9F: List of tapRNAs with a cancer mutated ZNF263 site supported by ChIP-Seq peak
Somatic Mutation				CTCF Motif						tapRNA
chrom	TSS	TES	Mutation	chrom2	TSS3	TES4	Actual Genomic Seq	Matching Score	Strand	chrom5	TSS6	TES7	tapRNA_id	Strand8	Associated Coding Gene	Orientation
chr1	8027241	8027242	MU48289341|MELA-AU|2|183|0.01093|G>A	chr1	8027236	8027257	GGAGGATGAGGGGACAGAGTG	1595	+	chr1	8024737	8122702	pc3_ENST00000445300	+	ERRFI1	BIDIR
chr1	35557305	35557306	MU3598215|LIRI-JP|1|260|0.00385|GGA>-	chr1	35557305	35557326	GGAGGAGGAGGAGGAAGAGGA	2702	+	chr1	35556470	35559388	pc19_ENST00000473465	-	KIAA0319L	OLAP
chr1	35557320	35557321	MU5292721|OV-AU|1|93|0.01075|A>T	chr1	35557305	35557326	GGAGGAGGAGGAGGAAGAGGA	2702	+	chr1	35556470	35559388	pc19_ENST00000473465	-	KIAA0319L	OLAP
chr1	35557320	35557321	MU5292721|OV-AU|1|93|0.01075|A>T	chr1	35557308	35557329	GGAGGAGGAGGAAGAGGAAGA	2649	+	chr1	35556470	35559388	pc19_ENST00000473465	-	KIAA0319L	OLAP
chr1	35557320	35557321	MU5292721|OV-AU|1|93|0.01075|A>T	chr1	35557311	35557332	GGAGGAGGAAGAGGAAGAAGG	2555	+	chr1	35556470	35559388	pc19_ENST00000473465	-	KIAA0319L	OLAP
chr1	35557320	35557321	MU5292721|OV-AU|1|93|0.01075|A>T	chr1	35557314	35557335	GGAGGAAGAGGAAGAAGGTAG	1771	+	chr1	35556470	35559388	pc19_ENST00000473465	-	KIAA0319L	OLAP
chr1	35559031	35559032	MU45628755|MELA-AU|1|183|0.00546|C>T	chr1	35559017	35559038	GGAGGATGGAGGGAGGGAGGG	2241	-	chr1	35556470	35559388	pc19_ENST00000473465	-	KIAA0319L	OLAP
chr1	35559031	35559032	MU45628755|MELA-AU|1|183|0.00546|C>T	chr1	35559020	35559041	AGTGGAGGATGGAGGGAGGGA	1667	-	chr1	35556470	35559388	pc19_ENST00000473465	-	KIAA0319L	OLAP
chr1	35559051	35559052	MU29572881|LUSC-KR|1|66|0.01515|A>C	chr1	35559051	35559072	AGAGGAGGGACGGGGGTGGGG	1641	-	chr1	35556470	35559388	pc19_ENST00000473465	-	KIAA0319L	OLAP
chr1	38919109	38919110	MU4433597|SKCM-US|1|335|0.00299|C>T	chr1	38919099	38919120	AGAGGATGGGGGAGGTAAAGA	1583	-	chr1	38857999	38919396	pc24_ENST00000433671;pc25_ENST00000456813;pc26_ENST00000443161	+	MYCBP;RRAGC	Asense;BIDIR
chr1	38919116	38919117	MU4658189|BLCA-US|1|130|0.00769|C>T	chr1	38919099	38919120	AGAGGATGGGGGAGGTAAAGA	1583	-	chr1	38857999	38919396	pc24_ENST00000433671;pc25_ENST00000456813;pc26_ENST00000443161	+	MYCBP;RRAGC	Asense;BIDIR
chr1	38919123	38919124	MU4658196|BLCA-US|1|130|0.00769|C>T	chr1	38919120	38919141	GGAGGAAGAGGAGAAAATGAG	1665	-	chr1	38857999	38919396	pc24_ENST00000433671;pc25_ENST00000456813;pc26_ENST00000443161	+	MYCBP;RRAGC	Asense;BIDIR
chr1	71166722	71166723	MU34865765|ESAD-UK|1|119|0.00840|T>C	chr1	71166715	71166736	GGAGCAGGAGAAGGAGAAAAA	1998	-	chr1	71079323	71489976	pc51_TCONS_00006569;pc50_TCONS_00006568;pc49_TCONS_00006567;pc48_ENST00000583678;pc47_TCONS_00006565;pc46_TCONS_00006564;pc45_TCONS_00006563;pc44_ENST00000455406;pc52_ENST00000599146;pc53_ENST00000596952;pc54_ENST00000413421;pc55_ENST00000594152	+	ZRANB2	BIDIR
chr1	71166722	71166723	MU34865765|ESAD-UK|1|119|0.00840|T>C	chr1	71166718	71166739	GGAGGAGCAGGAGAAGGAGAA	2292	-	chr1	71079323	71489976	pc51_TCONS_00006569;pc50_TCONS_00006568;pc49_TCONS_00006567;pc48_ENST00000583678;pc47_TCONS_00006565;pc46_TCONS_00006564;pc45_TCONS_00006563;pc44_ENST00000455406;pc52_ENST00000599146;pc53_ENST00000596952;pc54_ENST00000413421;pc55_ENST00000594152	+	ZRANB2	BIDIR
chr1	71166722	71166723	MU34865765|ESAD-UK|1|119|0.00840|T>C	chr1	71166721	71166742	GGAGGAGGAGCAGGAGAAGGA	2334	-	chr1	71079323	71489976	pc51_TCONS_00006569;pc50_TCONS_00006568;pc49_TCONS_00006567;pc48_ENST00000583678;pc47_TCONS_00006565;pc46_TCONS_00006564;pc45_TCONS_00006563;pc44_ENST00000455406;pc52_ENST00000599146;pc53_ENST00000596952;pc54_ENST00000413421;pc55_ENST00000594152	+	ZRANB2	BIDIR
chr1	71166729	71166730	MU53377286|MELA-AU|1|183|0.00546|C>T	chr1	71166715	71166736	GGAGCAGGAGAAGGAGAAAAA	1998	-	chr1	71079323	71489976	pc51_TCONS_00006569;pc50_TCONS_00006568;pc49_TCONS_00006567;pc48_ENST00000583678;pc47_TCONS_00006565;pc46_TCONS_00006564;pc45_TCONS_00006563;pc44_ENST00000455406;pc52_ENST00000599146;pc53_ENST00000596952;pc54_ENST00000413421;pc55_ENST00000594152	+	ZRANB2	BIDIR
chr1	71166729	71166730	MU53377286|MELA-AU|1|183|0.00546|C>T	chr1	71166718	71166739	GGAGGAGCAGGAGAAGGAGAA	2292	-	chr1	71079323	71489976	pc51_TCONS_00006569;pc50_TCONS_00006568;pc49_TCONS_00006567;pc48_ENST00000583678;pc47_TCONS_00006565;pc46_TCONS_00006564;pc45_TCONS_00006563;pc44_ENST00000455406;pc52_ENST00000599146;pc53_ENST00000596952;pc54_ENST00000413421;pc55_ENST00000594152	+	ZRANB2	BIDIR
chr1	71166729	71166730	MU53377286|MELA-AU|1|183|0.00546|C>T	chr1	71166721	71166742	GGAGGAGGAGCAGGAGAAGGA	2334	-	chr1	71079323	71489976	pc51_TCONS_00006569;pc50_TCONS_00006568;pc49_TCONS_00006567;pc48_ENST00000583678;pc47_TCONS_00006565;pc46_TCONS_00006564;pc45_TCONS_00006563;pc44_ENST00000455406;pc52_ENST00000599146;pc53_ENST00000596952;pc54_ENST00000413421;pc55_ENST00000594152	+	ZRANB2	BIDIR
chr1	71166729	71166730	MU53377286|MELA-AU|1|183|0.00546|C>T	chr1	71166724	71166745	GAAGGAGGAGGAGCAGGAGAA	2337	-	chr1	71079323	71489976	pc51_TCONS_00006569;pc50_TCONS_00006568;pc49_TCONS_00006567;pc48_ENST00000583678;pc47_TCONS_00006565;pc46_TCONS_00006564;pc45_TCONS_00006563;pc44_ENST00000455406;pc52_ENST00000599146;pc53_ENST00000596952;pc54_ENST00000413421;pc55_ENST00000594152	+	ZRANB2	BIDIR
chr1	71166738	71166739	MU59013616|MELA-AU|1|183|0.00546|C>T	chr1	71166718	71166739	GGAGGAGCAGGAGAAGGAGAA	2292	-	chr1	71079323	71489976	pc51_TCONS_00006569;pc50_TCONS_00006568;pc49_TCONS_00006567;pc48_ENST00000583678;pc47_TCONS_00006565;pc46_TCONS_00006564;pc45_TCONS_00006563;pc44_ENST00000455406;pc52_ENST00000599146;pc53_ENST00000596952;pc54_ENST00000413421;pc55_ENST00000594152	+	ZRANB2	BIDIR
chr1	71166738	71166739	MU59013616|MELA-AU|1|183|0.00546|C>T	chr1	71166721	71166742	GGAGGAGGAGCAGGAGAAGGA	2334	-	chr1	71079323	71489976	pc51_TCONS_00006569;pc50_TCONS_00006568;pc49_TCONS_00006567;pc48_ENST00000583678;pc47_TCONS_00006565;pc46_TCONS_00006564;pc45_TCONS_00006563;pc44_ENST00000455406;pc52_ENST00000599146;pc53_ENST00000596952;pc54_ENST00000413421;pc55_ENST00000594152	+	ZRANB2	BIDIR
chr1	71166738	71166739	MU59013616|MELA-AU|1|183|0.00546|C>T	chr1	71166724	71166745	GAAGGAGGAGGAGCAGGAGAA	2337	-	chr1	71079323	71489976	pc51_TCONS_00006569;pc50_TCONS_00006568;pc49_TCONS_00006567;pc48_ENST00000583678;pc47_TCONS_00006565;pc46_TCONS_00006564;pc45_TCONS_00006563;pc44_ENST00000455406;pc52_ENST00000599146;pc53_ENST00000596952;pc54_ENST00000413421;pc55_ENST00000594152	+	ZRANB2	BIDIR
chr1	98048603	98048604	MU48631764|MELA-AU|1|183|0.00546|C>T	chr1	98048592	98048613	GGAGAAGGGGGGGAGGGTGGA	1933	-	chr1	97987999	98051894	pc67_ENST00000424528;pc68_TCONS_00023877;pc69_ENST00000602852;pc70_ENST00000602984	-	DPYD	US-S
chr1	98048603	98048604	MU48631764|MELA-AU|1|183|0.00546|C>T	chr1	98048595	98048616	GGTGGAGAAGGGGGGGAGGGT	1635	-	chr1	97987999	98051894	pc67_ENST00000424528;pc68_TCONS_00023877;pc69_ENST00000602852;pc70_ENST00000602984	-	DPYD	US-S
chr1	98048603	98048604	MU48631764|MELA-AU|1|183|0.00546|C>T	chr1	98048598	98048619	GAGGGTGGAGAAGGGGGGGAG	1653	-	chr1	97987999	98051894	pc67_ENST00000424528;pc68_TCONS_00023877;pc69_ENST00000602852;pc70_ENST00000602984	-	DPYD	US-S
chr1	98048603	98048604	MU48631764|MELA-AU|1|183|0.00546|C>T	chr1	98048602	98048623	TGTGGAGGGTGGAGAAGGGGG	1648	-	chr1	97987999	98051894	pc67_ENST00000424528;pc68_TCONS_00023877;pc69_ENST00000602852;pc70_ENST00000602984	-	DPYD	US-S
chr1	98049074	98049075	MU49094334|MELA-AU|1|183|0.00546|C>T	chr1	98049057	98049078	GAAAGAGGGAGAAGGGGGGGA	1888	-	chr1	97987999	98051894	pc67_ENST00000424528;pc68_TCONS_00023877;pc69_ENST00000602852;pc70_ENST00000602984	-	DPYD	US-S
chr1	98049074	98049075	MU49094334|MELA-AU|1|183|0.00546|C>T	chr1	98049060	98049081	AGAGAAAGAGGGAGAAGGGGG	1654	-	chr1	97987999	98051894	pc67_ENST00000424528;pc68_TCONS_00023877;pc69_ENST00000602852;pc70_ENST00000602984	-	DPYD	US-S
chr1	98049074	98049075	MU49094334|MELA-AU|1|183|0.00546|C>T	chr1	98049063	98049084	GGAAGAGAAAGAGGGAGAAGG	1700	-	chr1	97987999	98051894	pc67_ENST00000424528;pc68_TCONS_00023877;pc69_ENST00000602852;pc70_ENST00000602984	-	DPYD	US-S
chr1	98049074	98049075	MU49094334|MELA-AU|1|183|0.00546|C>T	chr1	98049066	98049087	GGGGGAAGAGAAAGAGGGAGA	1956	-	chr1	97987999	98051894	pc67_ENST00000424528;pc68_TCONS_00023877;pc69_ENST00000602852;pc70_ENST00000602984	-	DPYD	US-S
chr1	98049094	98049095	MU54891761|MELA-AU|2|183|0.01093|C>T	chr1	98049081	98049102	GAGGGAGGGAGTCAAGGGGGA	1634	-	chr1	97987999	98051894	pc67_ENST00000424528;pc68_TCONS_00023877;pc69_ENST00000602852;pc70_ENST00000602984	-	DPYD	US-S
chr1	98049106	98049107	MU62839081|MELA-AU|1|183|0.00546|C>T	chr1	98049095	98049116	GAAGGAGAGAGGGAGAGGGAG	1805	-	chr1	97987999	98051894	pc67_ENST00000424528;pc68_TCONS_00023877;pc69_ENST00000602852;pc70_ENST00000602984	-	DPYD	US-S
chr1	98049106	98049107	MU62839081|MELA-AU|1|183|0.00546|C>T	chr1	98049099	98049120	GAGGGAAGGAGAGAGGGAGAG	1790	-	chr1	97987999	98051894	pc67_ENST00000424528;pc68_TCONS_00023877;pc69_ENST00000602852;pc70_ENST00000602984	-	DPYD	US-S
chr1	101027489	101027490	MU4153400|RECA-EU|1|95|0.01053|G>C	chr1	101027487	101027508	GGGGGTGGGGGTGGGTGAGGA	1602	+	chr1	101023877	101080562	pc71_ENST00000453011	+	DPH5	BIDIR
chr1	111988920	111988921	MU33559980|ESAD-UK|1|119|0.00840|C>A	chr1	111988903	111988924	GGAGGTGGGGGACGGGAAGGG	1684	-	chr1	111987769	111998842	pc72_ENST00000442751;pc73_ENST00000428461;pc74_ENST00000438293	+	KCND3	BIDIR
chr1	111990106	111990107	MU55738053|MELA-AU|1|183|0.00546|A>G	chr1	111990096	111990117	AGTGGAGGAAGAGAGGAGGAG	1683	+	chr1	111987769	111998842	pc72_ENST00000442751;pc73_ENST00000428461;pc74_ENST00000438293	+	KCND3	BIDIR
chr1	117606344	117606345	MU62646919|MELA-AU|1|183|0.00546|C>T	chr1	117606326	117606347	GGAGCAGGAGGGGAAAGGAGC	1881	-	chr1	117596831	117607770	pc75_ENST00000440801;pc76_ENST00000425010;pc77_ENST00000456126	-	FAM46C	BIDIR
chr1	117606344	117606345	MU62646919|MELA-AU|1|183|0.00546|C>T	chr1	117606329	117606350	GAGGGAGCAGGAGGGGAAAGG	1853	-	chr1	117596831	117607770	pc75_ENST00000440801;pc76_ENST00000425010;pc77_ENST00000456126	-	FAM46C	BIDIR
chr1	185316337	185316338	MU55495502|MELA-AU|1|183|0.00546|CC>TT	chr1	185316318	185316339	GGGGGCGGGAGGAGGGAGGGA	1653	-	chr1	185315491	185359384	pc123_TCONS_00012788	+	IVNS1ABP	BIDIR
chr1	185316337	185316338	MU55495502|MELA-AU|1|183|0.00546|CC>TT	chr1	185316324	185316345	GGAGAAGGGGGCGGGAGGAGG	1713	-	chr1	185315491	185359384	pc123_TCONS_00012788	+	IVNS1ABP	BIDIR
chr1	213989540	213989541	MU5073372|OV-AU|1|93|0.01075|G>A	chr1	213989533	213989554	TGGGGAGGGAGGACAGGAGAG	1738	+	chr1	213966131	213989630	pc146_ENST00000598091	-	PROX1	BIDIR
chr1	213989549	213989550	MU5073391|OV-AU|1|93|0.01075|G>A	chr1	213989533	213989554	TGGGGAGGGAGGACAGGAGAG	1738	+	chr1	213966131	213989630	pc146_ENST00000598091	-	PROX1	BIDIR
chr1	234980087	234980088	MU57633929|MELA-AU|1|183|0.00546|G>A	chr1	234980068	234980089	GATGGAGGGAGAAAAGAGGAA	1717	+	chr1	234979646	234982804	pc149_ENST00000549744	-	TOMM20	DS-S
chr1	239385587	239385588	MU62194554|MELA-AU|1|183|0.00546|C>T	chr1	239385573	239385594	GGAGGAAGATAAAAAGAAGAA	1630	-	chr1	239384564	239886596	pc150_ENST00000468573;pc151_ENST00000492335	+	CHRM3	OLAP;US-S
chr1	239385587	239385588	MU62194554|MELA-AU|1|183|0.00546|C>T	chr1	239385576	239385597	GAAGGAGGAAGATAAAAAGAA	1853	-	chr1	239384564	239886596	pc150_ENST00000468573;pc151_ENST00000492335	+	CHRM3	OLAP;US-S
chr1	239386626	239386627	MU3736402|LIRI-JP|1|260|0.00385|G>T	chr1	239386612	239386633	CGAGGAGGAAGGAGAGGAGGA	2159	+	chr1	239384564	239886596	pc150_ENST00000468573;pc151_ENST00000492335	+	CHRM3	OLAP;US-S
chr1	239386626	239386627	MU3736402|LIRI-JP|1|260|0.00385|G>T	chr1	239386615	239386636	GGAGGAAGGAGAGGAGGAGCG	2033	+	chr1	239384564	239886596	pc150_ENST00000468573;pc151_ENST00000492335	+	CHRM3	OLAP;US-S
chr1	239583635	239583636	MU45213261|MELA-AU|1|183|0.00546|C>T	chr1	239583629	239583650	GAAGGAGAAAAGGGAGAGAAA	1780	-	chr1	239384564	239886596	pc150_ENST00000468573;pc151_ENST00000492335	+	CHRM3	OLAP;US-S
chr1	239583635	239583636	MU45213261|MELA-AU|1|183|0.00546|C>T	chr1	239583632	239583653	GGGGAAGGAGAAAAGGGAGAG	1665	-	chr1	239384564	239886596	pc150_ENST00000468573;pc151_ENST00000492335	+	CHRM3	OLAP;US-S
chr1	239583635	239583636	MU45213261|MELA-AU|1|183|0.00546|C>T	chr1	239583633	239583654	TGGGGAAGGAGAAAAGGGAGA	1612	-	chr1	239384564	239886596	pc150_ENST00000468573;pc151_ENST00000492335	+	CHRM3	OLAP;US-S
chr10	31319171	31319172	MU9249584|SKCM-US|1|335|0.00299|G>-	chr10	31319154	31319175	GGTGGAGGCGGAGGGGTGGGG	1662	+	chr10	31307716	31322447	pc159_ENST00000450834;pc160_ENST00000424191;pc161_TCONS_00040578;pc162_TCONS_00040579;pc163_TCONS_00040580;pc164_ENST00000441257;pc165_ENST00000606286;pc166_ENST00000607455;pc167_ENST00000606250	-	ZEB1	Asense;BIDIR
chr10	31319171	31319172	MU9249584|SKCM-US|1|335|0.00299|G>-	chr10	31319157	31319178	GGAGGCGGAGGGGTGGGGGGG	1799	+	chr10	31307716	31322447	pc159_ENST00000450834;pc160_ENST00000424191;pc161_TCONS_00040578;pc162_TCONS_00040579;pc163_TCONS_00040580;pc164_ENST00000441257;pc165_ENST00000606286;pc166_ENST00000607455;pc167_ENST00000606250	-	ZEB1	Asense;BIDIR
chr10	31319171	31319172	MU9249584|SKCM-US|1|335|0.00299|G>-	chr10	31319165	31319186	AGGGGTGGGGGGGAAGGGGGA	1770	+	chr10	31307716	31322447	pc159_ENST00000450834;pc160_ENST00000424191;pc161_TCONS_00040578;pc162_TCONS_00040579;pc163_TCONS_00040580;pc164_ENST00000441257;pc165_ENST00000606286;pc166_ENST00000607455;pc167_ENST00000606250	-	ZEB1	Asense;BIDIR
chr10	31320488	31320489	MU42518669|LUSC-KR|1|66|0.01515|T>G	chr10	31320478	31320499	GAAGGAGGGTGGGGGAGGGGG	2160	+	chr10	31307716	31322447	pc159_ENST00000450834;pc160_ENST00000424191;pc161_TCONS_00040578;pc162_TCONS_00040579;pc163_TCONS_00040580;pc164_ENST00000441257;pc165_ENST00000606286;pc166_ENST00000607455;pc167_ENST00000606250	-	ZEB1	Asense;BIDIR
chr10	31320488	31320489	MU42518669|LUSC-KR|1|66|0.01515|T>G	chr10	31320478	31320499	GAAGGAGGGTGGGGGAGGGGG	2160	+	chr10	31320009	31358590	pc168_ENST00000558832	+	ZEB1	OLAP
chr10	32358663	32358664	MU44603330|MELA-AU|1|183|0.00546|G>A	chr10	32358649	32358670	GGGGGCGGGGGGGGAAGAAAG	1755	+	chr10	32345396	32374488	pc170_ENST00000417447	+	EPC1	BIDIR
chr10	35126783	35126784	MU57744944|MELA-AU|1|183|0.00546|C>T	chr10	35126763	35126784	GGAGAAGGAAGGTCAGGGGGC	1579	-	chr10	35098005	35129020	pc171_ENST00000450742;pc172_ENST00000457255;pc173_ENST00000450106	-	CREM	BIDIR
chr10	69801372	69801373	MU64890782|BRCA-EU|1|560|0.00179|C>G	chr10	69801372	69801393	GGGGGAGAAGGAAGGGGAAAG	1936	+	chr10	69799971	69803747	pc188_TCONS_00042162	-	COL13A1	BIDIR
chr10	69801373	69801374	MU67298978|BRCA-EU|1|560|0.00179|G>C	chr10	69801372	69801393	GGGGGAGAAGGAAGGGGAAAG	1936	+	chr10	69799971	69803747	pc188_TCONS_00042162	-	COL13A1	BIDIR
chr10	69801377	69801378	MU42237501|MELA-AU|1|183|0.00546|GA>AC	chr10	69801372	69801393	GGGGGAGAAGGAAGGGGAAAG	1936	+	chr10	69799971	69803747	pc188_TCONS_00042162	-	COL13A1	BIDIR
chr10	69801377	69801378	MU42237501|MELA-AU|1|183|0.00546|GA>AC	chr10	69801375	69801396	GGAGAAGGAAGGGGAAAGAGG	1960	+	chr10	69799971	69803747	pc188_TCONS_00042162	-	COL13A1	BIDIR
chr10	75402530	75402531	MU26961631|ESAD-UK|1|119|0.00840|T>A	chr10	75402530	75402551	AAAGAAGGGGGGGAGGGAGGA	1889	-	chr10	75400896	75408982	pc205_ENST00000486015;pc206_ENST00000425916	+	ZNF503	BIDIR
chr10	75402750	75402751	MU63182169|MELA-AU|1|183|0.00546|G>A	chr10	75402740	75402761	GGAGGAGGGGAAAAGAGGAGC	1763	+	chr10	75400896	75408982	pc205_ENST00000486015;pc206_ENST00000425916	+	ZNF503	BIDIR
chr10	75405493	75405494	MU29462611|PACA-CA|1|227|0.00441|C>T	chr10	75405475	75405496	GGGGCAGGACAGGGGTGGGGA	1607	-	chr10	75400896	75408982	pc205_ENST00000486015;pc206_ENST00000425916	+	ZNF503	BIDIR
chr10	118248320	118248321	MU17029378|COCA-CN|1|187|0.00535|A>G	chr10	118248318	118248339	GAGAGAGGGAGAGGGAGAGGG	1690	+	chr10	118239563	118267710	pc220_ENST00000413810;pc221_ENST00000431695;pc222_ENST00000436975;pc223_ENST00000436430	+	FAM204A	DS-AS
chr10	118248424	118248425	MU63556526|COCA-CN|1|187|0.00535|A>G	chr10	118248405	118248426	GAAGGAAGGAAGGAAGGAAGG	1955	+	chr10	118239563	118267710	pc220_ENST00000413810;pc221_ENST00000431695;pc222_ENST00000436975;pc223_ENST00000436430	+	FAM204A	DS-AS
chr10	118248424	118248425	MU63556526|COCA-CN|1|187|0.00535|A>G	chr10	118248409	118248430	GAAGGAAGGAAGGAAGGAAGG	1955	+	chr10	118239563	118267710	pc220_ENST00000413810;pc221_ENST00000431695;pc222_ENST00000436975;pc223_ENST00000436430	+	FAM204A	DS-AS
chr10	118248424	118248425	MU63556526|COCA-CN|1|187|0.00535|A>G	chr10	118248413	118248434	GAAGGAAGGAAGGAAGGAAGG	1955	+	chr10	118239563	118267710	pc220_ENST00000413810;pc221_ENST00000431695;pc222_ENST00000436975;pc223_ENST00000436430	+	FAM204A	DS-AS
chr10	118248424	118248425	MU63556526|COCA-CN|1|187|0.00535|A>G	chr10	118248417	118248438	GAAGGAAGGAAGGAAGGAAGG	1955	+	chr10	118239563	118267710	pc220_ENST00000413810;pc221_ENST00000431695;pc222_ENST00000436975;pc223_ENST00000436430	+	FAM204A	DS-AS
chr10	118248424	118248425	MU63556526|COCA-CN|1|187|0.00535|A>G	chr10	118248421	118248442	GAAGGAAGGAAGGAAGGAAGG	1955	+	chr10	118239563	118267710	pc220_ENST00000413810;pc221_ENST00000431695;pc222_ENST00000436975;pc223_ENST00000436430	+	FAM204A	DS-AS
chr10	118248455	118248456	MU63556535|COCA-CN|1|187|0.00535|G>A	chr10	118248440	118248461	GGGGGAGGGAGGGAGGGAAGG	2249	+	chr10	118239563	118267710	pc220_ENST00000413810;pc221_ENST00000431695;pc222_ENST00000436975;pc223_ENST00000436430	+	FAM204A	DS-AS
chr10	118248455	118248456	MU63556535|COCA-CN|1|187|0.00535|G>A	chr10	118248444	118248465	GAGGGAGGGAGGGAAGGAAGG	2201	+	chr10	118239563	118267710	pc220_ENST00000413810;pc221_ENST00000431695;pc222_ENST00000436975;pc223_ENST00000436430	+	FAM204A	DS-AS
chr10	118248455	118248456	MU63556535|COCA-CN|1|187|0.00535|G>A	chr10	118248448	118248469	GAGGGAGGGAAGGAAGGAAGG	2040	+	chr10	118239563	118267710	pc220_ENST00000413810;pc221_ENST00000431695;pc222_ENST00000436975;pc223_ENST00000436430	+	FAM204A	DS-AS
chr10	118248455	118248456	MU63556535|COCA-CN|1|187|0.00535|G>A	chr10	118248452	118248473	GAGGGAAGGAAGGAAGGAAGG	1756	+	chr10	118239563	118267710	pc220_ENST00000413810;pc221_ENST00000431695;pc222_ENST00000436975;pc223_ENST00000436430	+	FAM204A	DS-AS
chr10	125104923	125104924	MU40271469|SKCA-BR|1|66|0.01515|C>T	chr10	125104903	125104924	GGGGGCGGGAGAAGGGGAGAA	1758	-	chr10	125100586	125162290	pc226_TCONS_00045290;pc227_ENST00000467395	-	CTBP2	OLAP
chr10	125154246	125154247	MU6111731|PACA-AU|1|391|0.00256|CCCTCTC>-	chr10	125154243	125154264	GGGTGAGGGGGGAGAGGGAGG	1940	-	chr10	125100586	125162290	pc226_TCONS_00045290;pc227_ENST00000467395	-	CTBP2	OLAP
chr10	125154247	125154248	MU63470971|BRCA-EU|1|560|0.00179|C>T	chr10	125154243	125154264	GGGTGAGGGGGGAGAGGGAGG	1940	-	chr10	125100586	125162290	pc226_TCONS_00045290;pc227_ENST00000467395	-	CTBP2	OLAP
chr10	125154257	125154258	MU32659549|SKCA-BR|1|66|0.01515|C>G	chr10	125154243	125154264	GGGTGAGGGGGGAGAGGGAGG	1940	-	chr10	125100586	125162290	pc226_TCONS_00045290;pc227_ENST00000467395	-	CTBP2	OLAP
chr10	125157634	125157635	MU50542260|MELA-AU|1|183|0.00546|G>A	chr10	125157634	125157655	GGGGCAGGGTAGGGGGAGGGG	1583	+	chr10	125100586	125162290	pc226_TCONS_00045290;pc227_ENST00000467395	-	CTBP2	OLAP
chr11	65423144	65423145	MU63983901|BRCA-EU|1|560|0.00179|->GG	chr11	65423130	65423151	GAAGGAGGAAGGCAGGGAGAG	1948	+	chr11	65420814	65445598	pc290_TCONS_00051398	+	FRMD8	DS-S
chr11	65423706	65423707	MU58071721|MELA-AU|1|183|0.00546|C>T	chr11	65423688	65423709	AAGGGAGGAAGAAGGGGTGGA	1764	-	chr11	65420814	65445598	pc290_TCONS_00051398	+	FRMD8	DS-S
chr11	65424969	65424970	MU58409223|MELA-AU|1|183|0.00546|G>A	chr11	65424965	65424986	GAGGGATGAGGGTGAAGAAGG	1747	+	chr11	65420814	65445598	pc290_TCONS_00051398	+	FRMD8	DS-S
chr11	65424969	65424970	MU58409223|MELA-AU|1|183|0.00546|G>A	chr11	65424968	65424989	GGATGAGGGTGAAGAAGGGGA	1882	+	chr11	65420814	65445598	pc290_TCONS_00051398	+	FRMD8	DS-S
chr11	65424985	65424986	MU59540994|MELA-AU|1|183|0.00546|GG>AA	chr11	65424965	65424986	GAGGGATGAGGGTGAAGAAGG	1747	+	chr11	65420814	65445598	pc290_TCONS_00051398	+	FRMD8	DS-S
chr11	65424985	65424986	MU59540994|MELA-AU|1|183|0.00546|GG>AA	chr11	65424968	65424989	GGATGAGGGTGAAGAAGGGGA	1882	+	chr11	65420814	65445598	pc290_TCONS_00051398	+	FRMD8	DS-S
chr11	65424986	65424987	MU60520049|MELA-AU|1|183|0.00546|G>T	chr11	65424968	65424989	GGATGAGGGTGAAGAAGGGGA	1882	+	chr11	65420814	65445598	pc290_TCONS_00051398	+	FRMD8	DS-S
chr11	65424988	65424989	MU40649158|MELA-AU|1|183|0.00546|->A	chr11	65424968	65424989	GGATGAGGGTGAAGAAGGGGA	1882	+	chr11	65420814	65445598	pc290_TCONS_00051398	+	FRMD8	DS-S
chr11	66361641	66361642	MU55726469|MELA-AU|1|183|0.00546|C>T	chr11	66361623	66361644	GGTGGAGGAGGAGCAGAAGCA	1699	-	chr11	66345949	66363760	pc296_ENST00000581155;pc297_ENST00000531602	+	B3GNT1	BIDIR
chr11	66363451	66363452	MU7242315|PACA-AU|1|391|0.00256|G>A	chr11	66363449	66363470	TGAAGAGGAAGGAGAGGGAGG	1751	+	chr11	66345949	66363760	pc296_ENST00000581155;pc297_ENST00000531602	+	B3GNT1	BIDIR
chr11	75240741	75240742	MU59731742|PRAD-UK|1|108|0.00926|G>A	chr11	75240741	75240762	GGAGGCGGGGAGGGGGGAGGC	1782	+	chr11	75208053	75243173	pc302_ENST00000530792;pc303_ENST00000603012	-	TPBGL	Asense
chr11	83101984	83101985	MU62178218|MELA-AU|1|183|0.00546|G>A	chr11	83101979	83102000	GGAGGAAGAGGGGGCAGAGTA	1733	+	chr11	83070065	83106719	pc306_ENST00000527627;pc305_ENST00000501011;pc307_ENST00000526795;pc308_ENST00000533528;pc309_ENST00000533708;pc310_ENST00000534499;pc311_ENST00000528156;pc312_ENST00000530270	+	RAB30	BIDIR
chr12	4269370	4269371	MU37722313|SKCA-BR|1|66|0.01515|T>C	chr12	4269366	4269387	AGAGGAAGCGGCGGGGGAGGG	1576	-	chr12	4252734	4277065	pc348_ENST00000537370	-	CCND2	BIDIR
chr12	4272194	4272195	MU60682313|PRAD-UK|1|108|0.00926|C>-	chr12	4272175	4272196	GGTGGTGGGGGGGAAAGGAGG	1650	-	chr12	4252734	4277065	pc348_ENST00000537370	-	CCND2	BIDIR
chr12	4273633	4273634	MU65016834|BRCA-EU|1|560|0.00179|G>A	chr12	4273626	4273647	AAAGGAGGGAGGGAGGGAGAG	2053	+	chr12	4252734	4277065	pc348_ENST00000537370	-	CCND2	BIDIR
chr12	4274437	4274438	MU56920603|MELA-AU|1|183|0.00546|G>A	chr12	4274419	4274440	GGAGGCAGAGGGGGGAGGAAA	1628	+	chr12	4252734	4277065	pc348_ENST00000537370	-	CCND2	BIDIR
chr12	4274437	4274438	MU56920603|MELA-AU|1|183|0.00546|G>A	chr12	4274420	4274441	GAGGCAGAGGGGGGAGGAAAA	1684	+	chr12	4252734	4277065	pc348_ENST00000537370	-	CCND2	BIDIR
chr12	4274990	4274991	MU62099587|MELA-AU|1|183|0.00546|C>T	chr12	4274986	4275007	TGAGGTGGGGGGTGGGGGAGA	1614	-	chr12	4252734	4277065	pc348_ENST00000537370	-	CCND2	BIDIR
chr12	4275070	4275071	MU7753484|PACA-AU|1|391|0.00256|G>-	chr12	4275060	4275081	GGGGTAGGAAGGGGGGGAGGG	1675	+	chr12	4252734	4277065	pc348_ENST00000537370	-	CCND2	BIDIR
chr12	4277008	4277009	MU37806903|SKCA-BR|1|66|0.01515|C>T	chr12	4276998	4277019	GGGGGAGGGGCGGGAAGGAGG	1986	-	chr12	4252734	4277065	pc348_ENST00000537370	-	CCND2	BIDIR
chr12	4277008	4277009	MU37806903|SKCA-BR|1|66|0.01515|C>T	chr12	4277001	4277022	GGAGGGGGAGGGGCGGGAAGG	1581	-	chr12	4252734	4277065	pc348_ENST00000537370	-	CCND2	BIDIR
chr12	4277018	4277019	MU56496722|MELA-AU|1|183|0.00546|C>T	chr12	4276998	4277019	GGGGGAGGGGCGGGAAGGAGG	1986	-	chr12	4252734	4277065	pc348_ENST00000537370	-	CCND2	BIDIR
chr12	4277018	4277019	MU56496722|MELA-AU|1|183|0.00546|C>T	chr12	4277001	4277022	GGAGGGGGAGGGGCGGGAAGG	1581	-	chr12	4252734	4277065	pc348_ENST00000537370	-	CCND2	BIDIR
chr12	49956142	49956143	MU11689676|PACA-CA|1|227|0.00441|C>A	chr12	49956129	49956150	GGAGGAAGGGGTGCAAGGGGA	1832	-	chr12	49951511	49964924	pc371_ENST00000550530;pc372_ENST00000552379;pc373_ENST00000550214	-	AQP5	Asense
chr12	49956224	49956225	MU42553777|MELA-AU|1|183|0.00546|G>A	chr12	49956210	49956231	GGAGAAGGGGAAGGGAAGGAG	1662	+	chr12	49951511	49964924	pc371_ENST00000550530;pc372_ENST00000552379;pc373_ENST00000550214	-	AQP5	Asense
chr12	65603223	65603224	MU45248424|MELA-AU|1|183|0.00546|C>T	chr12	65603209	65603230	GGAGCAGGAAGGGAAGGGTGG	1984	-	chr12	65600868	65612997	pc383_ENST00000539116;pc384_ENST00000541391	+	HMGA2	US-S
chr12	65603223	65603224	MU45248424|MELA-AU|1|183|0.00546|C>T	chr12	65603212	65603233	GGTGGAGCAGGAAGGGAAGGG	1833	-	chr12	65600868	65612997	pc383_ENST00000539116;pc384_ENST00000541391	+	HMGA2	US-S
chr12	65603814	65603815	MU28284193|ESAD-UK|1|119|0.00840|G>A	chr12	65603796	65603817	GAAGGAAGGGAGGGAGGGAGG	2066	+	chr12	65600868	65612997	pc383_ENST00000539116;pc384_ENST00000541391	+	HMGA2	US-S
chr12	65603814	65603815	MU28284193|ESAD-UK|1|119|0.00840|G>A	chr12	65603797	65603818	AAGGAAGGGAGGGAGGGAGGG	1620	+	chr12	65600868	65612997	pc383_ENST00000539116;pc384_ENST00000541391	+	HMGA2	US-S
chr12	65603814	65603815	MU28284193|ESAD-UK|1|119|0.00840|G>A	chr12	65603801	65603822	AAGGGAGGGAGGGAGGGAGGA	2006	+	chr12	65600868	65612997	pc383_ENST00000539116;pc384_ENST00000541391	+	HMGA2	US-S
chr12	65603814	65603815	MU28284193|ESAD-UK|1|119|0.00840|G>A	chr12	65603805	65603826	GAGGGAGGGAGGGAGGAAGGG	2018	+	chr12	65600868	65612997	pc383_ENST00000539116;pc384_ENST00000541391	+	HMGA2	US-S
chr12	65603814	65603815	MU28284193|ESAD-UK|1|119|0.00840|G>A	chr12	65603809	65603830	GAGGGAGGGAGGAAGGGAGGG	2096	+	chr12	65600868	65612997	pc383_ENST00000539116;pc384_ENST00000541391	+	HMGA2	US-S
chr12	65603814	65603815	MU28284193|ESAD-UK|1|119|0.00840|G>A	chr12	65603813	65603834	GAGGGAGGAAGGGAGGGAAGG	2184	+	chr12	65600868	65612997	pc383_ENST00000539116;pc384_ENST00000541391	+	HMGA2	US-S
chr12	76031282	76031283	MU11743|BRCA-US|1|955|0.00105|C>A	chr12	76031268	76031289	GAAGGAGGGCGTGCTGGAGAA	1595	-	chr12	76028493	76031378	pc390_ENST00000552367	+	PHLDA1	Asense
chr12	118377694	118377695	MU55162017|MELA-AU|1|183|0.00546|G>A	chr12	118377684	118377705	GATGGAGGAGGAGGAAGGTGA	1887	+	chr12	118375349	118378275	pc396_ENST00000605329	-	SUDS3	BIDIR
chr12	118377694	118377695	MU55162017|MELA-AU|1|183|0.00546|G>A	chr12	118377687	118377708	GGAGGAGGAGGAAGGTGATGA	2070	+	chr12	118375349	118378275	pc396_ENST00000605329	-	SUDS3	BIDIR
chr12	118377694	118377695	MU55162017|MELA-AU|1|183|0.00546|G>A	chr12	118377690	118377711	GGAGGAGGAAGGTGATGAAAT	1791	+	chr12	118375349	118378275	pc396_ENST00000605329	-	SUDS3	BIDIR
chr13	99199941	99199942	MU7743831|OV-AU|1|93|0.01075|C>A	chr13	99199930	99199951	TGGGGAGGAAGATGGGGAGAG	1823	-	chr13	99196376	99202710	pc464_ENST00000426037;pc465_ENST00000445737	-	UBAC2	BIDIR
chr13	99501545	99501546	MU29600199|COCA-CN|1|187|0.00535|C>T	chr13	99501542	99501563	GAGGGAAGGAGGGGTGGGGAG	1696	-	chr13	99495248	99503345	pc466_TCONS_00093713;pc467_TCONS_00093714;pc468_ENST00000366259	-	TM9SF2	BIDIR
chr14	64540337	64540338	MU49768494|LUSC-KR|1|66|0.01515|C>T	chr14	64540320	64540341	GGAGGAGGCGTGGAAGGGGAT	1687	-	chr14	64514153	64542368	pc503_ENST00000554918	-	HSPA2	BIDIR
chr14	100828423	100828424	MU45822695|MELA-AU|1|183|0.00546|C>T	chr14	100828410	100828431	GGAGGAGGGAGAAGAAAAATA	1845	-	chr14	100824107	100861031	pc533_ENST00000429159;pc534_ENST00000520714;pc535_ENST00000522771;pc540_ENST00000451743;pc539_ENST00000556736;pc538_ENST00000521404;pc537_ENST00000423456;pc536_ENST00000424076;pc541_ENST00000398518;pc542_ENST00000554639;pc543_ENST00000452120;pc544_ENST00000519709;pc545_ENST00000412736;pc546_ENST00000455286;pc547_ENST00000523671;pc548_ENST00000452514;pc549_ENST00000398474;pc550_ENST00000555928	+	RTL1	DS-AS
chr14	100828423	100828424	MU45822695|MELA-AU|1|183|0.00546|C>T	chr14	100828413	100828434	GAGGGAGGAGGGAGAAGAAAA	2071	-	chr14	100824107	100861031	pc533_ENST00000429159;pc534_ENST00000520714;pc535_ENST00000522771;pc540_ENST00000451743;pc539_ENST00000556736;pc538_ENST00000521404;pc537_ENST00000423456;pc536_ENST00000424076;pc541_ENST00000398518;pc542_ENST00000554639;pc543_ENST00000452120;pc544_ENST00000519709;pc545_ENST00000412736;pc546_ENST00000455286;pc547_ENST00000523671;pc548_ENST00000452514;pc549_ENST00000398474;pc550_ENST00000555928	+	RTL1	DS-AS
chr14	100828430	100828431	MU44747999|MELA-AU|1|183|0.00546|C>T	chr14	100828410	100828431	GGAGGAGGGAGAAGAAAAATA	1845	-	chr14	100824107	100861031	pc533_ENST00000429159;pc534_ENST00000520714;pc535_ENST00000522771;pc540_ENST00000451743;pc539_ENST00000556736;pc538_ENST00000521404;pc537_ENST00000423456;pc536_ENST00000424076;pc541_ENST00000398518;pc542_ENST00000554639;pc543_ENST00000452120;pc544_ENST00000519709;pc545_ENST00000412736;pc546_ENST00000455286;pc547_ENST00000523671;pc548_ENST00000452514;pc549_ENST00000398474;pc550_ENST00000555928	+	RTL1	DS-AS
chr14	100828430	100828431	MU44747999|MELA-AU|1|183|0.00546|C>T	chr14	100828413	100828434	GAGGGAGGAGGGAGAAGAAAA	2071	-	chr14	100824107	100861031	pc533_ENST00000429159;pc534_ENST00000520714;pc535_ENST00000522771;pc540_ENST00000451743;pc539_ENST00000556736;pc538_ENST00000521404;pc537_ENST00000423456;pc536_ENST00000424076;pc541_ENST00000398518;pc542_ENST00000554639;pc543_ENST00000452120;pc544_ENST00000519709;pc545_ENST00000412736;pc546_ENST00000455286;pc547_ENST00000523671;pc548_ENST00000452514;pc549_ENST00000398474;pc550_ENST00000555928	+	RTL1	DS-AS
chr14	100828430	100828431	MU44747999|MELA-AU|1|183|0.00546|C>T	chr14	100828424	100828445	GGAAGAGGAAAGAGGGAGGAG	1568	-	chr14	100824107	100861031	pc533_ENST00000429159;pc534_ENST00000520714;pc535_ENST00000522771;pc540_ENST00000451743;pc539_ENST00000556736;pc538_ENST00000521404;pc537_ENST00000423456;pc536_ENST00000424076;pc541_ENST00000398518;pc542_ENST00000554639;pc543_ENST00000452120;pc544_ENST00000519709;pc545_ENST00000412736;pc546_ENST00000455286;pc547_ENST00000523671;pc548_ENST00000452514;pc549_ENST00000398474;pc550_ENST00000555928	+	RTL1	DS-AS
chr14	100828430	100828431	MU44747999|MELA-AU|1|183|0.00546|C>T	chr14	100828427	100828448	GAGGGAAGAGGAAAGAGGGAG	1601	-	chr14	100824107	100861031	pc533_ENST00000429159;pc534_ENST00000520714;pc535_ENST00000522771;pc540_ENST00000451743;pc539_ENST00000556736;pc538_ENST00000521404;pc537_ENST00000423456;pc536_ENST00000424076;pc541_ENST00000398518;pc542_ENST00000554639;pc543_ENST00000452120;pc544_ENST00000519709;pc545_ENST00000412736;pc546_ENST00000455286;pc547_ENST00000523671;pc548_ENST00000452514;pc549_ENST00000398474;pc550_ENST00000555928	+	RTL1	DS-AS
chr14	100828431	100828432	MU45862314|MELA-AU|1|183|0.00546|C>T	chr14	100828413	100828434	GAGGGAGGAGGGAGAAGAAAA	2071	-	chr14	100824107	100861031	pc533_ENST00000429159;pc534_ENST00000520714;pc535_ENST00000522771;pc540_ENST00000451743;pc539_ENST00000556736;pc538_ENST00000521404;pc537_ENST00000423456;pc536_ENST00000424076;pc541_ENST00000398518;pc542_ENST00000554639;pc543_ENST00000452120;pc544_ENST00000519709;pc545_ENST00000412736;pc546_ENST00000455286;pc547_ENST00000523671;pc548_ENST00000452514;pc549_ENST00000398474;pc550_ENST00000555928	+	RTL1	DS-AS
chr14	100828431	100828432	MU45862314|MELA-AU|1|183|0.00546|C>T	chr14	100828424	100828445	GGAAGAGGAAAGAGGGAGGAG	1568	-	chr14	100824107	100861031	pc533_ENST00000429159;pc534_ENST00000520714;pc535_ENST00000522771;pc540_ENST00000451743;pc539_ENST00000556736;pc538_ENST00000521404;pc537_ENST00000423456;pc536_ENST00000424076;pc541_ENST00000398518;pc542_ENST00000554639;pc543_ENST00000452120;pc544_ENST00000519709;pc545_ENST00000412736;pc546_ENST00000455286;pc547_ENST00000523671;pc548_ENST00000452514;pc549_ENST00000398474;pc550_ENST00000555928	+	RTL1	DS-AS
chr14	100828431	100828432	MU45862314|MELA-AU|1|183|0.00546|C>T	chr14	100828427	100828448	GAGGGAAGAGGAAAGAGGGAG	1601	-	chr14	100824107	100861031	pc533_ENST00000429159;pc534_ENST00000520714;pc535_ENST00000522771;pc540_ENST00000451743;pc539_ENST00000556736;pc538_ENST00000521404;pc537_ENST00000423456;pc536_ENST00000424076;pc541_ENST00000398518;pc542_ENST00000554639;pc543_ENST00000452120;pc544_ENST00000519709;pc545_ENST00000412736;pc546_ENST00000455286;pc547_ENST00000523671;pc548_ENST00000452514;pc549_ENST00000398474;pc550_ENST00000555928	+	RTL1	DS-AS
chr14	100828431	100828432	MU45862314|MELA-AU|1|183|0.00546|C>T	chr14	100828431	100828452	GGAGGAGGGAAGAGGAAAGAG	1921	-	chr14	100824107	100861031	pc533_ENST00000429159;pc534_ENST00000520714;pc535_ENST00000522771;pc540_ENST00000451743;pc539_ENST00000556736;pc538_ENST00000521404;pc537_ENST00000423456;pc536_ENST00000424076;pc541_ENST00000398518;pc542_ENST00000554639;pc543_ENST00000452120;pc544_ENST00000519709;pc545_ENST00000412736;pc546_ENST00000455286;pc547_ENST00000523671;pc548_ENST00000452514;pc549_ENST00000398474;pc550_ENST00000555928	+	RTL1	DS-AS
chr14	100850890	100850891	MU41938150|MELA-AU|1|183|0.00546|G>A	chr14	100850877	100850898	AAAGGAAGGAGGGAAAAAGGG	1650	+	chr14	100824107	100861031	pc533_ENST00000429159;pc534_ENST00000520714;pc535_ENST00000522771;pc540_ENST00000451743;pc539_ENST00000556736;pc538_ENST00000521404;pc537_ENST00000423456;pc536_ENST00000424076;pc541_ENST00000398518;pc542_ENST00000554639;pc543_ENST00000452120;pc544_ENST00000519709;pc545_ENST00000412736;pc546_ENST00000455286;pc547_ENST00000523671;pc548_ENST00000452514;pc549_ENST00000398474;pc550_ENST00000555928	+	RTL1	DS-AS
chr14	100850890	100850891	MU41938150|MELA-AU|1|183|0.00546|G>A	chr14	100850881	100850902	GAAGGAGGGAAAAAGGGAAGA	2078	+	chr14	100824107	100861031	pc533_ENST00000429159;pc534_ENST00000520714;pc535_ENST00000522771;pc540_ENST00000451743;pc539_ENST00000556736;pc538_ENST00000521404;pc537_ENST00000423456;pc536_ENST00000424076;pc541_ENST00000398518;pc542_ENST00000554639;pc543_ENST00000452120;pc544_ENST00000519709;pc545_ENST00000412736;pc546_ENST00000455286;pc547_ENST00000523671;pc548_ENST00000452514;pc549_ENST00000398474;pc550_ENST00000555928	+	RTL1	DS-AS
chr14	100852621	100852622	MU55495546|PRAD-UK|1|108|0.00926|C>T	chr14	100852606	100852627	GGATGAGGATGGGGCGGGAGG	1776	+	chr14	100824107	100861031	pc533_ENST00000429159;pc534_ENST00000520714;pc535_ENST00000522771;pc540_ENST00000451743;pc539_ENST00000556736;pc538_ENST00000521404;pc537_ENST00000423456;pc536_ENST00000424076;pc541_ENST00000398518;pc542_ENST00000554639;pc543_ENST00000452120;pc544_ENST00000519709;pc545_ENST00000412736;pc546_ENST00000455286;pc547_ENST00000523671;pc548_ENST00000452514;pc549_ENST00000398474;pc550_ENST00000555928	+	RTL1	DS-AS
chr15	89361052	89361053	MU47273931|MELA-AU|1|183|0.00546|C>T	chr15	89361045	89361066	GAAGAAGGGGTGGAGAGAGAG	1571	-	chr15	89360473	89395331	pc591_ENST00000560008;pc592_ENST00000561327;pc593_ENST00000558982	+	POLG	US-AS
chr15	89363164	89363165	MU66312525|BRCA-EU|1|560|0.00179|C>A	chr15	89363146	89363167	TAAGAAGGAAGGGGTAGGGGG	1579	-	chr15	89360473	89395331	pc591_ENST00000560008;pc592_ENST00000561327;pc593_ENST00000558982	+	POLG	US-AS
chr15	89368973	89368974	MU54670170|MELA-AU|1|183|0.00546|A>T	chr15	89368973	89368994	GGGGCAGGGAGGAGGGGGAGC	1645	-	chr15	89360473	89395331	pc591_ENST00000560008;pc592_ENST00000561327;pc593_ENST00000558982	+	POLG	US-AS
chr15	89385124	89385125	MU30793798|PACA-CA|1|227|0.00441|C>T	chr15	89385114	89385135	AGAGGAAGAGGGGAAGGGGTG	1762	-	chr15	89360473	89395331	pc591_ENST00000560008;pc592_ENST00000561327;pc593_ENST00000558982	+	POLG	US-AS
chr15	89385132	89385133	MU8956512|PACA-AU|1|391|0.00256|C>T	chr15	89385114	89385135	AGAGGAAGAGGGGAAGGGGTG	1762	-	chr15	89360473	89395331	pc591_ENST00000560008;pc592_ENST00000561327;pc593_ENST00000558982	+	POLG	US-AS
chr15	89389677	89389678	MU47765790|MELA-AU|1|183|0.00546|G>T	chr15	89389660	89389681	GGTTGAGGGGGGGCAGGGGGG	1768	+	chr15	89360473	89395331	pc591_ENST00000560008;pc592_ENST00000561327;pc593_ENST00000558982	+	POLG	US-AS
chr15	89393239	89393240	MU53032525|MELA-AU|1|183|0.00546|C>T	chr15	89393234	89393255	GAAGAAGGGACAGGAAGGAGG	1653	-	chr15	89360473	89395331	pc591_ENST00000560008;pc592_ENST00000561327;pc593_ENST00000558982	+	POLG	US-AS
chr15	92882476	92882477	MU49935588|MELA-AU|2|183|0.01093|G>A	chr15	92882471	92882492	GAAGGAGGCGGAAGGGGTGGT	1628	+	chr15	92880687	92899701	pc595_TCONS_00112665;pc596_ENST00000557682;pc597_ENST00000553829;pc598_ENST00000556895;pc599_ENST00000554669;pc600_ENST00000554894;pc601_ENST00000557147;pc602_ENST00000554133;pc603_ENST00000555227	+	CHD2	US-S
chr15	92882486	92882487	MU38567962|SKCA-BR|1|66|0.01515,MELA-AU|1|183|0.00546|G>A	chr15	92882471	92882492	GAAGGAGGCGGAAGGGGTGGT	1628	+	chr15	92880687	92899701	pc595_TCONS_00112665;pc596_ENST00000557682;pc597_ENST00000553829;pc598_ENST00000556895;pc599_ENST00000554669;pc600_ENST00000554894;pc601_ENST00000557147;pc602_ENST00000554133;pc603_ENST00000555227	+	CHD2	US-S
chr15	92882670	92882671	MU42468342|MELA-AU|1|183|0.00546|G>A	chr15	92882661	92882682	GGAGGCGGGGATGGTGGGGGA	1636	+	chr15	92880687	92899701	pc595_TCONS_00112665;pc596_ENST00000557682;pc597_ENST00000553829;pc598_ENST00000556895;pc599_ENST00000554669;pc600_ENST00000554894;pc601_ENST00000557147;pc602_ENST00000554133;pc603_ENST00000555227	+	CHD2	US-S
chr15	92882676	92882677	MU35555612|SKCA-BR|1|66|0.01515|T>G	chr15	92882661	92882682	GGAGGCGGGGATGGTGGGGGA	1636	+	chr15	92880687	92899701	pc595_TCONS_00112665;pc596_ENST00000557682;pc597_ENST00000553829;pc598_ENST00000556895;pc599_ENST00000554669;pc600_ENST00000554894;pc601_ENST00000557147;pc602_ENST00000554133;pc603_ENST00000555227	+	CHD2	US-S
chr15	96323050	96323051	MU48643071|MELA-AU|1|183|0.00546|G>A	chr15	96323045	96323066	GAGGGAGGAGAGGGGGTGGAG	1671	+	chr15	96110039	96329361	pc609_TCONS_00119162;pc610_TCONS_00119167;pc611_ENST00000560800;pc612_ENST00000502125;pc613_ENST00000561344;pc614_ENST00000557863;pc615_ENST00000560170;pc616_ENST00000558935;pc617_ENST00000560010	-	NR2F2	Asense
chr15	96325644	96325645	MU30480316|PACA-CA|1|227|0.00441|T>C	chr15	96325637	96325658	GGAAGAGGAGGGGGAAAAAGC	1648	-	chr15	96110039	96329361	pc609_TCONS_00119162;pc610_TCONS_00119167;pc611_ENST00000560800;pc612_ENST00000502125;pc613_ENST00000561344;pc614_ENST00000557863;pc615_ENST00000560170;pc616_ENST00000558935;pc617_ENST00000560010	-	NR2F2	Asense
chr15	96325644	96325645	MU30480316|PACA-CA|1|227|0.00441|T>C	chr15	96325640	96325661	GGTGGAAGAGGAGGGGGAAAA	1965	-	chr15	96110039	96329361	pc609_TCONS_00119162;pc610_TCONS_00119167;pc611_ENST00000560800;pc612_ENST00000502125;pc613_ENST00000561344;pc614_ENST00000557863;pc615_ENST00000560170;pc616_ENST00000558935;pc617_ENST00000560010	-	NR2F2	Asense
chr15	96325644	96325645	MU30480316|PACA-CA|1|227|0.00441|T>C	chr15	96325643	96325664	AGAGGTGGAAGAGGAGGGGGA	2090	-	chr15	96110039	96329361	pc609_TCONS_00119162;pc610_TCONS_00119167;pc611_ENST00000560800;pc612_ENST00000502125;pc613_ENST00000561344;pc614_ENST00000557863;pc615_ENST00000560170;pc616_ENST00000558935;pc617_ENST00000560010	-	NR2F2	Asense
chr15	96361364	96361365	MU34507669|ESAD-UK|1|119|0.00840|C>G	chr15	96361354	96361375	AGAGGAGAAAGGGGGGAGGTA	1589	-	chr15	96352236	96403803	pc618_ENST00000558382;pc619_ENST00000558499	+	NR2F2	DS-S
chr16	2270970	2270971	MU44679276|MELA-AU|1|183|0.00546|C>T	chr16	2270952	2270973	AGAGGATGGAGGCAGGGAGGA	1658	-	chr16	2266154	2273418	pc626_ENST00000563734	+	RNPS1	BIDIR
chr16	53053049	53053050	MU50117418|LICA-FR|1|240|0.00417|T>C	chr16	53053038	53053059	AGAGGAGGAGAAGCAGGAGGA	2202	-	chr16	53053038	53121980	pc632_ENST00000561869	+	CHD9	OLAP
chr16	53053049	53053050	MU50117418|LICA-FR|1|240|0.00417|T>C	chr16	53053047	53053068	GGAGGAAGAAGAGGAGGAGAA	2377	-	chr16	53053038	53121980	pc632_ENST00000561869	+	CHD9	OLAP
chr16	53053050	53053051	MU50117488|LICA-FR|2|240|0.00833|C>T	chr16	53053038	53053059	AGAGGAGGAGAAGCAGGAGGA	2202	-	chr16	53053038	53121980	pc632_ENST00000561869	+	CHD9	OLAP
chr16	53053050	53053051	MU50117488|LICA-FR|2|240|0.00833|C>T	chr16	53053047	53053068	GGAGGAAGAAGAGGAGGAGAA	2377	-	chr16	53053038	53121980	pc632_ENST00000561869	+	CHD9	OLAP
chr16	53053061	53053062	MU52630490|MELA-AU|1|183|0.00546|C>T	chr16	53053047	53053068	GGAGGAAGAAGAGGAGGAGAA	2377	-	chr16	53053038	53121980	pc632_ENST00000561869	+	CHD9	OLAP
chr16	53053061	53053062	MU52630490|MELA-AU|1|183|0.00546|C>T	chr16	53053053	53053074	AGAGCAGGAGGAAGAAGAGGA	2086	-	chr16	53053038	53121980	pc632_ENST00000561869	+	CHD9	OLAP
chr16	53053061	53053062	MU52630490|MELA-AU|1|183|0.00546|C>T	chr16	53053056	53053077	GAAAGAGCAGGAGGAAGAAGA	1710	-	chr16	53053038	53121980	pc632_ENST00000561869	+	CHD9	OLAP
chr16	53053061	53053062	MU52630490|MELA-AU|1|183|0.00546|C>T	chr16	53053059	53053080	GGAGAAAGAGCAGGAGGAAGA	1798	-	chr16	53053038	53121980	pc632_ENST00000561869	+	CHD9	OLAP
chr16	53053283	53053284	MU58813157|MELA-AU|1|183|0.00546|C>T	chr16	53053263	53053284	GGAGGATGAGGAGCAGGAGGA	2302	-	chr16	53053038	53121980	pc632_ENST00000561869	+	CHD9	OLAP
chr16	53053283	53053284	MU58813157|MELA-AU|1|183|0.00546|C>T	chr16	53053269	53053290	GGAGAAGGAGGATGAGGAGCA	1828	-	chr16	53053038	53121980	pc632_ENST00000561869	+	CHD9	OLAP
chr16	53053283	53053284	MU58813157|MELA-AU|1|183|0.00546|C>T	chr16	53053272	53053293	GGAGGAGAAGGAGGATGAGGA	2300	-	chr16	53053038	53121980	pc632_ENST00000561869	+	CHD9	OLAP
chr16	53053283	53053284	MU58813157|MELA-AU|1|183|0.00546|C>T	chr16	53053278	53053299	GGAGCAGGAGGAGAAGGAGGA	2437	-	chr16	53053038	53121980	pc632_ENST00000561869	+	CHD9	OLAP
chr16	53053283	53053284	MU58813157|MELA-AU|1|183|0.00546|C>T	chr16	53053281	53053302	GGAGGAGCAGGAGGAGAAGGA	2347	-	chr16	53053038	53121980	pc632_ENST00000561869	+	CHD9	OLAP
chr16	53053302	53053303	MU9113800|PACA-AU|1|391|0.00256|C>T	chr16	53053284	53053305	CAAGGAGGAGCAGGAGGAGAA	1748	-	chr16	53053038	53121980	pc632_ENST00000561869	+	CHD9	OLAP
chr16	53053302	53053303	MU9113800|PACA-AU|1|391|0.00256|C>T	chr16	53053293	53053314	AGAGGAGGACAAGGAGGAGCA	1840	-	chr16	53053038	53121980	pc632_ENST00000561869	+	CHD9	OLAP
chr16	53053462	53053463	MU60807671|MELA-AU|1|183|0.00546|G>A	chr16	53053447	53053468	GGGGGAGGGGGAAAGGAGGAT	1623	+	chr16	53053038	53121980	pc632_ENST00000561869	+	CHD9	OLAP
chr16	54285155	54285156	MU5282130|STAD-US|1|289|0.00346|C>-	chr16	54285155	54285176	GGAGGAGGAGGACACGGGGGG	1958	-	chr16	54283643	54299226	pc633_TCONS_00124978	+	IRX3	Asense
chr16	54285156	54285157	MU4666860|KIRP-US|1|159|0.00629|C>T	chr16	54285155	54285176	GGAGGAGGAGGACACGGGGGG	1958	-	chr16	54283643	54299226	pc633_TCONS_00124978	+	IRX3	Asense
chr16	54285174	54285175	MU1801535|STAD-US|1|289|0.00346|C>-	chr16	54285155	54285176	GGAGGAGGAGGACACGGGGGG	1958	-	chr16	54283643	54299226	pc633_TCONS_00124978	+	IRX3	Asense
chr16	54285174	54285175	MU1801535|STAD-US|1|289|0.00346|C>-	chr16	54285167	54285188	GGAGCTCGGGGGGGAGGAGGA	1698	-	chr16	54283643	54299226	pc633_TCONS_00124978	+	IRX3	Asense
chr16	54285174	54285175	MU1801535|STAD-US|1|289|0.00346|C>-	chr16	54285170	54285191	GGAGGAGCTCGGGGGGGAGGA	1879	-	chr16	54283643	54299226	pc633_TCONS_00124978	+	IRX3	Asense
chr16	54285174	54285175	MU1801535|STAD-US|1|289|0.00346|C>-	chr16	54285173	54285194	GGAGGAGGAGCTCGGGGGGGA	1783	-	chr16	54283643	54299226	pc633_TCONS_00124978	+	IRX3	Asense
chr16	54285176	54285177	MU58049204|MELA-AU|1|183|0.00546|CC>TT	chr16	54285167	54285188	GGAGCTCGGGGGGGAGGAGGA	1698	-	chr16	54283643	54299226	pc633_TCONS_00124978	+	IRX3	Asense
chr16	54285176	54285177	MU58049204|MELA-AU|1|183|0.00546|CC>TT	chr16	54285170	54285191	GGAGGAGCTCGGGGGGGAGGA	1879	-	chr16	54283643	54299226	pc633_TCONS_00124978	+	IRX3	Asense
chr16	54285176	54285177	MU58049204|MELA-AU|1|183|0.00546|CC>TT	chr16	54285173	54285194	GGAGGAGGAGCTCGGGGGGGA	1783	-	chr16	54283643	54299226	pc633_TCONS_00124978	+	IRX3	Asense
chr16	54285183	54285184	MU45177782|MELA-AU|1|183|0.00546|A>T	chr16	54285167	54285188	GGAGCTCGGGGGGGAGGAGGA	1698	-	chr16	54283643	54299226	pc633_TCONS_00124978	+	IRX3	Asense
chr16	54285183	54285184	MU45177782|MELA-AU|1|183|0.00546|A>T	chr16	54285170	54285191	GGAGGAGCTCGGGGGGGAGGA	1879	-	chr16	54283643	54299226	pc633_TCONS_00124978	+	IRX3	Asense
chr16	54285183	54285184	MU45177782|MELA-AU|1|183|0.00546|A>T	chr16	54285173	54285194	GGAGGAGGAGCTCGGGGGGGA	1783	-	chr16	54283643	54299226	pc633_TCONS_00124978	+	IRX3	Asense
chr16	54285193	54285194	MU1667400|OV-US|1|88|0.01136|C>G	chr16	54285173	54285194	GGAGGAGGAGCTCGGGGGGGA	1783	-	chr16	54283643	54299226	pc633_TCONS_00124978	+	IRX3	Asense
chr16	54285216	54285217	MU1824822|UCEC-US|1|246|0.00407|C>T	chr16	54285215	54285236	AGAGGAGGACGAGGAGGACGG	1834	-	chr16	54283643	54299226	pc633_TCONS_00124978	+	IRX3	Asense
chr16	54285226	54285227	MU40681208|ESCA-CN|1|228|0.00439|C>G	chr16	54285215	54285236	AGAGGAGGACGAGGAGGACGG	1834	-	chr16	54283643	54299226	pc633_TCONS_00124978	+	IRX3	Asense
chr16	54930645	54930646	MU59913470|MELA-AU|1|183|0.00546|G>A	chr16	54930629	54930650	AGAGGAGGGGTGAGAGGGGGG	2121	+	chr16	54918770	54931312	pc634_TCONS_00133110;pc635_TCONS_00133111;pc636_TCONS_00133113;pc637_ENST00000502066;pc638_ENST00000560912;pc639_ENST00000558952;pc640_ENST00000560208;pc641_ENST00000557792	-	IRX5	BIDIR;US-AS
chr16	86477413	86477414	MU60434543|MELA-AU|1|183|0.00546|C>T	chr16	86477393	86477414	GGAAGAGGAGGAGGGAGAGCA	1744	-	chr16	86474528	86510877	pc653_ENST00000595886;pc654_ENST00000597578;pc655_ENST00000593604	-	FOXF1	BIDIR
chr17	48542324	48542325	MU63926523|BRCA-EU|1|560|0.00179|C>T	chr17	48542313	48542334	AGAGGAGGGTGAAAGGAGAGG	1701	-	chr17	48541550	48606394	pc710_ENST00000504972;pc711_ENST00000435312;pc712_ENST00000502764;pc713_ENST00000465846;pc714_ENST00000476204;pc715_ENST00000474040;pc716_ENST00000467155;pc717_ENST00000480872;pc718_ENST00000429755;pc719_ENST00000492897;pc720_ENST00000487849	+	HOXB2;HOXB3;HOXB5	Asense;BIDIR
chr17	48550306	48550307	MU4207022|RECA-EU|1|95|0.01053|T>A	chr17	48550290	48550311	AGGGGATGGGGAGGAAGAGAG	1788	-	chr17	48541550	48606394	pc710_ENST00000504972;pc711_ENST00000435312;pc712_ENST00000502764;pc713_ENST00000465846;pc714_ENST00000476204;pc715_ENST00000474040;pc716_ENST00000467155;pc717_ENST00000480872;pc718_ENST00000429755;pc719_ENST00000492897;pc720_ENST00000487849	+	HOXB2;HOXB3;HOXB5	Asense;BIDIR
chr17	48555357	48555358	MU47705488|COCA-CN|1|187|0.00535|A>G	chr17	48555357	48555378	GAGAGAGGGAGGGAGGGAGGG	1712	+	chr17	48541550	48606394	pc710_ENST00000504972;pc711_ENST00000435312;pc712_ENST00000502764;pc713_ENST00000465846;pc714_ENST00000476204;pc715_ENST00000474040;pc716_ENST00000467155;pc717_ENST00000480872;pc718_ENST00000429755;pc719_ENST00000492897;pc720_ENST00000487849	+	HOXB2;HOXB3;HOXB5	Asense;BIDIR
chr17	48555359	48555360	MU46364866|COCA-CN|3|187|0.01604|A>G	chr17	48555357	48555378	GAGAGAGGGAGGGAGGGAGGG	1712	+	chr17	48541550	48606394	pc710_ENST00000504972;pc711_ENST00000435312;pc712_ENST00000502764;pc713_ENST00000465846;pc714_ENST00000476204;pc715_ENST00000474040;pc716_ENST00000467155;pc717_ENST00000480872;pc718_ENST00000429755;pc719_ENST00000492897;pc720_ENST00000487849	+	HOXB2;HOXB3;HOXB5	Asense;BIDIR
chr17	48555363	48555364	MU63370712|COCA-CN|1|187|0.00535|A>G	chr17	48555357	48555378	GAGAGAGGGAGGGAGGGAGGG	1712	+	chr17	48541550	48606394	pc710_ENST00000504972;pc711_ENST00000435312;pc712_ENST00000502764;pc713_ENST00000465846;pc714_ENST00000476204;pc715_ENST00000474040;pc716_ENST00000467155;pc717_ENST00000480872;pc718_ENST00000429755;pc719_ENST00000492897;pc720_ENST00000487849	+	HOXB2;HOXB3;HOXB5	Asense;BIDIR
chr17	48555363	48555364	MU63370712|COCA-CN|1|187|0.00535|A>G	chr17	48555361	48555382	GAGGGAGGGAGGGAGGGAGGG	2205	+	chr17	48541550	48606394	pc710_ENST00000504972;pc711_ENST00000435312;pc712_ENST00000502764;pc713_ENST00000465846;pc714_ENST00000476204;pc715_ENST00000474040;pc716_ENST00000467155;pc717_ENST00000480872;pc718_ENST00000429755;pc719_ENST00000492897;pc720_ENST00000487849	+	HOXB2;HOXB3;HOXB5	Asense;BIDIR
chr17	48555808	48555809	MU31194748|PACA-CA|1|227|0.00441|->A	chr17	48555792	48555813	GGGGGTGGGGGAGCGGGAAAA	1626	+	chr17	48541550	48606394	pc710_ENST00000504972;pc711_ENST00000435312;pc712_ENST00000502764;pc713_ENST00000465846;pc714_ENST00000476204;pc715_ENST00000474040;pc716_ENST00000467155;pc717_ENST00000480872;pc718_ENST00000429755;pc719_ENST00000492897;pc720_ENST00000487849	+	HOXB2;HOXB3;HOXB5	Asense;BIDIR
chr17	48556654	48556655	MU60827555|MELA-AU|1|183|0.00546|G>A	chr17	48556652	48556673	GGAGGAGGGTTGAGAAAAGGG	1851	+	chr17	48541550	48606394	pc710_ENST00000504972;pc711_ENST00000435312;pc712_ENST00000502764;pc713_ENST00000465846;pc714_ENST00000476204;pc715_ENST00000474040;pc716_ENST00000467155;pc717_ENST00000480872;pc718_ENST00000429755;pc719_ENST00000492897;pc720_ENST00000487849	+	HOXB2;HOXB3;HOXB5	Asense;BIDIR
chr17	48560195	48560196	MU59051325|MELA-AU|1|183|0.00546|G>A	chr17	48560184	48560205	GGAGAAGCAGGAAAAGAGGAA	1585	+	chr17	48541550	48606394	pc710_ENST00000504972;pc711_ENST00000435312;pc712_ENST00000502764;pc713_ENST00000465846;pc714_ENST00000476204;pc715_ENST00000474040;pc716_ENST00000467155;pc717_ENST00000480872;pc718_ENST00000429755;pc719_ENST00000492897;pc720_ENST00000487849	+	HOXB2;HOXB3;HOXB5	Asense;BIDIR
chr17	48560515	48560516	MU32275623|PACA-CA|1|227|0.00441|A>G	chr17	48560509	48560530	GAGGGAAGAAGAAGATGGGAA	1653	-	chr17	48541550	48606394	pc710_ENST00000504972;pc711_ENST00000435312;pc712_ENST00000502764;pc713_ENST00000465846;pc714_ENST00000476204;pc715_ENST00000474040;pc716_ENST00000467155;pc717_ENST00000480872;pc718_ENST00000429755;pc719_ENST00000492897;pc720_ENST00000487849	+	HOXB2;HOXB3;HOXB5	Asense;BIDIR
chr17	48568121	48568122	MU24876989|ESAD-UK|1|119|0.00840|C>A	chr17	48568119	48568140	AGAGGTGGAAGTGGAGAAAGA	1643	-	chr17	48541550	48606394	pc710_ENST00000504972;pc711_ENST00000435312;pc712_ENST00000502764;pc713_ENST00000465846;pc714_ENST00000476204;pc715_ENST00000474040;pc716_ENST00000467155;pc717_ENST00000480872;pc718_ENST00000429755;pc719_ENST00000492897;pc720_ENST00000487849	+	HOXB2;HOXB3;HOXB5	Asense;BIDIR
chr17	48569032	48569033	MU30230288|PACA-CA|1|227|0.00441|->TC	chr17	48569032	48569053	GAGGGAGAGAGAGAGAGAGAA	1676	-	chr17	48541550	48606394	pc710_ENST00000504972;pc711_ENST00000435312;pc712_ENST00000502764;pc713_ENST00000465846;pc714_ENST00000476204;pc715_ENST00000474040;pc716_ENST00000467155;pc717_ENST00000480872;pc718_ENST00000429755;pc719_ENST00000492897;pc720_ENST00000487849	+	HOXB2;HOXB3;HOXB5	Asense;BIDIR
chr17	48570959	48570960	MU30534432|LIRI-JP|1|260|0.00385|A>G	chr17	48570949	48570970	AGAGCAGAGAGAGGAGAGAGA	1624	+	chr17	48541550	48606394	pc710_ENST00000504972;pc711_ENST00000435312;pc712_ENST00000502764;pc713_ENST00000465846;pc714_ENST00000476204;pc715_ENST00000474040;pc716_ENST00000467155;pc717_ENST00000480872;pc718_ENST00000429755;pc719_ENST00000492897;pc720_ENST00000487849	+	HOXB2;HOXB3;HOXB5	Asense;BIDIR
chr17	48583656	48583657	MU45740337|MELA-AU|1|183|0.00546|C>T	chr17	48583639	48583660	GAAGGACCAGGATGGGGAAGA	1637	-	chr17	48541550	48606394	pc710_ENST00000504972;pc711_ENST00000435312;pc712_ENST00000502764;pc713_ENST00000465846;pc714_ENST00000476204;pc715_ENST00000474040;pc716_ENST00000467155;pc717_ENST00000480872;pc718_ENST00000429755;pc719_ENST00000492897;pc720_ENST00000487849	+	HOXB2;HOXB3;HOXB5	Asense;BIDIR
chr17	48597202	48597203	MU49172165|MELA-AU|1|183|0.00546|C>T	chr17	48597183	48597204	GGGGAAGGAAGAGAGAGGGAG	1707	-	chr17	48541550	48606394	pc710_ENST00000504972;pc711_ENST00000435312;pc712_ENST00000502764;pc713_ENST00000465846;pc714_ENST00000476204;pc715_ENST00000474040;pc716_ENST00000467155;pc717_ENST00000480872;pc718_ENST00000429755;pc719_ENST00000492897;pc720_ENST00000487849	+	HOXB2;HOXB3;HOXB5	Asense;BIDIR
chr17	48597202	48597203	MU49172165|MELA-AU|1|183|0.00546|C>T	chr17	48597193	48597214	GGAGGAATAAGGGGAAGGAAG	1714	-	chr17	48541550	48606394	pc710_ENST00000504972;pc711_ENST00000435312;pc712_ENST00000502764;pc713_ENST00000465846;pc714_ENST00000476204;pc715_ENST00000474040;pc716_ENST00000467155;pc717_ENST00000480872;pc718_ENST00000429755;pc719_ENST00000492897;pc720_ENST00000487849	+	HOXB2;HOXB3;HOXB5	Asense;BIDIR
chr17	48597202	48597203	MU49172165|MELA-AU|1|183|0.00546|C>T	chr17	48597196	48597217	GGAGGAGGAATAAGGGGAAGG	2250	-	chr17	48541550	48606394	pc710_ENST00000504972;pc711_ENST00000435312;pc712_ENST00000502764;pc713_ENST00000465846;pc714_ENST00000476204;pc715_ENST00000474040;pc716_ENST00000467155;pc717_ENST00000480872;pc718_ENST00000429755;pc719_ENST00000492897;pc720_ENST00000487849	+	HOXB2;HOXB3;HOXB5	Asense;BIDIR
chr17	48597202	48597203	MU49172165|MELA-AU|1|183|0.00546|C>T	chr17	48597199	48597220	GAGGGAGGAGGAATAAGGGGA	1797	-	chr17	48541550	48606394	pc710_ENST00000504972;pc711_ENST00000435312;pc712_ENST00000502764;pc713_ENST00000465846;pc714_ENST00000476204;pc715_ENST00000474040;pc716_ENST00000467155;pc717_ENST00000480872;pc718_ENST00000429755;pc719_ENST00000492897;pc720_ENST00000487849	+	HOXB2;HOXB3;HOXB5	Asense;BIDIR
chr17	48598419	48598420	MU2369747|LINC-JP|1|244|0.00410|T>C	chr17	48598407	48598428	GAAGGAGGAAAAAAAAAAAGG	1863	-	chr17	48541550	48606394	pc710_ENST00000504972;pc711_ENST00000435312;pc712_ENST00000502764;pc713_ENST00000465846;pc714_ENST00000476204;pc715_ENST00000474040;pc716_ENST00000467155;pc717_ENST00000480872;pc718_ENST00000429755;pc719_ENST00000492897;pc720_ENST00000487849	+	HOXB2;HOXB3;HOXB5	Asense;BIDIR
chr17	48598419	48598420	MU2369747|LINC-JP|1|244|0.00410|T>C	chr17	48598410	48598431	GGAGAAGGAGGAAAAAAAAAA	1725	-	chr17	48541550	48606394	pc710_ENST00000504972;pc711_ENST00000435312;pc712_ENST00000502764;pc713_ENST00000465846;pc714_ENST00000476204;pc715_ENST00000474040;pc716_ENST00000467155;pc717_ENST00000480872;pc718_ENST00000429755;pc719_ENST00000492897;pc720_ENST00000487849	+	HOXB2;HOXB3;HOXB5	Asense;BIDIR
chr17	48598419	48598420	MU2369747|LINC-JP|1|244|0.00410|T>C	chr17	48598413	48598434	GAAGGAGAAGGAGGAAAAAAA	1900	-	chr17	48541550	48606394	pc710_ENST00000504972;pc711_ENST00000435312;pc712_ENST00000502764;pc713_ENST00000465846;pc714_ENST00000476204;pc715_ENST00000474040;pc716_ENST00000467155;pc717_ENST00000480872;pc718_ENST00000429755;pc719_ENST00000492897;pc720_ENST00000487849	+	HOXB2;HOXB3;HOXB5	Asense;BIDIR
chr17	48598419	48598420	MU2369747|LINC-JP|1|244|0.00410|T>C	chr17	48598419	48598440	AAAGGCGAAGGAGAAGGAGGA	1622	-	chr17	48541550	48606394	pc710_ENST00000504972;pc711_ENST00000435312;pc712_ENST00000502764;pc713_ENST00000465846;pc714_ENST00000476204;pc715_ENST00000474040;pc716_ENST00000467155;pc717_ENST00000480872;pc718_ENST00000429755;pc719_ENST00000492897;pc720_ENST00000487849	+	HOXB2;HOXB3;HOXB5	Asense;BIDIR
chr17	48604087	48604088	MU15759185|ESAD-UK|1|119|0.00840|A>G	chr17	48604086	48604107	AAGGGAGGGATGGCAGGAGGG	1664	+	chr17	48541550	48606394	pc710_ENST00000504972;pc711_ENST00000435312;pc712_ENST00000502764;pc713_ENST00000465846;pc714_ENST00000476204;pc715_ENST00000474040;pc716_ENST00000467155;pc717_ENST00000480872;pc718_ENST00000429755;pc719_ENST00000492897;pc720_ENST00000487849	+	HOXB2;HOXB3;HOXB5	Asense;BIDIR
chr17	58332638	58332639	MU46095179|MELA-AU|1|183|0.00546|C>T	chr17	58332632	58332653	CAGGGAGGGAGGGAGGGAGGG	1681	-	chr17	58330883	58334508	pc726_TCONS_00154308	-	BZRAP1	US-S
chr17	72121570	72121571	MU5383668|STAD-US|1|289|0.00346|GAA>-	chr17	72121570	72121591	GAAGAAGGAGAGCGAGGAGGA	1810	+	chr17	72021850	72122793	pc735_TCONS_00155639;pc736_ENST00000540802;pc737_ENST00000412640;pc738_ENST00000424417;pc739_ENST00000533232	-	SOX9	BIDIR;US-AS
chr17	72121573	72121574	MU2185704|COAD-US|1|216|0.00463|->A	chr17	72121570	72121591	GAAGAAGGAGAGCGAGGAGGA	1810	+	chr17	72021850	72122793	pc735_TCONS_00155639;pc736_ENST00000540802;pc737_ENST00000412640;pc738_ENST00000424417;pc739_ENST00000533232	-	SOX9	BIDIR;US-AS
chr17	72122480	72122481	MU31009062|PRAD-CA|1|124|0.00806|G>A	chr17	72122476	72122497	AGGGGAGGGGAGGGAGGGGGC	1850	+	chr17	72021850	72122793	pc735_TCONS_00155639;pc736_ENST00000540802;pc737_ENST00000412640;pc738_ENST00000424417;pc739_ENST00000533232	-	SOX9	BIDIR;US-AS
chr17	78360402	78360403	MU56959948|MELA-AU|1|183|0.00546|C>T	chr17	78360398	78360419	AAGGGAGGGGGGTGGGGGGAA	1736	-	chr17	78358226	78374581	pc740_TCONS_00145577;pc741_TCONS_00145578;pc742_ENST00000592569	+	SOCS3	BIDIR
chr17	78368586	78368587	MU56847708|MELA-AU|1|183|0.00546|G>A	chr17	78368581	78368602	AGGGGAGGGGAGGATGGAGAG	1698	+	chr17	78358226	78374581	pc740_TCONS_00145577;pc741_TCONS_00145578;pc742_ENST00000592569	+	SOCS3	BIDIR
chr17	78368597	78368598	MU46953585|MELA-AU|1|183|0.00546|G>A	chr17	78368581	78368602	AGGGGAGGGGAGGATGGAGAG	1698	+	chr17	78358226	78374581	pc740_TCONS_00145577;pc741_TCONS_00145578;pc742_ENST00000592569	+	SOCS3	BIDIR
chr17	81031445	81031446	MU42291886|BTCA-JP|1|239|0.00418|GA>-	chr17	81031429	81031450	GGAGGGGGAGGAAGAGGAGAG	1740	+	chr17	81029701	81036881	pc743_ENST00000573167	-	BAIAP2	BIDIR
chr17	81031445	81031446	MU42291886|BTCA-JP|1|239|0.00418|GA>-	chr17	81031432	81031453	GGGGGAGGAAGAGGAGAGAGG	2253	+	chr17	81029701	81036881	pc743_ENST00000573167	-	BAIAP2	BIDIR
chr17	81031445	81031446	MU42291886|BTCA-JP|1|239|0.00418|GA>-	chr17	81031435	81031456	GGAGGAAGAGGAGAGAGGAAG	1953	+	chr17	81029701	81036881	pc743_ENST00000573167	-	BAIAP2	BIDIR
chr17	81034242	81034243	MU8579804|OV-AU|1|93|0.01075|C>T	chr17	81034233	81034254	GAAGGAGGATCTGGAGAGGGG	1686	-	chr17	81029701	81036881	pc743_ENST00000573167	-	BAIAP2	BIDIR
chr17	81034938	81034939	MU37962893|SKCA-BR|1|66|0.01515|C>T	chr17	81034938	81034959	GGAGAAGGGGGAGGGGGGCGG	1736	-	chr17	81029701	81036881	pc743_ENST00000573167	-	BAIAP2	BIDIR
chr17	81034944	81034945	MU40127711|SKCA-BR|1|66|0.01515|C>T	chr17	81034938	81034959	GGAGAAGGGGGAGGGGGGCGG	1736	-	chr17	81029701	81036881	pc743_ENST00000573167	-	BAIAP2	BIDIR
chr17	81034949	81034950	MU40127713|SKCA-BR|1|66|0.01515|C>T	chr17	81034938	81034959	GGAGAAGGGGGAGGGGGGCGG	1736	-	chr17	81029701	81036881	pc743_ENST00000573167	-	BAIAP2	BIDIR
chr17	81034951	81034952	MU45182104|MELA-AU|1|183|0.00546|C>T	chr17	81034938	81034959	GGAGAAGGGGGAGGGGGGCGG	1736	-	chr17	81029701	81036881	pc743_ENST00000573167	-	BAIAP2	BIDIR
chr18	3594347	3594348	MU37163665|SKCA-BR|1|66|0.01515|T>C	chr18	3594339	3594360	GAGGGAGGGAGGGAGGGGGGT	1883	-	chr18	3591731	3602729	pc749_ENST00000577995;pc750_ENST00000575606;pc751_TCONS_00158514;pc752_ENST00000576606;pc753_ENST00000317114;pc754_ENST00000574411;pc755_ENST00000573355	+	DLGAP1	Asense
chr18	3594347	3594348	MU37163665|SKCA-BR|1|66|0.01515|T>C	chr18	3594343	3594364	GAGGGAGGGAGGGAGGGAGGG	2205	-	chr18	3591731	3602729	pc749_ENST00000577995;pc750_ENST00000575606;pc751_TCONS_00158514;pc752_ENST00000576606;pc753_ENST00000317114;pc754_ENST00000574411;pc755_ENST00000573355	+	DLGAP1	Asense
chr18	59697795	59697796	MU41026202|MELA-AU|1|183|0.00546|C>T	chr18	59697794	59697815	CGGGGAGAAGAGGGAGGGGGA	1616	+	chr18	59694458	59698111	pc761_ENST00000588946	+	CCBE1	Asense
chr18	59697813	59697814	MU50150956|MELA-AU|2|183|0.01093|G>A	chr18	59697794	59697815	CGGGGAGAAGAGGGAGGGGGA	1616	+	chr18	59694458	59698111	pc761_ENST00000588946	+	CCBE1	Asense
chr18	59697813	59697814	MU50150956|MELA-AU|2|183|0.01093|G>A	chr18	59697797	59697818	GGAGAAGAGGGAGGGGGAAGA	1978	+	chr18	59694458	59698111	pc761_ENST00000588946	+	CCBE1	Asense
chr18	59697813	59697814	MU50150956|MELA-AU|2|183|0.01093|G>A	chr18	59697803	59697824	GAGGGAGGGGGAAGAGAGGGG	2090	+	chr18	59694458	59698111	pc761_ENST00000588946	+	CCBE1	Asense
chr19	46660305	46660306	MU23208696|PACA-AU|1|391|0.00256|G>A	chr19	46660289	46660310	GGGGGCGGGGTGGGAGGAGGG	1837	-	chr19	46659477	46673636	pc790_ENST00000500689;pc791_ENST00000525352	+	DACT3	BIDIR
chr2	36355918	36355919	MU40491795|PACA-CA|1|227|0.00441|G>A	chr2	36355904	36355925	GGAGGAGGAGAGGGAGGAGGC	2377	+	chr2	36354629	36357600	pc806_TCONS_00202166;pc807_TCONS_00202167	-	CRIM1	BIDIR
chr2	39495938	39495939	MU20343456|RECA-EU|1|95|0.01053|C>T	chr2	39495938	39495959	GAAGGAAGGAAGGAAGAAAAA	1664	-	chr2	39435368	39601344	pc809_ENST00000443038;pc810_ENST00000422128;pc811_ENST00000449569;pc812_ENST00000445520	+	MAP4K3	BIDIR
chr2	39495939	39495940	MU36539182|SKCA-BR|1|66|0.01515|->TTCTTTCTTTCTTTCTTTTTC	chr2	39495938	39495959	GAAGGAAGGAAGGAAGAAAAA	1664	-	chr2	39435368	39601344	pc809_ENST00000443038;pc810_ENST00000422128;pc811_ENST00000449569;pc812_ENST00000445520	+	MAP4K3	BIDIR
chr2	39495940	39495941	MU20343490|RECA-EU|1|95|0.01053|T>C	chr2	39495938	39495959	GAAGGAAGGAAGGAAGAAAAA	1664	-	chr2	39435368	39601344	pc809_ENST00000443038;pc810_ENST00000422128;pc811_ENST00000449569;pc812_ENST00000445520	+	MAP4K3	BIDIR
chr2	39495942	39495943	MU4674930|PRAD-US|1|256|0.00391|->CTTC	chr2	39495938	39495959	GAAGGAAGGAAGGAAGAAAAA	1664	-	chr2	39435368	39601344	pc809_ENST00000443038;pc810_ENST00000422128;pc811_ENST00000449569;pc812_ENST00000445520	+	MAP4K3	BIDIR
chr2	39495942	39495943	MU4674930|PRAD-US|1|256|0.00391|->CTTC	chr2	39495941	39495962	GAAGAAGGAAGGAAGGAAGAA	1698	-	chr2	39435368	39601344	pc809_ENST00000443038;pc810_ENST00000422128;pc811_ENST00000449569;pc812_ENST00000445520	+	MAP4K3	BIDIR
chr2	39495942	39495943	MU4674930|PRAD-US|1|256|0.00391|->CTTC	chr2	39495942	39495963	GGAAGAAGGAAGGAAGGAAGA	1607	-	chr2	39435368	39601344	pc809_ENST00000443038;pc810_ENST00000422128;pc811_ENST00000449569;pc812_ENST00000445520	+	MAP4K3	BIDIR
chr2	39495951	39495952	MU51173404|MELA-AU|3|183|0.01639|C>T	chr2	39495938	39495959	GAAGGAAGGAAGGAAGAAAAA	1664	-	chr2	39435368	39601344	pc809_ENST00000443038;pc810_ENST00000422128;pc811_ENST00000449569;pc812_ENST00000445520	+	MAP4K3	BIDIR
chr2	39495951	39495952	MU51173404|MELA-AU|3|183|0.01639|C>T	chr2	39495941	39495962	GAAGAAGGAAGGAAGGAAGAA	1698	-	chr2	39435368	39601344	pc809_ENST00000443038;pc810_ENST00000422128;pc811_ENST00000449569;pc812_ENST00000445520	+	MAP4K3	BIDIR
chr2	39495951	39495952	MU51173404|MELA-AU|3|183|0.01639|C>T	chr2	39495942	39495963	GGAAGAAGGAAGGAAGGAAGA	1607	-	chr2	39435368	39601344	pc809_ENST00000443038;pc810_ENST00000422128;pc811_ENST00000449569;pc812_ENST00000445520	+	MAP4K3	BIDIR
chr2	39495951	39495952	MU51173404|MELA-AU|3|183|0.01639|C>T	chr2	39495945	39495966	GAAGGAAGAAGGAAGGAAGGA	1904	-	chr2	39435368	39601344	pc809_ENST00000443038;pc810_ENST00000422128;pc811_ENST00000449569;pc812_ENST00000445520	+	MAP4K3	BIDIR
chr2	39495951	39495952	MU51173404|MELA-AU|3|183|0.01639|C>T	chr2	39495949	39495970	GAAGGAAGGAAGAAGGAAGGA	1687	-	chr2	39435368	39601344	pc809_ENST00000443038;pc810_ENST00000422128;pc811_ENST00000449569;pc812_ENST00000445520	+	MAP4K3	BIDIR
chr2	39495956	39495957	MU51078794|MELA-AU|2|183|0.01093|C>T	chr2	39495938	39495959	GAAGGAAGGAAGGAAGAAAAA	1664	-	chr2	39435368	39601344	pc809_ENST00000443038;pc810_ENST00000422128;pc811_ENST00000449569;pc812_ENST00000445520	+	MAP4K3	BIDIR
chr2	39495956	39495957	MU51078794|MELA-AU|2|183|0.01093|C>T	chr2	39495941	39495962	GAAGAAGGAAGGAAGGAAGAA	1698	-	chr2	39435368	39601344	pc809_ENST00000443038;pc810_ENST00000422128;pc811_ENST00000449569;pc812_ENST00000445520	+	MAP4K3	BIDIR
chr2	39495956	39495957	MU51078794|MELA-AU|2|183|0.01093|C>T	chr2	39495942	39495963	GGAAGAAGGAAGGAAGGAAGA	1607	-	chr2	39435368	39601344	pc809_ENST00000443038;pc810_ENST00000422128;pc811_ENST00000449569;pc812_ENST00000445520	+	MAP4K3	BIDIR
chr2	39495956	39495957	MU51078794|MELA-AU|2|183|0.01093|C>T	chr2	39495945	39495966	GAAGGAAGAAGGAAGGAAGGA	1904	-	chr2	39435368	39601344	pc809_ENST00000443038;pc810_ENST00000422128;pc811_ENST00000449569;pc812_ENST00000445520	+	MAP4K3	BIDIR
chr2	39495956	39495957	MU51078794|MELA-AU|2|183|0.01093|C>T	chr2	39495949	39495970	GAAGGAAGGAAGAAGGAAGGA	1687	-	chr2	39435368	39601344	pc809_ENST00000443038;pc810_ENST00000422128;pc811_ENST00000449569;pc812_ENST00000445520	+	MAP4K3	BIDIR
chr2	39495956	39495957	MU51078794|MELA-AU|2|183|0.01093|C>T	chr2	39495953	39495974	AAAGGAAGGAAGGAAGAAGGA	1646	-	chr2	39435368	39601344	pc809_ENST00000443038;pc810_ENST00000422128;pc811_ENST00000449569;pc812_ENST00000445520	+	MAP4K3	BIDIR
chr2	39495962	39495963	MU32065347|PRAD-CA|1|124|0.00806|C>T	chr2	39495942	39495963	GGAAGAAGGAAGGAAGGAAGA	1607	-	chr2	39435368	39601344	pc809_ENST00000443038;pc810_ENST00000422128;pc811_ENST00000449569;pc812_ENST00000445520	+	MAP4K3	BIDIR
chr2	39495962	39495963	MU32065347|PRAD-CA|1|124|0.00806|C>T	chr2	39495945	39495966	GAAGGAAGAAGGAAGGAAGGA	1904	-	chr2	39435368	39601344	pc809_ENST00000443038;pc810_ENST00000422128;pc811_ENST00000449569;pc812_ENST00000445520	+	MAP4K3	BIDIR
chr2	39495962	39495963	MU32065347|PRAD-CA|1|124|0.00806|C>T	chr2	39495949	39495970	GAAGGAAGGAAGAAGGAAGGA	1687	-	chr2	39435368	39601344	pc809_ENST00000443038;pc810_ENST00000422128;pc811_ENST00000449569;pc812_ENST00000445520	+	MAP4K3	BIDIR
chr2	39495962	39495963	MU32065347|PRAD-CA|1|124|0.00806|C>T	chr2	39495953	39495974	AAAGGAAGGAAGGAAGAAGGA	1646	-	chr2	39435368	39601344	pc809_ENST00000443038;pc810_ENST00000422128;pc811_ENST00000449569;pc812_ENST00000445520	+	MAP4K3	BIDIR
chr2	39495962	39495963	MU32065347|PRAD-CA|1|124|0.00806|C>T	chr2	39495957	39495978	GAAGAAAGGAAGGAAGGAAGA	1617	-	chr2	39435368	39601344	pc809_ENST00000443038;pc810_ENST00000422128;pc811_ENST00000449569;pc812_ENST00000445520	+	MAP4K3	BIDIR
chr2	39495962	39495963	MU32065347|PRAD-CA|1|124|0.00806|C>T	chr2	39495961	39495982	AAAGGAAGAAAGGAAGGAAGG	1788	-	chr2	39435368	39601344	pc809_ENST00000443038;pc810_ENST00000422128;pc811_ENST00000449569;pc812_ENST00000445520	+	MAP4K3	BIDIR
chr2	39496006	39496007	MU45295385|MELA-AU|1|183|0.00546|C>T	chr2	39495989	39496010	AAAGGAAGAAAGGAAGGAAGG	1788	-	chr2	39435368	39601344	pc809_ENST00000443038;pc810_ENST00000422128;pc811_ENST00000449569;pc812_ENST00000445520	+	MAP4K3	BIDIR
chr2	39496006	39496007	MU45295385|MELA-AU|1|183|0.00546|C>T	chr2	39496001	39496022	AAAGAAGGGAAGAAAGGAAGA	1569	-	chr2	39435368	39601344	pc809_ENST00000443038;pc810_ENST00000422128;pc811_ENST00000449569;pc812_ENST00000445520	+	MAP4K3	BIDIR
chr2	39496021	39496022	MU52259550|MELA-AU|1|183|0.00546|T>A	chr2	39496001	39496022	AAAGAAGGGAAGAAAGGAAGA	1569	-	chr2	39435368	39601344	pc809_ENST00000443038;pc810_ENST00000422128;pc811_ENST00000449569;pc812_ENST00000445520	+	MAP4K3	BIDIR
chr2	45650617	45650618	MU40319439|SKCA-BR|1|66|0.01515|T>C	chr2	45650601	45650622	GGGGGAGGGGGAAGGGGGAGG	2248	-	chr2	45648743	45653017	pc824_TCONS_00202814	-	PRKCE	BIDIR
chr2	58428050	58428051	MU2829303|LIRI-JP|1|260|0.00385|G>T	chr2	58428039	58428060	GGGGGAGGGGGAAAGAGGGAG	1950	+	chr2	58426337	59063766	pc827_ENST00000429095;pc828_ENST00000429664;pc829_ENST00000452840;pc831_ENST00000449448;pc830_ENST00000455219	+	FANCL	US-AS
chr2	58428050	58428051	MU2829303|LIRI-JP|1|260|0.00385|G>T	chr2	58428045	58428066	GGGGGAAAGAGGGAGGGAAGG	1676	+	chr2	58426337	59063766	pc827_ENST00000429095;pc828_ENST00000429664;pc829_ENST00000452840;pc831_ENST00000449448;pc830_ENST00000455219	+	FANCL	US-AS
chr2	58428050	58428051	MU2829303|LIRI-JP|1|260|0.00385|G>T	chr2	58428046	58428067	GGGGAAAGAGGGAGGGAAGGA	1624	+	chr2	58426337	59063766	pc827_ENST00000429095;pc828_ENST00000429664;pc829_ENST00000452840;pc831_ENST00000449448;pc830_ENST00000455219	+	FANCL	US-AS
chr2	58428050	58428051	MU2829303|LIRI-JP|1|260|0.00385|G>T	chr2	58428049	58428070	GAAAGAGGGAGGGAAGGAGAG	1856	+	chr2	58426337	59063766	pc827_ENST00000429095;pc828_ENST00000429664;pc829_ENST00000452840;pc831_ENST00000449448;pc830_ENST00000455219	+	FANCL	US-AS
chr2	69979471	69979472	MU49061322|MELA-AU|1|183|0.00546|G>A	chr2	69979460	69979481	AGGGGAGGAGGAACTGGGGAG	1619	+	chr2	69962262	70089812	pc839_ENST00000435880;pc840_ENST00000457076;pc841_ENST00000413436;pc842_ENST00000415222;pc843_ENST00000599673;pc844_ENST00000434781;pc845_ENST00000366234;pc846_ENST00000597318;pc847_ENST00000425333;pc848_ENST00000413069;pc849_ENST00000444410;pc850_ENST00000458698;pc851_ENST00000413791;pc852_ENST00000439670;pc853_TCONS_00203957;pc854_ENST00000596573;pc855_ENST00000594548	-	PCBP1	Asense;BIDIR;US-AS
chr2	69979471	69979472	MU49061322|MELA-AU|1|183|0.00546|G>A	chr2	69979463	69979484	GGAGGAGGAACTGGGGAGTGG	1573	+	chr2	69962262	70089812	pc839_ENST00000435880;pc840_ENST00000457076;pc841_ENST00000413436;pc842_ENST00000415222;pc843_ENST00000599673;pc844_ENST00000434781;pc845_ENST00000366234;pc846_ENST00000597318;pc847_ENST00000425333;pc848_ENST00000413069;pc849_ENST00000444410;pc850_ENST00000458698;pc851_ENST00000413791;pc852_ENST00000439670;pc853_TCONS_00203957;pc854_ENST00000596573;pc855_ENST00000594548	-	PCBP1	Asense;BIDIR;US-AS
chr2	69999887	69999888	MU44920151|MELA-AU|1|183|0.00546|C>T	chr2	69999880	69999901	GAGGGAGGAAGGAGGAGGAGC	1731	-	chr2	69962262	70089812	pc839_ENST00000435880;pc840_ENST00000457076;pc841_ENST00000413436;pc842_ENST00000415222;pc843_ENST00000599673;pc844_ENST00000434781;pc845_ENST00000366234;pc846_ENST00000597318;pc847_ENST00000425333;pc848_ENST00000413069;pc849_ENST00000444410;pc850_ENST00000458698;pc851_ENST00000413791;pc852_ENST00000439670;pc853_TCONS_00203957;pc854_ENST00000596573;pc855_ENST00000594548	-	PCBP1	Asense;BIDIR;US-AS
chr2	104845000	104845001	MU33502141|ESAD-UK|1|119|0.00840|C>A	chr2	104844991	104845012	GGAGGAAGAGCTGGAAGGGGG	1799	-	chr2	104807571	104855183	pc874_ENST00000413121;pc875_ENST00000443988;pc876_ENST00000447876;pc878_ENST00000454729;pc877_ENST00000458253	-	POU3F3	US-AS
chr2	104845000	104845001	MU33502141|ESAD-UK|1|119|0.00840|C>A	chr2	104844994	104845015	GGAGGAGGAAGAGCTGGAAGG	2204	-	chr2	104807571	104855183	pc874_ENST00000413121;pc875_ENST00000443988;pc876_ENST00000447876;pc878_ENST00000454729;pc877_ENST00000458253	-	POU3F3	US-AS
chr2	104850735	104850736	MU57848214|LUSC-KR|1|66|0.01515|C>A	chr2	104850731	104850752	GGAGGAGGAGGAAGCGAGGCA	1792	-	chr2	104807571	104855183	pc874_ENST00000413121;pc875_ENST00000443988;pc876_ENST00000447876;pc878_ENST00000454729;pc877_ENST00000458253	-	POU3F3	US-AS
chr2	104850737	104850738	MU66625312|BRCA-EU|1|560|0.00179|C>T	chr2	104850731	104850752	GGAGGAGGAGGAAGCGAGGCA	1792	-	chr2	104807571	104855183	pc874_ENST00000413121;pc875_ENST00000443988;pc876_ENST00000447876;pc878_ENST00000454729;pc877_ENST00000458253	-	POU3F3	US-AS
chr2	104854418	104854419	MU1629737|MALY-DE|1|44|0.02273|T>G	chr2	104854409	104854430	GAAGGAGGAGGAAGAAGAGTG	2066	-	chr2	104807571	104855183	pc874_ENST00000413121;pc875_ENST00000443988;pc876_ENST00000447876;pc878_ENST00000454729;pc877_ENST00000458253	-	POU3F3	US-AS
chr2	104854418	104854419	MU1629737|MALY-DE|1|44|0.02273|T>G	chr2	104854409	104854430	GAAGGAGGAGGAAGAAGAGTG	2066	-	chr2	104851284	104926052	pc879_TCONS_00192579;pc880_ENST00000598623	+	POU3F3	OLAP;US-S
chr2	104854418	104854419	MU1629737|MALY-DE|1|44|0.02273|T>G	chr2	104854412	104854433	GGAGAAGGAGGAGGAAGAAGA	2263	-	chr2	104807571	104855183	pc874_ENST00000413121;pc875_ENST00000443988;pc876_ENST00000447876;pc878_ENST00000454729;pc877_ENST00000458253	-	POU3F3	US-AS
chr2	104854418	104854419	MU1629737|MALY-DE|1|44|0.02273|T>G	chr2	104854412	104854433	GGAGAAGGAGGAGGAAGAAGA	2263	-	chr2	104851284	104926052	pc879_TCONS_00192579;pc880_ENST00000598623	+	POU3F3	OLAP;US-S
chr2	144517203	144517204	MU45853025|MELA-AU|1|183|0.00546|C>T	chr2	144517198	144517219	GAAGGAGGGGGAAAGGGAAAA	2157	-	chr2	144516096	144521477	pc914_ENST00000427278;pc915_TCONS_00194363;pc916_ENST00000609842;pc917_ENST00000608361;pc918_ENST00000609376;pc919_ENST00000595109;pc920_ENST00000602006;pc921_ENST00000610265;pc922_ENST00000609819;pc923_ENST00000610937;pc924_ENST00000428623;pc925_ENST00000421083	+	ZEB2	Asense;BIDIR
chr2	144517203	144517204	MU45853025|MELA-AU|1|183|0.00546|C>T	chr2	144517201	144517222	GGAGAAGGAGGGGGAAAGGGA	2107	-	chr2	144516096	144521477	pc914_ENST00000427278;pc915_TCONS_00194363;pc916_ENST00000609842;pc917_ENST00000608361;pc918_ENST00000609376;pc919_ENST00000595109;pc920_ENST00000602006;pc921_ENST00000610265;pc922_ENST00000609819;pc923_ENST00000610937;pc924_ENST00000428623;pc925_ENST00000421083	+	ZEB2	Asense;BIDIR
chr2	144517566	144517567	MU37790130|SKCA-BR|1|66|0.01515|G>C	chr2	144517557	144517578	GGGGGTGGGGGGCGGGGAGGG	1675	-	chr2	144516096	144521477	pc914_ENST00000427278;pc915_TCONS_00194363;pc916_ENST00000609842;pc917_ENST00000608361;pc918_ENST00000609376;pc919_ENST00000595109;pc920_ENST00000602006;pc921_ENST00000610265;pc922_ENST00000609819;pc923_ENST00000610937;pc924_ENST00000428623;pc925_ENST00000421083	+	ZEB2	Asense;BIDIR
chr2	144517573	144517574	MU37790136|SKCA-BR|1|66|0.01515|A>C	chr2	144517557	144517578	GGGGGTGGGGGGCGGGGAGGG	1675	-	chr2	144516096	144521477	pc914_ENST00000427278;pc915_TCONS_00194363;pc916_ENST00000609842;pc917_ENST00000608361;pc918_ENST00000609376;pc919_ENST00000595109;pc920_ENST00000602006;pc921_ENST00000610265;pc922_ENST00000609819;pc923_ENST00000610937;pc924_ENST00000428623;pc925_ENST00000421083	+	ZEB2	Asense;BIDIR
chr2	170816505	170816506	MU4862832|OV-AU|1|93|0.01075|G>T	chr2	170816500	170816521	GGGGGAGGGGAAATGGGAGAG	1658	+	chr2	170816302	170820037	pc937_ENST00000418106;pc938_ENST00000455988	-	GAD1	Asense
chr2	236170035	236170036	MU42689591|MELA-AU|1|183|0.00546|C>T	chr2	236170017	236170038	GAGGGAGGAGGCGAGGAGGAG	1592	-	chr2	236165446	236294927	pc979_TCONS_00199522;pc980_ENST00000415226;pc981_ENST00000483218	+	GBX2	Asense
chr20	37506272	37506273	MU33275175|SKCA-BR|1|66|0.01515|C>T	chr20	37506260	37506281	GAAGGAGGGGCCAGAGGAGAA	1759	-	chr20	37502413	37529862	pc994_ENST00000467603	-	BLCAP	OLAP
chr20	37506272	37506273	MU33275175|SKCA-BR|1|66|0.01515|C>T	chr20	37506272	37506293	TGAGGAGACTGAGAAGGAGGG	1590	-	chr20	37502413	37529862	pc994_ENST00000467603	-	BLCAP	OLAP
chr20	57392144	57392145	MU994496|LIRI-JP|1|260|0.00385|G>C	chr20	57392133	57392154	GGAGCAGCGGGGGGTGAGGAG	1574	+	chr20	57384159	57395062	pc1003_ENST00000417346	-	RBM38	Asense
chr21	15065135	15065136	MU30160119|PACA-CA|1|227|0.00441|C>T	chr21	15065132	15065153	GAGGGAGGGGGAGAAAAGGGT	1679	-	chr21	14818650	15067000	pc1010_TCONS_00223992;pc1011_TCONS_00223993;pc1012_TCONS_00223999	-	NRIP1	OLAP
chr3	64686798	64686799	MU27021129|LAML-KR|1|107|0.00935|A>T	chr3	64686795	64686816	GGAGGAGGTAGAGGAGGAAGA	2346	+	chr3	64682908	65011468	pc1111_ENST00000460833;pc1112_ENST00000485174;pc1113_ENST00000474768;pc1114_ENST00000481312	+	ADAMTS9	Asense
chr3	64686798	64686799	MU27021129|LAML-KR|1|107|0.00935|A>T	chr3	64686798	64686819	GGAGGTAGAGGAGGAAGAGGA	1991	+	chr3	64682908	65011468	pc1111_ENST00000460833;pc1112_ENST00000485174;pc1113_ENST00000474768;pc1114_ENST00000481312	+	ADAMTS9	Asense
chr3	64686813	64686814	MU43338680|PACA-CA|1|227|0.00441|A>T	chr3	64686795	64686816	GGAGGAGGTAGAGGAGGAAGA	2346	+	chr3	64682908	65011468	pc1111_ENST00000460833;pc1112_ENST00000485174;pc1113_ENST00000474768;pc1114_ENST00000481312	+	ADAMTS9	Asense
chr3	64686813	64686814	MU43338680|PACA-CA|1|227|0.00441|A>T	chr3	64686798	64686819	GGAGGTAGAGGAGGAAGAGGA	1991	+	chr3	64682908	65011468	pc1111_ENST00000460833;pc1112_ENST00000485174;pc1113_ENST00000474768;pc1114_ENST00000481312	+	ADAMTS9	Asense
chr3	64686813	64686814	MU43338680|PACA-CA|1|227|0.00441|A>T	chr3	64686801	64686822	GGTAGAGGAGGAAGAGGAGGA	1925	+	chr3	64682908	65011468	pc1111_ENST00000460833;pc1112_ENST00000485174;pc1113_ENST00000474768;pc1114_ENST00000481312	+	ADAMTS9	Asense
chr3	64686813	64686814	MU43338680|PACA-CA|1|227|0.00441|A>T	chr3	64686804	64686825	AGAGGAGGAAGAGGAGGAGGC	2266	+	chr3	64682908	65011468	pc1111_ENST00000460833;pc1112_ENST00000485174;pc1113_ENST00000474768;pc1114_ENST00000481312	+	ADAMTS9	Asense
chr3	64687882	64687883	MU36736687|SKCA-BR|1|66|0.01515|G>A	chr3	64687880	64687901	GGAGCCGGAGGAGCAGGAGGA	1836	+	chr3	64682908	65011468	pc1111_ENST00000460833;pc1112_ENST00000485174;pc1113_ENST00000474768;pc1114_ENST00000481312	+	ADAMTS9	Asense
chr3	64688548	64688549	MU21496588|ESAD-UK|1|119|0.00840|C>G	chr3	64688548	64688569	GGAAGAGAAAGGAAAGGAAAA	1582	-	chr3	64682908	65011468	pc1111_ENST00000460833;pc1112_ENST00000485174;pc1113_ENST00000474768;pc1114_ENST00000481312	+	ADAMTS9	Asense
chr3	96814528	96814529	MU39158082|SKCA-BR|1|66|0.01515|C>T	chr3	96814516	96814537	GGGGGAGGGGAGCGAGGGGGC	1689	-	chr3	96812526	96816617	pc1120_TCONS_00249721	-	EPHA6	Asense
chr3	96814798	96814799	MU62073543|MELA-AU|1|183|0.00546|G>A	chr3	96814781	96814802	GGTGGAGGAGGAAGAGGAGGA	2418	+	chr3	96812526	96816617	pc1120_TCONS_00249721	-	EPHA6	Asense
chr3	96814798	96814799	MU62073543|MELA-AU|1|183|0.00546|G>A	chr3	96814784	96814805	GGAGGAGGAAGAGGAGGAGGA	2789	+	chr3	96812526	96816617	pc1120_TCONS_00249721	-	EPHA6	Asense
chr3	96814798	96814799	MU62073543|MELA-AU|1|183|0.00546|G>A	chr3	96814787	96814808	GGAGGAAGAGGAGGAGGAGGA	2551	+	chr3	96812526	96816617	pc1120_TCONS_00249721	-	EPHA6	Asense
chr3	96814798	96814799	MU62073543|MELA-AU|1|183|0.00546|G>A	chr3	96814790	96814811	GGAAGAGGAGGAGGAGGAAGA	2265	+	chr3	96812526	96816617	pc1120_TCONS_00249721	-	EPHA6	Asense
chr3	96814798	96814799	MU62073543|MELA-AU|1|183|0.00546|G>A	chr3	96814793	96814814	AGAGGAGGAGGAGGAAGAAGA	2402	+	chr3	96812526	96816617	pc1120_TCONS_00249721	-	EPHA6	Asense
chr3	96814798	96814799	MU62073543|MELA-AU|1|183|0.00546|G>A	chr3	96814796	96814817	GGAGGAGGAGGAAGAAGACGT	1761	+	chr3	96812526	96816617	pc1120_TCONS_00249721	-	EPHA6	Asense
chr3	98901225	98901226	MU4598325|ESCA-CN|1|228|0.00439|G>C	chr3	98901206	98901227	GGAGCAGGGAGGGAGGGAGCG	1849	+	chr3	98900423	99018562	pc1121_ENST00000474798	+	DCBLD2	BIDIR
chr3	98901225	98901226	MU4598325|ESCA-CN|1|228|0.00439|G>C	chr3	98901214	98901235	GAGGGAGGGAGCGGGAGAGGG	1835	+	chr3	98900423	99018562	pc1121_ENST00000474798	+	DCBLD2	BIDIR
chr3	98901225	98901226	MU4598325|ESCA-CN|1|228|0.00439|G>C	chr3	98901218	98901239	GAGGGAGCGGGAGAGGGGGAG	1770	+	chr3	98900423	99018562	pc1121_ENST00000474798	+	DCBLD2	BIDIR
chr3	132854959	132854960	MU59105493|MELA-AU|1|183|0.00546|G>A	chr3	132854940	132854961	GGTGGAGGTAGTGGGGGAGGG	1786	+	chr3	132720341	132874223	pc1133_ENST00000504440	+	NPHP3-ACAD11	Asense
chr3	187744740	187744741	MU1485503|MALY-DE|1|44|0.02273|G>C	chr3	187744736	187744757	GAAGGACAGGGGAAGGGAAGG	1602	+	chr3	187741685	187745420	pc1182_ENST00000450760	+	BCL6	Asense
chr3	187744752	187744753	MU54013316|CLLE-ES|1|218|0.00459|G>A	chr3	187744736	187744757	GAAGGACAGGGGAAGGGAAGG	1602	+	chr3	187741685	187745420	pc1182_ENST00000450760	+	BCL6	Asense
chr3	187744752	187744753	MU54013316|CLLE-ES|1|218|0.00459|G>A	chr3	187744743	187744764	AGGGGAAGGGAAGGAAGAAGA	1702	+	chr3	187741685	187745420	pc1182_ENST00000450760	+	BCL6	Asense
chr3	187744752	187744753	MU54013316|CLLE-ES|1|218|0.00459|G>A	chr3	187744752	187744773	GAAGGAAGAAGAGGCGAGGAA	1714	+	chr3	187741685	187745420	pc1182_ENST00000450760	+	BCL6	Asense
chr3	187744762	187744763	MU1604158|MALY-DE|1|44|0.02273|A>C	chr3	187744743	187744764	AGGGGAAGGGAAGGAAGAAGA	1702	+	chr3	187741685	187745420	pc1182_ENST00000450760	+	BCL6	Asense
chr3	187744762	187744763	MU1604158|MALY-DE|1|44|0.02273|A>C	chr3	187744752	187744773	GAAGGAAGAAGAGGCGAGGAA	1714	+	chr3	187741685	187745420	pc1182_ENST00000450760	+	BCL6	Asense
chr3	187744772	187744773	MU42605261|CLLE-ES|1|218|0.00459|A>G	chr3	187744752	187744773	GAAGGAAGAAGAGGCGAGGAA	1714	+	chr3	187741685	187745420	pc1182_ENST00000450760	+	BCL6	Asense
chr3	187745020	187745021	MU1551431|MALY-DE|1|44|0.02273|T>G	chr3	187745019	187745040	GGAGGAGAGGAAGGAGGGGAA	2152	-	chr3	187741685	187745420	pc1182_ENST00000450760	+	BCL6	Asense
chr3	187745032	187745033	MU1511266|MALY-DE|1|44|0.02273|C>T	chr3	187745019	187745040	GGAGGAGAGGAAGGAGGGGAA	2152	-	chr3	187741685	187745420	pc1182_ENST00000450760	+	BCL6	Asense
chr3	187745032	187745033	MU1511266|MALY-DE|1|44|0.02273|C>T	chr3	187745022	187745043	GGTGGAGGAGAGGAAGGAGGG	2231	-	chr3	187741685	187745420	pc1182_ENST00000450760	+	BCL6	Asense
chr3	187745032	187745033	MU1511266|MALY-DE|1|44|0.02273|C>T	chr3	187745025	187745046	GGAGGTGGAGGAGAGGAAGGA	2034	-	chr3	187741685	187745420	pc1182_ENST00000450760	+	BCL6	Asense
chr3	187745032	187745033	MU1511266|MALY-DE|1|44|0.02273|C>T	chr3	187745028	187745049	AAAGGAGGTGGAGGAGAGGAA	1761	-	chr3	187741685	187745420	pc1182_ENST00000450760	+	BCL6	Asense
chr3	187745037	187745038	MU1640453|CLLE-ES|1|218|0.00459,MALY-DE|1|44|0.02273|C>T	chr3	187745019	187745040	GGAGGAGAGGAAGGAGGGGAA	2152	-	chr3	187741685	187745420	pc1182_ENST00000450760	+	BCL6	Asense
chr3	187745037	187745038	MU1640453|CLLE-ES|1|218|0.00459,MALY-DE|1|44|0.02273|C>T	chr3	187745022	187745043	GGTGGAGGAGAGGAAGGAGGG	2231	-	chr3	187741685	187745420	pc1182_ENST00000450760	+	BCL6	Asense
chr3	187745037	187745038	MU1640453|CLLE-ES|1|218|0.00459,MALY-DE|1|44|0.02273|C>T	chr3	187745025	187745046	GGAGGTGGAGGAGAGGAAGGA	2034	-	chr3	187741685	187745420	pc1182_ENST00000450760	+	BCL6	Asense
chr3	187745037	187745038	MU1640453|CLLE-ES|1|218|0.00459,MALY-DE|1|44|0.02273|C>T	chr3	187745028	187745049	AAAGGAGGTGGAGGAGAGGAA	1761	-	chr3	187741685	187745420	pc1182_ENST00000450760	+	BCL6	Asense
chr3	187745048	187745049	MU1472006|MALY-DE|2|44|0.04545|T>C	chr3	187745028	187745049	AAAGGAGGTGGAGGAGAGGAA	1761	-	chr3	187741685	187745420	pc1182_ENST00000450760	+	BCL6	Asense
chr4	38663817	38663818	MU49118806|MELA-AU|1|183|0.00546|G>A	chr4	38663797	38663818	GGAGGAGGGCGCGGGGAGGGG	1879	+	chr4	38612700	38666883	pc1193_ENST00000440181;pc1194_ENST00000620339;pc1195_ENST00000507091;pc1196_ENST00000505240;pc1197_ENST00000610668;pc1198_ENST00000436901	-	KLF3	Asense
chr4	102827577	102827578	MU34867150|SKCA-BR|1|66|0.01515|T>C	chr4	102827573	102827594	GAGGCAGGAGGAGGGGGAGGG	2134	-	chr4	102826054	102844075	pc1218_ENST00000501133	+	UBE2D3	Asense
chr4	128462028	128462029	MU55906318|MELA-AU|1|183|0.00546|G>A	chr4	128462028	128462049	GAAGGAAGAAAAAAAGGAGAG	1848	+	chr4	128453168	128470647	pc1222_ENST00000504984	+	PGRMC2	US-AS
chr4	128462047	128462048	MU2173001|BRCA-UK|1|117|0.00855|G>C	chr4	128462028	128462049	GAAGGAAGAAAAAAAGGAGAG	1848	+	chr4	128453168	128470647	pc1222_ENST00000504984	+	PGRMC2	US-AS
chr4	133149705	133149706	MU46307680|LUSC-KR|1|66|0.01515|C>A	chr4	133149685	133149706	AGAAGAGGAAGAGGAGAAGGA	1886	-	chr4	133093859	133151116	pc1223_ENST00000505289;pc1224_ENST00000509715	-	PCDH10	BIDIR
chr4	133149705	133149706	MU46307680|LUSC-KR|1|66|0.01515|C>A	chr4	133149688	133149709	AGAAGAAGAGGAAGAGGAGAA	1598	-	chr4	133093859	133151116	pc1223_ENST00000505289;pc1224_ENST00000509715	-	PCDH10	BIDIR
chr4	133149705	133149706	MU46307680|LUSC-KR|1|66|0.01515|C>A	chr4	133149691	133149712	AGAAGAAGAAGAGGAAGAGGA	1656	-	chr4	133093859	133151116	pc1223_ENST00000505289;pc1224_ENST00000509715	-	PCDH10	BIDIR
chr4	133149705	133149706	MU46307680|LUSC-KR|1|66|0.01515|C>A	chr4	133149694	133149715	GGAAGAAGAAGAAGAGGAAGA	1826	-	chr4	133093859	133151116	pc1223_ENST00000505289;pc1224_ENST00000509715	-	PCDH10	BIDIR
chr4	133149705	133149706	MU46307680|LUSC-KR|1|66|0.01515|C>A	chr4	133149697	133149718	GGAGGAAGAAGAAGAAGAGGA	2263	-	chr4	133093859	133151116	pc1223_ENST00000505289;pc1224_ENST00000509715	-	PCDH10	BIDIR
chr4	133149705	133149706	MU46307680|LUSC-KR|1|66|0.01515|C>A	chr4	133149700	133149721	GGAGGAGGAAGAAGAAGAAGA	2470	-	chr4	133093859	133151116	pc1223_ENST00000505289;pc1224_ENST00000509715	-	PCDH10	BIDIR
chr4	133149705	133149706	MU46307680|LUSC-KR|1|66|0.01515|C>A	chr4	133149703	133149724	GGAGGAGGAGGAAGAAGAAGA	2516	-	chr4	133093859	133151116	pc1223_ENST00000505289;pc1224_ENST00000509715	-	PCDH10	BIDIR
chr4	133150772	133150773	MU5927314|STAD-US|1|289|0.00346|G>T	chr4	133150764	133150785	GGGGGAGGAGTAGGAGAAGGA	2193	+	chr4	133093859	133151116	pc1223_ENST00000505289;pc1224_ENST00000509715	-	PCDH10	BIDIR
chr4	133150772	133150773	MU5927314|STAD-US|1|289|0.00346|G>T	chr4	133150767	133150788	GGAGGAGTAGGAGAAGGAGGG	2314	+	chr4	133093859	133151116	pc1223_ENST00000505289;pc1224_ENST00000509715	-	PCDH10	BIDIR
chr4	133150772	133150773	MU5927314|STAD-US|1|289|0.00346|G>T	chr4	133150770	133150791	GGAGTAGGAGAAGGAGGGGGA	1804	+	chr4	133093859	133151116	pc1223_ENST00000505289;pc1224_ENST00000509715	-	PCDH10	BIDIR
chr4	133150776	133150777	MU112899|COAD-US|1|216|0.00463|A>G	chr4	133150764	133150785	GGGGGAGGAGTAGGAGAAGGA	2193	+	chr4	133093859	133151116	pc1223_ENST00000505289;pc1224_ENST00000509715	-	PCDH10	BIDIR
chr4	133150776	133150777	MU112899|COAD-US|1|216|0.00463|A>G	chr4	133150767	133150788	GGAGGAGTAGGAGAAGGAGGG	2314	+	chr4	133093859	133151116	pc1223_ENST00000505289;pc1224_ENST00000509715	-	PCDH10	BIDIR
chr4	133150776	133150777	MU112899|COAD-US|1|216|0.00463|A>G	chr4	133150770	133150791	GGAGTAGGAGAAGGAGGGGGA	1804	+	chr4	133093859	133151116	pc1223_ENST00000505289;pc1224_ENST00000509715	-	PCDH10	BIDIR
chr4	133150776	133150777	MU112899|COAD-US|1|216|0.00463|A>G	chr4	133150776	133150797	GGAGAAGGAGGGGGAGGTGGC	1876	+	chr4	133093859	133151116	pc1223_ENST00000505289;pc1224_ENST00000509715	-	PCDH10	BIDIR
chr4	133150787	133150788	MU11209762|LUSC-KR|1|66|0.01515|G>T	chr4	133150767	133150788	GGAGGAGTAGGAGAAGGAGGG	2314	+	chr4	133093859	133151116	pc1223_ENST00000505289;pc1224_ENST00000509715	-	PCDH10	BIDIR
chr4	133150787	133150788	MU11209762|LUSC-KR|1|66|0.01515|G>T	chr4	133150770	133150791	GGAGTAGGAGAAGGAGGGGGA	1804	+	chr4	133093859	133151116	pc1223_ENST00000505289;pc1224_ENST00000509715	-	PCDH10	BIDIR
chr4	133150787	133150788	MU11209762|LUSC-KR|1|66|0.01515|G>T	chr4	133150776	133150797	GGAGAAGGAGGGGGAGGTGGC	1876	+	chr4	133093859	133151116	pc1223_ENST00000505289;pc1224_ENST00000509715	-	PCDH10	BIDIR
chr4	173369825	173369826	MU29692541|PRAD-UK|1|108|0.00926|C>A	chr4	173369805	173369826	TGTGGAGGGCGGAGAGAGGGA	1621	-	chr4	173363779	173372446	pc1235_ENST00000609153	-	SAP30	BIDIR
chr5	88673839	88673840	MU2783026|LIRI-JP|1|260|0.00385|T>G	chr5	88673824	88673845	GAGGAAAGAAGGGGAAGAAGG	1592	-	chr5	88507545	88686936	pc1304_ENST00000506978;pc1305_ENST00000509405;pc1306_ENST00000513805;pc1307_ENST00000505030;pc1308_ENST00000500197;pc1309_ENST00000511014;pc1310_ENST00000509783;pc1311_ENST00000515885;pc1312_ENST00000509265	-	MEF2C	DS-S
chr5	88673839	88673840	MU2783026|LIRI-JP|1|260|0.00385|T>G	chr5	88673830	88673851	AAAGGAGAGGAAAGAAGGGGA	1694	-	chr5	88507545	88686936	pc1304_ENST00000506978;pc1305_ENST00000509405;pc1306_ENST00000513805;pc1307_ENST00000505030;pc1308_ENST00000500197;pc1309_ENST00000511014;pc1310_ENST00000509783;pc1311_ENST00000515885;pc1312_ENST00000509265	-	MEF2C	DS-S
chr5	88676372	88676373	MU55326171|LUSC-KR|1|66|0.01515|C>T	chr5	88676354	88676375	GGAGGAGGAGGAGGAGGAGGA	2835	-	chr5	88674217	88722831	pc1313_ENST00000510274	+	MEF2C	Asense
chr5	88676372	88676373	MU55326171|LUSC-KR|1|66|0.01515|C>T	chr5	88676354	88676375	GGAGGAGGAGGAGGAGGAGGA	2835	-	chr5	88507545	88686936	pc1304_ENST00000506978;pc1305_ENST00000509405;pc1306_ENST00000513805;pc1307_ENST00000505030;pc1308_ENST00000500197;pc1309_ENST00000511014;pc1310_ENST00000509783;pc1311_ENST00000515885;pc1312_ENST00000509265	-	MEF2C	DS-S
chr5	88676372	88676373	MU55326171|LUSC-KR|1|66|0.01515|C>T	chr5	88676357	88676378	GGAGGAGGAGGAGGAGGAGGA	2835	-	chr5	88674217	88722831	pc1313_ENST00000510274	+	MEF2C	Asense
chr5	88676372	88676373	MU55326171|LUSC-KR|1|66|0.01515|C>T	chr5	88676357	88676378	GGAGGAGGAGGAGGAGGAGGA	2835	-	chr5	88507545	88686936	pc1304_ENST00000506978;pc1305_ENST00000509405;pc1306_ENST00000513805;pc1307_ENST00000505030;pc1308_ENST00000500197;pc1309_ENST00000511014;pc1310_ENST00000509783;pc1311_ENST00000515885;pc1312_ENST00000509265	-	MEF2C	DS-S
chr5	88676372	88676373	MU55326171|LUSC-KR|1|66|0.01515|C>T	chr5	88676360	88676381	GGAGGAGGAGGAGGAGGAGGA	2835	-	chr5	88674217	88722831	pc1313_ENST00000510274	+	MEF2C	Asense
chr5	88676372	88676373	MU55326171|LUSC-KR|1|66|0.01515|C>T	chr5	88676360	88676381	GGAGGAGGAGGAGGAGGAGGA	2835	-	chr5	88507545	88686936	pc1304_ENST00000506978;pc1305_ENST00000509405;pc1306_ENST00000513805;pc1307_ENST00000505030;pc1308_ENST00000500197;pc1309_ENST00000511014;pc1310_ENST00000509783;pc1311_ENST00000515885;pc1312_ENST00000509265	-	MEF2C	DS-S
chr5	88676372	88676373	MU55326171|LUSC-KR|1|66|0.01515|C>T	chr5	88676363	88676384	GGAGGAGGAGGAGGAGGAGGA	2835	-	chr5	88674217	88722831	pc1313_ENST00000510274	+	MEF2C	Asense
chr5	88676372	88676373	MU55326171|LUSC-KR|1|66|0.01515|C>T	chr5	88676363	88676384	GGAGGAGGAGGAGGAGGAGGA	2835	-	chr5	88507545	88686936	pc1304_ENST00000506978;pc1305_ENST00000509405;pc1306_ENST00000513805;pc1307_ENST00000505030;pc1308_ENST00000500197;pc1309_ENST00000511014;pc1310_ENST00000509783;pc1311_ENST00000515885;pc1312_ENST00000509265	-	MEF2C	DS-S
chr5	88676372	88676373	MU55326171|LUSC-KR|1|66|0.01515|C>T	chr5	88676366	88676387	GGAGGAGGAGGAGGAGGAGGA	2835	-	chr5	88674217	88722831	pc1313_ENST00000510274	+	MEF2C	Asense
chr5	88676372	88676373	MU55326171|LUSC-KR|1|66|0.01515|C>T	chr5	88676366	88676387	GGAGGAGGAGGAGGAGGAGGA	2835	-	chr5	88507545	88686936	pc1304_ENST00000506978;pc1305_ENST00000509405;pc1306_ENST00000513805;pc1307_ENST00000505030;pc1308_ENST00000500197;pc1309_ENST00000511014;pc1310_ENST00000509783;pc1311_ENST00000515885;pc1312_ENST00000509265	-	MEF2C	DS-S
chr5	88676372	88676373	MU55326171|LUSC-KR|1|66|0.01515|C>T	chr5	88676369	88676390	AGAGGAGGAGGAGGAGGAGGA	2612	-	chr5	88674217	88722831	pc1313_ENST00000510274	+	MEF2C	Asense
chr5	88676372	88676373	MU55326171|LUSC-KR|1|66|0.01515|C>T	chr5	88676369	88676390	AGAGGAGGAGGAGGAGGAGGA	2612	-	chr5	88507545	88686936	pc1304_ENST00000506978;pc1305_ENST00000509405;pc1306_ENST00000513805;pc1307_ENST00000505030;pc1308_ENST00000500197;pc1309_ENST00000511014;pc1310_ENST00000509783;pc1311_ENST00000515885;pc1312_ENST00000509265	-	MEF2C	DS-S
chr5	88676372	88676373	MU55326171|LUSC-KR|1|66|0.01515|C>T	chr5	88676372	88676393	GGAAGAGGAGGAGGAGGAGGA	2342	-	chr5	88674217	88722831	pc1313_ENST00000510274	+	MEF2C	Asense
chr5	88676372	88676373	MU55326171|LUSC-KR|1|66|0.01515|C>T	chr5	88676372	88676393	GGAAGAGGAGGAGGAGGAGGA	2342	-	chr5	88507545	88686936	pc1304_ENST00000506978;pc1305_ENST00000509405;pc1306_ENST00000513805;pc1307_ENST00000505030;pc1308_ENST00000500197;pc1309_ENST00000511014;pc1310_ENST00000509783;pc1311_ENST00000515885;pc1312_ENST00000509265	-	MEF2C	DS-S
chr5	88676376	88676377	MU55326180|LUSC-KR|1|66|0.01515|T>A	chr5	88676357	88676378	GGAGGAGGAGGAGGAGGAGGA	2835	-	chr5	88674217	88722831	pc1313_ENST00000510274	+	MEF2C	Asense
chr5	88676376	88676377	MU55326180|LUSC-KR|1|66|0.01515|T>A	chr5	88676357	88676378	GGAGGAGGAGGAGGAGGAGGA	2835	-	chr5	88507545	88686936	pc1304_ENST00000506978;pc1305_ENST00000509405;pc1306_ENST00000513805;pc1307_ENST00000505030;pc1308_ENST00000500197;pc1309_ENST00000511014;pc1310_ENST00000509783;pc1311_ENST00000515885;pc1312_ENST00000509265	-	MEF2C	DS-S
chr5	88676376	88676377	MU55326180|LUSC-KR|1|66|0.01515|T>A	chr5	88676360	88676381	GGAGGAGGAGGAGGAGGAGGA	2835	-	chr5	88674217	88722831	pc1313_ENST00000510274	+	MEF2C	Asense
chr5	88676376	88676377	MU55326180|LUSC-KR|1|66|0.01515|T>A	chr5	88676360	88676381	GGAGGAGGAGGAGGAGGAGGA	2835	-	chr5	88507545	88686936	pc1304_ENST00000506978;pc1305_ENST00000509405;pc1306_ENST00000513805;pc1307_ENST00000505030;pc1308_ENST00000500197;pc1309_ENST00000511014;pc1310_ENST00000509783;pc1311_ENST00000515885;pc1312_ENST00000509265	-	MEF2C	DS-S
chr5	88676376	88676377	MU55326180|LUSC-KR|1|66|0.01515|T>A	chr5	88676363	88676384	GGAGGAGGAGGAGGAGGAGGA	2835	-	chr5	88674217	88722831	pc1313_ENST00000510274	+	MEF2C	Asense
chr5	88676376	88676377	MU55326180|LUSC-KR|1|66|0.01515|T>A	chr5	88676363	88676384	GGAGGAGGAGGAGGAGGAGGA	2835	-	chr5	88507545	88686936	pc1304_ENST00000506978;pc1305_ENST00000509405;pc1306_ENST00000513805;pc1307_ENST00000505030;pc1308_ENST00000500197;pc1309_ENST00000511014;pc1310_ENST00000509783;pc1311_ENST00000515885;pc1312_ENST00000509265	-	MEF2C	DS-S
chr5	88676376	88676377	MU55326180|LUSC-KR|1|66|0.01515|T>A	chr5	88676366	88676387	GGAGGAGGAGGAGGAGGAGGA	2835	-	chr5	88674217	88722831	pc1313_ENST00000510274	+	MEF2C	Asense
chr5	88676376	88676377	MU55326180|LUSC-KR|1|66|0.01515|T>A	chr5	88676366	88676387	GGAGGAGGAGGAGGAGGAGGA	2835	-	chr5	88507545	88686936	pc1304_ENST00000506978;pc1305_ENST00000509405;pc1306_ENST00000513805;pc1307_ENST00000505030;pc1308_ENST00000500197;pc1309_ENST00000511014;pc1310_ENST00000509783;pc1311_ENST00000515885;pc1312_ENST00000509265	-	MEF2C	DS-S
chr5	88676376	88676377	MU55326180|LUSC-KR|1|66|0.01515|T>A	chr5	88676369	88676390	AGAGGAGGAGGAGGAGGAGGA	2612	-	chr5	88674217	88722831	pc1313_ENST00000510274	+	MEF2C	Asense
chr5	88676376	88676377	MU55326180|LUSC-KR|1|66|0.01515|T>A	chr5	88676369	88676390	AGAGGAGGAGGAGGAGGAGGA	2612	-	chr5	88507545	88686936	pc1304_ENST00000506978;pc1305_ENST00000509405;pc1306_ENST00000513805;pc1307_ENST00000505030;pc1308_ENST00000500197;pc1309_ENST00000511014;pc1310_ENST00000509783;pc1311_ENST00000515885;pc1312_ENST00000509265	-	MEF2C	DS-S
chr5	88676376	88676377	MU55326180|LUSC-KR|1|66|0.01515|T>A	chr5	88676372	88676393	GGAAGAGGAGGAGGAGGAGGA	2342	-	chr5	88674217	88722831	pc1313_ENST00000510274	+	MEF2C	Asense
chr5	88676376	88676377	MU55326180|LUSC-KR|1|66|0.01515|T>A	chr5	88676372	88676393	GGAAGAGGAGGAGGAGGAGGA	2342	-	chr5	88507545	88686936	pc1304_ENST00000506978;pc1305_ENST00000509405;pc1306_ENST00000513805;pc1307_ENST00000505030;pc1308_ENST00000500197;pc1309_ENST00000511014;pc1310_ENST00000509783;pc1311_ENST00000515885;pc1312_ENST00000509265	-	MEF2C	DS-S
chr5	88676376	88676377	MU55326180|LUSC-KR|1|66|0.01515|T>A	chr5	88676375	88676396	GGTGGAAGAGGAGGAGGAGGA	2243	-	chr5	88674217	88722831	pc1313_ENST00000510274	+	MEF2C	Asense
chr5	88676376	88676377	MU55326180|LUSC-KR|1|66|0.01515|T>A	chr5	88676375	88676396	GGTGGAAGAGGAGGAGGAGGA	2243	-	chr5	88507545	88686936	pc1304_ENST00000506978;pc1305_ENST00000509405;pc1306_ENST00000513805;pc1307_ENST00000505030;pc1308_ENST00000500197;pc1309_ENST00000511014;pc1310_ENST00000509783;pc1311_ENST00000515885;pc1312_ENST00000509265	-	MEF2C	DS-S
chr5	88676415	88676416	MU43005629|LICA-FR|1|240|0.00417|T>C	chr5	88676395	88676416	GAAGGAGGAGGAGGAGGAGAG	2562	-	chr5	88674217	88722831	pc1313_ENST00000510274	+	MEF2C	Asense
chr5	88676415	88676416	MU43005629|LICA-FR|1|240|0.00417|T>C	chr5	88676395	88676416	GAAGGAGGAGGAGGAGGAGAG	2562	-	chr5	88507545	88686936	pc1304_ENST00000506978;pc1305_ENST00000509405;pc1306_ENST00000513805;pc1307_ENST00000505030;pc1308_ENST00000500197;pc1309_ENST00000511014;pc1310_ENST00000509783;pc1311_ENST00000515885;pc1312_ENST00000509265	-	MEF2C	DS-S
chr5	88676415	88676416	MU43005629|LICA-FR|1|240|0.00417|T>C	chr5	88676398	88676419	GGAGAAGGAGGAGGAGGAGGA	2473	-	chr5	88674217	88722831	pc1313_ENST00000510274	+	MEF2C	Asense
chr5	88676415	88676416	MU43005629|LICA-FR|1|240|0.00417|T>C	chr5	88676398	88676419	GGAGAAGGAGGAGGAGGAGGA	2473	-	chr5	88507545	88686936	pc1304_ENST00000506978;pc1305_ENST00000509405;pc1306_ENST00000513805;pc1307_ENST00000505030;pc1308_ENST00000500197;pc1309_ENST00000511014;pc1310_ENST00000509783;pc1311_ENST00000515885;pc1312_ENST00000509265	-	MEF2C	DS-S
chr5	88676415	88676416	MU43005629|LICA-FR|1|240|0.00417|T>C	chr5	88676401	88676422	GGAGGAGAAGGAGGAGGAGGA	2546	-	chr5	88674217	88722831	pc1313_ENST00000510274	+	MEF2C	Asense
chr5	88676415	88676416	MU43005629|LICA-FR|1|240|0.00417|T>C	chr5	88676401	88676422	GGAGGAGAAGGAGGAGGAGGA	2546	-	chr5	88507545	88686936	pc1304_ENST00000506978;pc1305_ENST00000509405;pc1306_ENST00000513805;pc1307_ENST00000505030;pc1308_ENST00000500197;pc1309_ENST00000511014;pc1310_ENST00000509783;pc1311_ENST00000515885;pc1312_ENST00000509265	-	MEF2C	DS-S
chr5	88676415	88676416	MU43005629|LICA-FR|1|240|0.00417|T>C	chr5	88676404	88676425	GGTGGAGGAGAAGGAGGAGGA	2366	-	chr5	88674217	88722831	pc1313_ENST00000510274	+	MEF2C	Asense
chr5	88676415	88676416	MU43005629|LICA-FR|1|240|0.00417|T>C	chr5	88676404	88676425	GGTGGAGGAGAAGGAGGAGGA	2366	-	chr5	88507545	88686936	pc1304_ENST00000506978;pc1305_ENST00000509405;pc1306_ENST00000513805;pc1307_ENST00000505030;pc1308_ENST00000500197;pc1309_ENST00000511014;pc1310_ENST00000509783;pc1311_ENST00000515885;pc1312_ENST00000509265	-	MEF2C	DS-S
chr5	88676415	88676416	MU43005629|LICA-FR|1|240|0.00417|T>C	chr5	88676407	88676428	GGAGGTGGAGGAGAAGGAGGA	2294	-	chr5	88674217	88722831	pc1313_ENST00000510274	+	MEF2C	Asense
chr5	88676415	88676416	MU43005629|LICA-FR|1|240|0.00417|T>C	chr5	88676407	88676428	GGAGGTGGAGGAGAAGGAGGA	2294	-	chr5	88507545	88686936	pc1304_ENST00000506978;pc1305_ENST00000509405;pc1306_ENST00000513805;pc1307_ENST00000505030;pc1308_ENST00000500197;pc1309_ENST00000511014;pc1310_ENST00000509783;pc1311_ENST00000515885;pc1312_ENST00000509265	-	MEF2C	DS-S
chr5	88676415	88676416	MU43005629|LICA-FR|1|240|0.00417|T>C	chr5	88676410	88676431	GGAGGAGGTGGAGGAGAAGGA	2282	-	chr5	88674217	88722831	pc1313_ENST00000510274	+	MEF2C	Asense
chr5	88676415	88676416	MU43005629|LICA-FR|1|240|0.00417|T>C	chr5	88676410	88676431	GGAGGAGGTGGAGGAGAAGGA	2282	-	chr5	88507545	88686936	pc1304_ENST00000506978;pc1305_ENST00000509405;pc1306_ENST00000513805;pc1307_ENST00000505030;pc1308_ENST00000500197;pc1309_ENST00000511014;pc1310_ENST00000509783;pc1311_ENST00000515885;pc1312_ENST00000509265	-	MEF2C	DS-S
chr5	88676415	88676416	MU43005629|LICA-FR|1|240|0.00417|T>C	chr5	88676413	88676434	GGAGGAGGAGGTGGAGGAGAA	2475	-	chr5	88674217	88722831	pc1313_ENST00000510274	+	MEF2C	Asense
chr5	88676415	88676416	MU43005629|LICA-FR|1|240|0.00417|T>C	chr5	88676413	88676434	GGAGGAGGAGGTGGAGGAGAA	2475	-	chr5	88507545	88686936	pc1304_ENST00000506978;pc1305_ENST00000509405;pc1306_ENST00000513805;pc1307_ENST00000505030;pc1308_ENST00000500197;pc1309_ENST00000511014;pc1310_ENST00000509783;pc1311_ENST00000515885;pc1312_ENST00000509265	-	MEF2C	DS-S
chr5	88684910	88684911	MU5913194|PACA-AU|1|391|0.00256|G>A	chr5	88684892	88684913	GAGGGAGGAGAGACGGGGGAG	1725	+	chr5	88674217	88722831	pc1313_ENST00000510274	+	MEF2C	Asense
chr5	88684910	88684911	MU5913194|PACA-AU|1|391|0.00256|G>A	chr5	88684892	88684913	GAGGGAGGAGAGACGGGGGAG	1725	+	chr5	88507545	88686936	pc1304_ENST00000506978;pc1305_ENST00000509405;pc1306_ENST00000513805;pc1307_ENST00000505030;pc1308_ENST00000500197;pc1309_ENST00000511014;pc1310_ENST00000509783;pc1311_ENST00000515885;pc1312_ENST00000509265	-	MEF2C	DS-S
chr5	88684910	88684911	MU5913194|PACA-AU|1|391|0.00256|G>A	chr5	88684895	88684916	GGAGGAGAGACGGGGGAGAGA	1747	+	chr5	88674217	88722831	pc1313_ENST00000510274	+	MEF2C	Asense
chr5	88684910	88684911	MU5913194|PACA-AU|1|391|0.00256|G>A	chr5	88684895	88684916	GGAGGAGAGACGGGGGAGAGA	1747	+	chr5	88507545	88686936	pc1304_ENST00000506978;pc1305_ENST00000509405;pc1306_ENST00000513805;pc1307_ENST00000505030;pc1308_ENST00000500197;pc1309_ENST00000511014;pc1310_ENST00000509783;pc1311_ENST00000515885;pc1312_ENST00000509265	-	MEF2C	DS-S
chr5	88684996	88684997	MU4697353|PRAD-US|3|256|0.01172|GAG>-	chr5	88684980	88685001	AGAGAAGGAGGAGGAAGAGGA	2117	+	chr5	88674217	88722831	pc1313_ENST00000510274	+	MEF2C	Asense
chr5	88684996	88684997	MU4697353|PRAD-US|3|256|0.01172|GAG>-	chr5	88684980	88685001	AGAGAAGGAGGAGGAAGAGGA	2117	+	chr5	88507545	88686936	pc1304_ENST00000506978;pc1305_ENST00000509405;pc1306_ENST00000513805;pc1307_ENST00000505030;pc1308_ENST00000500197;pc1309_ENST00000511014;pc1310_ENST00000509783;pc1311_ENST00000515885;pc1312_ENST00000509265	-	MEF2C	DS-S
chr5	88684996	88684997	MU4697353|PRAD-US|3|256|0.01172|GAG>-	chr5	88684983	88685004	GAAGGAGGAGGAAGAGGAGGA	2605	+	chr5	88674217	88722831	pc1313_ENST00000510274	+	MEF2C	Asense
chr5	88684996	88684997	MU4697353|PRAD-US|3|256|0.01172|GAG>-	chr5	88684983	88685004	GAAGGAGGAGGAAGAGGAGGA	2605	+	chr5	88507545	88686936	pc1304_ENST00000506978;pc1305_ENST00000509405;pc1306_ENST00000513805;pc1307_ENST00000505030;pc1308_ENST00000500197;pc1309_ENST00000511014;pc1310_ENST00000509783;pc1311_ENST00000515885;pc1312_ENST00000509265	-	MEF2C	DS-S
chr5	88684996	88684997	MU4697353|PRAD-US|3|256|0.01172|GAG>-	chr5	88684986	88685007	GGAGGAGGAAGAGGAGGAGGA	2789	+	chr5	88674217	88722831	pc1313_ENST00000510274	+	MEF2C	Asense
chr5	88684996	88684997	MU4697353|PRAD-US|3|256|0.01172|GAG>-	chr5	88684986	88685007	GGAGGAGGAAGAGGAGGAGGA	2789	+	chr5	88507545	88686936	pc1304_ENST00000506978;pc1305_ENST00000509405;pc1306_ENST00000513805;pc1307_ENST00000505030;pc1308_ENST00000500197;pc1309_ENST00000511014;pc1310_ENST00000509783;pc1311_ENST00000515885;pc1312_ENST00000509265	-	MEF2C	DS-S
chr5	88684996	88684997	MU4697353|PRAD-US|3|256|0.01172|GAG>-	chr5	88684989	88685010	GGAGGAAGAGGAGGAGGAGGA	2551	+	chr5	88674217	88722831	pc1313_ENST00000510274	+	MEF2C	Asense
chr5	88684996	88684997	MU4697353|PRAD-US|3|256|0.01172|GAG>-	chr5	88684989	88685010	GGAGGAAGAGGAGGAGGAGGA	2551	+	chr5	88507545	88686936	pc1304_ENST00000506978;pc1305_ENST00000509405;pc1306_ENST00000513805;pc1307_ENST00000505030;pc1308_ENST00000500197;pc1309_ENST00000511014;pc1310_ENST00000509783;pc1311_ENST00000515885;pc1312_ENST00000509265	-	MEF2C	DS-S
chr5	88684996	88684997	MU4697353|PRAD-US|3|256|0.01172|GAG>-	chr5	88684992	88685013	GGAAGAGGAGGAGGAGGAGGA	2342	+	chr5	88674217	88722831	pc1313_ENST00000510274	+	MEF2C	Asense
chr5	88684996	88684997	MU4697353|PRAD-US|3|256|0.01172|GAG>-	chr5	88684992	88685013	GGAAGAGGAGGAGGAGGAGGA	2342	+	chr5	88507545	88686936	pc1304_ENST00000506978;pc1305_ENST00000509405;pc1306_ENST00000513805;pc1307_ENST00000505030;pc1308_ENST00000500197;pc1309_ENST00000511014;pc1310_ENST00000509783;pc1311_ENST00000515885;pc1312_ENST00000509265	-	MEF2C	DS-S
chr5	88684996	88684997	MU4697353|PRAD-US|3|256|0.01172|GAG>-	chr5	88684995	88685016	AGAGGAGGAGGAGGAGGAGGG	2588	+	chr5	88674217	88722831	pc1313_ENST00000510274	+	MEF2C	Asense
chr5	88684996	88684997	MU4697353|PRAD-US|3|256|0.01172|GAG>-	chr5	88684995	88685016	AGAGGAGGAGGAGGAGGAGGG	2588	+	chr5	88507545	88686936	pc1304_ENST00000506978;pc1305_ENST00000509405;pc1306_ENST00000513805;pc1307_ENST00000505030;pc1308_ENST00000500197;pc1309_ENST00000511014;pc1310_ENST00000509783;pc1311_ENST00000515885;pc1312_ENST00000509265	-	MEF2C	DS-S
chr5	93581751	93581752	MU55795435|LUSC-KR|2|66|0.03030|T>C	chr5	93581731	93581752	GAGGGAGAGGGAGAGGGGGAG	1782	-	chr5	93409808	93587648	pc1317_ENST00000606233;pc1318_ENST00000510254;pc1319_ENST00000606696;pc1320_ENST00000504474;pc1321_ENST00000503134;pc1322_ENST00000507963;pc1323_ENST00000513055	-	NR2F1	Asense;US-AS
chr5	93581751	93581752	MU55795435|LUSC-KR|2|66|0.03030|T>C	chr5	93581735	93581756	GGGAGAGGGAGAGGGAGAGGG	1811	-	chr5	93409808	93587648	pc1317_ENST00000606233;pc1318_ENST00000510254;pc1319_ENST00000606696;pc1320_ENST00000504474;pc1321_ENST00000503134;pc1322_ENST00000507963;pc1323_ENST00000513055	-	NR2F1	Asense;US-AS
chr5	93581751	93581752	MU55795435|LUSC-KR|2|66|0.03030|T>C	chr5	93581737	93581758	GAGGGAGAGGGAGAGGGAGAG	1831	-	chr5	93409808	93587648	pc1317_ENST00000606233;pc1318_ENST00000510254;pc1319_ENST00000606696;pc1320_ENST00000504474;pc1321_ENST00000503134;pc1322_ENST00000507963;pc1323_ENST00000513055	-	NR2F1	Asense;US-AS
chr5	93581751	93581752	MU55795435|LUSC-KR|2|66|0.03030|T>C	chr5	93581741	93581762	AGGAGAGGGAGAGGGAGAGGG	1588	-	chr5	93409808	93587648	pc1317_ENST00000606233;pc1318_ENST00000510254;pc1319_ENST00000606696;pc1320_ENST00000504474;pc1321_ENST00000503134;pc1322_ENST00000507963;pc1323_ENST00000513055	-	NR2F1	Asense;US-AS
chr5	93581751	93581752	MU55795435|LUSC-KR|2|66|0.03030|T>C	chr5	93581743	93581764	AGAGGAGAGGGAGAGGGAGAG	1928	-	chr5	93409808	93587648	pc1317_ENST00000606233;pc1318_ENST00000510254;pc1319_ENST00000606696;pc1320_ENST00000504474;pc1321_ENST00000503134;pc1322_ENST00000507963;pc1323_ENST00000513055	-	NR2F1	Asense;US-AS
chr5	93581751	93581752	MU55795435|LUSC-KR|2|66|0.03030|T>C	chr5	93581746	93581767	GAGAGAGGAGAGGGAGAGGGA	1628	-	chr5	93409808	93587648	pc1317_ENST00000606233;pc1318_ENST00000510254;pc1319_ENST00000606696;pc1320_ENST00000504474;pc1321_ENST00000503134;pc1322_ENST00000507963;pc1323_ENST00000513055	-	NR2F1	Asense;US-AS
chr5	93581751	93581752	MU55795435|LUSC-KR|2|66|0.03030|T>C	chr5	93581750	93581771	GAGGGAGAGAGGAGAGGGAGA	1892	-	chr5	93409808	93587648	pc1317_ENST00000606233;pc1318_ENST00000510254;pc1319_ENST00000606696;pc1320_ENST00000504474;pc1321_ENST00000503134;pc1322_ENST00000507963;pc1323_ENST00000513055	-	NR2F1	Asense;US-AS
chr5	93582906	93582907	MU60579224|MELA-AU|1|183|0.00546|C>T	chr5	93582896	93582917	GGAGGAGGAGAGAAAGTGAGG	1892	-	chr5	93409808	93587648	pc1317_ENST00000606233;pc1318_ENST00000510254;pc1319_ENST00000606696;pc1320_ENST00000504474;pc1321_ENST00000503134;pc1322_ENST00000507963;pc1323_ENST00000513055	-	NR2F1	Asense;US-AS
chr5	93584918	93584919	MU36910905|SKCA-BR|1|66|0.01515|T>C	chr5	93584905	93584926	GGAGGGGGAGGGGGCGGGGGG	1625	-	chr5	93409808	93587648	pc1317_ENST00000606233;pc1318_ENST00000510254;pc1319_ENST00000606696;pc1320_ENST00000504474;pc1321_ENST00000503134;pc1322_ENST00000507963;pc1323_ENST00000513055	-	NR2F1	Asense;US-AS
chr5	93584918	93584919	MU36910905|SKCA-BR|1|66|0.01515|T>C	chr5	93584915	93584936	GGGGAAGGGGGGAGGGGGAGG	1889	-	chr5	93409808	93587648	pc1317_ENST00000606233;pc1318_ENST00000510254;pc1319_ENST00000606696;pc1320_ENST00000504474;pc1321_ENST00000503134;pc1322_ENST00000507963;pc1323_ENST00000513055	-	NR2F1	Asense;US-AS
chr5	93584918	93584919	MU36910905|SKCA-BR|1|66|0.01515|T>C	chr5	93584916	93584937	AGGGGAAGGGGGGAGGGGGAG	1688	-	chr5	93409808	93587648	pc1317_ENST00000606233;pc1318_ENST00000510254;pc1319_ENST00000606696;pc1320_ENST00000504474;pc1321_ENST00000503134;pc1322_ENST00000507963;pc1323_ENST00000513055	-	NR2F1	Asense;US-AS
chr5	96411336	96411337	MU8377786|OV-AU|1|93|0.01075|C>A	chr5	96411325	96411346	GAAGCAGAAAGAAAGAGAGGA	1666	-	chr5	95960000	96631085	pc1324_ENST00000502645;pc1325_ENST00000511775	+	ELL2	Asense
chr5	154377168	154377169	MU33537533|ESAD-UK|1|119|0.00840|G>C	chr5	154377152	154377173	AGAGGAGGGAGATGGGAAGAC	1569	+	chr5	154329436	154447850	pc1357_ENST00000519727;pc1358_TCONS_00284941;pc1359_ENST00000524264;pc1360_ENST00000501280;pc1361_ENST00000522312	-	SAP30L	BIDIR
chr5	159098621	159098622	MU56483120|MELA-AU|1|183|0.00546|G>A	chr5	159098601	159098622	GAGAGAGGAAGGGAGGAAGGA	1605	+	chr5	159098482	159117478	pc1363_ENST00000517335;pc1364_ENST00000523301;pc1365_ENST00000499583	+	EBF1	BIDIR
chr5	159098621	159098622	MU56483120|MELA-AU|1|183|0.00546|G>A	chr5	159098604	159098625	AGAGGAAGGGAGGAAGGAAAA	1795	+	chr5	159098482	159117478	pc1363_ENST00000517335;pc1364_ENST00000523301;pc1365_ENST00000499583	+	EBF1	BIDIR
chr5	159098621	159098622	MU56483120|MELA-AU|1|183|0.00546|G>A	chr5	159098612	159098633	GGAGGAAGGAAAAGAGTGAGG	1617	+	chr5	159098482	159117478	pc1363_ENST00000517335;pc1364_ENST00000523301;pc1365_ENST00000499583	+	EBF1	BIDIR
chr5	159098621	159098622	MU56483120|MELA-AU|1|183|0.00546|G>A	chr5	159098616	159098637	GAAGGAAAAGAGTGAGGGAGA	1604	+	chr5	159098482	159117478	pc1363_ENST00000517335;pc1364_ENST00000523301;pc1365_ENST00000499583	+	EBF1	BIDIR
chr5	159098798	159098799	MU51160236|LUSC-KR|1|66|0.01515|G>T	chr5	159098796	159098817	GGGGGAGAAAGGAAAGAAGGA	1894	+	chr5	159098482	159117478	pc1363_ENST00000517335;pc1364_ENST00000523301;pc1365_ENST00000499583	+	EBF1	BIDIR
chr5	159098862	159098863	MU58347396|MELA-AU|1|183|0.00546|G>A	chr5	159098857	159098878	AAAGGAAAAAGAAAAGGAGGA	1649	+	chr5	159098482	159117478	pc1363_ENST00000517335;pc1364_ENST00000523301;pc1365_ENST00000499583	+	EBF1	BIDIR
chr5	159099919	159099920	MU2589702|LINC-JP|1|244|0.00410|G>A	chr5	159099908	159099929	GAAGCAGGAAGAAAAAAAAAA	1636	+	chr5	159098482	159117478	pc1363_ENST00000517335;pc1364_ENST00000523301;pc1365_ENST00000499583	+	EBF1	BIDIR
chr5	159100197	159100198	MU61638276|MELA-AU|1|183|0.00546|G>A	chr5	159100179	159100200	AGAGGAAAGGGGGGGAGGGAA	1603	+	chr5	159098482	159117478	pc1363_ENST00000517335;pc1364_ENST00000523301;pc1365_ENST00000499583	+	EBF1	BIDIR
chr5	159100220	159100221	MU43165178|MELA-AU|1|183|0.00546|G>A	chr5	159100210	159100231	AGAGGAGAGGGAGAAAGAGAG	1868	+	chr5	159098482	159117478	pc1363_ENST00000517335;pc1364_ENST00000523301;pc1365_ENST00000499583	+	EBF1	BIDIR
chr5	159101433	159101434	MU57135365|MELA-AU|2|183|0.01093|G>A	chr5	159101428	159101449	AAAGGAAGAAGGGGAAGAGAA	1903	+	chr5	159098482	159117478	pc1363_ENST00000517335;pc1364_ENST00000523301;pc1365_ENST00000499583	+	EBF1	BIDIR
chr5	159101447	159101448	MU3471286|LIRI-JP|1|260|0.00385|G>T	chr5	159101428	159101449	AAAGGAAGAAGGGGAAGAGAA	1903	+	chr5	159098482	159117478	pc1363_ENST00000517335;pc1364_ENST00000523301;pc1365_ENST00000499583	+	EBF1	BIDIR
chr5	173330108	173330109	MU56715846|MELA-AU|1|183|0.00546|G>A	chr5	173330095	173330116	GAAGGAAGGAGAGGAGGGGGT	1982	+	chr5	173327710	173335105	pc1374_TCONS_00277694	+	STC2	BIDIR
chr5	173330108	173330109	MU56715846|MELA-AU|1|183|0.00546|G>A	chr5	173330099	173330120	GAAGGAGAGGAGGGGGTGGGG	1653	+	chr5	173327710	173335105	pc1374_TCONS_00277694	+	STC2	BIDIR
chr5	173330108	173330109	MU56715846|MELA-AU|1|183|0.00546|G>A	chr5	173330104	173330125	AGAGGAGGGGGTGGGGAGGGC	1715	+	chr5	173327710	173335105	pc1374_TCONS_00277694	+	STC2	BIDIR
chr5	173330118	173330119	MU8046146|OV-AU|1|93|0.01075|G>A	chr5	173330099	173330120	GAAGGAGAGGAGGGGGTGGGG	1653	+	chr5	173327710	173335105	pc1374_TCONS_00277694	+	STC2	BIDIR
chr5	173330118	173330119	MU8046146|OV-AU|1|93|0.01075|G>A	chr5	173330104	173330125	AGAGGAGGGGGTGGGGAGGGC	1715	+	chr5	173327710	173335105	pc1374_TCONS_00277694	+	STC2	BIDIR
chr6	8435438	8435439	MU2521072|LINC-JP|1|244|0.00410|C>T	chr6	8435433	8435454	GGAGGAGGAAGAGGAGGTGAT	2064	-	chr6	8433610	8609046	pc1376_TCONS_00287482;pc1377_TCONS_00287483;pc1378_TCONS_00287484;pc1379_TCONS_00287485;pc1380_TCONS_00287486;pc1381_TCONS_00287487;pc1382_TCONS_00287488	+	SLC35B3	BIDIR
chr6	8435438	8435439	MU2521072|LINC-JP|1|244|0.00410|C>T	chr6	8435436	8435457	GGAGGAGGAGGAAGAGGAGGT	2429	-	chr6	8433610	8609046	pc1376_TCONS_00287482;pc1377_TCONS_00287483;pc1378_TCONS_00287484;pc1379_TCONS_00287485;pc1380_TCONS_00287486;pc1381_TCONS_00287487;pc1382_TCONS_00287488	+	SLC35B3	BIDIR
chr6	8435459	8435460	MU65229853|BRCA-EU|1|560|0.00179|C>T	chr6	8435439	8435460	CGAGGAGGAGGAGGAAGAGGA	2178	-	chr6	8433610	8609046	pc1376_TCONS_00287482;pc1377_TCONS_00287483;pc1378_TCONS_00287484;pc1379_TCONS_00287485;pc1380_TCONS_00287486;pc1381_TCONS_00287487;pc1382_TCONS_00287488	+	SLC35B3	BIDIR
chr6	10415208	10415209	MU8409658|OV-AU|1|93|0.01075|G>C	chr6	10415192	10415213	CGAGGAGAAGGGCGAGGAGGA	1641	+	chr6	10407339	10416446	pc1383_ENST00000420777	+	TFAP2A	Asense
chr6	10415208	10415209	MU8409658|OV-AU|1|93|0.01075|G>C	chr6	10415195	10415216	GGAGAAGGGCGAGGAGGAGGA	2198	+	chr6	10407339	10416446	pc1383_ENST00000420777	+	TFAP2A	Asense
chr6	10415208	10415209	MU8409658|OV-AU|1|93|0.01075|G>C	chr6	10415204	10415225	CGAGGAGGAGGAGAGAAGGGA	1755	+	chr6	10407339	10416446	pc1383_ENST00000420777	+	TFAP2A	Asense
chr6	10415208	10415209	MU8409658|OV-AU|1|93|0.01075|G>C	chr6	10415207	10415228	GGAGGAGGAGAGAAGGGAAAG	2152	+	chr6	10407339	10416446	pc1383_ENST00000420777	+	TFAP2A	Asense
chr6	10423635	10423636	MU46743930|LUSC-KR|1|66|0.01515|T>G	chr6	10423635	10423656	GGGGGAGGGGGGATGGAGGAA	1610	+	chr6	10423139	10428176	pc1384_ENST00000420389	-	TFAP2A	US-S
chr6	10423641	10423642	MU43709821|LUSC-KR|1|66|0.01515|A>G	chr6	10423635	10423656	GGGGGAGGGGGGATGGAGGAA	1610	+	chr6	10423139	10428176	pc1384_ENST00000420389	-	TFAP2A	US-S
chr6	31897739	31897740	MU52945298|MELA-AU|1|183|0.00546|G>A	chr6	31897731	31897752	GAGGGAGGGAGGGCGAGGAGG	1811	+	chr6	31895784	31899681	pc1391_TCONS_00289335;pc1392_TCONS_00289336	+	C2	OLAP
chr6	41502075	41502076	MU45494910|MELA-AU|1|183|0.00546|G>A	chr6	41502066	41502087	AAGGGAGGGGCAGGAAGAGAG	1637	+	chr6	41494852	41548243	pc1394_ENST00000440194;pc1395_ENST00000414386;pc1396_ENST00000439386	-	FOXP4	BIDIR
chr6	41508681	41508682	MU41491839|MELA-AU|1|183|0.00546|C>T	chr6	41508663	41508684	GAGGGAGGGAAAGGGGAAGTG	1586	-	chr6	41494852	41548243	pc1394_ENST00000440194;pc1395_ENST00000414386;pc1396_ENST00000439386	-	FOXP4	BIDIR
chr6	41508681	41508682	MU41491839|MELA-AU|1|183|0.00546|C>T	chr6	41508671	41508692	GGAGGCTGGAGGGAGGGAAAG	1570	-	chr6	41494852	41548243	pc1394_ENST00000440194;pc1395_ENST00000414386;pc1396_ENST00000439386	-	FOXP4	BIDIR
chr6	41509913	41509914	MU51112787|MELA-AU|1|183|0.00546|G>A	chr6	41509911	41509932	GGAGGATGAAGGGGTGGGGGT	1927	+	chr6	41494852	41548243	pc1394_ENST00000440194;pc1395_ENST00000414386;pc1396_ENST00000439386	-	FOXP4	BIDIR
chr6	41509921	41509922	MU43493440|MELA-AU|1|183|0.00546|A>G	chr6	41509911	41509932	GGAGGATGAAGGGGTGGGGGT	1927	+	chr6	41494852	41548243	pc1394_ENST00000440194;pc1395_ENST00000414386;pc1396_ENST00000439386	-	FOXP4	BIDIR
chr6	41528025	41528026	MU63157007|MELA-AU|1|183|0.00546|C>T	chr6	41528005	41528026	GGAGGTGGAGGGAAGAGAAAG	1753	-	chr6	41494852	41548243	pc1394_ENST00000440194;pc1395_ENST00000414386;pc1396_ENST00000439386	-	FOXP4	BIDIR
chr6	41528025	41528026	MU63157007|MELA-AU|1|183|0.00546|C>T	chr6	41528008	41528029	GAGGGAGGTGGAGGGAAGAGA	1630	-	chr6	41494852	41548243	pc1394_ENST00000440194;pc1395_ENST00000414386;pc1396_ENST00000439386	-	FOXP4	BIDIR
chr6	41528025	41528026	MU63157007|MELA-AU|1|183|0.00546|C>T	chr6	41528012	41528033	GGTGGAGGGAGGTGGAGGGAA	1792	-	chr6	41494852	41548243	pc1394_ENST00000440194;pc1395_ENST00000414386;pc1396_ENST00000439386	-	FOXP4	BIDIR
chr6	41528025	41528026	MU63157007|MELA-AU|1|183|0.00546|C>T	chr6	41528015	41528036	GGGGGTGGAGGGAGGTGGAGG	1634	-	chr6	41494852	41548243	pc1394_ENST00000440194;pc1395_ENST00000414386;pc1396_ENST00000439386	-	FOXP4	BIDIR
chr6	41531317	41531318	MU51143464|MELA-AU|1|183|0.00546|G>A	chr6	41531309	41531330	GGAGGAGGAGGCAGTGGGGTG	1688	+	chr6	41494852	41548243	pc1394_ENST00000440194;pc1395_ENST00000414386;pc1396_ENST00000439386	-	FOXP4	BIDIR
chr6	45421398	45421399	MU46339945|MELA-AU|1|183|0.00546|C>-	chr6	45421390	45421411	TGAGGAGGGGGGGTGGAGGGA	1757	-	chr6	45421078	45424005	pc1399_TCONS_00298639	-	RUNX2	BIDIR
chr6	45421410	45421411	MU64347718|PACA-CA|1|227|0.00441|->T	chr6	45421390	45421411	TGAGGAGGGGGGGTGGAGGGA	1757	-	chr6	45421078	45424005	pc1399_TCONS_00298639	-	RUNX2	BIDIR
chr6	75284875	75284876	MU51344498|MELA-AU|1|183|0.00546|G>A	chr6	75284855	75284876	GAGGGAGAGAGGGAGGAGGGA	1704	+	chr6	75283013	75297003	pc1407_ENST00000438676;pc1408_ENST00000607221;pc1409_ENST00000607799	+	TMEM30A	BIDIR
chr6	75284875	75284876	MU51344498|MELA-AU|1|183|0.00546|G>A	chr6	75284857	75284878	GGGAGAGAGGGAGGAGGGAGA	1672	+	chr6	75283013	75297003	pc1407_ENST00000438676;pc1408_ENST00000607221;pc1409_ENST00000607799	+	TMEM30A	BIDIR
chr6	75284875	75284876	MU51344498|MELA-AU|1|183|0.00546|G>A	chr6	75284863	75284884	GAGGGAGGAGGGAGAAGAAGG	2175	+	chr6	75283013	75297003	pc1407_ENST00000438676;pc1408_ENST00000607221;pc1409_ENST00000607799	+	TMEM30A	BIDIR
chr6	75284875	75284876	MU51344498|MELA-AU|1|183|0.00546|G>A	chr6	75284866	75284887	GGAGGAGGGAGAAGAAGGAGG	2341	+	chr6	75283013	75297003	pc1407_ENST00000438676;pc1408_ENST00000607221;pc1409_ENST00000607799	+	TMEM30A	BIDIR
chr7	7970433	7970434	MU41600466|ESCA-CN|1|228|0.00439|T>C	chr7	7970417	7970438	AGGGGAGGGGGAGAAAGAGAG	1958	-	chr7	7946250	7971903	pc1464_TCONS_00313735;pc1465_ENST00000428660	-	GLCCI1	Asense
chr7	27097002	27097003	MU2601194|LINC-JP|1|244|0.00410|A>G	chr7	27096988	27097009	GGAGGCGGGGGAGAGAGATGA	1656	+	chr7	27093646	27100154	pc1471_ENST00000495032;pc1472_ENST00000434063;pc1473_ENST00000429611;pc1474_ENST00000425358	+	HOXA1	Asense;BIDIR
chr7	27119704	27119705	MU30107203|PAEN-AU|1|52|0.01923|C>A	chr7	27119697	27119718	AGGGGAGGAGTGAAGGGGAGG	1714	-	chr7	27111935	27134302	pc1475_ENST00000522193;pc1476_ENST00000517550;pc1477_ENST00000517641;pc1478_ENST00000521159;pc1479_ENST00000521687;pc1480_ENST00000524048	+	HOXA3	Asense;BIDIR
chr7	27128838	27128839	MU1591061|MALY-DE|1|44|0.02273|G>A	chr7	27128819	27128840	AGAGGAGGTAAGGAAGGTGGG	1604	+	chr7	27111935	27134302	pc1475_ENST00000522193;pc1476_ENST00000517550;pc1477_ENST00000517641;pc1478_ENST00000521159;pc1479_ENST00000521687;pc1480_ENST00000524048	+	HOXA3	Asense;BIDIR
chr7	27128838	27128839	MU1591061|MALY-DE|1|44|0.02273|G>A	chr7	27128819	27128840	AGAGGAGGTAAGGAAGGTGGG	1604	+	chr7	27126927	27154581	pc1481_ENST00000518451	-	HOXA6	OLAP
chr7	27129232	27129233	MU4505554|SKCM-US|1|335|0.00299|G>A	chr7	27129230	27129251	GGAGGAGGGAACGGGTGTGGA	1605	+	chr7	27111935	27134302	pc1475_ENST00000522193;pc1476_ENST00000517550;pc1477_ENST00000517641;pc1478_ENST00000521159;pc1479_ENST00000521687;pc1480_ENST00000524048	+	HOXA3	Asense;BIDIR
chr7	27129232	27129233	MU4505554|SKCM-US|1|335|0.00299|G>A	chr7	27129230	27129251	GGAGGAGGGAACGGGTGTGGA	1605	+	chr7	27126927	27154581	pc1481_ENST00000518451	-	HOXA6	OLAP
chr7	27129235	27129236	MU34799|BRCA-US|1|955|0.00105|G>A	chr7	27129230	27129251	GGAGGAGGGAACGGGTGTGGA	1605	+	chr7	27111935	27134302	pc1475_ENST00000522193;pc1476_ENST00000517550;pc1477_ENST00000517641;pc1478_ENST00000521159;pc1479_ENST00000521687;pc1480_ENST00000524048	+	HOXA3	Asense;BIDIR
chr7	27129235	27129236	MU34799|BRCA-US|1|955|0.00105|G>A	chr7	27129230	27129251	GGAGGAGGGAACGGGTGTGGA	1605	+	chr7	27126927	27154581	pc1481_ENST00000518451	-	HOXA6	OLAP
chr7	27129386	27129387	MU67282639|BRCA-EU|1|560|0.00179|T>C	chr7	27129370	27129391	GGAGGATGAAGTGGAAGAAAG	1911	-	chr7	27111935	27134302	pc1475_ENST00000522193;pc1476_ENST00000517550;pc1477_ENST00000517641;pc1478_ENST00000521159;pc1479_ENST00000521687;pc1480_ENST00000524048	+	HOXA3	Asense;BIDIR
chr7	27129386	27129387	MU67282639|BRCA-EU|1|560|0.00179|T>C	chr7	27129370	27129391	GGAGGATGAAGTGGAAGAAAG	1911	-	chr7	27126927	27154581	pc1481_ENST00000518451	-	HOXA6	OLAP
chr7	27129388	27129389	MU5449230|BRCA-US|1|955|0.00105|C>A	chr7	27129370	27129391	GGAGGATGAAGTGGAAGAAAG	1911	-	chr7	27111935	27134302	pc1475_ENST00000522193;pc1476_ENST00000517550;pc1477_ENST00000517641;pc1478_ENST00000521159;pc1479_ENST00000521687;pc1480_ENST00000524048	+	HOXA3	Asense;BIDIR
chr7	27129388	27129389	MU5449230|BRCA-US|1|955|0.00105|C>A	chr7	27129370	27129391	GGAGGATGAAGTGGAAGAAAG	1911	-	chr7	27126927	27154581	pc1481_ENST00000518451	-	HOXA6	OLAP
chr7	27129608	27129609	MU12944406|PACA-CA|1|227|0.00441|G>A	chr7	27129601	27129622	CAAGGAGGAGGGAGCGGAAGA	1701	+	chr7	27111935	27134302	pc1475_ENST00000522193;pc1476_ENST00000517550;pc1477_ENST00000517641;pc1478_ENST00000521159;pc1479_ENST00000521687;pc1480_ENST00000524048	+	HOXA3	Asense;BIDIR
chr7	27129608	27129609	MU12944406|PACA-CA|1|227|0.00441|G>A	chr7	27129601	27129622	CAAGGAGGAGGGAGCGGAAGA	1701	+	chr7	27126927	27154581	pc1481_ENST00000518451	-	HOXA6	OLAP
chr7	27129608	27129609	MU12944406|PACA-CA|1|227|0.00441|G>A	chr7	27129604	27129625	GGAGGAGGGAGCGGAAGAGAG	2100	+	chr7	27111935	27134302	pc1475_ENST00000522193;pc1476_ENST00000517550;pc1477_ENST00000517641;pc1478_ENST00000521159;pc1479_ENST00000521687;pc1480_ENST00000524048	+	HOXA3	Asense;BIDIR
chr7	27129608	27129609	MU12944406|PACA-CA|1|227|0.00441|G>A	chr7	27129604	27129625	GGAGGAGGGAGCGGAAGAGAG	2100	+	chr7	27126927	27154581	pc1481_ENST00000518451	-	HOXA6	OLAP
chr7	27131360	27131361	MU40745365|MELA-AU|1|183|0.00546|A>C	chr7	27131350	27131371	GGAGCAGGGTGTGGGGAAGGG	1757	-	chr7	27111935	27134302	pc1475_ENST00000522193;pc1476_ENST00000517550;pc1477_ENST00000517641;pc1478_ENST00000521159;pc1479_ENST00000521687;pc1480_ENST00000524048	+	HOXA3	Asense;BIDIR
chr7	27131360	27131361	MU40745365|MELA-AU|1|183|0.00546|A>C	chr7	27131350	27131371	GGAGCAGGGTGTGGGGAAGGG	1757	-	chr7	27126927	27154581	pc1481_ENST00000518451	-	HOXA6	OLAP
chr7	27146796	27146797	MU28762622|PACA-CA|1|227|0.00441|A>G	chr7	27146776	27146797	AGATGAGGGAGGAGAGAGAAA	1579	+	chr7	27138363	27152697	pc1482_ENST00000521197	+	HOXA3	BIDIR
chr7	27146796	27146797	MU28762622|PACA-CA|1|227|0.00441|A>G	chr7	27146776	27146797	AGATGAGGGAGGAGAGAGAAA	1579	+	chr7	27126927	27154581	pc1481_ENST00000518451	-	HOXA6	OLAP
chr7	27146796	27146797	MU28762622|PACA-CA|1|227|0.00441|A>G	chr7	27146780	27146801	GAGGGAGGAGAGAGAAAAAAA	1723	+	chr7	27138363	27152697	pc1482_ENST00000521197	+	HOXA3	BIDIR
chr7	27146796	27146797	MU28762622|PACA-CA|1|227|0.00441|A>G	chr7	27146780	27146801	GAGGGAGGAGAGAGAAAAAAA	1723	+	chr7	27126927	27154581	pc1481_ENST00000518451	-	HOXA6	OLAP
chr7	27148151	27148152	MU41350139|MELA-AU|1|183|0.00546|C>T	chr7	27148132	27148153	AGGGGAGGAGGAAGGAGGGGA	2049	-	chr7	27138363	27152697	pc1482_ENST00000521197	+	HOXA3	BIDIR
chr7	27148151	27148152	MU41350139|MELA-AU|1|183|0.00546|C>T	chr7	27148132	27148153	AGGGGAGGAGGAAGGAGGGGA	2049	-	chr7	27126927	27154581	pc1481_ENST00000518451	-	HOXA6	OLAP
chr7	27148151	27148152	MU41350139|MELA-AU|1|183|0.00546|C>T	chr7	27148141	27148162	AAAGCAAAAAGGGGAGGAGGA	1591	-	chr7	27138363	27152697	pc1482_ENST00000521197	+	HOXA3	BIDIR
chr7	27148151	27148152	MU41350139|MELA-AU|1|183|0.00546|C>T	chr7	27148141	27148162	AAAGCAAAAAGGGGAGGAGGA	1591	-	chr7	27126927	27154581	pc1481_ENST00000518451	-	HOXA6	OLAP
chr7	27148423	27148424	MU40893801|MELA-AU|1|183|0.00546|C>T	chr7	27148408	27148429	GGAGAAGGAGAGAATGAGGGA	1621	-	chr7	27138363	27152697	pc1482_ENST00000521197	+	HOXA3	BIDIR
chr7	27148423	27148424	MU40893801|MELA-AU|1|183|0.00546|C>T	chr7	27148408	27148429	GGAGAAGGAGAGAATGAGGGA	1621	-	chr7	27126927	27154581	pc1481_ENST00000518451	-	HOXA6	OLAP
chr7	27148520	27148521	MU41880383|MELA-AU|1|183|0.00546|C>T	chr7	27148511	27148532	GGAGGAGGGAATGGGTGGGAA	1844	-	chr7	27138363	27152697	pc1482_ENST00000521197	+	HOXA3	BIDIR
chr7	27148520	27148521	MU41880383|MELA-AU|1|183|0.00546|C>T	chr7	27148511	27148532	GGAGGAGGGAATGGGTGGGAA	1844	-	chr7	27126927	27154581	pc1481_ENST00000518451	-	HOXA6	OLAP
chr7	27185354	27185355	MU881744|LINC-JP|1|244|0.00410|T>C	chr7	27185340	27185361	AAAGGAAAGGGGGGGGGAAAA	1587	-	chr7	27182517	27189293	pc1483_ENST00000520360;pc1484_ENST00000522863;pc1485_ENST00000522674;pc1486_ENST00000520395;pc1487_ENST00000479766	+	HOXA11	Asense;BIDIR;US-AS
chr7	28957337	28957338	MU5049139|BLCA-US|1|130|0.00769|G>A	chr7	28957337	28957358	AGAGGATGAGGGAGGAGAGGG	1992	+	chr7	28955666	28959345	pc1493_ENST00000436594	+	TRIL	Asense
chr7	28957356	28957357	MU5449653|BRCA-US|1|955|0.00105|G>A	chr7	28957337	28957358	AGAGGATGAGGGAGGAGAGGG	1992	+	chr7	28955666	28959345	pc1493_ENST00000436594	+	TRIL	Asense
chr7	28957356	28957357	MU5449653|BRCA-US|1|955|0.00105|G>A	chr7	28957340	28957361	GGATGAGGGAGGAGAGGGAGC	1817	+	chr7	28955666	28959345	pc1493_ENST00000436594	+	TRIL	Asense
chr7	87058914	87058915	MU61234275|MELA-AU|1|183|0.00546|G>C	chr7	87058901	87058922	GGGGGAGGAGGAGCGGGAAAT	1812	+	chr7	87057911	87094335	pc1516_TCONS_00308234;pc1517_TCONS_00308235	+	KIAA1324L	BIDIR
chr7	105876599	105876600	MU50973792|MELA-AU|2|183|0.01093|G>A	chr7	105876591	105876612	GGGGGAGGGAGGGAGGAAGGG	2139	+	chr7	105874795	105910598	pc1526_ENST00000487084;pc1527_ENST00000474330	+	ATXN7L1	BIDIR
chr7	105876599	105876600	MU50973792|MELA-AU|2|183|0.01093|G>A	chr7	105876599	105876620	GAGGGAGGAAGGGCGGGATGG	1789	+	chr7	105874795	105910598	pc1526_ENST00000487084;pc1527_ENST00000474330	+	ATXN7L1	BIDIR
chr7	105876632	105876633	MU825952|LINC-JP|1|244|0.00410,SKCA-BR|1|66|0.01515|C>T	chr7	105876619	105876640	GGAGGAGGGCGGCGGAGGAGG	1823	+	chr7	105874795	105910598	pc1526_ENST00000487084;pc1527_ENST00000474330	+	ATXN7L1	BIDIR
chr7	105876632	105876633	MU825952|LINC-JP|1|244|0.00410,SKCA-BR|1|66|0.01515|C>T	chr7	105876623	105876644	GAGGGCGGCGGAGGAGGAGGG	1718	+	chr7	105874795	105910598	pc1526_ENST00000487084;pc1527_ENST00000474330	+	ATXN7L1	BIDIR
chr7	105876632	105876633	MU825952|LINC-JP|1|244|0.00410,SKCA-BR|1|66|0.01515|C>T	chr7	105876632	105876653	GGAGGAGGAGGGGAGAGGGAG	2317	+	chr7	105874795	105910598	pc1526_ENST00000487084;pc1527_ENST00000474330	+	ATXN7L1	BIDIR
chr7	129951359	129951360	MU64525731|BRCA-EU|1|560|0.00179|G>A	chr7	129951341	129951362	GGGGGATGGGGAGGAGGGAGA	2170	+	chr7	129951233	130026310	pc1528_ENST00000587038	+	UBE2H	BIDIR
chr7	129951359	129951360	MU64525731|BRCA-EU|1|560|0.00179|G>A	chr7	129951347	129951368	TGGGGAGGAGGGAGAGAAACA	1585	+	chr7	129951233	130026310	pc1528_ENST00000587038	+	UBE2H	BIDIR
chr7	130888785	130888786	MU56689603|MELA-AU|1|183|0.00546|G>A	chr7	130888784	130888805	GGAGGAGCAGTGGAGGGGAGT	1671	+	chr7	130876735	131112176	pc1529_TCONS_00319896;pc1530_ENST00000432045;pc1531_ENST00000447307;pc1532_ENST00000418546;pc1533_TCONS_00319904;pc1534_ENST00000423414;pc1535_ENST00000433079;pc1536_ENST00000451786;pc1537_ENST00000431189;pc1538_TCONS_00319915;pc1539_ENST00000429901	-	KLF14;MKLN1	Asense;BIDIR;US-AS;US-S
chr7	138001177	138001178	MU47055590|MELA-AU|1|183|0.00546|G>A	chr7	138001157	138001178	GAGGAAGGGAGGGAGAGAGGG	1710	+	chr7	138000314	138009181	pc1548_TCONS_00311348	+	CREB3L2	BIDIR
chr7	138001177	138001178	MU47055590|MELA-AU|1|183|0.00546|G>A	chr7	138001161	138001182	AAGGGAGGGAGAGAGGGAGAG	1851	+	chr7	138000314	138009181	pc1548_TCONS_00311348	+	CREB3L2	BIDIR
chr7	138001177	138001178	MU47055590|MELA-AU|1|183|0.00546|G>A	chr7	138001165	138001186	GAGGGAGAGAGGGAGAGAGAA	1679	+	chr7	138000314	138009181	pc1548_TCONS_00311348	+	CREB3L2	BIDIR
chr8	66430019	66430020	MU42215449|MELA-AU|1|183|0.00546|CC>TT	chr8	66430006	66430027	GAGGGAGGAGGACCAGGAGGA	1882	+	chr8	66419588	66430977	pc1595_ENST00000499642	-	RRS1	BIDIR
chr8	66430019	66430020	MU42215449|MELA-AU|1|183|0.00546|CC>TT	chr8	66430009	66430030	GGAGGAGGACCAGGAGGAGGC	2002	+	chr8	66419588	66430977	pc1595_ENST00000499642	-	RRS1	BIDIR
chr8	71844587	71844588	MU31500654|PRAD-CA|1|124|0.00806|G>A	chr8	71844568	71844589	GGTGGAGGCGGGGGAAGGGGA	2041	+	chr8	71842143	72118393	pc1596_ENST00000519751;pc1597_ENST00000518916	+	MSC	Asense
chr8	71844924	71844925	MU65264755|BRCA-EU|1|560|0.00179|C>T	chr8	71844907	71844928	GGAGGAGGAAAATGAGAGGTA	1757	-	chr8	71842143	72118393	pc1596_ENST00000519751;pc1597_ENST00000518916	+	MSC	Asense
chr8	71844924	71844925	MU65264755|BRCA-EU|1|560|0.00179|C>T	chr8	71844910	71844931	AAAGGAGGAGGAAAATGAGAG	1870	-	chr8	71842143	72118393	pc1596_ENST00000519751;pc1597_ENST00000518916	+	MSC	Asense
chr8	76676518	76676519	MU51291156|MELA-AU|1|183|0.00546|T>A	chr8	76676506	76676527	AGAGGAGGGAAAGGGAGAAGA	2066	-	chr8	76491199	76685278	pc1601_ENST00000522961;pc1602_ENST00000518143	-	ZFHX4	BIDIR
chr8	76676518	76676519	MU51291156|MELA-AU|1|183|0.00546|T>A	chr8	76676509	76676530	AGGAGAGGAGGGAAAGGGAGA	1574	-	chr8	76491199	76685278	pc1601_ENST00000522961;pc1602_ENST00000518143	-	ZFHX4	BIDIR
chr8	76676518	76676519	MU51291156|MELA-AU|1|183|0.00546|T>A	chr8	76676511	76676532	GGAGGAGAGGAGGGAAAGGGA	1963	-	chr8	76491199	76685278	pc1601_ENST00000522961;pc1602_ENST00000518143	-	ZFHX4	BIDIR
chr8	76676518	76676519	MU51291156|MELA-AU|1|183|0.00546|T>A	chr8	76676514	76676535	AAGGGAGGAGAGGAGGGAAAG	1718	-	chr8	76491199	76685278	pc1601_ENST00000522961;pc1602_ENST00000518143	-	ZFHX4	BIDIR
chr8	76676524	76676525	MU53451001|MELA-AU|1|183|0.00546|C>T	chr8	76676506	76676527	AGAGGAGGGAAAGGGAGAAGA	2066	-	chr8	76491199	76685278	pc1601_ENST00000522961;pc1602_ENST00000518143	-	ZFHX4	BIDIR
chr8	76676524	76676525	MU53451001|MELA-AU|1|183|0.00546|C>T	chr8	76676509	76676530	AGGAGAGGAGGGAAAGGGAGA	1574	-	chr8	76491199	76685278	pc1601_ENST00000522961;pc1602_ENST00000518143	-	ZFHX4	BIDIR
chr8	76676524	76676525	MU53451001|MELA-AU|1|183|0.00546|C>T	chr8	76676511	76676532	GGAGGAGAGGAGGGAAAGGGA	1963	-	chr8	76491199	76685278	pc1601_ENST00000522961;pc1602_ENST00000518143	-	ZFHX4	BIDIR
chr8	76676524	76676525	MU53451001|MELA-AU|1|183|0.00546|C>T	chr8	76676514	76676535	AAGGGAGGAGAGGAGGGAAAG	1718	-	chr8	76491199	76685278	pc1601_ENST00000522961;pc1602_ENST00000518143	-	ZFHX4	BIDIR
chr8	76683656	76683657	MU46390221|MELA-AU|1|183|0.00546|G>A	chr8	76683643	76683664	GGGGGAGAGAGGGAGAGAGAG	1776	+	chr8	76491199	76685278	pc1601_ENST00000522961;pc1602_ENST00000518143	-	ZFHX4	BIDIR
chr8	76683656	76683657	MU46390221|MELA-AU|1|183|0.00546|G>A	chr8	76683651	76683672	GAGGGAGAGAGAGAGAGAGAG	1652	+	chr8	76491199	76685278	pc1601_ENST00000522961;pc1602_ENST00000518143	-	ZFHX4	BIDIR
chr8	96493723	96493724	MU59585147|MELA-AU|1|183|0.00546|A>C	chr8	96493708	96493729	AGAAGAGGAGGAGAAGGAGGA	2005	+	chr8	96491812	96538816	pc1605_ENST00000519587	+	SDC2	OLAP
chr8	96493723	96493724	MU59585147|MELA-AU|1|183|0.00546|A>C	chr8	96493711	96493732	AGAGGAGGAGAAGGAGGAGGA	2451	+	chr8	96491812	96538816	pc1605_ENST00000519587	+	SDC2	OLAP
chr8	96493723	96493724	MU59585147|MELA-AU|1|183|0.00546|A>C	chr8	96493720	96493741	GAAGGAGGAGGACCCGGGGAG	1574	+	chr8	96491812	96538816	pc1605_ENST00000519587	+	SDC2	OLAP
chr8	96493723	96493724	MU59585147|MELA-AU|1|183|0.00546|A>C	chr8	96493723	96493744	GGAGGAGGACCCGGGGAGGGA	1645	+	chr8	96491812	96538816	pc1605_ENST00000519587	+	SDC2	OLAP
chr8	102655245	102655246	MU16393703|PAEN-AU|1|52|0.01923|A>C	chr8	102655234	102655255	GGGGGAGGAGTGGGGAGGGGG	2104	-	chr8	102654127	102666414	pc1609_TCONS_00326552	+	KLF10	BIDIR
chr8	121641587	121641588	MU40351586|SKCA-BR|1|66|0.01515|A>G	chr8	121641570	121641591	GGAGGCGGGGAGGGGGAGAGG	1745	+	chr8	121639435	121644693	pc1613_ENST00000520043	+	HAS2	BIDIR
chr8	121641587	121641588	MU40351586|SKCA-BR|1|66|0.01515|A>G	chr8	121641575	121641596	CGGGGAGGGGGAGAGGGAGAG	1717	+	chr8	121639435	121644693	pc1613_ENST00000520043	+	HAS2	BIDIR
chr8	121641587	121641588	MU40351586|SKCA-BR|1|66|0.01515|A>G	chr8	121641581	121641602	GGGGGAGAGGGAGAGAGAGAA	1843	+	chr8	121639435	121644693	pc1613_ENST00000520043	+	HAS2	BIDIR
chr8	126556384	126556385	MU40603749|BTCA-JP|1|239|0.00418|A>G	chr8	126556374	126556395	GAGGGAGGAAGAGAGGGAGAA	2154	+	chr8	126554895	126557433	pc1615_ENST00000524320	+	FAM84B	Asense
chr8	126556384	126556385	MU40603749|BTCA-JP|1|239|0.00418|A>G	chr8	126556374	126556395	GAGGGAGGAAGAGAGGGAGAA	2154	+	chr8	126555874	126713415	pc1616_ENST00000519880;pc1617_ENST00000517773;pc1618_ENST00000520512	+	FAM84B	Asense
chr8	126556384	126556385	MU40603749|BTCA-JP|1|239|0.00418|A>G	chr8	126556377	126556398	GGAGGAAGAGAGGGAGAAAGG	2105	+	chr8	126554895	126557433	pc1615_ENST00000524320	+	FAM84B	Asense
chr8	126556384	126556385	MU40603749|BTCA-JP|1|239|0.00418|A>G	chr8	126556377	126556398	GGAGGAAGAGAGGGAGAAAGG	2105	+	chr8	126555874	126713415	pc1616_ENST00000519880;pc1617_ENST00000517773;pc1618_ENST00000520512	+	FAM84B	Asense
chr8	126557778	126557779	MU38428514|SKCA-BR|1|66|0.01515|G>A	chr8	126557770	126557791	GGAAGAGGGAAGGAAAGAGAA	1707	+	chr8	126555874	126713415	pc1616_ENST00000519880;pc1617_ENST00000517773;pc1618_ENST00000520512	+	FAM84B	Asense
chr8	129997052	129997053	MU55531308|LICA-FR|1|240|0.00417|GGAGGGAG>-	chr8	129997037	129997058	GAAGGAAGGAAGGAAGGAGGG	2032	+	chr8	129970675	130018556	pc1619_ENST00000518285	-	FAM49B	OLAP
chr8	129997052	129997053	MU55531308|LICA-FR|1|240|0.00417|GGAGGGAG>-	chr8	129997041	129997062	GAAGGAAGGAAGGAGGGAGGG	1959	+	chr8	129970675	130018556	pc1619_ENST00000518285	-	FAM49B	OLAP
chr8	129997052	129997053	MU55531308|LICA-FR|1|240|0.00417|GGAGGGAG>-	chr8	129997045	129997066	GAAGGAAGGAGGGAGGGAGGG	2120	+	chr8	129970675	130018556	pc1619_ENST00000518285	-	FAM49B	OLAP
chr8	129997052	129997053	MU55531308|LICA-FR|1|240|0.00417|GGAGGGAG>-	chr8	129997049	129997070	GAAGGAGGGAGGGAGGGAGGG	2404	+	chr8	129970675	130018556	pc1619_ENST00000518285	-	FAM49B	OLAP
chr8	129997064	129997065	MU66398610|BRCA-EU|1|560|0.00179|G>A	chr8	129997045	129997066	GAAGGAAGGAGGGAGGGAGGG	2120	+	chr8	129970675	130018556	pc1619_ENST00000518285	-	FAM49B	OLAP
chr8	129997064	129997065	MU66398610|BRCA-EU|1|560|0.00179|G>A	chr8	129997049	129997070	GAAGGAGGGAGGGAGGGAGGG	2404	+	chr8	129970675	130018556	pc1619_ENST00000518285	-	FAM49B	OLAP
chr8	129997064	129997065	MU66398610|BRCA-EU|1|560|0.00179|G>A	chr8	129997053	129997074	GAGGGAGGGAGGGAGGGAGGG	2205	+	chr8	129970675	130018556	pc1619_ENST00000518285	-	FAM49B	OLAP
chr8	129997064	129997065	MU66398610|BRCA-EU|1|560|0.00179|G>A	chr8	129997057	129997078	GAGGGAGGGAGGGAGGGAGGG	2205	+	chr8	129970675	130018556	pc1619_ENST00000518285	-	FAM49B	OLAP
chr8	129997064	129997065	MU66398610|BRCA-EU|1|560|0.00179|G>A	chr8	129997061	129997082	GAGGGAGGGAGGGAGGGAGGG	2205	+	chr8	129970675	130018556	pc1619_ENST00000518285	-	FAM49B	OLAP
chr8	129997088	129997089	MU63507093|COCA-CN|1|187|0.00535|A>G	chr8	129997069	129997090	GAGGGAGGGAGGGAGGGAAGG	2128	+	chr8	129970675	130018556	pc1619_ENST00000518285	-	FAM49B	OLAP
chr8	129997088	129997089	MU63507093|COCA-CN|1|187|0.00535|A>G	chr8	129997073	129997094	GAGGGAGGGAGGGAAGGAGGG	2278	+	chr8	129970675	130018556	pc1619_ENST00000518285	-	FAM49B	OLAP
chr8	129997088	129997089	MU63507093|COCA-CN|1|187|0.00535|A>G	chr8	129997077	129997098	GAGGGAGGGAAGGAGGGAGGG	2044	+	chr8	129970675	130018556	pc1619_ENST00000518285	-	FAM49B	OLAP
chr8	129997088	129997089	MU63507093|COCA-CN|1|187|0.00535|A>G	chr8	129997081	129997102	GAGGGAAGGAGGGAGGGAAGG	1844	+	chr8	129970675	130018556	pc1619_ENST00000518285	-	FAM49B	OLAP
chr8	129997088	129997089	MU63507093|COCA-CN|1|187|0.00535|A>G	chr8	129997082	129997103	AGGGAAGGAGGGAGGGAAGGA	1685	+	chr8	129970675	130018556	pc1619_ENST00000518285	-	FAM49B	OLAP
chr8	129997088	129997089	MU63507093|COCA-CN|1|187|0.00535|A>G	chr8	129997085	129997106	GAAGGAGGGAGGGAAGGAAGG	2400	+	chr8	129970675	130018556	pc1619_ENST00000518285	-	FAM49B	OLAP
chr8	129997115	129997116	MU56274176|CLLE-ES|1|218|0.00459|->GG	chr8	129997097	129997118	GAAGGAAGGAAGGAAGGAAGG	1955	+	chr8	129970675	130018556	pc1619_ENST00000518285	-	FAM49B	OLAP
chr8	129997115	129997116	MU56274176|CLLE-ES|1|218|0.00459|->GG	chr8	129997101	129997122	GAAGGAAGGAAGGAAGGAAGG	1955	+	chr8	129970675	130018556	pc1619_ENST00000518285	-	FAM49B	OLAP
chr8	129997115	129997116	MU56274176|CLLE-ES|1|218|0.00459|->GG	chr8	129997105	129997126	GAAGGAAGGAAGGAAGGAGGA	2056	+	chr8	129970675	130018556	pc1619_ENST00000518285	-	FAM49B	OLAP
chr8	129997115	129997116	MU56274176|CLLE-ES|1|218|0.00459|->GG	chr8	129997109	129997130	GAAGGAAGGAAGGAGGAGGAG	1595	+	chr8	129970675	130018556	pc1619_ENST00000518285	-	FAM49B	OLAP
chr8	129997115	129997116	MU56274176|CLLE-ES|1|218|0.00459|->GG	chr8	129997113	129997134	GAAGGAAGGAGGAGGAGGAGG	1866	+	chr8	129970675	130018556	pc1619_ENST00000518285	-	FAM49B	OLAP
chr8	129997115	129997116	MU56274176|CLLE-ES|1|218|0.00459|->GG	chr8	129997114	129997135	AAGGAAGGAGGAGGAGGAGGA	1930	+	chr8	129970675	130018556	pc1619_ENST00000518285	-	FAM49B	OLAP
chr8	133572547	133572548	MU41897537|MELA-AU|1|183|0.00546|T>C	chr8	133572546	133572567	TAGGGAGGGGGAAGGGAGGAG	1600	+	chr8	133566981	133573746	pc1620_ENST00000522285	-	ST3GAL1	OLAP
chr8	144478287	144478288	MU5406871|OV-AU|1|93|0.01075|C>G	chr8	144478277	144478298	GGAGGAGGCCGGGAAGGGCGG	1590	+	chr8	144476097	144496686	pc1621_ENST00000526643;pc1622_ENST00000533088	+	FOXH1;PPP1R16A	BIDIR;OLAP
chrX	123961691	123961692	MU42852257|CLLE-ES|1|218|0.00459|C>T	chrX	123961672	123961693	GAGGGAGGGAAGGGAGGAGGG	2231	-	chrX	123959232	123963341	pc1682_ENST00000426367	-	STAG2	Asense
chrX	123961691	123961692	MU42852257|CLLE-ES|1|218|0.00459|C>T	chrX	123961676	123961697	GGGGGAGGGAGGGAAGGGAGG	2273	-	chrX	123959232	123963341	pc1682_ENST00000426367	-	STAG2	Asense
chrX	123961691	123961692	MU42852257|CLLE-ES|1|218|0.00459|C>T	chrX	123961680	123961701	GGAGGGGGGAGGGAGGGAAGG	1614	-	chrX	123959232	123963341	pc1682_ENST00000426367	-	STAG2	Asense
chrX	123961691	123961692	MU42852257|CLLE-ES|1|218|0.00459|C>T	chrX	123961683	123961704	GAGGGAGGGGGGAGGGAGGGA	2044	-	chrX	123959232	123963341	pc1682_ENST00000426367	-	STAG2	Asense
chrX	123961691	123961692	MU42852257|CLLE-ES|1|218|0.00459|C>T	chrX	123961687	123961708	GAGGGAGGGAGGGGGGAGGGA	2107	-	chrX	123959232	123963341	pc1682_ENST00000426367	-	STAG2	Asense
chrX	134549366	134549367	MU65926089|BRCA-EU|1|560|0.00179|G>T	chrX	134549358	134549379	GGAGGAAGGAAGGGCTGGGGA	1690	+	chrX	134543336	134551639	pc1685_TCONS_00359497;pc1686_TCONS_00359498;pc1687_TCONS_00359499;pc1690_TCONS_00359506;pc1689_TCONS_00359505;pc1688_TCONS_00359504	-	HPRT1	DS-AS
