# Supplementary material for: Genomic positional conservation identifies topological anchor point RNAs linked to developmental loci
Source: Genome Biol. 2018 Mar 15;19:32. doi: 10.1186/s13059-018-1405-5 (PMC5853149; doi:10.1186/s13059-018-1405-5)
Supplement: Supplementary file 10 — Table S8. Oligonucleotides, clones and cell lines used in this study. (XLSX 11 kb) [file 13059_2018_1405_MOESM10_ESM.xlsx]

## Sheet: oligonucleotides and clones
Supplementary Table S8. Oligonucleotides, clones, tissue RNA and cell lines used in this study.
qPCR Primers
Target Transcript	Primer pair sequence
	forward	reverse
HOXB6	AAGTGCTCCACTCCGGTCTA	CAGCGTCTGGTAACGTGTGT
HOXB5-6-AS	CCTCCCTCCAAGTCCAGTAA	GCTAAGGGACGTCCTGGTTT
HOXA5	GCGCAAGCTGCACATAAG	GAACTCCTTCTCCAGCTCCA
HOXA5-7-AS	TCTGAGGAGTTTCCCAATCG	CGGTTTTTCGATGAGAGAGG
EVX1	CCGGGAGAACTACGTATCCA	GGTTCTGGAACCACACCTTG
EVX1-AS	CCAGACCCAGAAGATGCTGT	AGGCCATCAGTCATTTGGAG
SOX2	AACCCCAAGATGCACAACTC	GCTTAGCCTCGTCGATGAAC
SOX2OT	GCTCGTGGCTTAGGAGATTG	CTGGCAAAGCATGAGGAACT
FOXA2	AGGAGGAAAACGGGAAAGA	CAACAACAGCAATGGAGGA
FOXA2-DS-S	TTTGTGTGCCCTGTTGTGTT	GGAAATGAACCCCTCCCTTA
HNF1A	ACACCTCAACAAGGGCACTC	TGGTAGCTCATCACCTGTGG
HNF1A-AS	CTCCATTTGTCAAGCTGCTG	AGCCAGTGAAGGCTCACATT
NR2F1	GGCGAGGAAAAACAAAACA	TCCACATCCGTCCACAATAA
NR2F1-BT	AATGAGGACGGCAGGTTTC	CATCAAAGGCAAGGGGTTTA
POU3F3	GTTCTCGCAGACCACCATCT	CGATCTTGTCGATGCTTGTG
POU3F3-BT	CCCCTTTCCCTCAAAGAATC	CACACACATCCAGGCACTTT
TBX2	CGGCTTCACCATCCTAAACT	ATGTCGTTGGCTCGCACTAT
TBX2-BT	CAACAACCCTCCATCTCTGC	TCTTCAGTTCCCTCCACCAG
FOXD2	GTCGCAGGCCAAGATTCTTT	CTCTGTTGGTGTTTCTGGCG
FOXD2-AS	CTTCTGCATCTGTTCCACGG	CGCCACTGATAGCAACGTAC
SETD1B	Qiagen Hs_SG QuantiTect Primer Assay (cat. no. QT01016799)
SETD1B-BT	CCCGTAGCTTGTACACTTTCTT	AGTTTCCTGTGACGGCTTTAG
B2M	Qiagen Hs_B2M_1_SG QuantiTect Primer Assay (cat. no. QT00088935)
ALAS1	Qiagen Hs_ALAS1_1_SG QuantiTect Primer Assay (cat. no. QT00073122)
GAPDH	Qiagen Hs_GAPDH_1_SG QuantiTect Primer Assay (cat. no. QT00079247)
Cloning primers (Gateway)
HNF1A-BT	GGGGACAGTTTGTACAAAAAAAGCAGGCTGCGCCTCATTCTCTCCCGTGCCCCT	GGGGACCACTTTGTACAAGAAAGCTGGGTTTTCCAGATATAACTAATAAATGTTC
Cloned HNF1A-BT sequence
GCGCCTCATTCTCTCCCGTGCCCCTTCTCCCAGCTGGGTCTGAGCCCCCGCCCCCCTGGCTCCTCCGTTCTGCTTCTCCCAGCTTCTCTGTCCATCTCCCCCAATGGCCTCTCTCTACACTCTCTGCCTCAGCTTCCAGGTCTCTGCTGGTCCCTAGGAAGCACTTTGACCTCTGCTTCCCCTTCAAATGCTGTGGATCAAGCCTCCCCAACCCCACCATCCCACCAAAGGGGGCTGCTGACCGAGAGAGCTCACTCAGCCAGAGAGCCAGCTGTTAAACACTAGCCAACACCCCATTGATGCTGTTCCTTCTACCTGAAACACCTCGCATTGCCGCTGCTCCCTCTACCTGGAAACCTCCATTTGTCAAGCTGCTGCTGTCTTCAAGATCTACCTGGT…
siRNAs
si SOX2	siGENOME Human SOX2 (6657) siRNA - SMARTpool (Dharmacon, cat. no. M-011778-00-0005)
si1 SOX2-OT	GGUGAAGGCAGGAGGCUGAUU	UCAGCCUCCUGCCUUCACCUU
si2 SOX2-OT	UCAAACUGCUACAAGACAAUU	UUGUCUUGUAGCAGUUUGAUU
si3 SOX2-OT	CCACACUAUCUAAUUGAAAUU	UUUCAAUUAGAUAGUGUGGUU
si1 FOXA2	GGGUUGUACUAUUGUUUAUU	UUAAACAAUAGUACAACCCUU
si2 FOXA2	CGGUGAAGAUGGAAGGGAUU	UGCCCUUCCAUCUUCACCGUU
si1 FOXA2-DS-S	CGACAAAACUGGCAGAAAAUU	UUUUCUGCCAGUUUUGUCGUU
si2 FOXA2-DS-S	GGAGGAAAGCAAAGGGAGAUU	UCUCCCUUUGCUUUCCUCCUU
si1 HNF1A-BT	AGAUCUACCUGGUCAGAAUUU	AUUCUGACCAGGUAGAUCUUU
si2 HNF1A-BT	GAGCAGAGCUACGGCAUCAUU	UGAUGCCGUAGCUCUGCUCUU
si3 HNF1A-BT BT2	GCCUAGAACUCCUGGCUUCUU	GAAGCCAGGAGUUCUAGGCUU
si1 NR2F1	GAGGAAAAGAAGAGGAUUAUU	UAAUCCUCUUCUUUUCCUCUU
si2 NR2F1	CCAACAACAUUAUGGGCAUUU	AUGCCCAUAAUGUUGUUGGUU
si1 NR2F1-BT	AGAUGAAACUCAAGAGAAAUU	UUUCUCUUGAGUUUCAUCUUU
si2 NR2F1-BT	CGGCAAUGCUGUUGAUCUUUU	AAGAUCAACAGCAUUGCCGUU
si POU3F3	ON-TARGETplus POU3F3 siRNA - set of 4 (Dharmacon, cat no LU-020135-00-0002)
si1 POU3F3-BT	SAGACGGAGAAUGUGAACAAUU	UUGUUCACAUUCUCCGUCUUU
si2 POU3F3-BT	CAAAGUGGAUGCAGUCUAAUU	UUAGACUGCAUCCACUUUGUU
si3 POU3F3-BT	UCACUGCAAUUGAAGGAAAUU	UUUCCUUCAAUUGCAGUGAUU
si1 TBX2	CCAAUGAACUGCAGAGCAUUU	AUGCUCUGCAGUUCAUUGGUU
si2 TBX2	GGACAAGAAGGCCAAGUAUUU	AUACUUGGCCUUCUUGUCCUU
si1 TBX2-BT	GGGAAGUCCUGUUUGUGAAUU	UUCACAAACAGGACUUCCCUU
si2 TBX2-BT	CGGAAGACUCGGAAGGAACUU	GUUCCUUCCGAGUCUUCCGUU
si FOXD2	Qiagen FlexiTube nr GS2306
si FOXD2-AS	Qiagen FlexiTube nr GS84793
si SETD1B	Qiagen FlexiTube nr GS23067
si1 SETD1B-BT	GUAUAUAGCUUUAGGACU A	UAGUCCUAAAGCUAUAUAC
si2 SETD1B-BT	GAGCAGAACGUGAGGGUGU	ACACCCUCACGUUCUGCUC
si Control (CTRL)	ON-TARGETplus Non-targeting Pool (Dharmacon cat. no. D-001810-10-05)
shRNAs
sh FOXA2	CCGGGCAAGGGAGAAGAAATCCATACTCGAGTATGGATTTCTTCTCCCTTGCTTTTTG	AATTCAAAAAGCAAGGGAGAAGAAATCCATACTCGAGTATGGATTTCTTCTCCCTTGC
sh1 FOXA2-DS-S	CCGGGCTTGGTTTGAGCTCAAATAACTCGAGTTATTTGAGCTCAAACCAAGCTTTTTG	AATTCAAAAAGCTTGGTTTGAGCTCAAATAACTCGAGTTATTTGAGCTCAAACCAAGC
sh2 FOXA2-DS-S	CCGGGTTTCTCCTGTTTACTAAATACTCGAGTATTTAGTAAACAGGAGAAACTTTTTG
sh HNF1A	CCGGCCTTGTTCTGTCACCAATGTACTCGAGTACATTGGTGACAGAACAAGGTTTTTG	AATTCAAAAAGTTTCTCCTGTTTACTAAATACTCGAGTATTTAGTAAACAGGAGAAAC
sh1 HNF1A-BT	CCGGTCTGGTATCACCTGCATATTACTCGAGTAATATGCAGGTGATACCAGATTTTTG	AATTCAAAAACCTTGTTCTGTCACCAATGTACTCGAGTACATTGGTGACAGAACAAGG
sh2 HNF1A-BT	CCGGGCCGGTGAGCTCTAAAGACAACTCGAGTTGTCTTTAGAGCTCACCGGCTTTTTG	AATTCAAAAATCTGGTATCACCTGCATATTACTCGAGTAATATGCAGGTGATACCAGA
sh Control (CTRL)	CCGGCCTAAGGTTAAGTCGCCCTCGCTCGAGCGAGGGCGACTTAACCTTAGGTTTTTG	AATTCAAAAACCTAAGGTTAAGTCGCCCTCGCTCGAGCGAGGGCGACTTAACCTTAGG
Coding gene	Origene identification
Mm HNF1A	MC202766
Mm FoxA2	MR227354
Hs FoxA2	SC122913

## Sheet: RNA from cell lines and tissues
Human
Tissues (Ambion FirstChoice Human Total RNA Survey Panel, cat. no. AM6000)
Brain
Heart
Kidney
Liver
Lung
Prostate
Testis
Cervix
Thymus
Ovary
Placenta
Cell lines
NTERA-2 (NT2) clD1	Teratocarcinoma
MCF10A	Breast cancer
MCF7	Breast cancer
MDA-MB-231	Breast cancer
BT474	Breast cancer
OVCAR3	Ovarian cancer
LNCaP	Prostate cancer
PC3	Prostate cancer
LuCAP	Prostate cancer
U251MG	Glioblastomas
C33A	Cervix carcinoma
H522	Non-small cell lung cancer
H1299	Non-small cell lung cancer
A549	Lung adenocarcinomic alveolar basal epithelial cells
HuH7	Hepatocarcinoma
U2OS	Osteosarcoma
WI38	Human normal embryonic 3 months gestation lung tissue
MRC5	Human fetal lung fibroblast - 14-week-old male fetus
Mouse
Tissues (Clontech Mouse Total RNA Master Panel, cat. no. 636644)
Brain
Heart
Kidney
Liver
Lung
Prostate
Testis
Uterus
Thymus
Eye
Spinal Cord
Embryo D7
Embryo D11
Embryo D15
Cell lines
mESC E14
4T1	Breast cancer
